# Supplementary material for: Comparative genome analysis reveals broad phylogenetic and functional diversity within the order Nitrospirales
Source: ISME J. 2025 Jul 22;19(1):wraf151. doi: 10.1093/ismejo/wraf151 (PMC12342949; doi:10.1093/ismejo/wraf151)
Supplement: Kop_Koch_2025_Nitrospirales_SupplTabl-01_wraf151 [file kop_koch_2025_nitrospirales_suppltabl-01_wraf151.xlsx]

## Sheet: Sheet1
Name	Accession	Contigs	Lineage	Completeness (CheckM v.1.0.11)	Contamination (CheckM v.1.0.11)	Source	Reference	DOI
Nitrospira defluvii A17	GCA_000196815	1	1	97.67	2.27	wastewater sludge	Spieck et al., 2006; Nowka et al., 2015, Lücker et al., 2010	﻿https://doi.org/﻿10.1111/j.1462-2920.2005.00905.x; ﻿https://doi.org/10.1093/femsec/fiu031
Nitrospira sp. Nam80	GCA_965152575	1	1	95.85	3.18	Namibian soil (biocrust)	Nowka et al., 2015	﻿https://doi.org/10.1093/femsec/fiu031
Nitrospira inopinata ENR4	GCA_001458695	1	2	96.82	4.77	hot water pipe	Daims et al., 2015	﻿﻿https://doi.org/10.1038/nature16461
Nitrospira japonica NJ1	GCA_900169565	1	2	96.82	3.92	wastewater bioreactor	Ushiki et al., 2013; Ushiki et al., 2018	https://doi.org/10.1264/jsme2.ME1304; https://doi.org/10.3389/fmicb.2017.02637
Ca. Nitrospira kreftii	GCA_014058405	1	2	96.76	2.78	recirculating freshwater aquaculture system trickling filter	Sakoula et al., 2021	﻿﻿﻿﻿https://doi.org/10.1038/s41396-020-00827-4
Nitrospira moscoviensis NSP M-1	GCA_001273775	1	2	95.91	6.55	heating system pipe	Ehrich et al., 1995; Koch et al., 2015	﻿https://doi.org/﻿10.1007/s002030050230
Nitrospira sp. LUA16		1	2	96.76	5.18	natural sandstone	Nowka et al., 2015	﻿https://doi.org/10.1093/femsec/fiu031
Ca.Nitrospira nitrosa COMA1	GCA_001458735	15	2	96.76	2.27	recirculating freshwater aquaculture system trickling filter	van Kessel et al., 2015	﻿﻿https://doi.org/﻿10.1038/nature16459
Nitrospira lenta BS10	GCA_900403705	22	2	95.85	3.18	wastewater sludge	Nowka et al., 2015; Sakoula et al., 2018	https://doi.org/10.1093/femsec/fiu031; https://doi.org/10.1186/s40793-018-0338-7
Ca. Nitrospira nitrificans COMA2	GCA_001458775	36	2	96.76	2.73	recirculating aquaculture system trickling filter	van Kessel et al., 2015	https://doi.org/10.1038/nature16459
Nitrospira marina Nb-295	IMG: 2596583682	1	4a	96.71	0.91	Gulf of Maine, Atlantic Ocean	Watson et al., 1986; Bayer et al., 2020	https://doi.org/10.1007/BF00454947; https://doi.org/10.1038/s41396-020-00828-3
Nitrospira sp. Ecomares 2.1		1	4a	96.71	1.82	marine recirculating aquaculture system	Keuter et al., 2011	﻿https://doi.org/10.1111/j.1462-2920.2011.02525.x
Ca. Nitrospira allomarina VA	GCA_032050975	1	4a	96.76	0.91	coastal water column	Mueller et al., 2023	https://doi.org/10.1038/s41396-023-01518-6
Ca. Nitrospira neomarina DK	GCA_032051675	1	4a	96.71	1.82	coastal water column	Mueller et al., 2023	https://doi.org/10.1038/s41396-023-01518-6
Nitrospira sp. DJ	GCA_024760505	1	4a	87.67	1.82	marine sediment	Park et al., 2020	https://doi.org/10.1128/AEM.01667-20
Nitrospira sp. M1	GCA_965152605	1	4a	96.77	0.91	marine recirculating aquaculture system	Keuter et al., 2011	https://doi.org/10.1111/j.1462-2920.2011.02525.x
Ca. Nitrospira salsa AC6	GCA_965152625	5	4a	96.71	1.87	North Sea	Haaijer et al., 2013	https://doi.org/10.3389/fmicb.2013.00060
Nitrospira sp. MA-1	GCA_032139905	7	4a	96.64	1.82	coastal surface sediment	Mueller et al., 2023	https://doi.org/10.1038/s41396-023-01518-6
Ca. Nitrospira alkalitolerans KS	https://mage.genoscope.cns.fr/microscope/mage/viewer.php?O_id=12493	87	4a	95.83	4.83	saline-alkaline lake sediment	Daebeler et al., 2020	﻿https://doi.org/﻿10.1038/s41396-020-0724-1
Ca. Nitronereus thalassa EB	GCA_032191465	2	4b	97.67	1.82	coastal water column	Mueller et al., 2023	https://doi.org/10.1038/s41396-023-01518-6
Ca. Nitrospira bockiana 47C	GCA_965152565	1	5	97.67	3.18	heating system pipe	Lebedeva et al., 2008	https://doi.org/10.1099/ijs.0.65379-0
Nitrospira sp. Nam74	GCA_965152615	1	5	97.67	4.09	Namibian soil	Nowka et al., 2015	https://doi.org/10.1093/femsec/fiu031
Ca. Nitrospira calida Ns10		1	6	97.67	3.64	geothermal spring microbial mat	Lebedeva et al., 2011	﻿https://doi.org/10.1111/j.1574-6941.2010.01006.x
Nitrospira tepida DNF	GCA_947241125	1	7	96.82	7.51	wastewater sludge	Keuter et al., 2023	https://doi.org/10.1093/femsle/fnad035
Nitrospira sp. Kam-Ns4a	GCA_965152595	1	8	96.82	3.64	hotspring	Lebedeva et al., 2011	https://doi.org/10.1111/j.1574-6941.2010.01006.x
Nitrospira sp. KM1	GCA_011405515	1	2	95.91	2.73	drinking water treatment plant	Fujitani et al., 2020	https://doi.org/10.3389/fmicb.2020.545190
Nitrospira sp. ND1	GCA_900170025	6	1	97.67	2.73	wastewater bioreactor	Ushiki et al., 2018	https://doi.org/10.3389/fmicb.2017.02637
