# Supplementary material for: Comparative genome analysis reveals broad phylogenetic and functional diversity within the order Nitrospirales
Source: ISME J. 2025 Jul 22;19(1):wraf151. doi: 10.1093/ismejo/wraf151 (PMC12342949; doi:10.1093/ismejo/wraf151)
Supplement: Kop_Koch_2025_Nitrospirales_SupplTabl-02_wraf151 [file kop_koch_2025_nitrospirales_suppltabl-02_wraf151.xlsx]

## Sheet: Tabelle1
Genome	Name	DNA amount input NanoPore	Ligation Sequencing Kit 1D	Native Barcoding Expansion Kit	Basecalling
KamNS4_uni_assembly	Nitrospira sp. Kam-Ns4a	1027 ng	SQK-LSK109	EXP-NBD114	Guppy basecalling software (v.4.0.11+f1071ce) on a MinIon Mk1C sequencer
NITM1X.2	Nitrospira sp. M1	387 ng	SQK-LSK108	EXP-NBD103	ONT Albacore Sequencing Pipeline Software (v. 2.1.10) with the model r94_450bps_linear
NITECO.1	Nitrospira sp. Ecomares 2.1	2230 ng	SQK-LSK108	EXP-NBD104	ONT Albacore Sequencing Pipeline Software (v.2.1.10) with the model r94_450bps_linear
NSAL.1-Contigs	Ca. Nitrospira salsa AC6	1160 ng	SQK-LSK108	EXP-NBD104	Guppy basecalling software (v. 2.3.7+e041753) with the model r9.4.1_450bps_large_flipflop
NCAL.1	Ca. Nitrospira calida Ns10	192 ng	SQK-LSK109	EXP-NBD104	Guppy basecalling software (v. 3.2.4+d9ed22f) and the model r9.4.1_450bps_hac
NBOC.1	Ca. Nitrospira bockiana 47C	633 ng	SQK-LSK109	EXP-NBD104	Guppy basecalling software (v. 3.2.4+d9ed22f) and the model r9.4.1_450bps_hac
NAM74.1	Nitrospira sp. Nam74	1020 ng	SQK-LSK109	EXP-NBD114	Guppy basecalling software (v.4.0.11) with the fast basecalling model
NAM80.2	Nitrospira sp. Nam80	1020 ng	SQK-LSK109	EXP-NBD114	Guppy basecalling software (v.4.0.11) with the fast basecalling model
Lua	Nitrospira sp. LUA16	1000 ng	SQK-LSK109	EXP-NBD104	Guppy basecalling software (v.6.1.5) and the model r10.4.1_e8.2_260bps_hac
