# Supplementary material for: Comparative genome analysis reveals broad phylogenetic and functional diversity within the order Nitrospirales
Source: ISME J. 2025 Jul 22;19(1):wraf151. doi: 10.1093/ismejo/wraf151 (PMC12342949; doi:10.1093/ismejo/wraf151)
Supplement: Kop_Koch_2025_Nitrospirales_SupplTabl-03_wraf151 [file kop_koch_2025_nitrospirales_suppltabl-03_wraf151.xlsx]

## Sheet: 20250523_gtdbtkr220_checkm_drep
fasta	index	checkm1_completeness	checkm1_contamination	checkm1_version	checkm2_completeness	checkm2_contamination	checkm2_version	length	N50	dRep_primary_cluster	dRep_secondary_cluster	dRep_number_secondary_cluster_members	dRep_version	gtdbtk_classification	gtdbtk_fastani_reference	gtdbtk_fastani_reference_radius	gtdbtk_fastani_taxonomy	gtdbtk_fastani_ani	gtdbtk_fastani_af	gtdbtk_closest_placement_reference	gtdbtk_closest_placement_radius	gtdbtk_closest_placement_taxonomy	gtdbtk_closest_placement_ani	gtdbtk_closest_placement_af	gtdbtk_pplacer_taxonomy	gtdbtk_classification_method	gtdbtk_note	gtdbtk_other_related_references(genome_id,species_name,radius,ANI,AF)	gtdbtk_msa_percent	gtdbtk_translation_table	gtdbtk_red_value	gtdbtk_warnings	gtdbtk_version	gtdbtk_db_version
GCA_016201765	1	84.55	1.87	v1.0.11	85.61	0.05	CheckM2 v1.0.1	1959959	23393	9	9_0	1	v2.4.2	d__Bacteria;p__Nitrospirota;c__Nitrospiria;o__JACQCE01;f__JACQCE01;g__JACQCE01;s__JACQCE01 sp016201765	GCA_016201765.1	95	d__Bacteria;p__Nitrospirota;c__Nitrospiria;o__JACQCE01;f__JACQCE01;g__JACQCE01;s__JACQCE01 sp016201765	100	1							ani_screen	classification based on ANI only	N/A					gtdbtk-2.4.0	R220
GCA_016194285	2	89.94	0	v1.0.11	88.56	0.22	CheckM2 v1.0.1	2309739	32995	15	15_0	1	v2.4.2	d__Bacteria;p__Nitrospirota;c__Nitrospiria;o__JACQBZ01;f__JACQBZ01;g__JACQBZ01;s__JACQBZ01 sp016194285	GCA_016194285.1	95	d__Bacteria;p__Nitrospirota;c__Nitrospiria;o__JACQBZ01;f__JACQBZ01;g__JACQBZ01;s__JACQBZ01 sp016194285	100	0.998							ani_screen	classification based on ANI only	N/A					gtdbtk-2.4.0	R220
GCA_016201865	3	93.12	0.91	v1.0.11	95.27	1.3	CheckM2 v1.0.1	2470300	39300	16	16_0	1	v2.4.2	d__Bacteria;p__Nitrospirota;c__Nitrospiria;o__JACQBZ01;f__JACQBZ01;g__JACQCA01;s__JACQCA01 sp016201865	GCA_016201865.1	95	d__Bacteria;p__Nitrospirota;c__Nitrospiria;o__JACQBZ01;f__JACQBZ01;g__JACQCA01;s__JACQCA01 sp016201865	100	1							ani_screen	classification based on ANI only	N/A					gtdbtk-2.4.0	R220
GCA_919901335	4	93.79	3.64	v1.0.11	96.16	1.13	CheckM2 v1.0.1	1684599	19318	14	14_0	1	v2.4.2	d__Bacteria;p__Nitrospirota;c__Nitrospiria;o__JACQBZ01;f__JACQBZ01;g__JACQFA01;s__JACQFA01 sp919901335	GCA_919901335.1	95	d__Bacteria;p__Nitrospirota;c__Nitrospiria;o__JACQBZ01;f__JACQBZ01;g__JACQFA01;s__JACQFA01 sp919901335	100	0.999							ani_screen	classification based on ANI only	N/A					gtdbtk-2.4.0	R220
GCA_016200255	5	93.07	3.79	v1.0.11	96.77	3.14	CheckM2 v1.0.1	2257679	31550	13	13_0	1	v2.4.2	d__Bacteria;p__Nitrospirota;c__Nitrospiria;o__JACQBZ01;f__JACQBZ01;g__JACQFA01;s__JACQFA01 sp016200255	GCA_016200255.1	95	d__Bacteria;p__Nitrospirota;c__Nitrospiria;o__JACQBZ01;f__JACQBZ01;g__JACQFA01;s__JACQFA01 sp016200255	100	1							ani_screen	classification based on ANI only	N/A					gtdbtk-2.4.0	R220
GCA_016234185	6	80.4	3.64	v1.0.11	85.3	3.1	CheckM2 v1.0.1	1980514	16492	18	18_0	1	v2.4.2	d__Bacteria;p__Nitrospirota;c__Nitrospiria;o__JACRHA01;f__JACRHA01;g__JACRHA01;s__JACRHA01 sp016234185	GCA_016234185.1	95	d__Bacteria;p__Nitrospirota;c__Nitrospiria;o__JACRHA01;f__JACRHA01;g__JACRHA01;s__JACRHA01 sp016234185	100	1							ani_screen	classification based on ANI only	N/A					gtdbtk-2.4.0	R220
GCA_016201825	7	89.29	3.69	v1.0.11	88.98	0.8	CheckM2 v1.0.1	2798008	28577	10	10_0	1	v2.4.2	d__Bacteria;p__Nitrospirota;c__Nitrospiria;o__2-01-FULL-66-17;f__2-01-FULL-66-17;g__2-01-FULL-66-17;s__2-01-FULL-66-17 sp016201825	GCA_016201825.1	95	d__Bacteria;p__Nitrospirota;c__Nitrospiria;o__2-01-FULL-66-17;f__2-01-FULL-66-17;g__2-01-FULL-66-17;s__2-01-FULL-66-17 sp016201825	100	1							ani_screen	classification based on ANI only	N/A					gtdbtk-2.4.0	R220
GCA_016201875	8	81.31	1.21	v1.0.11	82.96	0.95	CheckM2 v1.0.1	1882213	11417	12	12_0	1	v2.4.2	d__Bacteria;p__Nitrospirota;c__Nitrospiria;o__JACQBW01;f__JACQBW01;g__JACQBY01;s__JACQBY01 sp016201875	GCA_016201875.1	95	d__Bacteria;p__Nitrospirota;c__Nitrospiria;o__JACQBW01;f__JACQBW01;g__JACQBY01;s__JACQBY01 sp016201875	100	1							ani_screen	classification based on ANI only	N/A					gtdbtk-2.4.0	R220
GCA_016194305	9	95.85	2.73	v1.0.11	95.23	1.05	CheckM2 v1.0.1	2265330	106451	17	17_0	1	v2.4.2	d__Bacteria;p__Nitrospirota;c__Nitrospiria;o__JACQBW01;f__JACQBW01;g__JACQBW01;s__JACQBW01 sp016194305	GCA_016194305.1	95	d__Bacteria;p__Nitrospirota;c__Nitrospiria;o__JACQBW01;f__JACQBW01;g__JACQBW01;s__JACQBW01 sp016194305	99.99	1							ani_screen	classification based on ANI only	N/A					gtdbtk-2.4.0	R220
GCA_016178585	10	97.67	2.05	v1.0.11	96.16	0.04	CheckM2 v1.0.1	2448663	36404	11	11_0	1	v2.4.2	d__Bacteria;p__Nitrospirota;c__Nitrospiria;o__JACQBW01;f__JACQBW01;g__JACOTA01;s__JACOTA01 sp016178585	GCA_016178585.1	95	d__Bacteria;p__Nitrospirota;c__Nitrospiria;o__JACQBW01;f__JACQBW01;g__JACOTA01;s__JACOTA01 sp016178585	100	0.999							ani_screen	classification based on ANI only	N/A					gtdbtk-2.4.0	R220
GCA_005239745	11	95.22	0	v1.0.11	94.42	0.03	CheckM2 v1.0.1	1632300	15980	3	3_0	1	v2.4.2	d__Bacteria;p__Nitrospirota;c__Nitrospiria;o__SBBL01;f__SBBL01;g__SBBL01;s__SBBL01 sp005239745	GCA_005239745.1	95	d__Bacteria;p__Nitrospirota;c__Nitrospiria;o__SBBL01;f__SBBL01;g__SBBL01;s__SBBL01 sp005239745	100	1							ani_screen	classification based on ANI only	N/A					gtdbtk-2.4.0	R220
GCA_016195485	12	86.51	0	v1.0.11	82.61	0.84	CheckM2 v1.0.1	1514689	14416	2	2_0	1	v2.4.2	d__Bacteria;p__Nitrospirota;c__Nitrospiria;o__SBBL01;f__SBBA01;g__JACPZM01;s__JACPZM01 sp016195485	GCA_016195485.1	95	d__Bacteria;p__Nitrospirota;c__Nitrospiria;o__SBBL01;f__SBBA01;g__JACPZM01;s__JACPZM01 sp016195485	100	1							ani_screen	classification based on ANI only	N/A					gtdbtk-2.4.0	R220
GCA_005239925	13	82.94	1.89	v1.0.11	93.59	0.32	CheckM2 v1.0.1	2374030	11880	4	4_0	1	v2.4.2	d__Bacteria;p__Nitrospirota;c__Nitrospiria;o__SBBL01;f__SBBA01;g__SBBA01;s__SBBA01 sp005239925	GCA_005239925.1	95	d__Bacteria;p__Nitrospirota;c__Nitrospiria;o__SBBL01;f__SBBA01;g__SBBA01;s__SBBA01 sp005239925	100	1							ani_screen	classification based on ANI only	N/A					gtdbtk-2.4.0	R220
GCA_005239595	14	91.55	7.83	v1.0.11	94.35	7.16	CheckM2 v1.0.1	1880304	11253	1	1_0	1	v2.4.2	d__Bacteria;p__Nitrospirota;c__Nitrospiria;o__SBBL01;f__SBBT01;g__SBBT01;s__SBBT01 sp005239595	GCA_005239595.1	95	d__Bacteria;p__Nitrospirota;c__Nitrospiria;o__SBBL01;f__SBBT01;g__SBBT01;s__SBBT01 sp005239595	100	1							ani_screen	classification based on ANI only	N/A					gtdbtk-2.4.0	R220
GCA_012960925	15	96.76	1.82	v1.0.11	97.46	1.12	CheckM2 v1.0.1	2370859	90324	8	8_0	1	v2.4.2	d__Bacteria;p__Nitrospirota;c__Nitrospiria;o__SBBL01;f__JAADHI01;g__DUAG01;s__DUAG01 sp012960925	GCA_012960925.1	95	d__Bacteria;p__Nitrospirota;c__Nitrospiria;o__SBBL01;f__JAADHI01;g__DUAG01;s__DUAG01 sp012960925	100	0.999							ani_screen	classification based on ANI only	N/A					gtdbtk-2.4.0	R220
GCA_945787655	16	92.22	1.82	v1.0.11	98.33	0.79	CheckM2 v1.0.1	3042780	29697	247	247_0	1	v2.4.2	d__Bacteria;p__Nitrospirota;c__Nitrospiria;o__SBBL01;f__JAADHI01;g__JAADHI01;s__JAADHI01 sp945787655	GCA_945787655.1	95	d__Bacteria;p__Nitrospirota;c__Nitrospiria;o__SBBL01;f__JAADHI01;g__JAADHI01;s__JAADHI01 sp945787655	100	1							ani_screen	classification based on ANI only	N/A					gtdbtk-2.4.0	R220
GCA_013151935	17	91.31	2.23	v1.0.11	91.49	0.69	CheckM2 v1.0.1	2533391	20706	246	246_0	1	v2.4.2	d__Bacteria;p__Nitrospirota;c__Nitrospiria;o__SBBL01;f__JAADHI01;g__JAADHI01;s__JAADHI01 sp013151935	GCA_013151935.1	95	d__Bacteria;p__Nitrospirota;c__Nitrospiria;o__SBBL01;f__JAADHI01;g__JAADHI01;s__JAADHI01 sp013151935	100	0.999							ani_screen	classification based on ANI only	N/A					gtdbtk-2.4.0	R220
GCA_016200325	18	97.73	3.64	v1.0.11	99.42	1.01	CheckM2 v1.0.1	4213281	469647	7	7_0	1	v2.4.2	d__Bacteria;p__Nitrospirota;c__Nitrospiria;o__SBBL01;f__Manganitrophaceae;g__Manganitrophus;s__Manganitrophus sp016200325	GCA_016200325.1	95	d__Bacteria;p__Nitrospirota;c__Nitrospiria;o__SBBL01;f__Manganitrophaceae;g__Manganitrophus;s__Manganitrophus sp016200325	100	1							ani_screen	classification based on ANI only	N/A					gtdbtk-2.4.0	R220
GCA_004297235	19	93.35	3.64	v1.0.11	91.22	4.34	CheckM2 v1.0.1	4173467	9592	6	6_0	1	v2.4.2	d__Bacteria;p__Nitrospirota;c__Nitrospiria;o__SBBL01;f__Manganitrophaceae;g__Manganitrophus;s__Manganitrophus sp004297235	GCA_004297235.1	95	d__Bacteria;p__Nitrospirota;c__Nitrospiria;o__SBBL01;f__Manganitrophaceae;g__Manganitrophus;s__Manganitrophus sp004297235	100	0.999							ani_screen	classification based on ANI only	N/A					gtdbtk-2.4.0	R220
GCA_021651055	20	97.67	3.64	v1.0.11	98.45	3.42	CheckM2 v1.0.1	4287287	4287287	5	5_2	1	v2.4.2	d__Bacteria;p__Nitrospirota;c__Nitrospiria;o__SBBL01;f__Manganitrophaceae;g__Manganitrophus;s__Manganitrophus morganii	GCA_021651055.1	95	d__Bacteria;p__Nitrospirota;c__Nitrospiria;o__SBBL01;f__Manganitrophaceae;g__Manganitrophus;s__Manganitrophus morganii	100	1							ani_screen	classification based on ANI only	GCF_012184425.1, s__Manganitrophus noduliformans, 95.0, 93.82, 0.793; GCA_028865235.1, s__Manganitrophus sp028865235, 95.0, 94.95, 0.805					gtdbtk-2.4.0	R220
GCA_012184425	21	98.58	4.55	v1.0.11	98.53	4.69	CheckM2 v1.0.1	5171380	1162390	5	5_1	1	v2.4.2	d__Bacteria;p__Nitrospirota;c__Nitrospiria;o__SBBL01;f__Manganitrophaceae;g__Manganitrophus;s__Manganitrophus noduliformans	GCF_012184425.1	95	d__Bacteria;p__Nitrospirota;c__Nitrospiria;o__SBBL01;f__Manganitrophaceae;g__Manganitrophus;s__Manganitrophus noduliformans	100	1							ani_screen	classification based on ANI only	GCA_021651055.1, s__Manganitrophus morganii, 95.0, 93.82, 0.793; GCA_028865235.1, s__Manganitrophus sp028865235, 95.0, 93.21, 0.745					gtdbtk-2.4.0	R220
GCA_015664745	22	83.32	0.91	v1.0.11	88.92	0.78	CheckM2 v1.0.1	1778809	19696	21	21_1	5	v2.4.2	d__Bacteria;p__Nitrospirota;c__Nitrospiria;o__Nitrospirales;f__UBA2166;g__UBA2166;s__UBA2166 sp012965905	GCA_012965905.1	95	d__Bacteria;p__Nitrospirota;c__Nitrospiria;o__Nitrospirales;f__UBA2166;g__UBA2166;s__UBA2166 sp012965905	99.71	0.93							ani_screen	classification based on ANI only	N/A					gtdbtk-2.4.0	R220
GCA_913046395	23	89.36	1.87	v1.0.11	98.07	1.11	CheckM2 v1.0.1	1955692	77581	22	22_1	3	v2.4.2	d__Bacteria;p__Nitrospirota;c__Nitrospiria;o__Nitrospirales;f__UBA2166;g__UBA2166;s__UBA2166 sp002328825	GCA_002328825.1	95	d__Bacteria;p__Nitrospirota;c__Nitrospiria;o__Nitrospirales;f__UBA2166;g__UBA2166;s__UBA2166 sp002328825	99.97	0.963							ani_screen	classification based on ANI only	N/A					gtdbtk-2.4.0	R220
GCA_002726235	24	83.68	1.82	v1.0.11	90.66	0.48	CheckM2 v1.0.1	1873240	155382	23	23_0	1	v2.4.2	d__Bacteria;p__Nitrospirota;c__Nitrospiria;o__Nitrospirales;f__UBA2166;g__UBA2166;s__UBA2166 sp002726235	GCA_002726235.1	95	d__Bacteria;p__Nitrospirota;c__Nitrospiria;o__Nitrospirales;f__UBA2166;g__UBA2166;s__UBA2166 sp002726235	99.99	1							ani_screen	classification based on ANI only	N/A					gtdbtk-2.4.0	R220
SMAGOTU_12335	25	93.12	2.9	v1.0.11	97.83	2.12	CheckM2 v1.0.1	2599603	42836	126	126_1	3	v2.4.2	d__Bacteria;p__Nitrospirota;c__Nitrospiria;o__Nitrospirales;f__NS-4;g__NS-4;s__NS-4 sp005877815	GCA_005877815.1	95	d__Bacteria;p__Nitrospirota;c__Nitrospiria;o__Nitrospirales;f__NS-4;g__NS-4;s__NS-4 sp005877815	99.71	0.833							ani_screen	classification based on ANI only	N/A					gtdbtk-2.4.0	R220
SPIREOTU_01779409	26	96.53	2.73	v1.0.11	99.92	1.59	CheckM2 v1.0.1	2722083	26376	124	124_0	1	v2.4.2	d__Bacteria;p__Nitrospirota;c__Nitrospiria;o__Nitrospirales;f__NS-4;g__NS-11;s__											d__Bacteria;p__Nitrospirota;c__Nitrospiria;o__Nitrospirales;f__NS-4;g__NS-11;s__	taxonomic novelty determined using RED	classification based on placement in class-level tree	N/A	92.87	11	0.89545		gtdbtk-2.4.0	R220
SMAGOTU_05475	27	85.91	5.45	v1.0.11	93.59	2.63	CheckM2 v1.0.1	2501886	31588	88	88_0	1	v2.4.2	d__Bacteria;p__Nitrospirota;c__Nitrospiria;o__Nitrospirales;f__NS-4;g__NS-11;s__											d__Bacteria;p__Nitrospirota;c__Nitrospiria;o__Nitrospirales;f__NS-4;g__NS-11;s__	taxonomic novelty determined using RED	classification based on placement in class-level tree	N/A	74.62	11	0.92959		gtdbtk-2.4.0	R220
GCA_005877505	28	82.59	2.8	v1.0.11	87.37	0.96	CheckM2 v1.0.1	2169830	9670	113	113_0	1	v2.4.2	d__Bacteria;p__Nitrospirota;c__Nitrospiria;o__Nitrospirales;f__NS-4;g__NS-12;s__NS-12 sp005877505	GCA_005877505.1	95	d__Bacteria;p__Nitrospirota;c__Nitrospiria;o__Nitrospirales;f__NS-4;g__NS-12;s__NS-12 sp005877505	100	0.999							ani_screen	classification based on ANI only	GCA_005877615.1, s__NS-12 sp005877615, 95.0, 88.16, 0.523; GCA_005877855.1, s__NS-12 sp005877855, 95.0, 86.36, 0.369; GCA_005877565.1, s__NS-12 sp005877565, 95.0, 88.27, 0.457					gtdbtk-2.4.0	R220
GCA_005877855	29	88.61	6.36	v1.0.11	87.37	3.23	CheckM2 v1.0.1	2411402	9515	110	110_3	1	v2.4.2	d__Bacteria;p__Nitrospirota;c__Nitrospiria;o__Nitrospirales;f__NS-4;g__NS-12;s__NS-12 sp005877855	GCA_005877855.1	95	d__Bacteria;p__Nitrospirota;c__Nitrospiria;o__Nitrospirales;f__NS-4;g__NS-12;s__NS-12 sp005877855	100	1							ani_screen	classification based on ANI only	GCA_005877615.1, s__NS-12 sp005877615, 95.0, 88.48, 0.524; GCA_005877505.1, s__NS-12 sp005877505, 95.0, 86.36, 0.369; GCA_005877565.1, s__NS-12 sp005877565, 95.0, 88.55, 0.469					gtdbtk-2.4.0	R220
SPIREOTU_01382232	30	75.38	7.32	v1.0.11	63.03	5.92	CheckM2 v1.0.1	1101622	6322	110	110_2	1	v2.4.2	d__Bacteria;p__Nitrospirota;c__Nitrospiria;o__Nitrospirales;f__NS-4;g__NS-12;s__NS-12 sp005877855	GCA_005877855.1	95	d__Bacteria;p__Nitrospirota;c__Nitrospiria;o__Nitrospirales;f__NS-4;g__NS-12;s__NS-12 sp005877855	95.67	0.758							ani_screen	classification based on ANI only	GCA_005877565.1, s__NS-12 sp005877565, 95.0, 90.44, 0.575; GCA_005877505.1, s__NS-12 sp005877505, 95.0, 88.13, 0.487; GCA_005877615.1, s__NS-12 sp005877615, 95.0, 89.76, 0.573					gtdbtk-2.4.0	R220
SMAGOTU_08576	31	75.81	2.88	v1.0.11	70.32	2.43	CheckM2 v1.0.1	1179054	6365	110	110_1	1	v2.4.2	d__Bacteria;p__Nitrospirota;c__Nitrospiria;o__Nitrospirales;f__NS-4;g__NS-12;s__NS-12 sp005877855	GCA_005877855.1	95	d__Bacteria;p__Nitrospirota;c__Nitrospiria;o__Nitrospirales;f__NS-4;g__NS-12;s__NS-12 sp005877855	95.63	0.757							ani_screen	classification based on ANI only	GCA_005877505.1, s__NS-12 sp005877505, 95.0, 88.12, 0.451; GCA_005877615.1, s__NS-12 sp005877615, 95.0, 89.56, 0.539; GCA_005877565.1, s__NS-12 sp005877565, 95.0, 89.91, 0.553					gtdbtk-2.4.0	R220
SPIREOTU_00549552	32	84.55	2.73	v1.0.11	90.68	1.99	CheckM2 v1.0.1	1847190	7164	111	111_1	2	v2.4.2	d__Bacteria;p__Nitrospirota;c__Nitrospiria;o__Nitrospirales;f__NS-4;g__NS-12;s__											d__Bacteria;p__Nitrospirota;c__Nitrospiria;o__Nitrospirales;f__NS-4;g__NS-12;s__	taxonomic classification defined by topology and ANI	classification based on placement in class-level tree	GCA_005877615.1, s__NS-12 sp005877615, 95.0, 89.79, 0.558; GCA_005877565.1, s__NS-12 sp005877565, 95.0, 89.77, 0.566; GCA_005877855.1, s__NS-12 sp005877855, 95.0, 88.73, 0.475; GCA_005877505.1, s__NS-12 sp005877505, 95.0, 88.44, 0.454	80.08	11	0.94488	Genome not assigned to closest species as it falls outside its pre-defined ANI radius	gtdbtk-2.4.0	R220
GCA_005877565	33	92.92	4.55	v1.0.11	88.22	2.01	CheckM2 v1.0.1	2227758	11470	112	112_4	1	v2.4.2	d__Bacteria;p__Nitrospirota;c__Nitrospiria;o__Nitrospirales;f__NS-4;g__NS-12;s__NS-12 sp005877565	GCA_005877565.1	95	d__Bacteria;p__Nitrospirota;c__Nitrospiria;o__Nitrospirales;f__NS-4;g__NS-12;s__NS-12 sp005877565	100	0.999							ani_screen	classification based on ANI only	GCA_005877615.1, s__NS-12 sp005877615, 95.0, 90.8, 0.683; GCA_005877855.1, s__NS-12 sp005877855, 95.0, 88.55, 0.469; GCA_005877505.1, s__NS-12 sp005877505, 95.0, 88.27, 0.457					gtdbtk-2.4.0	R220
SMAGOTU_16524	34	77.42	1.82	v1.0.11	79.48	1.8	CheckM2 v1.0.1	1549615	9417	112	112_1	3	v2.4.2	d__Bacteria;p__Nitrospirota;c__Nitrospiria;o__Nitrospirales;f__NS-4;g__NS-12;s__NS-12 sp005877615	GCA_005877615.1	95	d__Bacteria;p__Nitrospirota;c__Nitrospiria;o__Nitrospirales;f__NS-4;g__NS-12;s__NS-12 sp005877615	99.66	0.822							ani_screen	classification based on ANI only	GCA_005877505.1, s__NS-12 sp005877505, 95.0, 88.33, 0.463; GCA_005877565.1, s__NS-12 sp005877565, 95.0, 91.04, 0.625; GCA_005877855.1, s__NS-12 sp005877855, 95.0, 89.06, 0.505					gtdbtk-2.4.0	R220
SPIREOTU_01606673	35	81.36	2.12	v1.0.11	90.77	1.85	CheckM2 v1.0.1	1846551	10451	112	112_3	1	v2.4.2	d__Bacteria;p__Nitrospirota;c__Nitrospiria;o__Nitrospirales;f__NS-4;g__NS-12;s__						GCA_005877615.1	95	d__Bacteria;p__Nitrospirota;c__Nitrospiria;o__Nitrospirales;f__NS-4;g__NS-12;s__NS-12 sp005877615	94.97	0.679	d__Bacteria;p__Nitrospirota;c__Nitrospiria;o__Nitrospirales;f__NS-4;g__NS-12;s__	taxonomic classification defined by topology and ANI	classification based on placement in class-level tree	GCA_005877565.1, s__NS-12 sp005877565, 95.0, 91.16, 0.594; GCA_005877855.1, s__NS-12 sp005877855, 95.0, 88.24, 0.479; GCA_005877505.1, s__NS-12 sp005877505, 95.0, 87.82, 0.45	80.22	11	0.98227	Genome not assigned to closest species as it falls outside its pre-defined ANI radius	gtdbtk-2.4.0	R220
SMAGOTU_02842	36	75.38	3.34	v1.0.11	79.06	6.57	CheckM2 v1.0.1	1927346	6194	112	112_2	1	v2.4.2	d__Bacteria;p__Nitrospirota;c__Nitrospiria;o__Nitrospirales;f__NS-4;g__NS-12;s__NS-12 sp005877615	GCA_005877615.1	95	d__Bacteria;p__Nitrospirota;c__Nitrospiria;o__Nitrospirales;f__NS-4;g__NS-12;s__NS-12 sp005877615	95.05	0.635							ani_screen	classification based on ANI only	GCA_005877505.1, s__NS-12 sp005877505, 95.0, 88.65, 0.405; GCA_005877565.1, s__NS-12 sp005877565, 95.0, 91.0, 0.555; GCA_005877855.1, s__NS-12 sp005877855, 95.0, 88.65, 0.419					gtdbtk-2.4.0	R220
SMAGOTU_05284	37	78.07	0	v1.0.11	80.81	0.09	CheckM2 v1.0.1	1643483	13559	114	114_1	1	v2.4.2	d__Bacteria;p__Nitrospirota;c__Nitrospiria;o__Nitrospirales;f__NS-4;g__;s__											d__Bacteria;p__Nitrospirota;c__Nitrospiria;o__Nitrospirales;f__NS-4;g__;s__	taxonomic novelty determined using RED	classification based on placement in class-level tree	N/A	64.35	11	0.88716		gtdbtk-2.4.0	R220
SPIREOTU_00061305	38	95	3.64	v1.0.11	98.7	0.09	CheckM2 v1.0.1	2328659	35010	114	114_2	1	v2.4.2	d__Bacteria;p__Nitrospirota;c__Nitrospiria;o__Nitrospirales;f__NS-4;g__;s__											d__Bacteria;p__Nitrospirota;c__Nitrospiria;o__Nitrospirales;f__NS-4;g__;s__	taxonomic novelty determined using RED	classification based on placement in class-level tree	N/A	92.95	11	0.88748		gtdbtk-2.4.0	R220
SPIREOTU_00098108	39	88.91	3.64	v1.0.11	100	1.41	CheckM2 v1.0.1	2972341	36982	118	118_0	1	v2.4.2	d__Bacteria;p__Nitrospirota;c__Nitrospiria;o__Nitrospirales;f__NS-4;g__SCTG01;s__											d__Bacteria;p__Nitrospirota;c__Nitrospiria;o__Nitrospirales;f__NS-4;g__SCTG01;s__	taxonomic novelty determined using RED	classification based on placement in class-level tree	N/A	72.77	11	0.91708		gtdbtk-2.4.0	R220
GCA_004298335	40	96.76	3.92	v1.0.11	94.74	1.12	CheckM2 v1.0.1	2658979	26967	117	117_0	1	v2.4.2	d__Bacteria;p__Nitrospirota;c__Nitrospiria;o__Nitrospirales;f__NS-4;g__SCTG01;s__SCTG01 sp004298335	GCA_004298335.1	95	d__Bacteria;p__Nitrospirota;c__Nitrospiria;o__Nitrospirales;f__NS-4;g__SCTG01;s__SCTG01 sp004298335	100	1							ani_screen	classification based on ANI only	GCA_030648395.1, s__SCTG01 sp030648395, 95.0, 87.15, 0.511					gtdbtk-2.4.0	R220
SPIREOTU_00098231	41	91.36	3.64	v1.0.11	93.65	5.36	CheckM2 v1.0.1	2218449	34205	119	119_0	1	v2.4.2	d__Bacteria;p__Nitrospirota;c__Nitrospiria;o__Nitrospirales;f__NS-4;g__SCTG01;s__						GCA_030648395.1	95	d__Bacteria;p__Nitrospirota;c__Nitrospiria;o__Nitrospirales;f__NS-4;g__SCTG01;s__SCTG01 sp030648395	85.14	0.301	d__Bacteria;p__Nitrospirota;c__Nitrospiria;o__Nitrospirales;f__NS-4;g__SCTG01;s__	taxonomic classification defined by topology and ANI	classification based on placement in class-level tree	GCA_004298335.1, s__SCTG01 sp004298335, 95.0, 83.35, 0.248	72.35	11	0.9548		gtdbtk-2.4.0	R220
IMG_3300017434_18	42	96.76	3.64	v1.0.11	99.45	0.8	CheckM2 v1.0.1	2159776	156237	115	115_1	2	v2.4.2	d__Bacteria;p__Nitrospirota;c__Nitrospiria;o__Nitrospirales;f__NS-4;g__SCTG01;s__											d__Bacteria;p__Nitrospirota;c__Nitrospiria;o__Nitrospirales;f__NS-4;g__SCTG01;s__	taxonomic classification fully defined by topology	classification based on placement in class-level tree	N/A	93.66	11	0.95731		gtdbtk-2.4.0	R220
SPIREOTU_00097628	43	78.07	0	v1.0.11	95.76	1.48	CheckM2 v1.0.1	2116669	16594	116	116_4	1	v2.4.2	d__Bacteria;p__Nitrospirota;c__Nitrospiria;o__Nitrospirales;f__NS-4;g__SCTG01;s__						GCA_030648395.1	95	d__Bacteria;p__Nitrospirota;c__Nitrospiria;o__Nitrospirales;f__NS-4;g__SCTG01;s__SCTG01 sp030648395	90.83	0.595	d__Bacteria;p__Nitrospirota;c__Nitrospiria;o__Nitrospirales;f__NS-4;g__SCTG01;s__	taxonomic classification defined by topology and ANI	classification based on placement in class-level tree	GCA_004298335.1, s__SCTG01 sp004298335, 95.0, 87.49, 0.488	69.67	11	0.9642	Genome not assigned to closest species as it falls outside its pre-defined ANI radius	gtdbtk-2.4.0	R220
GCA_030648395	44	91.57	1.82	v1.0.11	92.17	2.66	CheckM2 v1.0.1	2160997	13629	116	116_3	1	v2.4.2	d__Bacteria;p__Nitrospirota;c__Nitrospiria;o__Nitrospirales;f__NS-4;g__SCTG01;s__SCTG01 sp030648395	GCA_030648395.1	95	d__Bacteria;p__Nitrospirota;c__Nitrospiria;o__Nitrospirales;f__NS-4;g__SCTG01;s__SCTG01 sp030648395	100	1							ani_screen	classification based on ANI only	GCA_004298335.1, s__SCTG01 sp004298335, 95.0, 87.15, 0.511					gtdbtk-2.4.0	R220
GCA_919902955	45	82.99	1.2	v1.0.11	86.1	3.26	CheckM2 v1.0.1	1459779	2931	116	116_2	1	v2.4.2	d__Bacteria;p__Nitrospirota;c__Nitrospiria;o__Nitrospirales;f__NS-4;g__SCTG01;s__						GCA_030648395.1	95	d__Bacteria;p__Nitrospirota;c__Nitrospiria;o__Nitrospirales;f__NS-4;g__SCTG01;s__SCTG01 sp030648395	94.68	0.762	d__Bacteria;p__Nitrospirota;c__Nitrospiria;o__Nitrospirales;f__NS-4;g__SCTG01;s__	taxonomic classification defined by topology and ANI	classification based on placement in class-level tree	GCA_004298335.1, s__SCTG01 sp004298335, 95.0, 89.82, 0.478	73.03	11	0.97918	Genome not assigned to closest species as it falls outside its pre-defined ANI radius	gtdbtk-2.4.0	R220
GCA_919902935	46	76.95	0.96	v1.0.11	87.23	1.03	CheckM2 v1.0.1	1371664	4766	116	116_1	1	v2.4.2	d__Bacteria;p__Nitrospirota;c__Nitrospiria;o__Nitrospirales;f__NS-4;g__SCTG01;s__SCTG01 sp030648395	GCA_030648395.1	95	d__Bacteria;p__Nitrospirota;c__Nitrospiria;o__Nitrospirales;f__NS-4;g__SCTG01;s__SCTG01 sp030648395	95	0.821							ani_screen	classification based on ANI only	GCA_004298335.1, s__SCTG01 sp004298335, 95.0, 89.54, 0.588					gtdbtk-2.4.0	R220
GCA_011088105	47	95.55	0.91	v1.0.11	97.6	0.34	CheckM2 v1.0.1	2595516	65867	25	25_1	3	v2.4.2	d__Bacteria;p__Nitrospirota;c__Nitrospiria;o__Nitrospirales;f__UBA8639;g__JAALKI01;s__JAALKI01 sp011088105	GCA_011088105.1	95	d__Bacteria;p__Nitrospirota;c__Nitrospiria;o__Nitrospirales;f__UBA8639;g__JAALKI01;s__JAALKI01 sp011088105	100	1							ani_screen	classification based on ANI only	N/A					gtdbtk-2.4.0	R220
GCA_003696975	48	95.59	3.28	v1.0.11	95.14	1.08	CheckM2 v1.0.1	2769672	14752	85	85_0	1	v2.4.2	d__Bacteria;p__Nitrospirota;c__Nitrospiria;o__Nitrospirales;f__UBA8639;g__J031;s__J031 sp003696975	GCA_003696975.1	95	d__Bacteria;p__Nitrospirota;c__Nitrospiria;o__Nitrospirales;f__UBA8639;g__J031;s__J031 sp003696975	100	0.999							ani_screen	classification based on ANI only	N/A					gtdbtk-2.4.0	R220
GCA_022572725	49	98.12	2.07	v1.0.11	98.96	2.92	CheckM2 v1.0.1	3166826	23771	81	81_2	1	v2.4.2	d__Bacteria;p__Nitrospirota;c__Nitrospiria;o__Nitrospirales;f__UBA8639;g__JACZVJ01;s__JACZVJ01 sp022572725	GCA_022572725.1	95	d__Bacteria;p__Nitrospirota;c__Nitrospiria;o__Nitrospirales;f__UBA8639;g__JACZVJ01;s__JACZVJ01 sp022572725	100	1							ani_screen	classification based on ANI only	N/A					gtdbtk-2.4.0	R220
GCA_022564895	50	97.67	3.38	v1.0.11	97.66	0.3	CheckM2 v1.0.1	3501138	37082	81	81_1	1	v2.4.2	d__Bacteria;p__Nitrospirota;c__Nitrospiria;o__Nitrospirales;f__UBA8639;g__JACZVJ01;s__JACZVJ01 sp022572725	GCA_022572725.1	95	d__Bacteria;p__Nitrospirota;c__Nitrospiria;o__Nitrospirales;f__UBA8639;g__JACZVJ01;s__JACZVJ01 sp022572725	98.8	0.883							ani_screen	classification based on ANI only	N/A					gtdbtk-2.4.0	R220
SPIREOTU_00174748	51	97.62	0.91	v1.0.11	100	1.94	CheckM2 v1.0.1	3337620	19122	83	83_1	2	v2.4.2	d__Bacteria;p__Nitrospirota;c__Nitrospiria;o__Nitrospirales;f__UBA8639;g__;s__											d__Bacteria;p__Nitrospirota;c__Nitrospiria;o__Nitrospirales;f__UBA8639;g__;s__	taxonomic novelty determined using RED	classification based on placement in class-level tree	N/A	92.59	11	0.90169		gtdbtk-2.4.0	R220
GCA_027018225	52	77.62	4.14	v1.0.11	80.68	6.92	CheckM2 v1.0.1	2980375	3046	83	83_2	1	v2.4.2	d__Bacteria;p__Nitrospirota;c__Nitrospiria;o__Nitrospirales;f__UBA8639;g__;s__											d__Bacteria;p__Nitrospirota;c__Nitrospiria;o__Nitrospirales;f__UBA8639;g__;s__	taxonomic novelty determined using RED	classification based on placement in class-level tree	N/A	59.11	11	0.90194		gtdbtk-2.4.0	R220
IMG_3300024516_18	53	87.64	2.73	v1.0.11	88.2	1.79	CheckM2 v1.0.1	2449514	6656	82	82_0	1	v2.4.2	d__Bacteria;p__Nitrospirota;c__Nitrospiria;o__Nitrospirales;f__UBA8639;g__SPGG5;s__SPGG5 sp022561525	GCA_022561525.1	95	d__Bacteria;p__Nitrospirota;c__Nitrospiria;o__Nitrospirales;f__UBA8639;g__SPGG5;s__SPGG5 sp022561525	97.15	0.581							ani_screen	classification based on ANI only	GCA_001643555.1, s__SPGG5 sp001643555, 95.0, 96.4, 0.636					gtdbtk-2.4.0	R220
GCA_032191465	54	97.67	1.82	v1.0.11	98.72	3.24	CheckM2 v1.0.1	4014579	3358140	20	20_0	1	v2.4.2	d__Bacteria;p__Nitrospirota;c__Nitrospiria;o__Nitrospirales;f__UBA8639;g__SPGG5;s__											d__Bacteria;p__Nitrospirota;c__Nitrospiria;o__Nitrospirales;f__UBA8639;g__SPGG5;s__	taxonomic classification fully defined by topology	classification based on placement in class-level tree	N/A	94.08	11	0.9341		gtdbtk-2.4.0	R220
GCA_029261305	55	86.99	6.07	v1.0.11	89.36	10.36	CheckM2 v1.0.1	3666265	11660	19	19_0	1	v2.4.2	d__Bacteria;p__Nitrospirota;c__Nitrospiria;o__Nitrospirales;f__UBA8639;g__SPGG5;s__SPGG5 sp029261305	GCA_029261305.1	95	d__Bacteria;p__Nitrospirota;c__Nitrospiria;o__Nitrospirales;f__UBA8639;g__SPGG5;s__SPGG5 sp029261305	100	1							ani_screen	classification based on ANI only	N/A					gtdbtk-2.4.0	R220
GCA_958295805	56	95.55	1.82	v1.0.11	99.85	1.13	CheckM2 v1.0.1	2904372	2904372	80	80_0	1	v2.4.2	d__Bacteria;p__Nitrospirota;c__Nitrospiria;o__Nitrospirales;f__UBA8639;g__Bin75;s__Bin75 sp958295805	GCA_958295805.1	95	d__Bacteria;p__Nitrospirota;c__Nitrospiria;o__Nitrospirales;f__UBA8639;g__Bin75;s__Bin75 sp958295805	100	1							ani_screen	classification based on ANI only	N/A					gtdbtk-2.4.0	R220
GCA_020027205	57	93.68	0.91	v1.0.11	92.47	0.2	CheckM2 v1.0.1	1914574	115745	73	73_0	1	v2.4.2	d__Bacteria;p__Nitrospirota;c__Nitrospiria;o__Nitrospirales;f__UBA8639;g__Bin75;s__Bin75 sp020027205	GCA_020027205.1	95	d__Bacteria;p__Nitrospirota;c__Nitrospiria;o__Nitrospirales;f__UBA8639;g__Bin75;s__Bin75 sp020027205	100	1							ani_screen	classification based on ANI only	N/A					gtdbtk-2.4.0	R220
GCA_007570995	58	83.96	0.91	v1.0.11	90.07	0.83	CheckM2 v1.0.1	1976489	14721	72	72_3	1	v2.4.2	d__Bacteria;p__Nitrospirota;c__Nitrospiria;o__Nitrospirales;f__UBA8639;g__Bin75;s__Bin75 sp007570995	GCA_007570995.1	95	d__Bacteria;p__Nitrospirota;c__Nitrospiria;o__Nitrospirales;f__UBA8639;g__Bin75;s__Bin75 sp007570995	100	0.998							ani_screen	classification based on ANI only	N/A					gtdbtk-2.4.0	R220
GCA_028817545	59	95.62	0.91	v1.0.11	94.97	0.99	CheckM2 v1.0.1	2205379	29500	72	72_2	1	v2.4.2	d__Bacteria;p__Nitrospirota;c__Nitrospiria;o__Nitrospirales;f__UBA8639;g__Bin75;s__Bin75 sp007570995	GCA_007570995.1	95	d__Bacteria;p__Nitrospirota;c__Nitrospiria;o__Nitrospirales;f__UBA8639;g__Bin75;s__Bin75 sp007570995	95.13	0.851							ani_screen	classification based on ANI only	N/A					gtdbtk-2.4.0	R220
GCA_028817215	60	96.53	0.91	v1.0.11	97.91	0.78	CheckM2 v1.0.1	2280034	60952	72	72_1	2	v2.4.2	d__Bacteria;p__Nitrospirota;c__Nitrospiria;o__Nitrospirales;f__UBA8639;g__Bin75;s__Bin75 sp007570995	GCA_007570995.1	95	d__Bacteria;p__Nitrospirota;c__Nitrospiria;o__Nitrospirales;f__UBA8639;g__Bin75;s__Bin75 sp007570995	95.11	0.861							ani_screen	classification based on ANI only	N/A					gtdbtk-2.4.0	R220
GCA_020027535	61	97.16	2.8	v1.0.11	100	3.4	CheckM2 v1.0.1	2228583	25042	76	76_0	1	v2.4.2	d__Bacteria;p__Nitrospirota;c__Nitrospiria;o__Nitrospirales;f__UBA8639;g__Bin75;s__Bin75 sp020027535	GCA_020027535.1	95	d__Bacteria;p__Nitrospirota;c__Nitrospiria;o__Nitrospirales;f__UBA8639;g__Bin75;s__Bin75 sp020027535	100	1							ani_screen	classification based on ANI only	GCA_002238765.1, s__Bin75 sp002238765, 95.0, 88.83, 0.591; GCA_022828225.1, s__Bin75 sp022828225, 95.0, 84.75, 0.41; GCA_028819435.1, s__Bin75 sp028819435, 95.0, 83.89, 0.319; GCA_011523385.1, s__Bin75 sp011523385, 95.0, 84.92, 0.432; GCA_951812745.1, s__Bin75 sp951812745, 95.0, 89.24, 0.628; GCA_009840285.1, s__Bin75 sp009840285, 95.0, 85.04, 0.433; GCA_012270585.1, s__Bin75 sp012270585, 95.0, 8…					gtdbtk-2.4.0	R220
GCA_012270585	62	97.73	3.01	v1.0.11	100	1.51	CheckM2 v1.0.1	2503252	51555	74	74_1	2	v2.4.2	d__Bacteria;p__Nitrospirota;c__Nitrospiria;o__Nitrospirales;f__UBA8639;g__Bin75;s__Bin75 sp012270585	GCA_012270585.1	95	d__Bacteria;p__Nitrospirota;c__Nitrospiria;o__Nitrospirales;f__UBA8639;g__Bin75;s__Bin75 sp012270585	100	1							ani_screen	classification based on ANI only	GCA_022828225.1, s__Bin75 sp022828225, 95.0, 83.38, 0.372; GCA_002238765.1, s__Bin75 sp002238765, 95.0, 86.58, 0.476; GCA_011523385.1, s__Bin75 sp011523385, 95.0, 84.65, 0.385; GCA_020027535.1, s__Bin75 sp020027535, 95.0, 87.56, 0.539; GCA_951812745.1, s__Bin75 sp951812745, 95.0, 87.13, 0.532; GCA_009840285.1, s__Bin75 sp009840285, 95.0, 84.9, 0.424					gtdbtk-2.4.0	R220
IMG_3300027386_28	63	94.85	0.91	v1.0.11	92.85	2.3	CheckM2 v1.0.1	2700572	21443	75	75_1	4	v2.4.2	d__Bacteria;p__Nitrospirota;c__Nitrospiria;o__Nitrospirales;f__UBA8639;g__Bin75;s__Bin75 sp002238765	GCA_002238765.1	95	d__Bacteria;p__Nitrospirota;c__Nitrospiria;o__Nitrospirales;f__UBA8639;g__Bin75;s__Bin75 sp002238765	99.91	0.939							ani_screen	classification based on ANI only	GCA_022828225.1, s__Bin75 sp022828225, 95.0, 84.0, 0.387; GCA_009840285.1, s__Bin75 sp009840285, 95.0, 84.09, 0.411; GCA_011523385.1, s__Bin75 sp011523385, 95.0, 84.62, 0.395; GCA_012270585.1, s__Bin75 sp012270585, 95.0, 86.19, 0.477; GCA_020027535.1, s__Bin75 sp020027535, 95.0, 88.71, 0.584; GCA_951812745.1, s__Bin75 sp951812745, 95.0, 88.99, 0.621					gtdbtk-2.4.0	R220
GCA_951812745	64	98.58	2.73	v1.0.11	100	0.23	CheckM2 v1.0.1	2346994	2346994	75	75_2	1	v2.4.2	d__Bacteria;p__Nitrospirota;c__Nitrospiria;o__Nitrospirales;f__UBA8639;g__Bin75;s__Bin75 sp951812745	GCA_951812745.1	95	d__Bacteria;p__Nitrospirota;c__Nitrospiria;o__Nitrospirales;f__UBA8639;g__Bin75;s__Bin75 sp951812745	100	1							ani_screen	classification based on ANI only	GCA_022828225.1, s__Bin75 sp022828225, 95.0, 84.06, 0.397; GCA_002238765.1, s__Bin75 sp002238765, 95.0, 88.77, 0.629; GCA_028819435.1, s__Bin75 sp028819435, 95.0, 82.87, 0.317; GCA_011523385.1, s__Bin75 sp011523385, 95.0, 84.51, 0.41; GCA_020027535.1, s__Bin75 sp020027535, 95.0, 89.24, 0.628; GCA_009840285.1, s__Bin75 sp009840285, 95.0, 85.11, 0.436; GCA_012270585.1, s__Bin75 sp012270585, 95.0, 8…					gtdbtk-2.4.0	R220
GCA_022825885	65	94.03	0	v1.0.11	95.41	0.25	CheckM2 v1.0.1	2377051	78259	77	77_4	1	v2.4.2	d__Bacteria;p__Nitrospirota;c__Nitrospiria;o__Nitrospirales;f__UBA8639;g__Bin75;s__Bin75 sp022825885	GCA_022825885.1	95	d__Bacteria;p__Nitrospirota;c__Nitrospiria;o__Nitrospirales;f__UBA8639;g__Bin75;s__Bin75 sp022825885	100	1							ani_screen	classification based on ANI only	GCA_028819435.1, s__Bin75 sp028819435, 95.0, 85.37, 0.43; GCA_022828225.1, s__Bin75 sp022828225, 95.0, 86.51, 0.49; GCA_011523385.1, s__Bin75 sp011523385, 95.0, 85.66, 0.449; GCA_009840285.1, s__Bin75 sp009840285, 95.0, 86.48, 0.476; GCA_022824735.1, s__Bin75 sp022824735, 95.0, 85.89, 0.409; GCA_009842645.1, s__Bin75 sp009842645, 95.0, 85.22, 0.366					gtdbtk-2.4.0	R220
GCA_022826845	66	92.27	3.64	v1.0.11	96.29	0.59	CheckM2 v1.0.1	2418325	55401	77	77_5	1	v2.4.2	d__Bacteria;p__Nitrospirota;c__Nitrospiria;o__Nitrospirales;f__UBA8639;g__Bin75;s__Bin75 sp022825885	GCA_022825885.1	95	d__Bacteria;p__Nitrospirota;c__Nitrospiria;o__Nitrospirales;f__UBA8639;g__Bin75;s__Bin75 sp022825885	97.68	0.798							ani_screen	classification based on ANI only	GCA_022828225.1, s__Bin75 sp022828225, 95.0, 86.56, 0.501; GCA_028819435.1, s__Bin75 sp028819435, 95.0, 85.47, 0.441; GCA_009840285.1, s__Bin75 sp009840285, 95.0, 86.33, 0.488; GCA_011523385.1, s__Bin75 sp011523385, 95.0, 85.76, 0.456; GCA_022824735.1, s__Bin75 sp022824735, 95.0, 85.76, 0.423; GCA_009842645.1, s__Bin75 sp009842645, 95.0, 85.23, 0.379					gtdbtk-2.4.0	R220
GCA_022820305	67	97.73	3.86	v1.0.11	100	0.92	CheckM2 v1.0.1	2559037	85108	77	77_3	1	v2.4.2	d__Bacteria;p__Nitrospirota;c__Nitrospiria;o__Nitrospirales;f__UBA8639;g__Bin75;s__Bin75 sp022825885	GCA_022825885.1	95	d__Bacteria;p__Nitrospirota;c__Nitrospiria;o__Nitrospirales;f__UBA8639;g__Bin75;s__Bin75 sp022825885	98.13	0.858							ani_screen	classification based on ANI only	GCA_022828225.1, s__Bin75 sp022828225, 95.0, 86.72, 0.539; GCA_028819435.1, s__Bin75 sp028819435, 95.0, 85.51, 0.43; GCA_011523385.1, s__Bin75 sp011523385, 95.0, 85.46, 0.451; GCA_009840285.1, s__Bin75 sp009840285, 95.0, 86.48, 0.502; GCA_022824735.1, s__Bin75 sp022824735, 95.0, 85.9, 0.432; GCA_009842645.1, s__Bin75 sp009842645, 95.0, 85.21, 0.371					gtdbtk-2.4.0	R220
GCA_022821285	68	97.73	3.86	v1.0.11	100	0.61	CheckM2 v1.0.1	2570326	86718	77	77_6	1	v2.4.2	d__Bacteria;p__Nitrospirota;c__Nitrospiria;o__Nitrospirales;f__UBA8639;g__Bin75;s__Bin75 sp022825885	GCA_022825885.1	95	d__Bacteria;p__Nitrospirota;c__Nitrospiria;o__Nitrospirales;f__UBA8639;g__Bin75;s__Bin75 sp022825885	97.14	0.815							ani_screen	classification based on ANI only	GCA_022828225.1, s__Bin75 sp022828225, 95.0, 86.62, 0.533; GCA_022824735.1, s__Bin75 sp022824735, 95.0, 85.93, 0.449; GCA_009842645.1, s__Bin75 sp009842645, 95.0, 85.32, 0.364; GCA_028819435.1, s__Bin75 sp028819435, 95.0, 85.53, 0.414; GCA_011523385.1, s__Bin75 sp011523385, 95.0, 85.81, 0.457; GCA_020027535.1, s__Bin75 sp020027535, 95.0, 83.85, 0.367; GCA_009840285.1, s__Bin75 sp009840285, 95.0, …					gtdbtk-2.4.0	R220
GCA_022824245	69	96.82	3.86	v1.0.11	97.31	2.31	CheckM2 v1.0.1	2314919	30789	77	77_2	1	v2.4.2	d__Bacteria;p__Nitrospirota;c__Nitrospiria;o__Nitrospirales;f__UBA8639;g__Bin75;s__Bin75 sp022825885	GCA_022825885.1	95	d__Bacteria;p__Nitrospirota;c__Nitrospiria;o__Nitrospirales;f__UBA8639;g__Bin75;s__Bin75 sp022825885	96.29	0.775							ani_screen	classification based on ANI only	GCA_028819435.1, s__Bin75 sp028819435, 95.0, 85.77, 0.448; GCA_022828225.1, s__Bin75 sp022828225, 95.0, 87.0, 0.529; GCA_011523385.1, s__Bin75 sp011523385, 95.0, 85.98, 0.479; GCA_022824735.1, s__Bin75 sp022824735, 95.0, 85.42, 0.404; GCA_009840285.1, s__Bin75 sp009840285, 95.0, 86.48, 0.512; GCA_009842645.1, s__Bin75 sp009842645, 95.0, 84.69, 0.381					gtdbtk-2.4.0	R220
GCA_022821825	70	97.73	2.95	v1.0.11	99.02	2.47	CheckM2 v1.0.1	2482794	26255	77	77_1	1	v2.4.2	d__Bacteria;p__Nitrospirota;c__Nitrospiria;o__Nitrospirales;f__UBA8639;g__Bin75;s__Bin75 sp022825885	GCA_022825885.1	95	d__Bacteria;p__Nitrospirota;c__Nitrospiria;o__Nitrospirales;f__UBA8639;g__Bin75;s__Bin75 sp022825885	96.01	0.781							ani_screen	classification based on ANI only	GCA_028819435.1, s__Bin75 sp028819435, 95.0, 85.57, 0.419; GCA_022828225.1, s__Bin75 sp022828225, 95.0, 86.85, 0.531; GCA_011523385.1, s__Bin75 sp011523385, 95.0, 85.61, 0.451; GCA_009840285.1, s__Bin75 sp009840285, 95.0, 86.61, 0.511; GCA_022824735.1, s__Bin75 sp022824735, 95.0, 85.71, 0.416; GCA_009842645.1, s__Bin75 sp009842645, 95.0, 85.15, 0.372					gtdbtk-2.4.0	R220
GCA_022828225	71	97.67	1.82	v1.0.11	99.88	0.16	CheckM2 v1.0.1	2362088	215793	79	79_3	1	v2.4.2	d__Bacteria;p__Nitrospirota;c__Nitrospiria;o__Nitrospirales;f__UBA8639;g__Bin75;s__Bin75 sp022828225	GCA_022828225.1	95	d__Bacteria;p__Nitrospirota;c__Nitrospiria;o__Nitrospirales;f__UBA8639;g__Bin75;s__Bin75 sp022828225	100	1							ani_screen	classification based on ANI only	GCA_022825885.1, s__Bin75 sp022825885, 95.0, 86.51, 0.49; GCA_022824735.1, s__Bin75 sp022824735, 95.0, 86.95, 0.436; GCA_009842645.1, s__Bin75 sp009842645, 95.0, 86.76, 0.459; GCA_028819435.1, s__Bin75 sp028819435, 95.0, 87.37, 0.504; GCA_011523385.1, s__Bin75 sp011523385, 95.0, 87.34, 0.515; GCA_951812745.1, s__Bin75 sp951812745, 95.0, 84.06, 0.397; GCA_020027535.1, s__Bin75 sp020027535, 95.0, 8…					gtdbtk-2.4.0	R220
GCA_009840285	72	95.45	3.86	v1.0.11	98.68	0.94	CheckM2 v1.0.1	2201017	27767	79	79_2	1	v2.4.2	d__Bacteria;p__Nitrospirota;c__Nitrospiria;o__Nitrospirales;f__UBA8639;g__Bin75;s__Bin75 sp009840285	GCA_009840285.1	95	d__Bacteria;p__Nitrospirota;c__Nitrospiria;o__Nitrospirales;f__UBA8639;g__Bin75;s__Bin75 sp009840285	100	0.999							ani_screen	classification based on ANI only	GCA_002238765.1, s__Bin75 sp002238765, 95.0, 84.72, 0.414; GCA_022828225.1, s__Bin75 sp022828225, 95.0, 89.78, 0.664; GCA_022825885.1, s__Bin75 sp022825885, 95.0, 86.48, 0.476; GCA_022824735.1, s__Bin75 sp022824735, 95.0, 87.92, 0.486; GCA_028819435.1, s__Bin75 sp028819435, 95.0, 89.36, 0.559; GCA_009842645.1, s__Bin75 sp009842645, 95.0, 87.79, 0.505; GCA_011523385.1, s__Bin75 sp011523385, 95.0, …					gtdbtk-2.4.0	R220
GCA_009836985	73	80.65	1.14	v1.0.11	80.22	3.06	CheckM2 v1.0.1	2000322	9401	79	79_1	2	v2.4.2	d__Bacteria;p__Nitrospirota;c__Nitrospiria;o__Nitrospirales;f__UBA8639;g__Bin75;s__Bin75 sp009840285	GCA_009840285.1	95	d__Bacteria;p__Nitrospirota;c__Nitrospiria;o__Nitrospirales;f__UBA8639;g__Bin75;s__Bin75 sp009840285	97.91	0.9							ani_screen	classification based on ANI only	GCA_002238765.1, s__Bin75 sp002238765, 95.0, 85.28, 0.371; GCA_022828225.1, s__Bin75 sp022828225, 95.0, 89.93, 0.628; GCA_022824735.1, s__Bin75 sp022824735, 95.0, 88.4, 0.451; GCA_022825885.1, s__Bin75 sp022825885, 95.0, 87.09, 0.428; GCA_009842645.1, s__Bin75 sp009842645, 95.0, 88.84, 0.481; GCA_028819435.1, s__Bin75 sp028819435, 95.0, 89.61, 0.534; GCA_011523385.1, s__Bin75 sp011523385, 95.0, 8…					gtdbtk-2.4.0	R220
GCA_028819435	74	95.91	2.95	v1.0.11	100	2.82	CheckM2 v1.0.1	2620755	33172	78	78_5	3	v2.4.2	d__Bacteria;p__Nitrospirota;c__Nitrospiria;o__Nitrospirales;f__UBA8639;g__Bin75;s__Bin75 sp028819435	GCA_028819435.1	95	d__Bacteria;p__Nitrospirota;c__Nitrospiria;o__Nitrospirales;f__UBA8639;g__Bin75;s__Bin75 sp028819435	100	1							ani_screen	classification based on ANI only	GCA_022828225.1, s__Bin75 sp022828225, 95.0, 87.37, 0.504; GCA_022825885.1, s__Bin75 sp022825885, 95.0, 85.37, 0.43; GCA_022824735.1, s__Bin75 sp022824735, 95.0, 90.65, 0.615; GCA_009842645.1, s__Bin75 sp009842645, 95.0, 90.87, 0.626; GCA_951812745.1, s__Bin75 sp951812745, 95.0, 82.87, 0.317; GCA_011523385.1, s__Bin75 sp011523385, 95.0, 90.07, 0.606; GCA_020027535.1, s__Bin75 sp020027535, 95.0, 8…					gtdbtk-2.4.0	R220
GCA_022824735	75	91.31	4.55	v1.0.11	98.37	1.75	CheckM2 v1.0.1	2315678	19262	78	78_7	1	v2.4.2	d__Bacteria;p__Nitrospirota;c__Nitrospiria;o__Nitrospirales;f__UBA8639;g__Bin75;s__Bin75 sp022824735	GCA_022824735.1	95	d__Bacteria;p__Nitrospirota;c__Nitrospiria;o__Nitrospirales;f__UBA8639;g__Bin75;s__Bin75 sp022824735	100	1							ani_screen	classification based on ANI only	GCA_028819435.1, s__Bin75 sp028819435, 95.0, 90.65, 0.615; GCA_022828225.1, s__Bin75 sp022828225, 95.0, 86.95, 0.436; GCA_011523385.1, s__Bin75 sp011523385, 95.0, 89.45, 0.563; GCA_022825885.1, s__Bin75 sp022825885, 95.0, 85.89, 0.409; GCA_009840285.1, s__Bin75 sp009840285, 95.0, 87.92, 0.486; GCA_009842645.1, s__Bin75 sp009842645, 95.0, 90.3, 0.593					gtdbtk-2.4.0	R220
GCA_009836145	76	93.64	1.19	v1.0.11	93.56	1.95	CheckM2 v1.0.1	2248817	9555	78	78_6	5	v2.4.2	d__Bacteria;p__Nitrospirota;c__Nitrospiria;o__Nitrospirales;f__UBA8639;g__Bin75;s__Bin75 sp009842645	GCA_009842645.1	95	d__Bacteria;p__Nitrospirota;c__Nitrospiria;o__Nitrospirales;f__UBA8639;g__Bin75;s__Bin75 sp009842645	99.27	0.957							ani_screen	classification based on ANI only	GCA_028819435.1, s__Bin75 sp028819435, 95.0, 91.33, 0.642; GCA_022828225.1, s__Bin75 sp022828225, 95.0, 87.71, 0.432; GCA_011523385.1, s__Bin75 sp011523385, 95.0, 89.82, 0.569; GCA_022825885.1, s__Bin75 sp022825885, 95.0, 86.13, 0.331; GCA_009840285.1, s__Bin75 sp009840285, 95.0, 88.78, 0.457; GCA_022824735.1, s__Bin75 sp022824735, 95.0, 90.17, 0.565					gtdbtk-2.4.0	R220
GCA_026707955	77	97.73	4.77	v1.0.11	100	2.33	CheckM2 v1.0.1	2436344	108009	78	78_3	1	v2.4.2	d__Bacteria;p__Nitrospirota;c__Nitrospiria;o__Nitrospirales;f__UBA8639;g__Bin75;s__Bin75 sp011523385	GCA_011523385.1	95	d__Bacteria;p__Nitrospirota;c__Nitrospiria;o__Nitrospirales;f__UBA8639;g__Bin75;s__Bin75 sp011523385	98.21	0.906							ani_screen	classification based on ANI only	GCA_002238765.1, s__Bin75 sp002238765, 95.0, 84.22, 0.396; GCA_022828225.1, s__Bin75 sp022828225, 95.0, 87.1, 0.507; GCA_022825885.1, s__Bin75 sp022825885, 95.0, 85.58, 0.438; GCA_022824735.1, s__Bin75 sp022824735, 95.0, 89.58, 0.556; GCA_009842645.1, s__Bin75 sp009842645, 95.0, 89.73, 0.581; GCA_028819435.1, s__Bin75 sp028819435, 95.0, 90.07, 0.624; GCA_951812745.1, s__Bin75 sp951812745, 95.0, 8…					gtdbtk-2.4.0	R220
GCA_026707525	78	95.91	3.86	v1.0.11	99.46	1.81	CheckM2 v1.0.1	2379440	63422	78	78_4	1	v2.4.2	d__Bacteria;p__Nitrospirota;c__Nitrospiria;o__Nitrospirales;f__UBA8639;g__Bin75;s__Bin75 sp011523385	GCA_011523385.1	95	d__Bacteria;p__Nitrospirota;c__Nitrospiria;o__Nitrospirales;f__UBA8639;g__Bin75;s__Bin75 sp011523385	98.2	0.891							ani_screen	classification based on ANI only	GCA_002238765.1, s__Bin75 sp002238765, 95.0, 84.08, 0.392; GCA_022825885.1, s__Bin75 sp022825885, 95.0, 85.87, 0.432; GCA_022828225.1, s__Bin75 sp022828225, 95.0, 87.27, 0.498; GCA_022824735.1, s__Bin75 sp022824735, 95.0, 89.35, 0.54; GCA_009842645.1, s__Bin75 sp009842645, 95.0, 89.31, 0.567; GCA_951812745.1, s__Bin75 sp951812745, 95.0, 84.68, 0.411; GCA_028819435.1, s__Bin75 sp028819435, 95.0, 9…					gtdbtk-2.4.0	R220
GCA_026706145	79	97.73	3.86	v1.0.11	100	0.91	CheckM2 v1.0.1	2484046	95956	78	78_2	1	v2.4.2	d__Bacteria;p__Nitrospirota;c__Nitrospiria;o__Nitrospirales;f__UBA8639;g__Bin75;s__Bin75 sp011523385	GCA_011523385.1	95	d__Bacteria;p__Nitrospirota;c__Nitrospiria;o__Nitrospirales;f__UBA8639;g__Bin75;s__Bin75 sp011523385	98.71	0.929							ani_screen	classification based on ANI only	GCA_002238765.1, s__Bin75 sp002238765, 95.0, 84.32, 0.399; GCA_022828225.1, s__Bin75 sp022828225, 95.0, 86.97, 0.52; GCA_022825885.1, s__Bin75 sp022825885, 95.0, 85.62, 0.445; GCA_022824735.1, s__Bin75 sp022824735, 95.0, 89.21, 0.546; GCA_009842645.1, s__Bin75 sp009842645, 95.0, 89.1, 0.546; GCA_028819435.1, s__Bin75 sp028819435, 95.0, 90.01, 0.603; GCA_951812745.1, s__Bin75 sp951812745, 95.0, 84…					gtdbtk-2.4.0	R220
GCA_011523385	80	98.64	3.86	v1.0.11	100	1.09	CheckM2 v1.0.1	2506777	122077	78	78_1	2	v2.4.2	d__Bacteria;p__Nitrospirota;c__Nitrospiria;o__Nitrospirales;f__UBA8639;g__Bin75;s__Bin75 sp011523385	GCA_011523385.1	95	d__Bacteria;p__Nitrospirota;c__Nitrospiria;o__Nitrospirales;f__UBA8639;g__Bin75;s__Bin75 sp011523385	99.99	1							ani_screen	classification based on ANI only	GCA_002238765.1, s__Bin75 sp002238765, 95.0, 84.31, 0.397; GCA_022828225.1, s__Bin75 sp022828225, 95.0, 87.34, 0.515; GCA_022825885.1, s__Bin75 sp022825885, 95.0, 85.66, 0.449; GCA_022824735.1, s__Bin75 sp022824735, 95.0, 89.45, 0.563; GCA_009842645.1, s__Bin75 sp009842645, 95.0, 89.66, 0.556; GCA_028819435.1, s__Bin75 sp028819435, 95.0, 90.07, 0.606; GCA_951812745.1, s__Bin75 sp951812745, 95.0, …					gtdbtk-2.4.0	R220
GCA_003695915	81	96.48	3.18	v1.0.11	99.2	3	CheckM2 v1.0.1	3706191	58798	84	84_0	1	v2.4.2	d__Bacteria;p__Nitrospirota;c__Nitrospiria;o__Nitrospirales;f__UBA8639;g__J017;s__J017 sp003695915	GCA_003695915.1	95	d__Bacteria;p__Nitrospirota;c__Nitrospiria;o__Nitrospirales;f__UBA8639;g__J017;s__J017 sp003695915	100	1							ani_screen	classification based on ANI only	N/A					gtdbtk-2.4.0	R220
GCA_020348185	82	76.41	0.91	v1.0.11	78.52	0.28	CheckM2 v1.0.1	2456183	2456183	29	29_0	1	v2.4.2	d__Bacteria;p__Nitrospirota;c__Nitrospiria;o__Nitrospirales;f__UBA8639;g__G020348185;s__G020348185 sp020348185	GCA_020348185.1	95	d__Bacteria;p__Nitrospirota;c__Nitrospiria;o__Nitrospirales;f__UBA8639;g__G020348185;s__G020348185 sp020348185	100	1							ani_screen	classification based on ANI only	N/A					gtdbtk-2.4.0	R220
GCA_020430285	83	95.8	1.36	v1.0.11	97.15	2.17	CheckM2 v1.0.1	4080878	62158	245	245_0	1	v2.4.2	d__Bacteria;p__Nitrospirota;c__Nitrospiria;o__Nitrospirales;f__UBA8639;g__JAGQKC01;s__JAGQKC01 sp020430285	GCA_031315865.1	95	d__Bacteria;p__Nitrospirota;c__Nitrospiria;o__Nitrospirales;f__UBA8639;g__JAGQKC01;s__JAGQKC01 sp020430285	99.99	0.957							ani_screen	classification based on ANI only	N/A					gtdbtk-2.4.0	R220
GCA_029261355	84	96.64	2.73	v1.0.11	99.14	1.09	CheckM2 v1.0.1	4632825	170038	122	122_0	1	v2.4.2	d__Bacteria;p__Nitrospirota;c__Nitrospiria;o__Nitrospirales;f__UBA8639;g__JAGQKC01;s__JAGQKC01 sp029261355	GCA_029261355.1	95	d__Bacteria;p__Nitrospirota;c__Nitrospiria;o__Nitrospirales;f__UBA8639;g__JAGQKC01;s__JAGQKC01 sp029261355	100	1							ani_screen	classification based on ANI only	N/A					gtdbtk-2.4.0	R220
NITM1X (Ca. Nitrospira sp. M1)	85	96.77	0.91	v1.0.11	99.85	1.15	CheckM2 v1.0.1							d__Bacteria;p__Nitrospirota;c__Nitrospiria;o__Nitrospirales;f__UBA8639;g__JAGQKC01;s__						GCA_021604005.1	95	d__Bacteria;p__Nitrospirota;c__Nitrospiria;o__Nitrospirales;f__UBA8639;g__JAGQKC01;s__JAGQKC01 sp021604005	85.74	0.444	d__Bacteria;p__Nitrospirota;c__Nitrospiria;o__Nitrospirales;f__UBA8639;g__JAGQKC01;s__	taxonomic classification defined by topology and ANI	classification based on placement in class-level tree	GCA_021603905.1, s__JAGQKC01 sp021603905, 95.0, 80.94, 0.175	94.32	11	0.96756		gtdbtk-2.4.0	R220
GCA_021604005	86	97.67	2.83	v1.0.11	100	1.67	CheckM2 v1.0.1	4707626	97372	121	121_0	1	v2.4.2	d__Bacteria;p__Nitrospirota;c__Nitrospiria;o__Nitrospirales;f__UBA8639;g__JAGQKC01;s__JAGQKC01 sp021604005	GCA_021604005.1	95	d__Bacteria;p__Nitrospirota;c__Nitrospiria;o__Nitrospirales;f__UBA8639;g__JAGQKC01;s__JAGQKC01 sp021604005	99.99	1							ani_screen	classification based on ANI only	N/A					gtdbtk-2.4.0	R220
GCA_021604145	87	81.43	4.25	v1.0.11	86.13	6.73	CheckM2 v1.0.1	4773780	9008	120	120_2	1	v2.4.2	d__Bacteria;p__Nitrospirota;c__Nitrospiria;o__Nitrospirales;f__UBA8639;g__JAGQKC01;s__JAGQKC01 sp021604145	GCA_021604145.1	95	d__Bacteria;p__Nitrospirota;c__Nitrospiria;o__Nitrospirales;f__UBA8639;g__JAGQKC01;s__JAGQKC01 sp021604145	100	0.999							ani_screen	classification based on ANI only	GCA_021603905.1, s__JAGQKC01 sp021603905, 95.0, 89.49, 0.5					gtdbtk-2.4.0	R220
NSAL (Ca. Nitrospira salsa)	88	96.71	1.87	v1.0.11	98.39	1.29	CheckM2 v1.0.1							d__Bacteria;p__Nitrospirota;c__Nitrospiria;o__Nitrospirales;f__UBA8639;g__JAGQKC01;s__JAGQKC01 sp021603905	GCA_021603905.1	95	d__Bacteria;p__Nitrospirota;c__Nitrospiria;o__Nitrospirales;f__UBA8639;g__JAGQKC01;s__JAGQKC01 sp021603905	98.43	0.866							ani_screen	classification based on ANI only	GCA_021604145.1, s__JAGQKC01 sp021604145, 95.0, 90.26, 0.576					gtdbtk-2.4.0	R220
GCA_021603905	89	90.18	2.95	v1.0.11	90.83	7.62	CheckM2 v1.0.1	4735804	38107	120	120_1	1	v2.4.2	d__Bacteria;p__Nitrospirota;c__Nitrospiria;o__Nitrospirales;f__UBA8639;g__JAGQKC01;s__JAGQKC01 sp021603905	GCA_021603905.1	95	d__Bacteria;p__Nitrospirota;c__Nitrospiria;o__Nitrospirales;f__UBA8639;g__JAGQKC01;s__JAGQKC01 sp021603905	100	1							ani_screen	classification based on ANI only	GCA_021604145.1, s__JAGQKC01 sp021604145, 95.0, 89.49, 0.5					gtdbtk-2.4.0	R220
GCA_020430345	90	97.49	0	v1.0.11	99.9	2.42	CheckM2 v1.0.1	3687670	125987	24	24_1	3	v2.4.2	d__Bacteria;p__Nitrospirota;c__Nitrospiria;o__Nitrospirales;f__UBA8639;g__JACKFE01;s__JACKFE01 sp020632635	GCA_020632635.1	95	d__Bacteria;p__Nitrospirota;c__Nitrospiria;o__Nitrospirales;f__UBA8639;g__JACKFE01;s__JACKFE01 sp020632635	99.12	0.958							ani_screen	classification based on ANI only	N/A					gtdbtk-2.4.0	R220
GCA_020430335	91	81.65	1.82	v1.0.11	86.06	1.76	CheckM2 v1.0.1	3020601	6220	24	24_2	1	v2.4.2	d__Bacteria;p__Nitrospirota;c__Nitrospiria;o__Nitrospirales;f__UBA8639;g__JACKFE01;s__JACKFE01 sp020632635	GCA_020632635.1	95	d__Bacteria;p__Nitrospirota;c__Nitrospiria;o__Nitrospirales;f__UBA8639;g__JACKFE01;s__JACKFE01 sp020632635	99.66	0.84							ani_screen	classification based on ANI only	N/A					gtdbtk-2.4.0	R220
GCA_020430325	92	87	0	v1.0.11	85.7	3.66	CheckM2 v1.0.1	3053477	7236	24	24_3	1	v2.4.2	d__Bacteria;p__Nitrospirota;c__Nitrospiria;o__Nitrospirales;f__UBA8639;g__JACKFE01;s__JACKFE01 sp020632635	GCA_020632635.1	95	d__Bacteria;p__Nitrospirota;c__Nitrospiria;o__Nitrospirales;f__UBA8639;g__JACKFE01;s__JACKFE01 sp020632635	99.71	0.851							ani_screen	classification based on ANI only	N/A					gtdbtk-2.4.0	R220
GCA_020430305	93	84.86	0	v1.0.11	85.69	11.48	CheckM2 v1.0.1	6309309	5886	24	24_4	1	v2.4.2	d__Bacteria;p__Nitrospirota;c__Nitrospiria;o__Nitrospirales;f__UBA8639;g__JACKFE01;s__JACKFE01 sp020632635	GCA_020632635.1	95	d__Bacteria;p__Nitrospirota;c__Nitrospiria;o__Nitrospirales;f__UBA8639;g__JACKFE01;s__JACKFE01 sp020632635	99.45	0.872							ani_screen	classification based on ANI only	N/A					gtdbtk-2.4.0	R220
GCA_003235785	94	76.65	0.45	v1.0.11	73.14	0.88	CheckM2 v1.0.1	2689567	5825	40	40_0	1	v2.4.2	d__Bacteria;p__Nitrospirota;c__Nitrospiria;o__Nitrospirales;f__UBA8639;g__UBA8639;s__UBA8639 sp003235785	GCA_003235785.1	95	d__Bacteria;p__Nitrospirota;c__Nitrospiria;o__Nitrospirales;f__UBA8639;g__UBA8639;s__UBA8639 sp003235785	100	0.997							ani_screen	classification based on ANI only	GCA_029881175.1, s__UBA8639 sp029881175, 95.0, 91.69, 0.523					gtdbtk-2.4.0	R220
IMG_3300000124_6	95	79.44	2.27	v1.0.11	86.96	1.79	CheckM2 v1.0.1	2417255	6954	39	39_1	2	v2.4.2	d__Bacteria;p__Nitrospirota;c__Nitrospiria;o__Nitrospirales;f__UBA8639;g__UBA8639;s__											d__Bacteria;p__Nitrospirota;c__Nitrospiria;o__Nitrospirales;f__UBA8639;g__UBA8639;s__	taxonomic classification defined by topology and ANI	classification based on placement in class-level tree	GCA_029881175.1, s__UBA8639 sp029881175, 95.0, 87.31, 0.355; GCA_003235785.1, s__UBA8639 sp003235785, 95.0, 86.33, 0.306	77.99	11	0.97206		gtdbtk-2.4.0	R220
SPIREOTU_01584414	96	76.4	3.18	v1.0.11	67.22	6.83	CheckM2 v1.0.1	2572278	5815	42	42_0	1	v2.4.2	d__Bacteria;p__Nitrospirota;c__Nitrospiria;o__Nitrospirales;f__UBA8639;g__UBA8639;s__						GCA_003228495.1	95	d__Bacteria;p__Nitrospirota;c__Nitrospiria;o__Nitrospirales;f__UBA8639;g__UBA8639;s__UBA8639 sp003228495	84.14	0.162	d__Bacteria;p__Nitrospirota;c__Nitrospiria;o__Nitrospirales;f__UBA8639;g__UBA8639;s__	taxonomic classification defined by topology and ANI	classification based on placement in class-level tree	N/A	56.84	11	0.97488		gtdbtk-2.4.0	R220
GCA_003228495	97	83.36	4.55	v1.0.11	84.09	0.4	CheckM2 v1.0.1	2656272	8387	41	41_0	1	v2.4.2	d__Bacteria;p__Nitrospirota;c__Nitrospiria;o__Nitrospirales;f__UBA8639;g__UBA8639;s__UBA8639 sp003228495	GCA_003228495.1	95	d__Bacteria;p__Nitrospirota;c__Nitrospiria;o__Nitrospirales;f__UBA8639;g__UBA8639;s__UBA8639 sp003228495	100	1							ani_screen	classification based on ANI only	N/A					gtdbtk-2.4.0	R220
GCA_003233615	98	77.61	1.36	v1.0.11	83.87	0.25	CheckM2 v1.0.1	3184435	7694	44	44_0	1	v2.4.2	d__Bacteria;p__Nitrospirota;c__Nitrospiria;o__Nitrospirales;f__UBA8639;g__UBA8639;s__UBA8639 sp003233615	GCA_003233615.1	95	d__Bacteria;p__Nitrospirota;c__Nitrospiria;o__Nitrospirales;f__UBA8639;g__UBA8639;s__UBA8639 sp003233615	100	0.999							ani_screen	classification based on ANI only	N/A					gtdbtk-2.4.0	R220
GCA_029261275	99	90.35	2.73	v1.0.11	90.46	3.08	CheckM2 v1.0.1	3811157	19642	28	28_0	1	v2.4.2	d__Bacteria;p__Nitrospirota;c__Nitrospiria;o__Nitrospirales;f__UBA8639;g__UBA8639;s__UBA8639 sp029261275	GCA_029261275.1	95	d__Bacteria;p__Nitrospirota;c__Nitrospiria;o__Nitrospirales;f__UBA8639;g__UBA8639;s__UBA8639 sp029261275	100	0.998							ani_screen	classification based on ANI only	N/A					gtdbtk-2.4.0	R220
GCA_029261295	100	97.67	5	v1.0.11	100	3.52	CheckM2 v1.0.1	4059513	182169	27	27_0	1	v2.4.2	d__Bacteria;p__Nitrospirota;c__Nitrospiria;o__Nitrospirales;f__UBA8639;g__UBA8639;s__UBA8639 sp029261295	GCA_029261295.1	95	d__Bacteria;p__Nitrospirota;c__Nitrospiria;o__Nitrospirales;f__UBA8639;g__UBA8639;s__UBA8639 sp029261295	100	1							ani_screen	classification based on ANI only	N/A					gtdbtk-2.4.0	R220
SPIREOTU_02090148	101	80.91	5.73	v1.0.11	85.53	6.13	CheckM2 v1.0.1	2429672	5206	43	43_0	1	v2.4.2	d__Bacteria;p__Nitrospirota;c__Nitrospiria;o__Nitrospirales;f__UBA8639;g__UBA8639;s__											d__Bacteria;p__Nitrospirota;c__Nitrospiria;o__Nitrospirales;f__UBA8639;g__UBA8639;s__	taxonomic classification defined by topology and ANI	classification based on placement in class-level tree	GCA_029261275.1, s__UBA8639 sp029261275, 95.0, 84.05, 0.17; GCA_020355985.1, s__UBA8639 sp020355985, 95.0, 83.96, 0.181; GCA_937139405.1, s__UBA8639 sp937139405, 95.0, 83.45, 0.154	75	11	0.97258		gtdbtk-2.4.0	R220
GCA_029261255	102	93.96	4.09	v1.0.11	88.69	4.18	CheckM2 v1.0.1	4363396	27010	26	26_2	1	v2.4.2	d__Bacteria;p__Nitrospirota;c__Nitrospiria;o__Nitrospirales;f__UBA8639;g__UBA8639;s__UBA8639 sp029261255	GCA_029261255.1	95	d__Bacteria;p__Nitrospirota;c__Nitrospiria;o__Nitrospirales;f__UBA8639;g__UBA8639;s__UBA8639 sp029261255	100	1							ani_screen	classification based on ANI only	GCA_029261235.1, s__UBA8639 sp029261235, 95.0, 90.06, 0.54					gtdbtk-2.4.0	R220
GCA_029261235	103	77.9	1.82	v1.0.11	82.86	3.58	CheckM2 v1.0.1	4167038	27951	26	26_1	1	v2.4.2	d__Bacteria;p__Nitrospirota;c__Nitrospiria;o__Nitrospirales;f__UBA8639;g__UBA8639;s__UBA8639 sp029261235	GCA_029261235.1	95	d__Bacteria;p__Nitrospirota;c__Nitrospiria;o__Nitrospirales;f__UBA8639;g__UBA8639;s__UBA8639 sp029261235	100	1							ani_screen	classification based on ANI only	GCA_029261255.1, s__UBA8639 sp029261255, 95.0, 90.06, 0.54					gtdbtk-2.4.0	R220
SPIREOTU_00316837	104	93.68	4.55	v1.0.11	99.19	1.97	CheckM2 v1.0.1	3659636	34670	38	38_0	1	v2.4.2	d__Bacteria;p__Nitrospirota;c__Nitrospiria;o__Nitrospirales;f__UBA8639;g__UBA8639;s__UBA8639 sp029865515	GCA_029865515.1	95	d__Bacteria;p__Nitrospirota;c__Nitrospiria;o__Nitrospirales;f__UBA8639;g__UBA8639;s__UBA8639 sp029865515	99.86	0.925							ani_screen	classification based on ANI only	N/A					gtdbtk-2.4.0	R220
Nalkalitolerans (Ca. Nitrospira alkalitolerans)	105	95.83	4.83	v1.0.11	100	1.98	CheckM2 v1.0.1	4886114	109063	36	36_0	1	v2.4.2	d__Bacteria;p__Nitrospirota;c__Nitrospiria;o__Nitrospirales;f__UBA8639;g__UBA8639;s__						GCA_009377845.1	95	d__Bacteria;p__Nitrospirota;c__Nitrospiria;o__Nitrospirales;f__UBA8639;g__UBA8639;s__UBA8639 sp009377845	89.36	0.602	d__Bacteria;p__Nitrospirota;c__Nitrospiria;o__Nitrospirales;f__UBA8639;g__UBA8639;s__	taxonomic classification defined by topology and ANI	classification based on placement in class-level tree	GCA_029865515.1, s__UBA8639 sp029865515, 95.0, 85.21, 0.386; GCA_029864405.1, s__UBA8639 sp029864405, 95.0, 82.11, 0.275; GCA_902500695.1, s__UBA8639 sp902500695, 95.0, 80.35, 0.166; GCA_024760505.1, s__UBA8639 sp024760505, 95.0, 80.17, 0.185	91.68	11	0.98531	Genome not assigned to closest species as it falls outside its pre-defined ANI radius	gtdbtk-2.4.0	R220
SPIREOTU_01825655	106	85.86	0.91	v1.0.11	93.51	0.96	CheckM2 v1.0.1	3125207	20006	35	35_2	1	v2.4.2	d__Bacteria;p__Nitrospirota;c__Nitrospiria;o__Nitrospirales;f__UBA8639;g__UBA8639;s__						GCA_009377845.1	95	d__Bacteria;p__Nitrospirota;c__Nitrospiria;o__Nitrospirales;f__UBA8639;g__UBA8639;s__UBA8639 sp009377845	89.7	0.546	d__Bacteria;p__Nitrospirota;c__Nitrospiria;o__Nitrospirales;f__UBA8639;g__UBA8639;s__	taxonomic classification defined by topology and ANI	classification based on placement in class-level tree	GCA_029865515.1, s__UBA8639 sp029865515, 95.0, 84.88, 0.354; GCA_029864405.1, s__UBA8639 sp029864405, 95.0, 81.26, 0.214; GCA_024760505.1, s__UBA8639 sp024760505, 95.0, 80.18, 0.166; GCA_902500695.1, s__UBA8639 sp902500695, 95.0, 79.78, 0.17	76.05	11	0.98485	Genome not assigned to closest species as it falls outside its pre-defined ANI radius	gtdbtk-2.4.0	R220
GCA_009377845	107	90.4	6.36	v1.0.11	93.29	4.38	CheckM2 v1.0.1	3215483	20866	35	35_1	1	v2.4.2	d__Bacteria;p__Nitrospirota;c__Nitrospiria;o__Nitrospirales;f__UBA8639;g__UBA8639;s__UBA8639 sp009377845	GCA_009377845.1	95	d__Bacteria;p__Nitrospirota;c__Nitrospiria;o__Nitrospirales;f__UBA8639;g__UBA8639;s__UBA8639 sp009377845	100	1							ani_screen	classification based on ANI only	N/A					gtdbtk-2.4.0	R220
GCA_003523945	108	78.36	4.63	v1.0.11	83.88	4.82	CheckM2 v1.0.1	4905828	9589	34	34_0	1	v2.4.2	d__Bacteria;p__Nitrospirota;c__Nitrospiria;o__Nitrospirales;f__UBA8639;g__UBA8639;s__UBA8639 sp003523945	GCA_003523945.1	95	d__Bacteria;p__Nitrospirota;c__Nitrospiria;o__Nitrospirales;f__UBA8639;g__UBA8639;s__UBA8639 sp003523945	100	1							ani_screen	classification based on ANI only	N/A					gtdbtk-2.4.0	R220
SPIREOTU_00041239	109	82.05	3.64	v1.0.11	89.86	0.96	CheckM2 v1.0.1	3364939	8453	37	37_0	1	v2.4.2	d__Bacteria;p__Nitrospirota;c__Nitrospiria;o__Nitrospirales;f__UBA8639;g__UBA8639;s__						GCA_029864405.1	95	d__Bacteria;p__Nitrospirota;c__Nitrospiria;o__Nitrospirales;f__UBA8639;g__UBA8639;s__UBA8639 sp029864405	88.08	0.412	d__Bacteria;p__Nitrospirota;c__Nitrospiria;o__Nitrospirales;f__UBA8639;g__UBA8639;s__	taxonomic classification defined by topology and ANI	classification based on placement in class-level tree	GCA_013817135.1, s__UBA8639 sp013817135, 95.0, 86.44, 0.27; GCA_902500695.1, s__UBA8639 sp902500695, 95.0, 85.49, 0.354; GCA_024760505.1, s__UBA8639 sp024760505, 95.0, 85.17, 0.309; GCA_009377845.1, s__UBA8639 sp009377845, 95.0, 84.8, 0.292; GCA_021604365.1, s__UBA8639 sp021604365, 95.0, 84.67, 0.286; GCA_003523945.1, s__UBA8639 sp003523945, 95.0, 84.61, 0.277; GCA_020632595.1, s__UBA8639 sp02063…	70.33	11	0.98328		gtdbtk-2.4.0	R220
SMAGOTU_05155	110	91.36	1.21	v1.0.11	93.07	4.33	CheckM2 v1.0.1	3576318	6335	30	30_3	2	v2.4.2	d__Bacteria;p__Nitrospirota;c__Nitrospiria;o__Nitrospirales;f__UBA8639;g__UBA8639;s__UBA8639 sp013817135	GCA_013817135.1	95	d__Bacteria;p__Nitrospirota;c__Nitrospiria;o__Nitrospirales;f__UBA8639;g__UBA8639;s__UBA8639 sp013817135	99.86	0.845							ani_screen	classification based on ANI only	GCA_902500695.1, s__UBA8639 sp902500695, 95.0, 91.56, 0.664; GCA_020632595.1, s__UBA8639 sp020632595, 95.0, 87.2, 0.478; GCA_021604365.1, s__UBA8639 sp021604365, 95.0, 90.28, 0.538; GCA_024760505.1, s__UBA8639 sp024760505, 95.0, 88.58, 0.455					gtdbtk-2.4.0	R220
GCA_902500695	111	94.03	1.82	v1.0.11	99.81	1.74	CheckM2 v1.0.1	4276258	45187	30	30_4	1	v2.4.2	d__Bacteria;p__Nitrospirota;c__Nitrospiria;o__Nitrospirales;f__UBA8639;g__UBA8639;s__UBA8639 sp902500695	GCA_902500695.1	95	d__Bacteria;p__Nitrospirota;c__Nitrospiria;o__Nitrospirales;f__UBA8639;g__UBA8639;s__UBA8639 sp902500695	100	1							ani_screen	classification based on ANI only	GCA_013817135.1, s__UBA8639 sp013817135, 95.0, 91.88, 0.648; GCA_020632595.1, s__UBA8639 sp020632595, 95.0, 85.83, 0.523; GCA_024760505.1, s__UBA8639 sp024760505, 95.0, 87.6, 0.559; GCA_021604105.1, s__UBA8639 sp021604105, 95.0, 85.76, 0.508; GCA_021604365.1, s__UBA8639 sp021604365, 95.0, 89.52, 0.61; GCA_020430245.1, s__UBA8639 sp020430245, 95.0, 86.31, 0.451					gtdbtk-2.4.0	R220
GCA_021604365	112	85.4	3.64	v1.0.11	93.14	1.55	CheckM2 v1.0.1	4023894	18644	30	30_1	1	v2.4.2	d__Bacteria;p__Nitrospirota;c__Nitrospiria;o__Nitrospirales;f__UBA8639;g__UBA8639;s__UBA8639 sp021604365	GCA_021604365.1	95	d__Bacteria;p__Nitrospirota;c__Nitrospiria;o__Nitrospirales;f__UBA8639;g__UBA8639;s__UBA8639 sp021604365	100	1							ani_screen	classification based on ANI only	GCA_013817135.1, s__UBA8639 sp013817135, 95.0, 90.36, 0.52; GCA_024760505.1, s__UBA8639 sp024760505, 95.0, 87.38, 0.504; GCA_021604105.1, s__UBA8639 sp021604105, 95.0, 85.74, 0.521; GCA_902500695.1, s__UBA8639 sp902500695, 95.0, 89.52, 0.61					gtdbtk-2.4.0	R220
NITECO (Nitrospira ecomares)	113	96.71	1.82	v1.0.11	97.97	1.1	CheckM2 v1.0.1							d__Bacteria;p__Nitrospirota;c__Nitrospiria;o__Nitrospirales;f__UBA8639;g__UBA8639;s__						GCA_021604365.1	95	d__Bacteria;p__Nitrospirota;c__Nitrospiria;o__Nitrospirales;f__UBA8639;g__UBA8639;s__UBA8639 sp021604365	92.69	0.766	d__Bacteria;p__Nitrospirota;c__Nitrospiria;o__Nitrospirales;f__UBA8639;g__UBA8639;s__	taxonomic classification defined by topology and ANI	classification based on placement in class-level tree	GCA_013817135.1, s__UBA8639 sp013817135, 95.0, 90.04, 0.594; GCA_902500695.1, s__UBA8639 sp902500695, 95.0, 89.49, 0.685; GCA_024760505.1, s__UBA8639 sp024760505, 95.0, 86.71, 0.574; GCA_030430725.1, s__UBA8639 sp030430725, 95.0, 86.05, 0.453; GCA_020430245.1, s__UBA8639 sp020430245, 95.0, 85.81, 0.449; GCA_003523945.1, s__UBA8639 sp003523945, 95.0, 85.67, 0.314; GCA_021604105.1, s__UBA8639 sp021…	91.94	11	0.99597	Genome not assigned to closest species as it falls outside its pre-defined ANI radius	gtdbtk-2.4.0	R220
GCA_032139905	114	96.64	1.82	v1.0.11	99.98	1.15	CheckM2 v1.0.1	4761458	1264914	30	30_2	1	v2.4.2	d__Bacteria;p__Nitrospirota;c__Nitrospiria;o__Nitrospirales;f__UBA8639;g__UBA8639;s__						GCA_021604365.1	95	d__Bacteria;p__Nitrospirota;c__Nitrospiria;o__Nitrospirales;f__UBA8639;g__UBA8639;s__UBA8639 sp021604365	92.57	0.761	d__Bacteria;p__Nitrospirota;c__Nitrospiria;o__Nitrospirales;f__UBA8639;g__UBA8639;s__	taxonomic classification defined by topology and ANI	classification based on placement in class-level tree	GCA_013817135.1, s__UBA8639 sp013817135, 95.0, 90.04, 0.595; GCA_902500695.1, s__UBA8639 sp902500695, 95.0, 89.54, 0.681; GCA_024760505.1, s__UBA8639 sp024760505, 95.0, 86.78, 0.573; GCA_030430725.1, s__UBA8639 sp030430725, 95.0, 86.08, 0.461; GCA_020430245.1, s__UBA8639 sp020430245, 95.0, 85.78, 0.449; GCA_003523945.1, s__UBA8639 sp003523945, 95.0, 85.78, 0.317; GCA_021604105.1, s__UBA8639 sp021…	91.64	11	0.99613	Genome not assigned to closest species as it falls outside its pre-defined ANI radius	gtdbtk-2.4.0	R220
GCA_020430245	115	80.85	2	v1.0.11	88	4.13	CheckM2 v1.0.1	4052229	16065	33	33_0	1	v2.4.2	d__Bacteria;p__Nitrospirota;c__Nitrospiria;o__Nitrospirales;f__UBA8639;g__UBA8639;s__UBA8639 sp020430245	GCA_020430245.1	95	d__Bacteria;p__Nitrospirota;c__Nitrospiria;o__Nitrospirales;f__UBA8639;g__UBA8639;s__UBA8639 sp020430245	100	1							ani_screen	classification based on ANI only	GCA_020632595.1, s__UBA8639 sp020632595, 95.0, 87.24, 0.509; GCA_024760505.1, s__UBA8639 sp024760505, 95.0, 88.23, 0.475; GCA_021604105.1, s__UBA8639 sp021604105, 95.0, 86.69, 0.475; GCA_902500695.1, s__UBA8639 sp902500695, 95.0, 86.31, 0.451; GCA_030430725.1, s__UBA8639 sp030430725, 95.0, 86.68, 0.4					gtdbtk-2.4.0	R220
GCA_021604105	116	95.73	4.55	v1.0.11	96.44	4.29	CheckM2 v1.0.1	4905893	37884	32	32_0	1	v2.4.2	d__Bacteria;p__Nitrospirota;c__Nitrospiria;o__Nitrospirales;f__UBA8639;g__UBA8639;s__UBA8639 sp021604105	GCA_021604105.1	95	d__Bacteria;p__Nitrospirota;c__Nitrospiria;o__Nitrospirales;f__UBA8639;g__UBA8639;s__UBA8639 sp021604105	100	1							ani_screen	classification based on ANI only	GCA_024760505.1, s__UBA8639 sp024760505, 95.0, 89.36, 0.657; GCA_020632595.1, s__UBA8639 sp020632595, 95.0, 88.13, 0.572; GCA_021604365.1, s__UBA8639 sp021604365, 95.0, 85.74, 0.521; GCA_902500695.1, s__UBA8639 sp902500695, 95.0, 85.76, 0.508; GCA_020430245.1, s__UBA8639 sp020430245, 95.0, 86.69, 0.475; GCA_030430725.1, s__UBA8639 sp030430725, 95.0, 93.43, 0.77					gtdbtk-2.4.0	R220
GCA_024760505	117	87.67	1.82	v1.0.11	91.46	0.1	CheckM2 v1.0.1	3702696	3702696	31	31_4	1	v2.4.2	d__Bacteria;p__Nitrospirota;c__Nitrospiria;o__Nitrospirales;f__UBA8639;g__UBA8639;s__UBA8639 sp024760505	GCA_024760505.1	95	d__Bacteria;p__Nitrospirota;c__Nitrospiria;o__Nitrospirales;f__UBA8639;g__UBA8639;s__UBA8639 sp024760505	100	1							ani_screen	classification based on ANI only	GCA_013817135.1, s__UBA8639 sp013817135, 95.0, 88.72, 0.445; GCA_021604105.1, s__UBA8639 sp021604105, 95.0, 89.36, 0.657; GCA_020632595.1, s__UBA8639 sp020632595, 95.0, 91.6, 0.753; GCA_021604365.1, s__UBA8639 sp021604365, 95.0, 87.38, 0.504; GCA_020430245.1, s__UBA8639 sp020430245, 95.0, 88.23, 0.475; GCA_902500695.1, s__UBA8639 sp902500695, 95.0, 87.6, 0.559; GCA_030430725.1, s__UBA8639 sp03043…					gtdbtk-2.4.0	R220
GCA_032051675	118	96.71	1.82	v1.0.11	98.62	2.09	CheckM2 v1.0.1	4796525	4796525	31	31_8	1	v2.4.2	d__Bacteria;p__Nitrospirota;c__Nitrospiria;o__Nitrospirales;f__UBA8639;g__UBA8639;s__						GCA_024760505.1	95	d__Bacteria;p__Nitrospirota;c__Nitrospiria;o__Nitrospirales;f__UBA8639;g__UBA8639;s__UBA8639 sp024760505	91.6	0.743	d__Bacteria;p__Nitrospirota;c__Nitrospiria;o__Nitrospirales;f__UBA8639;g__UBA8639;s__	taxonomic classification defined by topology and ANI	classification based on placement in class-level tree	GCA_020632595.1, s__UBA8639 sp020632595, 95.0, 89.87, 0.658; GCA_030430725.1, s__UBA8639 sp030430725, 95.0, 89.15, 0.617; GCA_021604105.1, s__UBA8639 sp021604105, 95.0, 89.04, 0.623; GCA_013817135.1, s__UBA8639 sp013817135, 95.0, 87.7, 0.47; GCA_020430245.1, s__UBA8639 sp020430245, 95.0, 87.15, 0.494; GCA_021604365.1, s__UBA8639 sp021604365, 95.0, 86.75, 0.531; GCA_902500695.1, s__UBA8639 sp90250…	93.05	11	0.99239	Genome not assigned to closest species as it falls outside its pre-defined ANI radius	gtdbtk-2.4.0	R220
Nmarina (Nitrospira marina Nb-295)	119	96.71	0.91	v1.0.11	100	1.75	CheckM2 v1.0.1	4689205	4689205	31	31_7	1	v2.4.2	d__Bacteria;p__Nitrospirota;c__Nitrospiria;o__Nitrospirales;f__UBA8639;g__UBA8639;s__						GCA_024760505.1	95	d__Bacteria;p__Nitrospirota;c__Nitrospiria;o__Nitrospirales;f__UBA8639;g__UBA8639;s__UBA8639 sp024760505	92.25	0.755	d__Bacteria;p__Nitrospirota;c__Nitrospiria;o__Nitrospirales;f__UBA8639;g__UBA8639;s__	taxonomic classification defined by topology and ANI	classification based on placement in class-level tree	GCA_020632595.1, s__UBA8639 sp020632595, 95.0, 89.9, 0.685; GCA_030430725.1, s__UBA8639 sp030430725, 95.0, 89.13, 0.612; GCA_021604105.1, s__UBA8639 sp021604105, 95.0, 88.8, 0.618; GCA_013817135.1, s__UBA8639 sp013817135, 95.0, 88.1, 0.497; GCA_020430245.1, s__UBA8639 sp020430245, 95.0, 87.38, 0.507; GCA_021604365.1, s__UBA8639 sp021604365, 95.0, 86.91, 0.55; GCA_902500695.1, s__UBA8639 sp9025006…	92.51	11	0.99184	Genome not assigned to closest species as it falls outside its pre-defined ANI radius	gtdbtk-2.4.0	R220
GCA_032050975	120	96.76	0.91	v1.0.11	100	1.78	CheckM2 v1.0.1	4553057	4553057	31	31_6	1	v2.4.2	d__Bacteria;p__Nitrospirota;c__Nitrospiria;o__Nitrospirales;f__UBA8639;g__UBA8639;s__						GCA_024760505.1	95	d__Bacteria;p__Nitrospirota;c__Nitrospiria;o__Nitrospirales;f__UBA8639;g__UBA8639;s__UBA8639 sp024760505	92.34	0.759	d__Bacteria;p__Nitrospirota;c__Nitrospiria;o__Nitrospirales;f__UBA8639;g__UBA8639;s__	taxonomic classification defined by topology and ANI	classification based on placement in class-level tree	GCA_020632595.1, s__UBA8639 sp020632595, 95.0, 89.75, 0.681; GCA_030430725.1, s__UBA8639 sp030430725, 95.0, 89.08, 0.599; GCA_021604105.1, s__UBA8639 sp021604105, 95.0, 88.46, 0.64; GCA_013817135.1, s__UBA8639 sp013817135, 95.0, 87.82, 0.481; GCA_020430245.1, s__UBA8639 sp020430245, 95.0, 86.99, 0.488; GCA_021604365.1, s__UBA8639 sp021604365, 95.0, 86.76, 0.542; GCA_902500695.1, s__UBA8639 sp9025…	90.21	11	0.99251	Genome not assigned to closest species as it falls outside its pre-defined ANI radius	gtdbtk-2.4.0	R220
SMAGOTU_20869	121	80.35	7.45	v1.0.11	91.85	10.85	CheckM2 v1.0.1	3722976	7221	31	31_5	1	v2.4.2	d__Bacteria;p__Nitrospirota;c__Nitrospiria;o__Nitrospirales;f__UBA8639;g__UBA8639;s__UBA8639 sp024760505	GCA_024760505.1	95	d__Bacteria;p__Nitrospirota;c__Nitrospiria;o__Nitrospirales;f__UBA8639;g__UBA8639;s__UBA8639 sp024760505	95.39	0.655							ani_screen	classification based on ANI only	GCA_021604105.1, s__UBA8639 sp021604105, 95.0, 89.65, 0.595; GCA_021604365.1, s__UBA8639 sp021604365, 95.0, 87.23, 0.442; GCA_020632595.1, s__UBA8639 sp020632595, 95.0, 91.48, 0.706; GCA_030430725.1, s__UBA8639 sp030430725, 95.0, 88.68, 0.466; GCA_902500695.1, s__UBA8639 sp902500695, 95.0, 87.47, 0.482; GCA_013817135.1, s__UBA8639 sp013817135, 95.0, 87.87, 0.377; GCA_020430245.1, s__UBA8639 sp020…					gtdbtk-2.4.0	R220
SPIREOTU_02503015	122	76.26	2.95	v1.0.11	80.8	3.28	CheckM2 v1.0.1	2887090	6543	31	31_3	1	v2.4.2	d__Bacteria;p__Nitrospirota;c__Nitrospiria;o__Nitrospirales;f__UBA8639;g__UBA8639;s__						GCA_020632595.1	95	d__Bacteria;p__Nitrospirota;c__Nitrospiria;o__Nitrospirales;f__UBA8639;g__UBA8639;s__UBA8639 sp020632595	94.13	0.837	d__Bacteria;p__Nitrospirota;c__Nitrospiria;o__Nitrospirales;f__UBA8639;g__UBA8639;s__	taxonomic classification defined by topology and ANI	classification based on placement in class-level tree	GCA_024760505.1, s__UBA8639 sp024760505, 95.0, 91.92, 0.653; GCA_021604105.1, s__UBA8639 sp021604105, 95.0, 89.11, 0.652; GCA_030430725.1, s__UBA8639 sp030430725, 95.0, 88.61, 0.501; GCA_020430245.1, s__UBA8639 sp020430245, 95.0, 87.15, 0.458; GCA_902500695.1, s__UBA8639 sp902500695, 95.0, 86.61, 0.498; GCA_021604365.1, s__UBA8639 sp021604365, 95.0, 86.48, 0.459; GCA_013817135.1, s__UBA8639 sp013…	68.24	11	0.99453	Genome not assigned to closest species as it falls outside its pre-defined ANI radius	gtdbtk-2.4.0	R220
GCA_026128885	123	95	3.94	v1.0.11	99.99	6.57	CheckM2 v1.0.1	4580991	20336	31	31_2	1	v2.4.2	d__Bacteria;p__Nitrospirota;c__Nitrospiria;o__Nitrospirales;f__UBA8639;g__UBA8639;s__UBA8639 sp020632595	GCA_020632595.1	95	d__Bacteria;p__Nitrospirota;c__Nitrospiria;o__Nitrospirales;f__UBA8639;g__UBA8639;s__UBA8639 sp020632595	96.46	0.813							ani_screen	classification based on ANI only	GCA_013817135.1, s__UBA8639 sp013817135, 95.0, 87.42, 0.439; GCA_024760505.1, s__UBA8639 sp024760505, 95.0, 91.8, 0.721; GCA_021604105.1, s__UBA8639 sp021604105, 95.0, 88.49, 0.582; GCA_902500695.1, s__UBA8639 sp902500695, 95.0, 85.7, 0.51; GCA_020430245.1, s__UBA8639 sp020430245, 95.0, 87.07, 0.486; GCA_030430725.1, s__UBA8639 sp030430725, 95.0, 89.15, 0.574					gtdbtk-2.4.0	R220
GCA_020632595	124	95.91	2.95	v1.0.11	100	3.1	CheckM2 v1.0.1	4911491	282887	31	31_1	2	v2.4.2	d__Bacteria;p__Nitrospirota;c__Nitrospiria;o__Nitrospirales;f__UBA8639;g__UBA8639;s__UBA8639 sp020632595	GCA_020632595.1	95	d__Bacteria;p__Nitrospirota;c__Nitrospiria;o__Nitrospirales;f__UBA8639;g__UBA8639;s__UBA8639 sp020632595	100	1							ani_screen	classification based on ANI only	GCA_021604105.1, s__UBA8639 sp021604105, 95.0, 88.13, 0.572; GCA_024760505.1, s__UBA8639 sp024760505, 95.0, 91.6, 0.753; GCA_902500695.1, s__UBA8639 sp902500695, 95.0, 85.83, 0.523; GCA_020430245.1, s__UBA8639 sp020430245, 95.0, 87.24, 0.509; GCA_030430725.1, s__UBA8639 sp030430725, 95.0, 89.13, 0.595					gtdbtk-2.4.0	R220
SMAGOTU_10901	125	80.87	2.78	v1.0.11	77.78	2.35	CheckM2 v1.0.1	3280810	8660	125	125_1	2	v2.4.2	d__Bacteria;p__Nitrospirota;c__Nitrospiria;o__Nitrospirales;f__Nitrospiraceae;g__;s__											d__Bacteria;p__Nitrospirota;c__Nitrospiria;o__Nitrospirales;f__Nitrospiraceae;g__;s__	taxonomic novelty determined using RED	classification based on placement in class-level tree	N/A	76.8	11	0.8114		gtdbtk-2.4.0	R220
NBOC (Ca. Nitrospira bockiana)	126	97.67	3.18	v1.0.11	99.99	1.76	CheckM2 v1.0.1							d__Bacteria;p__Nitrospirota;c__Nitrospiria;o__Nitrospirales;f__Nitrospiraceae;g__JAICXS01;s__											d__Bacteria;p__Nitrospirota;c__Nitrospiria;o__Nitrospirales;f__Nitrospiraceae;g__JAICXS01;s__	taxonomic novelty determined using RED	classification based on placement in class-level tree	N/A	94.88	11	0.85345		gtdbtk-2.4.0	R220
IMG_3300027907_21	127	90.35	4.15	v1.0.11	89.97	7.6	CheckM2 v1.0.1	4070925	8503	129	129_1	2	v2.4.2	d__Bacteria;p__Nitrospirota;c__Nitrospiria;o__Nitrospirales;f__Nitrospiraceae;g__JAICXS01;s__											d__Bacteria;p__Nitrospirota;c__Nitrospiria;o__Nitrospirales;f__Nitrospiraceae;g__JAICXS01;s__	taxonomic novelty determined using RED	classification based on placement in class-level tree	N/A	76.76	11	0.88591	Genome has more than 12.5% of markers with multiple hits	gtdbtk-2.4.0	R220
SPIREOTU_00490922	128	93.38	9.65	v1.0.11	100	8.12	CheckM2 v1.0.1	4684371	32718	129	129_2	1	v2.4.2	d__Bacteria;p__Nitrospirota;c__Nitrospiria;o__Nitrospirales;f__Nitrospiraceae;g__JAICXS01;s__											d__Bacteria;p__Nitrospirota;c__Nitrospiria;o__Nitrospirales;f__Nitrospiraceae;g__JAICXS01;s__	taxonomic novelty determined using RED	classification based on placement in class-level tree	N/A	83.61	11	0.90443	Genome has more than 11.7% of markers with multiple hits	gtdbtk-2.4.0	R220
NAM74 (Ca. Nitrospira sp. Nam74)	129	97.67	4.09	v1.0.11	99.99	3.39	CheckM2 v1.0.1							d__Bacteria;p__Nitrospirota;c__Nitrospiria;o__Nitrospirales;f__Nitrospiraceae;g__JAICXS01;s__											d__Bacteria;p__Nitrospirota;c__Nitrospiria;o__Nitrospirales;f__Nitrospiraceae;g__JAICXS01;s__	taxonomic novelty determined using RED	classification based on placement in class-level tree	N/A	93.09	11	0.92598		gtdbtk-2.4.0	R220
SMAGOTU_11424	130	93.1	2.51	v1.0.11	93.01	2.07	CheckM2 v1.0.1	3430858	9836	130	130_1	2	v2.4.2	d__Bacteria;p__Nitrospirota;c__Nitrospiria;o__Nitrospirales;f__Nitrospiraceae;g__JAICXS01;s__						GCA_025934615.1	95	d__Bacteria;p__Nitrospirota;c__Nitrospiria;o__Nitrospirales;f__Nitrospiraceae;g__JAICXS01;s__JAICXS01 sp025934615	88.25	0.444	d__Bacteria;p__Nitrospirota;c__Nitrospiria;o__Nitrospirales;f__Nitrospiraceae;g__JAICXS01;s__	taxonomic classification defined by topology and ANI	classification based on placement in class-level tree	N/A	84.49	11	0.96331		gtdbtk-2.4.0	R220
SPIREOTU_00832808	131	82.37	3.74	v1.0.11	88.21	5.6	CheckM2 v1.0.1	3351754	9032	131	131_0	1	v2.4.2	d__Bacteria;p__Nitrospirota;c__Nitrospiria;o__Nitrospirales;f__Nitrospiraceae;g__JAICXS01;s__						GCA_025934615.1	95	d__Bacteria;p__Nitrospirota;c__Nitrospiria;o__Nitrospirales;f__Nitrospiraceae;g__JAICXS01;s__JAICXS01 sp025934615	84.33	0.183	d__Bacteria;p__Nitrospirota;c__Nitrospiria;o__Nitrospirales;f__Nitrospiraceae;g__JAICXS01;s__	taxonomic classification defined by topology and ANI	classification based on placement in class-level tree	N/A	72.55	11	0.9403		gtdbtk-2.4.0	R220
GCA_027717545	132	91.44	2.38	v1.0.11	87.37	1.22	CheckM2 v1.0.1	2983696	42024	86	86_3	1	v2.4.2	d__Bacteria;p__Nitrospirota;c__Nitrospiria;o__Nitrospirales;f__Nitrospiraceae;g__JACZQN01;s__JACZQN01 sp022545705	GCA_022545705.1	95	d__Bacteria;p__Nitrospirota;c__Nitrospiria;o__Nitrospirales;f__Nitrospiraceae;g__JACZQN01;s__JACZQN01 sp022545705	95.98	0.825							ani_screen	classification based on ANI only	N/A					gtdbtk-2.4.0	R220
GCA_022572005	133	89.02	7.17	v1.0.11	94.03	3.85	CheckM2 v1.0.1	2453382	10668	86	86_2	1	v2.4.2	d__Bacteria;p__Nitrospirota;c__Nitrospiria;o__Nitrospirales;f__Nitrospiraceae;g__JACZQN01;s__JACZQN01 sp022545705	GCA_022545705.1	95	d__Bacteria;p__Nitrospirota;c__Nitrospiria;o__Nitrospirales;f__Nitrospiraceae;g__JACZQN01;s__JACZQN01 sp022545705	97.83	0.812							ani_screen	classification based on ANI only	N/A					gtdbtk-2.4.0	R220
GCA_022545705	134	86.04	3.18	v1.0.11	94.6	1.08	CheckM2 v1.0.1	2174286	20840	86	86_1	1	v2.4.2	d__Bacteria;p__Nitrospirota;c__Nitrospiria;o__Nitrospirales;f__Nitrospiraceae;g__JACZQN01;s__JACZQN01 sp022545705	GCA_022545705.1	95	d__Bacteria;p__Nitrospirota;c__Nitrospiria;o__Nitrospirales;f__Nitrospiraceae;g__JACZQN01;s__JACZQN01 sp022545705	100	1							ani_screen	classification based on ANI only	N/A					gtdbtk-2.4.0	R220
SPIREOTU_00865494	135	95.61	5.51	v1.0.11	94.15	7.2	CheckM2 v1.0.1	2512068	19258	96	96_0	1	v2.4.2	d__Bacteria;p__Nitrospirota;c__Nitrospiria;o__Nitrospirales;f__Nitrospiraceae;g__;s__											d__Bacteria;p__Nitrospirota;c__Nitrospiria;o__Nitrospirales;f__Nitrospiraceae;g__;s__	taxonomic classification fully defined by topology	classification based on placement in class-level tree	N/A	84.69	11	0.81218		gtdbtk-2.4.0	R220
SPIREOTU_00865485	136	83.64	2.78	v1.0.11	86.54	0.8	CheckM2 v1.0.1	2090357	9374	106	106_0	1	v2.4.2	d__Bacteria;p__Nitrospirota;c__Nitrospiria;o__Nitrospirales;f__Nitrospiraceae;g__VGXG01;s__						GCA_016873395.1	95	d__Bacteria;p__Nitrospirota;c__Nitrospiria;o__Nitrospirales;f__Nitrospiraceae;g__VGXG01;s__VGXG01 sp016873395	88.86	0.587	d__Bacteria;p__Nitrospirota;c__Nitrospiria;o__Nitrospirales;f__Nitrospiraceae;g__VGXG01;s__	taxonomic classification defined by topology and ANI	classification based on placement in class-level tree	N/A	77.7	11	0.95984	Genome not assigned to closest species as it falls outside its pre-defined ANI radius	gtdbtk-2.4.0	R220
GCA_016873395	137	98.12	2.78	v1.0.11	97.88	2	CheckM2 v1.0.1	2337642	47174	105	105_1	5	v2.4.2	d__Bacteria;p__Nitrospirota;c__Nitrospiria;o__Nitrospirales;f__Nitrospiraceae;g__VGXG01;s__VGXG01 sp016873395	GCA_016873395.1	95	d__Bacteria;p__Nitrospirota;c__Nitrospiria;o__Nitrospirales;f__Nitrospiraceae;g__VGXG01;s__VGXG01 sp016873395	100	0.999							ani_screen	classification based on ANI only	N/A					gtdbtk-2.4.0	R220
GCA_016873525	138	86.81	2.73	v1.0.11	90.3	3.34	CheckM2 v1.0.1	2290438	7617	108	108_0	1	v2.4.2	d__Bacteria;p__Nitrospirota;c__Nitrospiria;o__Nitrospirales;f__Nitrospiraceae;g__SCVQ01;s__SCVQ01 sp016873525	GCA_016873525.1	95	d__Bacteria;p__Nitrospirota;c__Nitrospiria;o__Nitrospirales;f__Nitrospiraceae;g__SCVQ01;s__SCVQ01 sp016873525	100	0.997							ani_screen	classification based on ANI only	N/A					gtdbtk-2.4.0	R220
GCA_004296865	139	93.58	4.8	v1.0.11	96.12	4.4	CheckM2 v1.0.1	2711460	5477	107	107_0	1	v2.4.2	d__Bacteria;p__Nitrospirota;c__Nitrospiria;o__Nitrospirales;f__Nitrospiraceae;g__SCVQ01;s__SCVQ01 sp004296865	GCA_004296865.1	95	d__Bacteria;p__Nitrospirota;c__Nitrospiria;o__Nitrospirales;f__Nitrospiraceae;g__SCVQ01;s__SCVQ01 sp004296865	100	0.999							ani_screen	classification based on ANI only	GCA_016201805.1, s__SCVQ01 sp016201805, 95.0, 93.22, 0.714					gtdbtk-2.4.0	R220
SPIREOTU_01283382	140	96.76	2.73	v1.0.11	99.99	0.23	CheckM2 v1.0.1	3425475	151829	104	104_3	1	v2.4.2	d__Bacteria;p__Nitrospirota;c__Nitrospiria;o__Nitrospirales;f__Nitrospiraceae;g__SYGV01;s__						GCA_005799365.1	95	d__Bacteria;p__Nitrospirota;c__Nitrospiria;o__Nitrospirales;f__Nitrospiraceae;g__SYGV01;s__SYGV01 sp005799365	92.28	0.79	d__Bacteria;p__Nitrospirota;c__Nitrospiria;o__Nitrospirales;f__Nitrospiraceae;g__SYGV01;s__	taxonomic classification defined by topology and ANI	classification based on placement in class-level tree	GCA_004296885.1, s__SYGV01 sp004296885, 95.0, 89.98, 0.685; GCA_016873495.1, s__SYGV01 sp016873495, 95.0, 89.98, 0.635; GCA_028876065.1, s__SYGV01 sp028876065, 95.0, 85.68, 0.463	94.76	11	0.98075	Genome not assigned to closest species as it falls outside its pre-defined ANI radius	gtdbtk-2.4.0	R220
SPIREOTU_01632027	141	93.12	4.09	v1.0.11	99.94	1.61	CheckM2 v1.0.1	2311244	43176	104	104_1	2	v2.4.2	d__Bacteria;p__Nitrospirota;c__Nitrospiria;o__Nitrospirales;f__Nitrospiraceae;g__SYGV01;s__SYGV01 sp005799365	GCA_005799365.1	95	d__Bacteria;p__Nitrospirota;c__Nitrospiria;o__Nitrospirales;f__Nitrospiraceae;g__SYGV01;s__SYGV01 sp005799365	99.89	0.975							ani_screen	classification based on ANI only	GCA_016873495.1, s__SYGV01 sp016873495, 95.0, 90.02, 0.707; GCA_005800255.1, s__Palsa-1315 sp005800255, 95.0, 99.85, 0.159; GCA_004296885.1, s__SYGV01 sp004296885, 95.0, 90.24, 0.692; GCA_028876065.1, s__SYGV01 sp028876065, 95.0, 85.32, 0.449					gtdbtk-2.4.0	R220
SPIREOTU_00865414	142	91.31	1.82	v1.0.11	88.2	1.71	CheckM2 v1.0.1	2373935	58296	104	104_2	1	v2.4.2	d__Bacteria;p__Nitrospirota;c__Nitrospiria;o__Nitrospirales;f__Nitrospiraceae;g__SYGV01;s__						GCA_005799365.1	95	d__Bacteria;p__Nitrospirota;c__Nitrospiria;o__Nitrospirales;f__Nitrospiraceae;g__SYGV01;s__SYGV01 sp005799365	93.21	0.78	d__Bacteria;p__Nitrospirota;c__Nitrospiria;o__Nitrospirales;f__Nitrospiraceae;g__SYGV01;s__	taxonomic classification defined by topology and ANI	classification based on placement in class-level tree	GCA_004296885.1, s__SYGV01 sp004296885, 95.0, 90.95, 0.735; GCA_016873495.1, s__SYGV01 sp016873495, 95.0, 90.84, 0.752; GCA_028876065.1, s__SYGV01 sp028876065, 95.0, 84.99, 0.52	84.09	11	0.9821	Genome not assigned to closest species as it falls outside its pre-defined ANI radius	gtdbtk-2.4.0	R220
GCA_004296885	143	96.76	3.64	v1.0.11	100	0.16	CheckM2 v1.0.1	3259612	321837	104	104_4	1	v2.4.2	d__Bacteria;p__Nitrospirota;c__Nitrospiria;o__Nitrospirales;f__Nitrospiraceae;g__SYGV01;s__SYGV01 sp004296885	GCA_004296885.1	95	d__Bacteria;p__Nitrospirota;c__Nitrospiria;o__Nitrospirales;f__Nitrospiraceae;g__SYGV01;s__SYGV01 sp004296885	100	1							ani_screen	classification based on ANI only	GCA_005799365.1, s__SYGV01 sp005799365, 95.0, 89.92, 0.71; GCA_028876065.1, s__SYGV01 sp028876065, 95.0, 85.46, 0.48; GCA_016873495.1, s__SYGV01 sp016873495, 95.0, 89.32, 0.611					gtdbtk-2.4.0	R220
SPIREOTU_02484056	144	97.67	3.18	v1.0.11	99.95	2.18	CheckM2 v1.0.1	3234591	60710	103	103_2	1	v2.4.2	d__Bacteria;p__Nitrospirota;c__Nitrospiria;o__Nitrospirales;f__Nitrospiraceae;g__SYGV01;s__						GCA_016873495.1	95	d__Bacteria;p__Nitrospirota;c__Nitrospiria;o__Nitrospirales;f__Nitrospiraceae;g__SYGV01;s__SYGV01 sp016873495	91.91	0.716	d__Bacteria;p__Nitrospirota;c__Nitrospiria;o__Nitrospirales;f__Nitrospiraceae;g__SYGV01;s__	taxonomic classification defined by topology and ANI	classification based on placement in class-level tree	GCA_004296885.1, s__SYGV01 sp004296885, 95.0, 89.51, 0.635; GCA_005799365.1, s__SYGV01 sp005799365, 95.0, 89.2, 0.685; GCA_028876065.1, s__SYGV01 sp028876065, 95.0, 84.83, 0.416	92.51	11	0.98534	Genome not assigned to closest species as it falls outside its pre-defined ANI radius	gtdbtk-2.4.0	R220
GCA_016873495	145	96.76	2.73	v1.0.11	99.97	2.16	CheckM2 v1.0.1	3193853	71608	103	103_1	1	v2.4.2	d__Bacteria;p__Nitrospirota;c__Nitrospiria;o__Nitrospirales;f__Nitrospiraceae;g__SYGV01;s__SYGV01 sp016873495	GCA_016873495.1	95	d__Bacteria;p__Nitrospirota;c__Nitrospiria;o__Nitrospirales;f__Nitrospiraceae;g__SYGV01;s__SYGV01 sp016873495	100	0.999							ani_screen	classification based on ANI only	GCA_005799365.1, s__SYGV01 sp005799365, 95.0, 89.87, 0.733; GCA_004296885.1, s__SYGV01 sp004296885, 95.0, 89.32, 0.611					gtdbtk-2.4.0	R220
GCA_016207025	146	87.67	3.03	v1.0.11	85.05	0.45	CheckM2 v1.0.1	2470276	21847	109	109_0	1	v2.4.2	d__Bacteria;p__Nitrospirota;c__Nitrospiria;o__Nitrospirales;f__Nitrospiraceae;g__JACQQM01;s__JACQQM01 sp016207025	GCA_016207025.1	95	d__Bacteria;p__Nitrospirota;c__Nitrospiria;o__Nitrospirales;f__Nitrospiraceae;g__JACQQM01;s__JACQQM01 sp016207025	100	1							ani_screen	classification based on ANI only	N/A					gtdbtk-2.4.0	R220
SPIREOTU_01583817	147	96.76	5.45	v1.0.11	99.92	5.6	CheckM2 v1.0.1	3798351	129759	95	95_0	1	v2.4.2	d__Bacteria;p__Nitrospirota;c__Nitrospiria;o__Nitrospirales;f__Nitrospiraceae;g__JAHRHE01;s__						GCA_020027965.1	95	d__Bacteria;p__Nitrospirota;c__Nitrospiria;o__Nitrospirales;f__Nitrospiraceae;g__JAHRHE01;s__JAHRHE01 sp020027965	86.21	0.432	d__Bacteria;p__Nitrospirota;c__Nitrospiria;o__Nitrospirales;f__Nitrospiraceae;g__JAHRHE01;s__	taxonomic classification defined by topology and ANI	classification based on placement in class-level tree	N/A	93.94	11	0.96725		gtdbtk-2.4.0	R220
GCA_020027965	148	96.53	5.53	v1.0.11	97.43	3.44	CheckM2 v1.0.1	3615932	22012	94	94_0	1	v2.4.2	d__Bacteria;p__Nitrospirota;c__Nitrospiria;o__Nitrospirales;f__Nitrospiraceae;g__JAHRHE01;s__JAHRHE01 sp020027965	GCA_020027965.1	95	d__Bacteria;p__Nitrospirota;c__Nitrospiria;o__Nitrospirales;f__Nitrospiraceae;g__JAHRHE01;s__JAHRHE01 sp020027965	100	1							ani_screen	classification based on ANI only	N/A					gtdbtk-2.4.0	R220
GCA_023248295	149	86.71	3.94	v1.0.11	89.75	0.41	CheckM2 v1.0.1	2506559	14998	90	90_0	1	v2.4.2	d__Bacteria;p__Nitrospirota;c__Nitrospiria;o__Nitrospirales;f__Nitrospiraceae;g__40CM-3-62-11;s__40CM-3-62-11 sp023248295	GCA_023248295.1	95	d__Bacteria;p__Nitrospirota;c__Nitrospiria;o__Nitrospirales;f__Nitrospiraceae;g__40CM-3-62-11;s__40CM-3-62-11 sp023248295	100	0.998							ani_screen	classification based on ANI only	GCA_001914955.1, s__40CM-3-62-11 sp001914955, 95.0, 89.77, 0.573					gtdbtk-2.4.0	R220
SMAGOTU_16511	150	91.21	3.18	v1.0.11	87.41	0.65	CheckM2 v1.0.1	2351701	17441	89	89_1	5	v2.4.2	d__Bacteria;p__Nitrospirota;c__Nitrospiria;o__Nitrospirales;f__Nitrospiraceae;g__40CM-3-62-11;s__40CM-3-62-11 sp001914955	GCA_001914955.1	95	d__Bacteria;p__Nitrospirota;c__Nitrospiria;o__Nitrospirales;f__Nitrospiraceae;g__40CM-3-62-11;s__40CM-3-62-11 sp001914955	99.44	0.889							ani_screen	classification based on ANI only	GCA_023248295.1, s__40CM-3-62-11 sp023248295, 95.0, 90.11, 0.555					gtdbtk-2.4.0	R220
GCA_001918075	151	75.76	1.82	v1.0.11	69.33	1.06	CheckM2 v1.0.1	1746767	18182	89	89_2	1	v2.4.2	d__Bacteria;p__Nitrospirota;c__Nitrospiria;o__Nitrospirales;f__Nitrospiraceae;g__40CM-3-62-11;s__40CM-3-62-11 sp001914955	GCA_001914955.1	95	d__Bacteria;p__Nitrospirota;c__Nitrospiria;o__Nitrospirales;f__Nitrospiraceae;g__40CM-3-62-11;s__40CM-3-62-11 sp001914955	98.49	0.713							ani_screen	classification based on ANI only	GCA_023248295.1, s__40CM-3-62-11 sp023248295, 95.0, 89.45, 0.574					gtdbtk-2.4.0	R220
GCA_005877775	152	95.35	3.64	v1.0.11	91.91	2.65	CheckM2 v1.0.1	3063331	14567	92	92_1	2	v2.4.2	d__Bacteria;p__Nitrospirota;c__Nitrospiria;o__Nitrospirales;f__Nitrospiraceae;g__NS-7;s__NS-7 sp005877775	GCA_005877775.1	95	d__Bacteria;p__Nitrospirota;c__Nitrospiria;o__Nitrospirales;f__Nitrospiraceae;g__NS-7;s__NS-7 sp005877775	100	1							ani_screen	classification based on ANI only	GCA_020028195.1, s__NS-7 sp020028195, 95.0, 87.66, 0.428					gtdbtk-2.4.0	R220
SPIREOTU_01583904	153	94.94	5.05	v1.0.11	91.79	3.47	CheckM2 v1.0.1	2884208	22672	93	93_0	1	v2.4.2	d__Bacteria;p__Nitrospirota;c__Nitrospiria;o__Nitrospirales;f__Nitrospiraceae;g__NS-7;s__						GCA_005877775.1	95	d__Bacteria;p__Nitrospirota;c__Nitrospiria;o__Nitrospirales;f__Nitrospiraceae;g__NS-7;s__NS-7 sp005877775	87.37	0.496	d__Bacteria;p__Nitrospirota;c__Nitrospiria;o__Nitrospirales;f__Nitrospiraceae;g__NS-7;s__	taxonomic classification defined by topology and ANI	classification based on placement in class-level tree	GCA_020028195.1, s__NS-7 sp020028195, 95.0, 88.55, 0.509	91.44	11	0.96021	Genome not assigned to closest species as it falls outside its pre-defined ANI radius	gtdbtk-2.4.0	R220
IMG_3300027950_3	154	75.4	4.65	v1.0.11	76.49	1.29	CheckM2 v1.0.1	1426679	5506	91	91_5	1	v2.4.2	d__Bacteria;p__Nitrospirota;c__Nitrospiria;o__Nitrospirales;f__Nitrospiraceae;g__NS-7;s__NS-7 sp020028195	GCA_020028195.1	95	d__Bacteria;p__Nitrospirota;c__Nitrospiria;o__Nitrospirales;f__Nitrospiraceae;g__NS-7;s__NS-7 sp020028195	98.69	0.743							ani_screen	classification based on ANI only	GCA_005877775.1, s__NS-7 sp005877775, 95.0, 87.89, 0.468					gtdbtk-2.4.0	R220
GCA_020028225	155	77.67	2.73	v1.0.11	80.49	0.86	CheckM2 v1.0.1	1981069	5502	91	91_10	1	v2.4.2	d__Bacteria;p__Nitrospirota;c__Nitrospiria;o__Nitrospirales;f__Nitrospiraceae;g__NS-7;s__NS-7 sp020028195	GCA_020028195.1	95	d__Bacteria;p__Nitrospirota;c__Nitrospiria;o__Nitrospirales;f__Nitrospiraceae;g__NS-7;s__NS-7 sp020028195	98.37	0.699							ani_screen	classification based on ANI only	GCA_005877775.1, s__NS-7 sp005877775, 95.0, 87.84, 0.413					gtdbtk-2.4.0	R220
GCA_020028715	156	79.49	2.17	v1.0.11	87.99	0.58	CheckM2 v1.0.1	2092345	5599	91	91_6	2	v2.4.2	d__Bacteria;p__Nitrospirota;c__Nitrospiria;o__Nitrospirales;f__Nitrospiraceae;g__NS-7;s__NS-7 sp020028195	GCA_020028195.1	95	d__Bacteria;p__Nitrospirota;c__Nitrospiria;o__Nitrospirales;f__Nitrospiraceae;g__NS-7;s__NS-7 sp020028195	98.56	0.734							ani_screen	classification based on ANI only	GCA_005877775.1, s__NS-7 sp005877775, 95.0, 87.61, 0.42					gtdbtk-2.4.0	R220
IMG_3300027332_2	157	87.14	4.55	v1.0.11	73.48	0.46	CheckM2 v1.0.1	2164869	9114	91	91_7	1	v2.4.2	d__Bacteria;p__Nitrospirota;c__Nitrospiria;o__Nitrospirales;f__Nitrospiraceae;g__NS-7;s__NS-7 sp020028195	GCA_020028195.1	95	d__Bacteria;p__Nitrospirota;c__Nitrospiria;o__Nitrospirales;f__Nitrospiraceae;g__NS-7;s__NS-7 sp020028195	98.31	0.736							ani_screen	classification based on ANI only	GCA_005877775.1, s__NS-7 sp005877775, 95.0, 87.11, 0.49					gtdbtk-2.4.0	R220
IMG_3300027277_3	158	80.83	2.73	v1.0.11	82.41	1.75	CheckM2 v1.0.1	1864936	5379	91	91_13	1	v2.4.2	d__Bacteria;p__Nitrospirota;c__Nitrospiria;o__Nitrospirales;f__Nitrospiraceae;g__NS-7;s__NS-7 sp020028195	GCA_020028195.1	95	d__Bacteria;p__Nitrospirota;c__Nitrospiria;o__Nitrospirales;f__Nitrospiraceae;g__NS-7;s__NS-7 sp020028195	97.15	0.704							ani_screen	classification based on ANI only	GCA_005877775.1, s__NS-7 sp005877775, 95.0, 87.81, 0.481					gtdbtk-2.4.0	R220
GCA_020028275	159	77.22	3.69	v1.0.11	80.2	2.03	CheckM2 v1.0.1	2052516	5279	91	91_12	1	v2.4.2	d__Bacteria;p__Nitrospirota;c__Nitrospiria;o__Nitrospirales;f__Nitrospiraceae;g__NS-7;s__NS-7 sp020028195	GCA_020028195.1	95	d__Bacteria;p__Nitrospirota;c__Nitrospiria;o__Nitrospirales;f__Nitrospiraceae;g__NS-7;s__NS-7 sp020028195	97.44	0.664							ani_screen	classification based on ANI only	GCA_005877775.1, s__NS-7 sp005877775, 95.0, 87.64, 0.41					gtdbtk-2.4.0	R220
GCA_020028215	160	80.67	4.19	v1.0.11	76.61	0.62	CheckM2 v1.0.1	1880818	5230	91	91_11	1	v2.4.2	d__Bacteria;p__Nitrospirota;c__Nitrospiria;o__Nitrospirales;f__Nitrospiraceae;g__NS-7;s__NS-7 sp020028195	GCA_020028195.1	95	d__Bacteria;p__Nitrospirota;c__Nitrospiria;o__Nitrospirales;f__Nitrospiraceae;g__NS-7;s__NS-7 sp020028195	97.51	0.69							ani_screen	classification based on ANI only	GCA_005877775.1, s__NS-7 sp005877775, 95.0, 87.98, 0.448					gtdbtk-2.4.0	R220
GCA_020028195	161	86.31	2.73	v1.0.11	85.25	0.53	CheckM2 v1.0.1	2202383	6100	91	91_2	1	v2.4.2	d__Bacteria;p__Nitrospirota;c__Nitrospiria;o__Nitrospirales;f__Nitrospiraceae;g__NS-7;s__NS-7 sp020028195	GCA_020028195.1	95	d__Bacteria;p__Nitrospirota;c__Nitrospiria;o__Nitrospirales;f__Nitrospiraceae;g__NS-7;s__NS-7 sp020028195	100	1							ani_screen	classification based on ANI only	GCA_005877775.1, s__NS-7 sp005877775, 95.0, 87.66, 0.428					gtdbtk-2.4.0	R220
IMG_3300027949_1	162	87.22	4.55	v1.0.11	92.26	0.49	CheckM2 v1.0.1	2214605	7101	91	91_9	1	v2.4.2	d__Bacteria;p__Nitrospirota;c__Nitrospiria;o__Nitrospirales;f__Nitrospiraceae;g__NS-7;s__NS-7 sp020028195	GCA_020028195.1	95	d__Bacteria;p__Nitrospirota;c__Nitrospiria;o__Nitrospirales;f__Nitrospiraceae;g__NS-7;s__NS-7 sp020028195	98.37	0.727							ani_screen	classification based on ANI only	GCA_005877775.1, s__NS-7 sp005877775, 95.0, 87.1, 0.466					gtdbtk-2.4.0	R220
GCA_020028735	163	82.22	3.82	v1.0.11	85.12	0.6	CheckM2 v1.0.1	1956304	5857	91	91_8	3	v2.4.2	d__Bacteria;p__Nitrospirota;c__Nitrospiria;o__Nitrospirales;f__Nitrospiraceae;g__NS-7;s__NS-7 sp020028195	GCA_020028195.1	95	d__Bacteria;p__Nitrospirota;c__Nitrospiria;o__Nitrospirales;f__Nitrospiraceae;g__NS-7;s__NS-7 sp020028195	98.42	0.745							ani_screen	classification based on ANI only	GCA_005877775.1, s__NS-7 sp005877775, 95.0, 87.46, 0.445					gtdbtk-2.4.0	R220
SPIREOTU_01791072	164	84.72	1.87	v1.0.11	84.85	1.96	CheckM2 v1.0.1	2016648	5926	91	91_3	1	v2.4.2	d__Bacteria;p__Nitrospirota;c__Nitrospiria;o__Nitrospirales;f__Nitrospiraceae;g__NS-7;s__NS-7 sp020028195	GCA_020028195.1	95	d__Bacteria;p__Nitrospirota;c__Nitrospiria;o__Nitrospirales;f__Nitrospiraceae;g__NS-7;s__NS-7 sp020028195	98.9	0.741							ani_screen	classification based on ANI only	GCA_005877775.1, s__NS-7 sp005877775, 95.0, 87.51, 0.428					gtdbtk-2.4.0	R220
GCA_020028155	165	81.31	2.73	v1.0.11	76.27	1.11	CheckM2 v1.0.1	2387426	6574	91	91_1	4	v2.4.2	d__Bacteria;p__Nitrospirota;c__Nitrospiria;o__Nitrospirales;f__Nitrospiraceae;g__NS-7;s__NS-7 sp020028195	GCA_020028195.1	95	d__Bacteria;p__Nitrospirota;c__Nitrospiria;o__Nitrospirales;f__Nitrospiraceae;g__NS-7;s__NS-7 sp020028195	98.75	0.772							ani_screen	classification based on ANI only	GCA_005877775.1, s__NS-7 sp005877775, 95.0, 87.09, 0.406					gtdbtk-2.4.0	R220
GCA_020028015	166	80.4	3.65	v1.0.11	80.96	1.87	CheckM2 v1.0.1	2191281	5340	91	91_4	1	v2.4.2	d__Bacteria;p__Nitrospirota;c__Nitrospiria;o__Nitrospirales;f__Nitrospiraceae;g__NS-7;s__NS-7 sp020028195	GCA_020028195.1	95	d__Bacteria;p__Nitrospirota;c__Nitrospiria;o__Nitrospirales;f__Nitrospiraceae;g__NS-7;s__NS-7 sp020028195	98.73	0.704							ani_screen	classification based on ANI only	GCA_005877775.1, s__NS-7 sp005877775, 95.0, 87.68, 0.394					gtdbtk-2.4.0	R220
SPIREOTU_00841708	167	91.31	3.64	v1.0.11	93.02	0.56	CheckM2 v1.0.1	3662971	28834	244	244_0	1	v2.4.2	d__Bacteria;p__Nitrospirota;c__Nitrospiria;o__Nitrospirales;f__Nitrospiraceae;g__;s__											d__Bacteria;p__Nitrospirota;c__Nitrospiria;o__Nitrospirales;f__Nitrospiraceae;g__;s__	taxonomic novelty determined using RED	classification based on placement in class-level tree	N/A	90.03	11	0.80111		gtdbtk-2.4.0	R220
KamNS4 (Ca. Nitrospira sp. Kam-Ns4a)	168	96.82	3.64	v1.0.11	99.99	1.64	CheckM2 v1.0.1							d__Bacteria;p__Nitrospirota;c__Nitrospiria;o__Nitrospirales;f__Nitrospiraceae;g__JACZQN01;s__											d__Bacteria;p__Nitrospirota;c__Nitrospiria;o__Nitrospirales;f__Nitrospiraceae;g__JACZQN01;s__	taxonomic novelty determined using RED	classification based on placement in class-level tree	N/A	94.72	11	0.84481		gtdbtk-2.4.0	R220
GCA_016235225	169	76.97	2.27	v1.0.11	70.14	0.79	CheckM2 v1.0.1	2337009	8183	217	217_0	1	v2.4.2	d__Bacteria;p__Nitrospirota;c__Nitrospiria;o__Nitrospirales;f__Nitrospiraceae;g__RSF151;s__RSF151 sp016235225	GCA_016235225.1	95	d__Bacteria;p__Nitrospirota;c__Nitrospiria;o__Nitrospirales;f__Nitrospiraceae;g__RSF151;s__RSF151 sp016235225	100	0.999							ani_screen	classification based on ANI only	GCA_005116795.1, s__RSF151 sp005116795, 95.0, 90.79, 0.372					gtdbtk-2.4.0	R220
GCA_016873435	170	94.09	3.92	v1.0.11	98.2	0.82	CheckM2 v1.0.1	1719115	118385	97	97_1	2	v2.4.2	d__Bacteria;p__Nitrospirota;c__Nitrospiria;o__Nitrospirales;f__Nitrospiraceae;g__VGXF01;s__VGXF01 sp016873435	GCA_016873435.1	95	d__Bacteria;p__Nitrospirota;c__Nitrospiria;o__Nitrospirales;f__Nitrospiraceae;g__VGXF01;s__VGXF01 sp016873435	99.99	1							ani_screen	classification based on ANI only	N/A					gtdbtk-2.4.0	R220
SPIREOTU_01583908	171	97.73	3.64	v1.0.11	99.31	0.35	CheckM2 v1.0.1	2428621	91143	102	102_0	1	v2.4.2	d__Bacteria;p__Nitrospirota;c__Nitrospiria;o__Nitrospirales;f__Nitrospiraceae;g__2-02-FULL-62-14;s__											d__Bacteria;p__Nitrospirota;c__Nitrospiria;o__Nitrospirales;f__Nitrospiraceae;g__2-02-FULL-62-14;s__	taxonomic novelty determined using RED	classification based on placement in class-level tree	N/A	95.61	11	0.91123		gtdbtk-2.4.0	R220
SPIREOTU_01821082	172	83.64	2.78	v1.0.11	86.9	0.49	CheckM2 v1.0.1	2219728	14404	98	98_1	2	v2.4.2	d__Bacteria;p__Nitrospirota;c__Nitrospiria;o__Nitrospirales;f__Nitrospiraceae;g__2-02-FULL-62-14;s__											d__Bacteria;p__Nitrospirota;c__Nitrospiria;o__Nitrospirales;f__Nitrospiraceae;g__2-02-FULL-62-14;s__	taxonomic novelty determined using RED	classification based on placement in class-level tree	N/A	89.59	11	0.92114		gtdbtk-2.4.0	R220
GCA_001805245	173	93.58	2.78	v1.0.11	95.44	0.6	CheckM2 v1.0.1	2659365	54795	99	99_1	3	v2.4.2	d__Bacteria;p__Nitrospirota;c__Nitrospiria;o__Nitrospirales;f__Nitrospiraceae;g__2-02-FULL-62-14;s__2-02-FULL-62-14 sp001805245	GCA_001805245.1	95	d__Bacteria;p__Nitrospirota;c__Nitrospiria;o__Nitrospirales;f__Nitrospiraceae;g__2-02-FULL-62-14;s__2-02-FULL-62-14 sp001805245	100	1							ani_screen	classification based on ANI only	GCA_009692155.1, s__2-02-FULL-62-14 sp009692155, 95.0, 83.63, 0.412					gtdbtk-2.4.0	R220
SMAGOTU_15574	174	76.32	0	v1.0.11	84.5	0.71	CheckM2 v1.0.1	1622417	15857	101	101_0	1	v2.4.2	d__Bacteria;p__Nitrospirota;c__Nitrospiria;o__Nitrospirales;f__Nitrospiraceae;g__2-02-FULL-62-14;s__											d__Bacteria;p__Nitrospirota;c__Nitrospiria;o__Nitrospirales;f__Nitrospiraceae;g__2-02-FULL-62-14;s__	taxonomic novelty determined using RED	classification based on placement in class-level tree	N/A	61.81	11	0.92825		gtdbtk-2.4.0	R220
GCA_020027905	175	75.49	4.14	v1.0.11	77.43	0.75	CheckM2 v1.0.1	1738526	5272	100	100_1	2	v2.4.2	d__Bacteria;p__Nitrospirota;c__Nitrospiria;o__Nitrospirales;f__Nitrospiraceae;g__2-02-FULL-62-14;s__2-02-FULL-62-14 sp020028595	GCA_020028595.1	95	d__Bacteria;p__Nitrospirota;c__Nitrospiria;o__Nitrospirales;f__Nitrospiraceae;g__2-02-FULL-62-14;s__2-02-FULL-62-14 sp020028595	98.84	0.724							ani_screen	classification based on ANI only	GCA_009692155.1, s__2-02-FULL-62-14 sp009692155, 95.0, 94.5, 0.648					gtdbtk-2.4.0	R220
GCA_009692155	176	79.82	0	v1.0.11	89.88	0.91	CheckM2 v1.0.1	1928707	92550	100	100_2	1	v2.4.2	d__Bacteria;p__Nitrospirota;c__Nitrospiria;o__Nitrospirales;f__Nitrospiraceae;g__2-02-FULL-62-14;s__2-02-FULL-62-14 sp009692155	GCA_009692155.1	95	d__Bacteria;p__Nitrospirota;c__Nitrospiria;o__Nitrospirales;f__Nitrospiraceae;g__2-02-FULL-62-14;s__2-02-FULL-62-14 sp009692155	99.99	1							ani_screen	classification based on ANI only	GCA_001805245.1, s__2-02-FULL-62-14 sp001805245, 95.0, 83.63, 0.412; GCA_020028595.1, s__2-02-FULL-62-14 sp020028595, 95.0, 94.5, 0.731					gtdbtk-2.4.0	R220
SMAGOTU_17534	177	97.67	3.64	v1.0.11	99.93	0.53	CheckM2 v1.0.1	3413416	66491	135	135_1	3	v2.4.2	d__Bacteria;p__Nitrospirota;c__Nitrospiria;o__Nitrospirales;f__Nitrospiraceae;g__;s__											d__Bacteria;p__Nitrospirota;c__Nitrospiria;o__Nitrospirales;f__Nitrospiraceae;g__;s__	taxonomic classification fully defined by topology	classification based on placement in class-level tree	N/A	92.02	11	0.78097		gtdbtk-2.4.0	R220
SMAGOTU_17487	178	97.67	3.64	v1.0.11	99.86	1.33	CheckM2 v1.0.1	3494975	95017	136	136_0	1	v2.4.2	d__Bacteria;p__Nitrospirota;c__Nitrospiria;o__Nitrospirales;f__Nitrospiraceae;g__;s__											d__Bacteria;p__Nitrospirota;c__Nitrospiria;o__Nitrospirales;f__Nitrospiraceae;g__;s__	taxonomic classification fully defined by topology	classification based on placement in class-level tree	N/A	93.41	11	0.77939		gtdbtk-2.4.0	R220
NCAL (Ca. Nitrospira calida)	179	97.67	3.64	v1.0.11	99.93	2.96	CheckM2 v1.0.1							d__Bacteria;p__Nitrospirota;c__Nitrospiria;o__Nitrospirales;f__Nitrospiraceae;g__;s__											d__Bacteria;p__Nitrospirota;c__Nitrospiria;o__Nitrospirales;f__Nitrospiraceae;g__;s__	taxonomic classification fully defined by topology	classification based on placement in class-level tree	N/A	94.36	11	0.77954		gtdbtk-2.4.0	R220
SMAGOTU_10984	180	80.85	1.82	v1.0.11	81.59	1.25	CheckM2 v1.0.1	3258837	23122	132	132_1	2	v2.4.2	d__Bacteria;p__Nitrospirota;c__Nitrospiria;o__Nitrospirales;f__Nitrospiraceae;g__;s__											d__Bacteria;p__Nitrospirota;c__Nitrospiria;o__Nitrospirales;f__Nitrospiraceae;g__;s__	taxonomic classification fully defined by topology	classification based on placement in class-level tree	N/A	78.37	11	0.83561		gtdbtk-2.4.0	R220
SMAGOTU_00891	181	79.24	0.96	v1.0.11	75.85	4.75	CheckM2 v1.0.1	2957950	8805	220	220_0	1	v2.4.2	d__Bacteria;p__Nitrospirota;c__Nitrospiria;o__Nitrospirales;f__Nitrospiraceae;g__;s__											d__Bacteria;p__Nitrospirota;c__Nitrospiria;o__Nitrospirales;f__Nitrospiraceae;g__;s__	taxonomic classification fully defined by topology	classification based on placement in class-level tree	N/A	64.89	11	0.83275		gtdbtk-2.4.0	R220
NAM80 (Ca. Nitrospira sp. Nam80)	182	95.85	3.18	v1.0.11	99.99	2	CheckM2 v1.0.1							d__Bacteria;p__Nitrospirota;c__Nitrospiria;o__Nitrospirales;f__Nitrospiraceae;g__;s__											d__Bacteria;p__Nitrospirota;c__Nitrospiria;o__Nitrospirales;f__Nitrospiraceae;g__;s__	taxonomic classification fully defined by topology	classification based on placement in class-level tree	N/A	94.9	11	0.83509		gtdbtk-2.4.0	R220
SMAGOTU_02531	183	75.78	1.82	v1.0.11	81.36	0.95	CheckM2 v1.0.1	3066369	12552	233	233_0	1	v2.4.2	d__Bacteria;p__Nitrospirota;c__Nitrospiria;o__Nitrospirales;f__Nitrospiraceae;g__JAHBWI01;s__											d__Bacteria;p__Nitrospirota;c__Nitrospiria;o__Nitrospirales;f__Nitrospiraceae;g__JAHBWI01;s__	taxonomic novelty determined using RED	classification based on placement in class-level tree	N/A	69.2	11	0.92234		gtdbtk-2.4.0	R220
GCA_019637075	184	95.85	5.45	v1.0.11	100	4.97	CheckM2 v1.0.1	4062404	660349	123	123_0	1	v2.4.2	d__Bacteria;p__Nitrospirota;c__Nitrospiria;o__Nitrospirales;f__Nitrospiraceae;g__JAHBWI01;s__JAHBWI01 sp019637075	GCA_019637075.1	95	d__Bacteria;p__Nitrospirota;c__Nitrospiria;o__Nitrospirales;f__Nitrospiraceae;g__JAHBWI01;s__JAHBWI01 sp019637075	100	1							ani_screen	classification based on ANI only	N/A					gtdbtk-2.4.0	R220
GCA_023150745	185	78.07	0	v1.0.11	81.95	0.63	CheckM2 v1.0.1	3000847	86959	149	149_1	11	v2.4.2	d__Bacteria;p__Nitrospirota;c__Nitrospiria;o__Nitrospirales;f__Nitrospiraceae;g__Nitrospira_A;s__Nitrospira_A sp001567445	GCA_015709715.1	95	d__Bacteria;p__Nitrospirota;c__Nitrospiria;o__Nitrospirales;f__Nitrospiraceae;g__Nitrospira_A;s__Nitrospira_A sp001567445	99.87	0.992							ani_screen	classification based on ANI only	N/A					gtdbtk-2.4.0	R220
GCA_030123605	186	96.76	3.64	v1.0.11	99.97	0.89	CheckM2 v1.0.1	4316411	4316411	145	145_3	1	v2.4.2	d__Bacteria;p__Nitrospirota;c__Nitrospiria;o__Nitrospirales;f__Nitrospiraceae;g__Nitrospira_A;s__Nitrospira_A sp030123605	GCA_030123605.1	95	d__Bacteria;p__Nitrospirota;c__Nitrospiria;o__Nitrospirales;f__Nitrospiraceae;g__Nitrospira_A;s__Nitrospira_A sp030123605	100	1							ani_screen	classification based on ANI only	GCA_030123565.1, s__Nitrospira_A sp030123565, 95.0, 91.22, 0.704					gtdbtk-2.4.0	R220
GCA_030123565	187	96.76	2.73	v1.0.11	100	1.81	CheckM2 v1.0.1	4616781	4616781	145	145_2	1	v2.4.2	d__Bacteria;p__Nitrospirota;c__Nitrospiria;o__Nitrospirales;f__Nitrospiraceae;g__Nitrospira_A;s__Nitrospira_A sp030123565	GCA_030123565.1	95	d__Bacteria;p__Nitrospirota;c__Nitrospiria;o__Nitrospirales;f__Nitrospiraceae;g__Nitrospira_A;s__Nitrospira_A sp030123565	100	1							ani_screen	classification based on ANI only	GCA_030123605.1, s__Nitrospira_A sp030123605, 95.0, 91.22, 0.704					gtdbtk-2.4.0	R220
GCA_017879665	188	92.44	9.67	v1.0.11	99.91	8.3	CheckM2 v1.0.1	4567628	16619	145	145_1	1	v2.4.2	d__Bacteria;p__Nitrospirota;c__Nitrospiria;o__Nitrospirales;f__Nitrospiraceae;g__Nitrospira_A;s__Nitrospira_A sp030123565	GCA_030123565.1	95	d__Bacteria;p__Nitrospirota;c__Nitrospiria;o__Nitrospirales;f__Nitrospiraceae;g__Nitrospira_A;s__Nitrospira_A sp030123565	95.36	0.726							ani_screen	classification based on ANI only	GCA_030123605.1, s__Nitrospira_A sp030123605, 95.0, 91.38, 0.646					gtdbtk-2.4.0	R220
GCA_020697375	189	81.93	1.75	v1.0.11	90.15	8.82	CheckM2 v1.0.1	4546262	34376	143	143_0	1	v2.4.2	d__Bacteria;p__Nitrospirota;c__Nitrospiria;o__Nitrospirales;f__Nitrospiraceae;g__Nitrospira_A;s__Nitrospira_A sp020697375	GCA_020697375.1	95	d__Bacteria;p__Nitrospirota;c__Nitrospiria;o__Nitrospirales;f__Nitrospiraceae;g__Nitrospira_A;s__Nitrospira_A sp020697375	100	1							ani_screen	classification based on ANI only	N/A					gtdbtk-2.4.0	R220
GCA_023248215	190	95.4	5	v1.0.11	99.95	3.92	CheckM2 v1.0.1	4690508	41774	147	147_0	1	v2.4.2	d__Bacteria;p__Nitrospirota;c__Nitrospiria;o__Nitrospirales;f__Nitrospiraceae;g__Nitrospira_A;s__Nitrospira_A sp023248215	GCA_023248215.1	95	d__Bacteria;p__Nitrospirota;c__Nitrospiria;o__Nitrospirales;f__Nitrospiraceae;g__Nitrospira_A;s__Nitrospira_A sp023248215	100	1							ani_screen	classification based on ANI only	GCA_016199015.1, s__Nitrospira_A defluvii_B, 95.0, 90.13, 0.576					gtdbtk-2.4.0	R220
GCA_013696305	191	93.86	0.91	v1.0.11	94.41	2.85	CheckM2 v1.0.1	3248677	11331	146	146_1	2	v2.4.2	d__Bacteria;p__Nitrospirota;c__Nitrospiria;o__Nitrospirales;f__Nitrospiraceae;g__Nitrospira_A;s__Nitrospira_A sp013696305	GCA_013696305.1	95	d__Bacteria;p__Nitrospirota;c__Nitrospiria;o__Nitrospirales;f__Nitrospiraceae;g__Nitrospira_A;s__Nitrospira_A sp013696305	100	1							ani_screen	classification based on ANI only	N/A					gtdbtk-2.4.0	R220
SPIREOTU_00498187	192	91.36	3.86	v1.0.11	99.62	7.11	CheckM2 v1.0.1	4587769	186469	148	148_0	1	v2.4.2	d__Bacteria;p__Nitrospirota;c__Nitrospiria;o__Nitrospirales;f__Nitrospiraceae;g__Nitrospira_A;s__						GCA_021323395.1	95	d__Bacteria;p__Nitrospirota;c__Nitrospiria;o__Nitrospirales;f__Nitrospiraceae;g__Nitrospira_A;s__Nitrospira_A sp021323395	82.75	0.331	d__Bacteria;p__Nitrospirota;c__Nitrospiria;o__Nitrospirales;f__Nitrospiraceae;g__Nitrospira_A;s__	taxonomic classification defined by topology and ANI	classification based on placement in class-level tree	GCA_016199015.1, s__Nitrospira_A defluvii_B, 95.0, 87.0, 0.406; GCA_023248215.1, s__Nitrospira_A sp023248215, 95.0, 84.73, 0.421; GCA_013696305.1, s__Nitrospira_A sp013696305, 95.0, 83.55, 0.305; GCF_900170025.1, s__Nitrospira_A sp900170025, 95.0, 80.23, 0.156; GCA_031315995.1, s__Nitrospira_A sp031315995, 95.0, 79.65, 0.154; GCA_902500785.1, s__Nitrospira_A sp902500785, 95.0, 79.63, 0.157; GCA_0…	83.16	11	0.97719		gtdbtk-2.4.0	R220
GCA_021323395	193	95.85	3.64	v1.0.11	99.73	0.02	CheckM2 v1.0.1	3495944	23072	144	144_0	1	v2.4.2	d__Bacteria;p__Nitrospirota;c__Nitrospiria;o__Nitrospirales;f__Nitrospiraceae;g__Nitrospira_A;s__Nitrospira_A sp021323395	GCA_021323395.1	95	d__Bacteria;p__Nitrospirota;c__Nitrospiria;o__Nitrospirales;f__Nitrospiraceae;g__Nitrospira_A;s__Nitrospira_A sp021323395	100	1							ani_screen	classification based on ANI only	N/A					gtdbtk-2.4.0	R220
GCA_902500785	194	94.94	2.73	v1.0.11	99.65	0.62	CheckM2 v1.0.1	3897269	53310	152	152_0	1	v2.4.2	d__Bacteria;p__Nitrospirota;c__Nitrospiria;o__Nitrospirales;f__Nitrospiraceae;g__Nitrospira_A;s__Nitrospira_A sp902500785	GCA_902500785.1	95	d__Bacteria;p__Nitrospirota;c__Nitrospiria;o__Nitrospirales;f__Nitrospiraceae;g__Nitrospira_A;s__Nitrospira_A sp902500785	100	1							ani_screen	classification based on ANI only	GCA_031315995.1, s__Nitrospira_A sp031315995, 95.0, 94.38, 0.849					gtdbtk-2.4.0	R220
GCA_024998705	195	94.86	3.46	v1.0.11	88.75	4.68	CheckM2 v1.0.1	4156071	6529	150	150_4	1	v2.4.2	d__Bacteria;p__Nitrospirota;c__Nitrospiria;o__Nitrospirales;f__Nitrospiraceae;g__Nitrospira_A;s__Nitrospira_A sp024998705	GCA_024998705.1	95	d__Bacteria;p__Nitrospirota;c__Nitrospiria;o__Nitrospirales;f__Nitrospiraceae;g__Nitrospira_A;s__Nitrospira_A sp024998705	100	0.999							ani_screen	classification based on ANI only	GCA_000196815.1, s__Nitrospira_A defluvii_A, 95.0, 86.62, 0.4; GCA_024998625.1, s__Nitrospira_A sp024998625, 95.0, 86.34, 0.401; GCA_017986555.1, s__Nitrospira_A sp017986555, 95.0, 93.68, 0.701; GCF_900170025.1, s__Nitrospira_A sp900170025, 95.0, 87.08, 0.428; GCA_919902505.1, s__Nitrospira_A sp919902505, 95.0, 87.04, 0.428; GCA_024998565.1, s__Nitrospira_A sp016788925, 95.0, 86.69, 0.414					gtdbtk-2.4.0	R220
GCA_022641695	196	94.49	0.91	v1.0.11	99	0.58	CheckM2 v1.0.1	3960101	268274	150	150_3	1	v2.4.2	d__Bacteria;p__Nitrospirota;c__Nitrospiria;o__Nitrospirales;f__Nitrospiraceae;g__Nitrospira_A;s__Nitrospira_A sp017986555	GCA_017986555.1	95	d__Bacteria;p__Nitrospirota;c__Nitrospiria;o__Nitrospirales;f__Nitrospiraceae;g__Nitrospira_A;s__Nitrospira_A sp017986555	97.68	0.835							ani_screen	classification based on ANI only	GCA_000196815.1, s__Nitrospira_A defluvii_A, 95.0, 85.15, 0.513; GCA_902500715.1, s__Nitrospira_A sp902500715, 95.0, 85.15, 0.438; GCA_024998625.1, s__Nitrospira_A sp024998625, 95.0, 85.07, 0.502; GCF_900170025.1, s__Nitrospira_A sp900170025, 95.0, 85.88, 0.536; GCA_024998565.1, s__Nitrospira_A sp016788925, 95.0, 85.38, 0.522; GCA_919902505.1, s__Nitrospira_A sp919902505, 95.0, 86.0, 0.52; GCA_02…					gtdbtk-2.4.0	R220
IMG_3300029446_9	197	81.84	2.35	v1.0.11	79.52	3.62	CheckM2 v1.0.1	3255111	7884	150	150_2	1	v2.4.2	d__Bacteria;p__Nitrospirota;c__Nitrospiria;o__Nitrospirales;f__Nitrospiraceae;g__Nitrospira_A;s__Nitrospira_A sp017986555	GCA_017986555.1	95	d__Bacteria;p__Nitrospirota;c__Nitrospiria;o__Nitrospirales;f__Nitrospiraceae;g__Nitrospira_A;s__Nitrospira_A sp017986555	98.23	0.766							ani_screen	classification based on ANI only	GCA_919902505.1, s__Nitrospira_A sp919902505, 95.0, 87.15, 0.45; GCA_024998705.1, s__Nitrospira_A sp024998705, 95.0, 93.13, 0.661; GCA_024998565.1, s__Nitrospira_A sp016788925, 95.0, 86.75, 0.443; GCA_000196815.1, s__Nitrospira_A defluvii_A, 95.0, 86.71, 0.437; GCF_900170025.1, s__Nitrospira_A sp900170025, 95.0, 87.48, 0.467					gtdbtk-2.4.0	R220
SPIREOTU_00144968	198	95.78	3.36	v1.0.11	99.94	7.08	CheckM2 v1.0.1	4108855	104344	150	150_1	3	v2.4.2	d__Bacteria;p__Nitrospirota;c__Nitrospiria;o__Nitrospirales;f__Nitrospiraceae;g__Nitrospira_A;s__Nitrospira_A sp017986555	GCA_017986555.1	95	d__Bacteria;p__Nitrospirota;c__Nitrospiria;o__Nitrospirales;f__Nitrospiraceae;g__Nitrospira_A;s__Nitrospira_A sp017986555	99.9	0.886							ani_screen	classification based on ANI only	GCA_919902505.1, s__Nitrospira_A sp919902505, 95.0, 86.2, 0.514; GCF_900170025.1, s__Nitrospira_A sp900170025, 95.0, 86.61, 0.546; GCA_902500715.1, s__Nitrospira_A sp902500715, 95.0, 85.49, 0.454; GCA_024998705.1, s__Nitrospira_A sp024998705, 95.0, 93.68, 0.731; GCA_000196815.1, s__Nitrospira_A defluvii_A, 95.0, 85.57, 0.51; GCA_024998625.1, s__Nitrospira_A sp024998625, 95.0, 85.37, 0.507; GCA_02…					gtdbtk-2.4.0	R220
GCA_919902505	199	97.67	2.27	v1.0.11	100	1.51	CheckM2 v1.0.1	4240547	105058	151	151_7	1	v2.4.2	d__Bacteria;p__Nitrospirota;c__Nitrospiria;o__Nitrospirales;f__Nitrospiraceae;g__Nitrospira_A;s__Nitrospira_A sp919902505	GCA_919902505.1	95	d__Bacteria;p__Nitrospirota;c__Nitrospiria;o__Nitrospirales;f__Nitrospiraceae;g__Nitrospira_A;s__Nitrospira_A sp919902505	100	1							ani_screen	classification based on ANI only	GCA_000196815.1, s__Nitrospira_A defluvii_A, 95.0, 90.18, 0.652; GCA_024998625.1, s__Nitrospira_A sp024998625, 95.0, 90.68, 0.658; GCA_902500715.1, s__Nitrospira_A sp902500715, 95.0, 90.35, 0.66; GCF_900170025.1, s__Nitrospira_A sp900170025, 95.0, 92.46, 0.69; GCA_024998565.1, s__Nitrospira_A sp016788925, 95.0, 90.65, 0.689; GCA_017986555.1, s__Nitrospira_A sp017986555, 95.0, 85.81, 0.471; GCA_02…					gtdbtk-2.4.0	R220
GCA_016719745	200	95.64	2.95	v1.0.11	96.17	1.38	CheckM2 v1.0.1	4312793	305243	151	151_5	1	v2.4.2	d__Bacteria;p__Nitrospirota;c__Nitrospiria;o__Nitrospirales;f__Nitrospiraceae;g__Nitrospira_A;s__Nitrospira_A sp900170025	GCF_900170025.1	95	d__Bacteria;p__Nitrospirota;c__Nitrospiria;o__Nitrospirales;f__Nitrospiraceae;g__Nitrospira_A;s__Nitrospira_A sp900170025	98.8	0.9							ani_screen	classification based on ANI only	GCA_000196815.1, s__Nitrospira_A defluvii_A, 95.0, 91.6, 0.735; GCA_024998625.1, s__Nitrospira_A sp024998625, 95.0, 91.58, 0.736; GCA_902500715.1, s__Nitrospira_A sp902500715, 95.0, 91.72, 0.718; GCA_024998565.1, s__Nitrospira_A sp016788925, 95.0, 93.2, 0.811; GCA_017986555.1, s__Nitrospira_A sp017986555, 95.0, 86.43, 0.509; GCA_919902505.1, s__Nitrospira_A sp919902505, 95.0, 92.49, 0.678; GCA_02…					gtdbtk-2.4.0	R220
GCA_016722315	201	97.67	1.82	v1.0.11	99.96	0.7	CheckM2 v1.0.1	4319841	233409	151	151_4	18	v2.4.2	d__Bacteria;p__Nitrospirota;c__Nitrospiria;o__Nitrospirales;f__Nitrospiraceae;g__Nitrospira_A;s__Nitrospira_A sp900170025	GCF_900170025.1	95	d__Bacteria;p__Nitrospirota;c__Nitrospiria;o__Nitrospirales;f__Nitrospiraceae;g__Nitrospira_A;s__Nitrospira_A sp900170025	99.39	0.943							ani_screen	classification based on ANI only	GCA_000196815.1, s__Nitrospira_A defluvii_A, 95.0, 91.59, 0.744; GCA_024998625.1, s__Nitrospira_A sp024998625, 95.0, 91.43, 0.724; GCA_902500715.1, s__Nitrospira_A sp902500715, 95.0, 91.93, 0.719; GCA_017986555.1, s__Nitrospira_A sp017986555, 95.0, 86.47, 0.507; GCA_024998565.1, s__Nitrospira_A sp016788925, 95.0, 93.06, 0.812; GCA_919902505.1, s__Nitrospira_A sp919902505, 95.0, 92.19, 0.677; GCA_…					gtdbtk-2.4.0	R220
GCA_002380995	202	80.75	2.73	v1.0.11	76.28	0.82	CheckM2 v1.0.1	3388370	12435	151	151_6	1	v2.4.2	d__Bacteria;p__Nitrospirota;c__Nitrospiria;o__Nitrospirales;f__Nitrospiraceae;g__Nitrospira_A;s__Nitrospira_A sp900170025	GCF_900170025.1	95	d__Bacteria;p__Nitrospirota;c__Nitrospiria;o__Nitrospirales;f__Nitrospiraceae;g__Nitrospira_A;s__Nitrospira_A sp900170025	99.52	0.947							ani_screen	classification based on ANI only	GCA_000196815.1, s__Nitrospira_A defluvii_A, 95.0, 91.65, 0.729; GCA_024998625.1, s__Nitrospira_A sp024998625, 95.0, 91.61, 0.721; GCA_902500715.1, s__Nitrospira_A sp902500715, 95.0, 91.36, 0.583; GCA_024998565.1, s__Nitrospira_A sp016788925, 95.0, 93.13, 0.767; GCA_017986555.1, s__Nitrospira_A sp017986555, 95.0, 86.64, 0.416; GCA_919902505.1, s__Nitrospira_A sp919902505, 95.0, 92.82, 0.666; GCA_…					gtdbtk-2.4.0	R220
GCA_902500715	203	92.1	1.82	v1.0.11	93.55	1.72	CheckM2 v1.0.1	3659777	25628	151	151_9	1	v2.4.2	d__Bacteria;p__Nitrospirota;c__Nitrospiria;o__Nitrospirales;f__Nitrospiraceae;g__Nitrospira_A;s__Nitrospira_A sp902500715	GCA_902500715.1	95	d__Bacteria;p__Nitrospirota;c__Nitrospiria;o__Nitrospirales;f__Nitrospiraceae;g__Nitrospira_A;s__Nitrospira_A sp902500715	100	1							ani_screen	classification based on ANI only	GCA_000196815.1, s__Nitrospira_A defluvii_A, 95.0, 90.66, 0.699; GCA_024998625.1, s__Nitrospira_A sp024998625, 95.0, 90.78, 0.702; GCA_017986555.1, s__Nitrospira_A sp017986555, 95.0, 84.95, 0.41; GCF_900170025.1, s__Nitrospira_A sp900170025, 95.0, 91.9, 0.73; GCA_919902505.1, s__Nitrospira_A sp919902505, 95.0, 90.35, 0.66; GCA_024998565.1, s__Nitrospira_A sp016788925, 95.0, 91.4, 0.717					gtdbtk-2.4.0	R220
GCA_024998625	204	97.67	4.55	v1.0.11	100	0.72	CheckM2 v1.0.1	4418259	173425	151	151_8	1	v2.4.2	d__Bacteria;p__Nitrospirota;c__Nitrospiria;o__Nitrospirales;f__Nitrospiraceae;g__Nitrospira_A;s__Nitrospira_A sp024998625	GCA_024998625.1	95	d__Bacteria;p__Nitrospirota;c__Nitrospiria;o__Nitrospirales;f__Nitrospiraceae;g__Nitrospira_A;s__Nitrospira_A sp024998625	100	1							ani_screen	classification based on ANI only	GCA_000196815.1, s__Nitrospira_A defluvii_A, 95.0, 90.4, 0.692; GCA_902500715.1, s__Nitrospira_A sp902500715, 95.0, 90.78, 0.702; GCF_900170025.1, s__Nitrospira_A sp900170025, 95.0, 91.49, 0.724; GCA_024998565.1, s__Nitrospira_A sp016788925, 95.0, 91.05, 0.771; GCA_017986555.1, s__Nitrospira_A sp017986555, 95.0, 85.2, 0.473; GCA_919902505.1, s__Nitrospira_A sp919902505, 95.0, 90.68, 0.658; GCA_02…					gtdbtk-2.4.0	R220
GCA_000196815	205	97.67	2.27	v1.0.11	99.98	0.14	CheckM2 v1.0.1	4317083	4317083	151			v2.4.2	d__Bacteria;p__Nitrospirota;c__Nitrospiria;o__Nitrospirales;f__Nitrospiraceae;g__Nitrospira_A;s__Nitrospira_A defluvii_A	GCA_000196815.1	95	d__Bacteria;p__Nitrospirota;c__Nitrospiria;o__Nitrospirales;f__Nitrospiraceae;g__Nitrospira_A;s__Nitrospira_A defluvii_A	100	1							ani_screen	classification based on ANI only	GCA_024998625.1, s__Nitrospira_A sp024998625, 95.0, 90.4, 0.692; GCA_902500715.1, s__Nitrospira_A sp902500715, 95.0, 90.66, 0.699; GCF_900170025.1, s__Nitrospira_A sp900170025, 95.0, 91.64, 0.754; GCA_024998565.1, s__Nitrospira_A sp016788925, 95.0, 92.11, 0.78; GCA_017986555.1, s__Nitrospira_A sp017986555, 95.0, 85.4, 0.472; GCA_919902505.1, s__Nitrospira_A sp919902505, 95.0, 90.18, 0.652; GCA_02…					gtdbtk-2.4.0	R220
GCA_016788925	206	82.03	5.08	v1.0.11	80.5	7.45	CheckM2 v1.0.1	3141647	10089	151	151_2	1	v2.4.2	d__Bacteria;p__Nitrospirota;c__Nitrospiria;o__Nitrospirales;f__Nitrospiraceae;g__Nitrospira_A;s__Nitrospira_A sp016788925	GCA_024998565.1	95	d__Bacteria;p__Nitrospirota;c__Nitrospiria;o__Nitrospirales;f__Nitrospiraceae;g__Nitrospira_A;s__Nitrospira_A sp016788925	98.59	0.885							ani_screen	classification based on ANI only	GCA_000196815.1, s__Nitrospira_A defluvii_A, 95.0, 92.84, 0.768; GCA_024998625.1, s__Nitrospira_A sp024998625, 95.0, 91.28, 0.728; GCA_902500715.1, s__Nitrospira_A sp902500715, 95.0, 91.17, 0.618; GCF_900170025.1, s__Nitrospira_A sp900170025, 95.0, 93.32, 0.804; GCA_017986555.1, s__Nitrospira_A sp017986555, 95.0, 85.82, 0.427; GCA_919902505.1, s__Nitrospira_A sp919902505, 95.0, 91.04, 0.668; GCA_…					gtdbtk-2.4.0	R220
GCA_024998565	207	97.67	1.82	v1.0.11	100	0.79	CheckM2 v1.0.1	4131833	285103	151	151_3	1	v2.4.2	d__Bacteria;p__Nitrospirota;c__Nitrospiria;o__Nitrospirales;f__Nitrospiraceae;g__Nitrospira_A;s__Nitrospira_A sp016788925	GCA_024998565.1	95	d__Bacteria;p__Nitrospirota;c__Nitrospiria;o__Nitrospirales;f__Nitrospiraceae;g__Nitrospira_A;s__Nitrospira_A sp016788925	100	1							ani_screen	classification based on ANI only	GCA_000196815.1, s__Nitrospira_A defluvii_A, 95.0, 92.11, 0.78; GCA_024998625.1, s__Nitrospira_A sp024998625, 95.0, 91.05, 0.771; GCA_902500715.1, s__Nitrospira_A sp902500715, 95.0, 91.4, 0.717; GCF_900170025.1, s__Nitrospira_A sp900170025, 95.0, 93.31, 0.825; GCA_017986555.1, s__Nitrospira_A sp017986555, 95.0, 85.31, 0.478; GCA_919902505.1, s__Nitrospira_A sp919902505, 95.0, 90.65, 0.689; GCA_02…					gtdbtk-2.4.0	R220
GCA_026128905	208	97.67	2.27	v1.0.11	99.76	1.18	CheckM2 v1.0.1	4160939	524660	153	153_2	4	v2.4.2	d__Bacteria;p__Nitrospirota;c__Nitrospiria;o__Nitrospirales;f__Nitrospiraceae;g__Nitrospira_A;s__Nitrospira_A sp009594855	GCA_016788885.1	95	d__Bacteria;p__Nitrospirota;c__Nitrospiria;o__Nitrospirales;f__Nitrospiraceae;g__Nitrospira_A;s__Nitrospira_A sp009594855	97.85	0.882							ani_screen	classification based on ANI only	N/A					gtdbtk-2.4.0	R220
GCA_018242805	209	97.67	3.69	v1.0.11	99.96	1.78	CheckM2 v1.0.1	4319222	222557	153	153_3	2	v2.4.2	d__Bacteria;p__Nitrospirota;c__Nitrospiria;o__Nitrospirales;f__Nitrospiraceae;g__Nitrospira_A;s__Nitrospira_A sp009594855	GCA_016788885.1	95	d__Bacteria;p__Nitrospirota;c__Nitrospiria;o__Nitrospirales;f__Nitrospiraceae;g__Nitrospira_A;s__Nitrospira_A sp009594855	97.68	0.865							ani_screen	classification based on ANI only	N/A					gtdbtk-2.4.0	R220
GCA_024281575	210	97.67	2.27	v1.0.11	99.68	0.89	CheckM2 v1.0.1	3829071	761992	153	153_1	5	v2.4.2	d__Bacteria;p__Nitrospirota;c__Nitrospiria;o__Nitrospirales;f__Nitrospiraceae;g__Nitrospira_A;s__Nitrospira_A sp009594855	GCA_016788885.1	95	d__Bacteria;p__Nitrospirota;c__Nitrospiria;o__Nitrospirales;f__Nitrospiraceae;g__Nitrospira_A;s__Nitrospira_A sp009594855	99.9	0.973							ani_screen	classification based on ANI only	N/A					gtdbtk-2.4.0	R220
GCA_018242735	211	97.67	2.27	v1.0.11	99.58	0.39	CheckM2 v1.0.1	3963724	551210	153	153_4	1	v2.4.2	d__Bacteria;p__Nitrospirota;c__Nitrospiria;o__Nitrospirales;f__Nitrospiraceae;g__Nitrospira_A;s__Nitrospira_A sp009594855	GCA_016788885.1	95	d__Bacteria;p__Nitrospirota;c__Nitrospiria;o__Nitrospirales;f__Nitrospiraceae;g__Nitrospira_A;s__Nitrospira_A sp009594855	97.73	0.881							ani_screen	classification based on ANI only	N/A					gtdbtk-2.4.0	R220
GCA_014055495	212	95	6.69	v1.0.11	99.99	1.18	CheckM2 v1.0.1	4062594	55759	155	155_0	1	v2.4.2	d__Bacteria;p__Nitrospirota;c__Nitrospiria;o__Nitrospirales;f__Nitrospiraceae;g__Nitrospira_A;s__Nitrospira_A sp014055495	GCA_014055495.1	95	d__Bacteria;p__Nitrospirota;c__Nitrospiria;o__Nitrospirales;f__Nitrospiraceae;g__Nitrospira_A;s__Nitrospira_A sp014055495	100	1							ani_screen	classification based on ANI only	GCA_011525625.1, s__Nitrospira_A sp003456605, 95.0, 88.1, 0.684; GCF_905220995.1, s__Nitrospira_A defluvii_C, 95.0, 88.11, 0.686					gtdbtk-2.4.0	R220
GCA_905220995	213	96.82	6.77	v1.0.11	100	3.35	CheckM2 v1.0.1	4840206	737608	154	154_1	2	v2.4.2	d__Bacteria;p__Nitrospirota;c__Nitrospiria;o__Nitrospirales;f__Nitrospiraceae;g__Nitrospira_A;s__Nitrospira_A defluvii_C	GCF_905220995.1	95	d__Bacteria;p__Nitrospirota;c__Nitrospiria;o__Nitrospirales;f__Nitrospiraceae;g__Nitrospira_A;s__Nitrospira_A defluvii_C	100	1							ani_screen	classification based on ANI only	GCA_011525625.1, s__Nitrospira_A sp003456605, 95.0, 91.59, 0.73; GCA_014055495.1, s__Nitrospira_A sp014055495, 95.0, 88.11, 0.686					gtdbtk-2.4.0	R220
GCA_019636975	214	94.94	2.73	v1.0.11	95.29	0.43	CheckM2 v1.0.1	3613021	25369	154	154_2	3	v2.4.2	d__Bacteria;p__Nitrospirota;c__Nitrospiria;o__Nitrospirales;f__Nitrospiraceae;g__Nitrospira_A;s__Nitrospira_A sp003456605	GCA_011525625.1	95	d__Bacteria;p__Nitrospirota;c__Nitrospiria;o__Nitrospirales;f__Nitrospiraceae;g__Nitrospira_A;s__Nitrospira_A sp003456605	98.63	0.946							ani_screen	classification based on ANI only	GCA_014055495.1, s__Nitrospira_A sp014055495, 95.0, 88.72, 0.684; GCF_905220995.1, s__Nitrospira_A defluvii_C, 95.0, 91.77, 0.841					gtdbtk-2.4.0	R220
GCA_011525625	215	95.91	4.77	v1.0.11	99.6	2.73	CheckM2 v1.0.1	4603721	306347	154	154_3	2	v2.4.2	d__Bacteria;p__Nitrospirota;c__Nitrospiria;o__Nitrospirales;f__Nitrospiraceae;g__Nitrospira_A;s__Nitrospira_A sp003456605	GCA_011525625.1	95	d__Bacteria;p__Nitrospirota;c__Nitrospiria;o__Nitrospirales;f__Nitrospiraceae;g__Nitrospira_A;s__Nitrospira_A sp003456605	100	1							ani_screen	classification based on ANI only	GCA_014055495.1, s__Nitrospira_A sp014055495, 95.0, 88.1, 0.684; GCF_905220995.1, s__Nitrospira_A defluvii_C, 95.0, 91.59, 0.73					gtdbtk-2.4.0	R220
SPIREOTU_00706028	216	91.21	5.48	v1.0.11	89.54	3.74	CheckM2 v1.0.1	3374371	9447	157	157_2	1	v2.4.2	d__Bacteria;p__Nitrospirota;c__Nitrospiria;o__Nitrospirales;f__Nitrospiraceae;g__Nitrospira_A;s__Nitrospira_A sp009594995	GCA_009594995.1	95	d__Bacteria;p__Nitrospirota;c__Nitrospiria;o__Nitrospirales;f__Nitrospiraceae;g__Nitrospira_A;s__Nitrospira_A sp009594995	97.85	0.858							ani_screen	classification based on ANI only	GCA_024998595.1, s__Nitrospira_A sp024998595, 95.0, 85.71, 0.459					gtdbtk-2.4.0	R220
GCA_009594995	217	84.94	4.09	v1.0.11	90.46	7.5	CheckM2 v1.0.1	3779953	85503	157	157_1	1	v2.4.2	d__Bacteria;p__Nitrospirota;c__Nitrospiria;o__Nitrospirales;f__Nitrospiraceae;g__Nitrospira_A;s__Nitrospira_A sp009594995	GCA_009594995.1	95	d__Bacteria;p__Nitrospirota;c__Nitrospiria;o__Nitrospirales;f__Nitrospiraceae;g__Nitrospira_A;s__Nitrospira_A sp009594995	100	1							ani_screen	classification based on ANI only	GCA_024998595.1, s__Nitrospira_A sp024998595, 95.0, 84.43, 0.46					gtdbtk-2.4.0	R220
GCA_024998595	218	95.85	2.73	v1.0.11	99.47	0.56	CheckM2 v1.0.1	4234307	715597	162	162_2	1	v2.4.2	d__Bacteria;p__Nitrospirota;c__Nitrospiria;o__Nitrospirales;f__Nitrospiraceae;g__Nitrospira_A;s__Nitrospira_A sp024998595	GCA_024998595.1	95	d__Bacteria;p__Nitrospirota;c__Nitrospiria;o__Nitrospirales;f__Nitrospiraceae;g__Nitrospira_A;s__Nitrospira_A sp024998595	100	1							ani_screen	classification based on ANI only	GCA_009594995.1, s__Nitrospira_A sp009594995, 95.0, 84.43, 0.46; GCA_009594865.1, s__Nitrospira_A sp009594865, 95.0, 84.38, 0.513; GCA_022226935.1, s__Nitrospira_A sp022226935, 95.0, 85.08, 0.561; GCA_014055465.1, s__Nitrospira_A sp014055465, 95.0, 86.17, 0.587					gtdbtk-2.4.0	R220
GCA_022227015	219	97.37	2.95	v1.0.11	99.98	1.6	CheckM2 v1.0.1	4392397	4392397	162	162_1	1	v2.4.2	d__Bacteria;p__Nitrospirota;c__Nitrospiria;o__Nitrospirales;f__Nitrospiraceae;g__Nitrospira_A;s__Nitrospira_A sp024998595	GCA_024998595.1	95	d__Bacteria;p__Nitrospirota;c__Nitrospiria;o__Nitrospirales;f__Nitrospiraceae;g__Nitrospira_A;s__Nitrospira_A sp024998595	97.41	0.885							ani_screen	classification based on ANI only	GCA_009594865.1, s__Nitrospira_A sp009594865, 95.0, 84.38, 0.518; GCA_022226935.1, s__Nitrospira_A sp022226935, 95.0, 85.05, 0.568; GCA_014055465.1, s__Nitrospira_A sp014055465, 95.0, 86.3, 0.565					gtdbtk-2.4.0	R220
GCA_014055465	220	97.73	1.82	v1.0.11	99.99	1.89	CheckM2 v1.0.1	4448316	314665	161	161_1	2	v2.4.2	d__Bacteria;p__Nitrospirota;c__Nitrospiria;o__Nitrospirales;f__Nitrospiraceae;g__Nitrospira_A;s__Nitrospira_A sp014055465	GCA_014055465.1	95	d__Bacteria;p__Nitrospirota;c__Nitrospiria;o__Nitrospirales;f__Nitrospiraceae;g__Nitrospira_A;s__Nitrospira_A sp014055465	100	1							ani_screen	classification based on ANI only	GCA_900696505.1, s__Nitrospira_A sp900696505, 95.0, 85.57, 0.475; GCA_024998595.1, s__Nitrospira_A sp024998595, 95.0, 86.17, 0.587; GCA_022226935.1, s__Nitrospira_A sp022226935, 95.0, 85.08, 0.541					gtdbtk-2.4.0	R220
GCA_902500995	221	91.31	0	v1.0.11	98.21	0.09	CheckM2 v1.0.1	3969535	161412	163	163_0	1	v2.4.2	d__Bacteria;p__Nitrospirota;c__Nitrospiria;o__Nitrospirales;f__Nitrospiraceae;g__Nitrospira_A;s__Nitrospira_A sp902500995	GCA_902500995.1	95	d__Bacteria;p__Nitrospirota;c__Nitrospiria;o__Nitrospirales;f__Nitrospiraceae;g__Nitrospira_A;s__Nitrospira_A sp902500995	100	1							ani_screen	classification based on ANI only	N/A					gtdbtk-2.4.0	R220
SPIREOTU_01663580	222	97.67	2.27	v1.0.11	99.99	1.5	CheckM2 v1.0.1	4086743	45647	160	160_1	3	v2.4.2	d__Bacteria;p__Nitrospirota;c__Nitrospiria;o__Nitrospirales;f__Nitrospiraceae;g__Nitrospira_A;s__Nitrospira_A sp009594865	GCA_009594865.1	95	d__Bacteria;p__Nitrospirota;c__Nitrospiria;o__Nitrospirales;f__Nitrospiraceae;g__Nitrospira_A;s__Nitrospira_A sp009594865	99.65	0.925							ani_screen	classification based on ANI only	GCA_020853775.1, s__Nitrospira_A sp020853775, 95.0, 91.71, 0.744; GCA_022226935.1, s__Nitrospira_A sp022226935, 95.0, 88.23, 0.663; GCA_900696505.1, s__Nitrospira_A sp900696505, 95.0, 87.83, 0.583; GCA_024998595.1, s__Nitrospira_A sp024998595, 95.0, 84.52, 0.51; GCA_014055465.1, s__Nitrospira_A sp014055465, 95.0, 84.74, 0.506					gtdbtk-2.4.0	R220
GCA_020853775	223	97.67	3.64	v1.0.11	100	4.57	CheckM2 v1.0.1	4248748	55171	160	160_2	1	v2.4.2	d__Bacteria;p__Nitrospirota;c__Nitrospiria;o__Nitrospirales;f__Nitrospiraceae;g__Nitrospira_A;s__Nitrospira_A sp020853775	GCA_020853775.1	95	d__Bacteria;p__Nitrospirota;c__Nitrospiria;o__Nitrospirales;f__Nitrospiraceae;g__Nitrospira_A;s__Nitrospira_A sp020853775	100	1							ani_screen	classification based on ANI only	GCA_900696505.1, s__Nitrospira_A sp900696505, 95.0, 87.16, 0.535; GCA_009594865.1, s__Nitrospira_A sp009594865, 95.0, 91.37, 0.751; GCA_022226935.1, s__Nitrospira_A sp022226935, 95.0, 87.34, 0.62					gtdbtk-2.4.0	R220
GCA_018242665	224	96.41	2.91	v1.0.11	99.95	2.77	CheckM2 v1.0.1	4055433	132472	156	156_0	1	v2.4.2	d__Bacteria;p__Nitrospirota;c__Nitrospiria;o__Nitrospirales;f__Nitrospiraceae;g__Nitrospira_A;s__Nitrospira_A sp018242665	GCA_018242665.1	95	d__Bacteria;p__Nitrospirota;c__Nitrospiria;o__Nitrospirales;f__Nitrospiraceae;g__Nitrospira_A;s__Nitrospira_A sp018242665	100	1							ani_screen	classification based on ANI only	N/A					gtdbtk-2.4.0	R220
GCA_026128995	225	93.92	2.73	v1.0.11	99.96	1.83	CheckM2 v1.0.1	4245680	228469	159	159_2	1	v2.4.2	d__Bacteria;p__Nitrospirota;c__Nitrospiria;o__Nitrospirales;f__Nitrospiraceae;g__Nitrospira_A;s__Nitrospira_A sp022226935	GCA_022226935.1	95	d__Bacteria;p__Nitrospirota;c__Nitrospiria;o__Nitrospirales;f__Nitrospiraceae;g__Nitrospira_A;s__Nitrospira_A sp022226935	98.07	0.908							ani_screen	classification based on ANI only	GCA_900696505.1, s__Nitrospira_A sp900696505, 95.0, 88.35, 0.632; GCA_020853775.1, s__Nitrospira_A sp020853775, 95.0, 87.2, 0.609; GCA_024998595.1, s__Nitrospira_A sp024998595, 95.0, 84.61, 0.534; GCA_009594865.1, s__Nitrospira_A sp009594865, 95.0, 87.93, 0.666; GCA_014055465.1, s__Nitrospira_A sp014055465, 95.0, 85.2, 0.53					gtdbtk-2.4.0	R220
GCA_022226935	226	94.03	1.82	v1.0.11	99.77	1.21	CheckM2 v1.0.1	4229538	4229538	159	159_1	1	v2.4.2	d__Bacteria;p__Nitrospirota;c__Nitrospiria;o__Nitrospirales;f__Nitrospiraceae;g__Nitrospira_A;s__Nitrospira_A sp022226935	GCA_022226935.1	95	d__Bacteria;p__Nitrospirota;c__Nitrospiria;o__Nitrospirales;f__Nitrospiraceae;g__Nitrospira_A;s__Nitrospira_A sp022226935	100	1							ani_screen	classification based on ANI only	GCA_900696505.1, s__Nitrospira_A sp900696505, 95.0, 88.49, 0.632; GCA_020853775.1, s__Nitrospira_A sp020853775, 95.0, 87.34, 0.62; GCA_024998595.1, s__Nitrospira_A sp024998595, 95.0, 85.08, 0.561; GCA_009594865.1, s__Nitrospira_A sp009594865, 95.0, 88.05, 0.674; GCA_014055465.1, s__Nitrospira_A sp014055465, 95.0, 85.08, 0.541					gtdbtk-2.4.0	R220
GCA_019637035	227	94.03	2.73	v1.0.11	95.36	1.15	CheckM2 v1.0.1	3819161	27757	158	158_2	2	v2.4.2	d__Bacteria;p__Nitrospirota;c__Nitrospiria;o__Nitrospirales;f__Nitrospiraceae;g__Nitrospira_A;s__Nitrospira_A sp900696505	GCA_900696505.1	95	d__Bacteria;p__Nitrospirota;c__Nitrospiria;o__Nitrospirales;f__Nitrospiraceae;g__Nitrospira_A;s__Nitrospira_A sp900696505	98.31	0.819							ani_screen	classification based on ANI only	GCA_020853775.1, s__Nitrospira_A sp020853775, 95.0, 86.68, 0.55; GCA_009594865.1, s__Nitrospira_A sp009594865, 95.0, 87.36, 0.58; GCA_022226935.1, s__Nitrospira_A sp022226935, 95.0, 88.25, 0.649; GCA_014055465.1, s__Nitrospira_A sp014055465, 95.0, 85.75, 0.516					gtdbtk-2.4.0	R220
GCA_026128925	228	96.76	2.73	v1.0.11	100	5.79	CheckM2 v1.0.1	4513336	365774	158	158_1	2	v2.4.2	d__Bacteria;p__Nitrospirota;c__Nitrospiria;o__Nitrospirales;f__Nitrospiraceae;g__Nitrospira_A;s__Nitrospira_A sp900696505	GCA_900696505.1	95	d__Bacteria;p__Nitrospirota;c__Nitrospiria;o__Nitrospirales;f__Nitrospiraceae;g__Nitrospira_A;s__Nitrospira_A sp900696505	97.83	0.878							ani_screen	classification based on ANI only	GCA_020853775.1, s__Nitrospira_A sp020853775, 95.0, 85.78, 0.558; GCA_022226935.1, s__Nitrospira_A sp022226935, 95.0, 87.6, 0.655; GCA_009594865.1, s__Nitrospira_A sp009594865, 95.0, 87.09, 0.644; GCA_014055465.1, s__Nitrospira_A sp014055465, 95.0, 85.07, 0.498					gtdbtk-2.4.0	R220
GCA_900696505	229	89.26	3.64	v1.0.11	89.69	0.6	CheckM2 v1.0.1	3251470	10536	158	158_3	1	v2.4.2	d__Bacteria;p__Nitrospirota;c__Nitrospiria;o__Nitrospirales;f__Nitrospiraceae;g__Nitrospira_A;s__Nitrospira_A sp900696505	GCA_900696505.1	95	d__Bacteria;p__Nitrospirota;c__Nitrospiria;o__Nitrospirales;f__Nitrospiraceae;g__Nitrospira_A;s__Nitrospira_A sp900696505	100	0.998							ani_screen	classification based on ANI only	GCA_009594865.1, s__Nitrospira_A sp009594865, 95.0, 87.62, 0.544; GCA_020853775.1, s__Nitrospira_A sp020853775, 95.0, 87.16, 0.535; GCA_022226935.1, s__Nitrospira_A sp022226935, 95.0, 88.49, 0.632; GCA_014055465.1, s__Nitrospira_A sp014055465, 95.0, 85.57, 0.475					gtdbtk-2.4.0	R220
GCA_019637055	230	85.74	5.91	v1.0.11	86.35	8.34	CheckM2 v1.0.1	3934244	25745	158	158_4	1	v2.4.2	d__Bacteria;p__Nitrospirota;c__Nitrospiria;o__Nitrospirales;f__Nitrospiraceae;g__Nitrospira_A;s__Nitrospira_A sp900696505	GCA_900696505.1	95	d__Bacteria;p__Nitrospirota;c__Nitrospiria;o__Nitrospirales;f__Nitrospiraceae;g__Nitrospira_A;s__Nitrospira_A sp900696505	98.56	0.854							ani_screen	classification based on ANI only	GCA_020853775.1, s__Nitrospira_A sp020853775, 95.0, 86.52, 0.569; GCA_009594865.1, s__Nitrospira_A sp009594865, 95.0, 88.23, 0.619; GCA_022226935.1, s__Nitrospira_A sp022226935, 95.0, 87.91, 0.661; GCA_014055465.1, s__Nitrospira_A sp014055465, 95.0, 85.28, 0.516					gtdbtk-2.4.0	R220
SMAGOTU_20898	231	90.21	8.01	v1.0.11	89.83	3.7	CheckM2 v1.0.1	3532234	11586	221	221_2	1	v2.4.2	d__Bacteria;p__Nitrospirota;c__Nitrospiria;o__Nitrospirales;f__Nitrospiraceae;g__Nitrospira_G;s__						GCF_947241125.1	95	d__Bacteria;p__Nitrospirota;c__Nitrospiria;o__Nitrospirales;f__Nitrospiraceae;g__Nitrospira_G;s__Nitrospira_G tepida	92.7	0.719	d__Bacteria;p__Nitrospirota;c__Nitrospiria;o__Nitrospirales;f__Nitrospiraceae;g__Nitrospira_G;s__	taxonomic classification defined by topology and ANI	classification based on placement in class-level tree	N/A	79.29	11	0.98085	Genome not assigned to closest species as it falls outside its pre-defined ANI radius	gtdbtk-2.4.0	R220
GCA_947241125	232	96.82	7.51	v1.0.11	100	1.8	CheckM2 v1.0.1	4731961	4731961	221	221_1	3	v2.4.2	d__Bacteria;p__Nitrospirota;c__Nitrospiria;o__Nitrospirales;f__Nitrospiraceae;g__Nitrospira_G;s__Nitrospira_G tepida	GCF_947241125.1	95	d__Bacteria;p__Nitrospirota;c__Nitrospiria;o__Nitrospirales;f__Nitrospiraceae;g__Nitrospira_G;s__Nitrospira_G tepida	100	1							ani_screen	classification based on ANI only	N/A					gtdbtk-2.4.0	R220
SMAGOTU_12003	233	94.94	3.74	v1.0.11	90.09	2.26	CheckM2 v1.0.1	3446988	14018	236	236_1	2	v2.4.2	d__Bacteria;p__Nitrospirota;c__Nitrospiria;o__Nitrospirales;f__Nitrospiraceae;g__;s__											d__Bacteria;p__Nitrospirota;c__Nitrospiria;o__Nitrospirales;f__Nitrospiraceae;g__;s__	taxonomic classification fully defined by topology	classification based on placement in class-level tree	N/A	87.79	11	0.8575		gtdbtk-2.4.0	R220
SMAGOTU_01171	234	96.76	2.73	v1.0.11	99.88	1.66	CheckM2 v1.0.1	4089865	46397	236	236_2	1	v2.4.2	d__Bacteria;p__Nitrospirota;c__Nitrospiria;o__Nitrospirales;f__Nitrospiraceae;g__;s__											d__Bacteria;p__Nitrospirota;c__Nitrospiria;o__Nitrospirales;f__Nitrospiraceae;g__;s__	taxonomic classification fully defined by topology	classification based on placement in class-level tree	N/A	93.35	11	0.85759		gtdbtk-2.4.0	R220
SMAGOTU_16124	235	96.76	2.73	v1.0.11	99.95	1.21	CheckM2 v1.0.1	3396959	117278	234	234_1	2	v2.4.2	d__Bacteria;p__Nitrospirota;c__Nitrospiria;o__Nitrospirales;f__Nitrospiraceae;g__;s__											d__Bacteria;p__Nitrospirota;c__Nitrospiria;o__Nitrospirales;f__Nitrospiraceae;g__;s__	taxonomic classification fully defined by topology	classification based on placement in class-level tree	N/A	94.22	11	0.85547		gtdbtk-2.4.0	R220
SPIREOTU_01485968	236	91.86	5.45	v1.0.11	92.25	2.68	CheckM2 v1.0.1	2823422	14606	235	235_2	1	v2.4.2	d__Bacteria;p__Nitrospirota;c__Nitrospiria;o__Nitrospirales;f__Nitrospiraceae;g__;s__											d__Bacteria;p__Nitrospirota;c__Nitrospiria;o__Nitrospirales;f__Nitrospiraceae;g__;s__	taxonomic classification fully defined by topology	classification based on placement in class-level tree	N/A	82.28	11	0.85652		gtdbtk-2.4.0	R220
SMAGOTU_15598	237	91.31	2.73	v1.0.11	92.15	2.91	CheckM2 v1.0.1	3023446	12435	235	235_1	1	v2.4.2	d__Bacteria;p__Nitrospirota;c__Nitrospiria;o__Nitrospirales;f__Nitrospiraceae;g__;s__											d__Bacteria;p__Nitrospirota;c__Nitrospiria;o__Nitrospirales;f__Nitrospiraceae;g__;s__	taxonomic classification fully defined by topology	classification based on placement in class-level tree	N/A	88.54	11	0.85654		gtdbtk-2.4.0	R220
GCA_011405515	238	95.91	2.73	v1.0.11	99.99	1.34	CheckM2 v1.0.1	4509223	4509223	219	219_0	1	v2.4.2	d__Bacteria;p__Nitrospirota;c__Nitrospiria;o__Nitrospirales;f__Nitrospiraceae;g__Nitrospira_C;s__Nitrospira_C sp011405515	GCF_011405515.1	95	d__Bacteria;p__Nitrospirota;c__Nitrospiria;o__Nitrospirales;f__Nitrospiraceae;g__Nitrospira_C;s__Nitrospira_C sp011405515	100	1							ani_screen	classification based on ANI only	N/A					gtdbtk-2.4.0	R220
SPIREOTU_00078550	239	93.12	5.45	v1.0.11	94.37	5.09	CheckM2 v1.0.1	4291914	27165	137	137_1	2	v2.4.2	d__Bacteria;p__Nitrospirota;c__Nitrospiria;o__Nitrospirales;f__Nitrospiraceae;g__Nitrospira_C;s__											d__Bacteria;p__Nitrospirota;c__Nitrospiria;o__Nitrospirales;f__Nitrospiraceae;g__Nitrospira_C;s__	taxonomic classification fully defined by topology	classification based on placement in class-level tree	N/A	91.74	11	0.92528		gtdbtk-2.4.0	R220
SMAGOTU_02352	240	95	3.64	v1.0.11	97.61	4.46	CheckM2 v1.0.1	3813031	19039	218	218_0	1	v2.4.2	d__Bacteria;p__Nitrospirota;c__Nitrospiria;o__Nitrospirales;f__Nitrospiraceae;g__Nitrospira_C;s__											d__Bacteria;p__Nitrospirota;c__Nitrospiria;o__Nitrospirales;f__Nitrospiraceae;g__Nitrospira_C;s__	taxonomic classification fully defined by topology	classification based on placement in class-level tree	N/A	89.37	11	0.92406		gtdbtk-2.4.0	R220
GCA_014055525	241	90.45	4.05	v1.0.11	92.59	1.42	CheckM2 v1.0.1	3462002	162681	225	225_0	1	v2.4.2	d__Bacteria;p__Nitrospirota;c__Nitrospiria;o__Nitrospirales;f__Nitrospiraceae;g__Nitrospira_C;s__Nitrospira_C sp014055525	GCA_014055525.1	95	d__Bacteria;p__Nitrospirota;c__Nitrospiria;o__Nitrospirales;f__Nitrospiraceae;g__Nitrospira_C;s__Nitrospira_C sp014055525	100	1							ani_screen	classification based on ANI only	N/A					gtdbtk-2.4.0	R220
GCA_900169565	242	96.82	3.92	v1.0.11	99.96	0.99	CheckM2 v1.0.1	4084817	4084817	223	223_0	1	v2.4.2	d__Bacteria;p__Nitrospirota;c__Nitrospiria;o__Nitrospirales;f__Nitrospiraceae;g__Nitrospira_C;s__Nitrospira_C japonica_A	GCF_900169565.1	95	d__Bacteria;p__Nitrospirota;c__Nitrospiria;o__Nitrospirales;f__Nitrospiraceae;g__Nitrospira_C;s__Nitrospira_C japonica_A	100	1							ani_screen	classification based on ANI only	N/A					gtdbtk-2.4.0	R220
GCA_029194535	243	96.76	2.73	v1.0.11	99.89	0.98	CheckM2 v1.0.1	3979322	2495250	222	222_0	1	v2.4.2	d__Bacteria;p__Nitrospirota;c__Nitrospiria;o__Nitrospirales;f__Nitrospiraceae;g__Nitrospira_C;s__Nitrospira_C sp029194535	GCA_029194535.1	95	d__Bacteria;p__Nitrospirota;c__Nitrospiria;o__Nitrospirales;f__Nitrospiraceae;g__Nitrospira_C;s__Nitrospira_C sp029194535	100	1							ani_screen	classification based on ANI only	N/A					gtdbtk-2.4.0	R220
GCA_002420105	244	90.3	3.64	v1.0.11	91.66	0.73	CheckM2 v1.0.1	3440608	44861	242	242_1	2	v2.4.2	d__Bacteria;p__Nitrospirota;c__Nitrospiria;o__Nitrospirales;f__Nitrospiraceae;g__Nitrospira_C;s__Nitrospira_C sp002420105	GCA_002420105.1	95	d__Bacteria;p__Nitrospirota;c__Nitrospiria;o__Nitrospirales;f__Nitrospiraceae;g__Nitrospira_C;s__Nitrospira_C sp002420105	100	1							ani_screen	classification based on ANI only	N/A					gtdbtk-2.4.0	R220
SPIREOTU_00832837	245	81.58	0	v1.0.11	92.34	2.44	CheckM2 v1.0.1	3647776	43725	240	240_1	2	v2.4.2	d__Bacteria;p__Nitrospirota;c__Nitrospiria;o__Nitrospirales;f__Nitrospiraceae;g__Nitrospira_C;s__						GCA_002420105.1	95	d__Bacteria;p__Nitrospirota;c__Nitrospiria;o__Nitrospirales;f__Nitrospiraceae;g__Nitrospira_C;s__Nitrospira_C sp002420105	81.26	0.223	d__Bacteria;p__Nitrospirota;c__Nitrospiria;o__Nitrospirales;f__Nitrospiraceae;g__Nitrospira_C;s__	taxonomic classification defined by topology and ANI	classification based on placement in class-level tree	N/A	72.95	11	0.95355		gtdbtk-2.4.0	R220
SMAGOTU_21013	246	95.61	7.34	v1.0.11	98.16	3.6	CheckM2 v1.0.1	2959086	21634	241	241_0	1	v2.4.2	d__Bacteria;p__Nitrospirota;c__Nitrospiria;o__Nitrospirales;f__Nitrospiraceae;g__Nitrospira_C;s__											d__Bacteria;p__Nitrospirota;c__Nitrospiria;o__Nitrospirales;f__Nitrospiraceae;g__Nitrospira_C;s__	taxonomic classification fully defined by topology	classification based on placement in class-level tree	N/A	81.93	11	0.9346		gtdbtk-2.4.0	R220
SMAGOTU_12015	247	88.64	9.15	v1.0.11	80.6	7.04	CheckM2 v1.0.1	3762363	7705	237	237_0	1	v2.4.2	d__Bacteria;p__Nitrospirota;c__Nitrospiria;o__Nitrospirales;f__Nitrospiraceae;g__Nitrospira_C;s__											d__Bacteria;p__Nitrospirota;c__Nitrospiria;o__Nitrospirales;f__Nitrospiraceae;g__Nitrospira_C;s__	taxonomic classification fully defined by topology	classification based on placement in class-level tree	N/A	80.52	11	0.95994		gtdbtk-2.4.0	R220
GCA_946479785	248	96.76	2.73	v1.0.11	98.68	0.15	CheckM2 v1.0.1	3368615	35404	243	243_0	1	v2.4.2	d__Bacteria;p__Nitrospirota;c__Nitrospiria;o__Nitrospirales;f__Nitrospiraceae;g__Nitrospira_C;s__Nitrospira_C sp946479785	GCA_946479785.1	95	d__Bacteria;p__Nitrospirota;c__Nitrospiria;o__Nitrospirales;f__Nitrospiraceae;g__Nitrospira_C;s__Nitrospira_C sp946479785	100	1							ani_screen	classification based on ANI only	N/A					gtdbtk-2.4.0	R220
SMAGOTU_01775	249	85.92	4.15	v1.0.11	82.98	4.37	CheckM2 v1.0.1	2761823	9416	239	239_0	1	v2.4.2	d__Bacteria;p__Nitrospirota;c__Nitrospiria;o__Nitrospirales;f__Nitrospiraceae;g__Nitrospira_C;s__						GCA_029240595.1	95	d__Bacteria;p__Nitrospirota;c__Nitrospiria;o__Nitrospirales;f__Nitrospiraceae;g__Nitrospira_C;s__Nitrospira_C sp029240595	89.22	0.608	d__Bacteria;p__Nitrospirota;c__Nitrospiria;o__Nitrospirales;f__Nitrospiraceae;g__Nitrospira_C;s__	taxonomic classification defined by topology and ANI	classification based on placement in class-level tree	N/A	76.66	11	0.98771	Genome not assigned to closest species as it falls outside its pre-defined ANI radius	gtdbtk-2.4.0	R220
SPIREOTU_01101533	250	94.03	2.73	v1.0.11	97.37	2.31	CheckM2 v1.0.1	3348285	40706	238	238_1	2	v2.4.2	d__Bacteria;p__Nitrospirota;c__Nitrospiria;o__Nitrospirales;f__Nitrospiraceae;g__Nitrospira_C;s__						GCA_029240595.1	95	d__Bacteria;p__Nitrospirota;c__Nitrospiria;o__Nitrospirales;f__Nitrospiraceae;g__Nitrospira_C;s__Nitrospira_C sp029240595	90.01	0.778	d__Bacteria;p__Nitrospirota;c__Nitrospiria;o__Nitrospirales;f__Nitrospiraceae;g__Nitrospira_C;s__	taxonomic classification defined by topology and ANI	classification based on placement in class-level tree	N/A	91.52	11	0.98761	Genome not assigned to closest species as it falls outside its pre-defined ANI radius	gtdbtk-2.4.0	R220
SMAGOTU_02313	251	86.31	5.9	v1.0.11	89.23	7.7	CheckM2 v1.0.1	3064004	7268	238	238_5	1	v2.4.2	d__Bacteria;p__Nitrospirota;c__Nitrospiria;o__Nitrospirales;f__Nitrospiraceae;g__Nitrospira_C;s__						GCA_029240595.1	95	d__Bacteria;p__Nitrospirota;c__Nitrospiria;o__Nitrospirales;f__Nitrospiraceae;g__Nitrospira_C;s__Nitrospira_C sp029240595	90.95	0.708	d__Bacteria;p__Nitrospirota;c__Nitrospiria;o__Nitrospirales;f__Nitrospiraceae;g__Nitrospira_C;s__	taxonomic classification defined by topology and ANI	classification based on placement in class-level tree	N/A	76.23	11	0.98856	Genome not assigned to closest species as it falls outside its pre-defined ANI radius;Genome has more than 10.0% of markers with multiple hits	gtdbtk-2.4.0	R220
SPIREOTU_01960408	252	91.61	2.73	v1.0.11	94.84	1.4	CheckM2 v1.0.1	3138959	18328	238	238_4	1	v2.4.2	d__Bacteria;p__Nitrospirota;c__Nitrospiria;o__Nitrospirales;f__Nitrospiraceae;g__Nitrospira_C;s__Nitrospira_C sp029240595	GCA_029240595.1	95	d__Bacteria;p__Nitrospirota;c__Nitrospiria;o__Nitrospirales;f__Nitrospiraceae;g__Nitrospira_C;s__Nitrospira_C sp029240595	96.87	0.897							ani_screen	classification based on ANI only	N/A					gtdbtk-2.4.0	R220
SMAGOTU_00920	253	96.82	3.64	v1.0.11	95.01	0.87	CheckM2 v1.0.1	2926927	20258	238	238_3	1	v2.4.2	d__Bacteria;p__Nitrospirota;c__Nitrospiria;o__Nitrospirales;f__Nitrospiraceae;g__Nitrospira_C;s__Nitrospira_C sp029240595	GCA_029240595.1	95	d__Bacteria;p__Nitrospirota;c__Nitrospiria;o__Nitrospirales;f__Nitrospiraceae;g__Nitrospira_C;s__Nitrospira_C sp029240595	97.43	0.873							ani_screen	classification based on ANI only	N/A					gtdbtk-2.4.0	R220
GCA_029240595	254	91.76	2.12	v1.0.11	85.44	0.42	CheckM2 v1.0.1	2760768	13145	238	238_2	1	v2.4.2	d__Bacteria;p__Nitrospirota;c__Nitrospiria;o__Nitrospirales;f__Nitrospiraceae;g__Nitrospira_C;s__Nitrospira_C sp029240595	GCA_029240595.1	95	d__Bacteria;p__Nitrospirota;c__Nitrospiria;o__Nitrospirales;f__Nitrospiraceae;g__Nitrospira_C;s__Nitrospira_C sp029240595	100	1							ani_screen	classification based on ANI only	N/A					gtdbtk-2.4.0	R220
SMAGOTU_21029	255	91.36	1.82	v1.0.11	85.12	1.06	CheckM2 v1.0.1	2894889	11562	134	134_0	1	v2.4.2	d__Bacteria;p__Nitrospirota;c__Nitrospiria;o__Nitrospirales;f__Nitrospiraceae;g__Nitrospira_C;s__											d__Bacteria;p__Nitrospirota;c__Nitrospiria;o__Nitrospirales;f__Nitrospiraceae;g__Nitrospira_C;s__	taxonomic classification fully defined by topology	classification based on placement in class-level tree	N/A	89.61	11	0.97168		gtdbtk-2.4.0	R220
SMAGOTU_02288	256	94.09	3.64	v1.0.11	90.73	1.12	CheckM2 v1.0.1	3333482	13958	230	230_0	1	v2.4.2	d__Bacteria;p__Nitrospirota;c__Nitrospiria;o__Nitrospirales;f__Nitrospiraceae;g__Nitrospira_C;s__						GCA_025935475.1	95	d__Bacteria;p__Nitrospirota;c__Nitrospiria;o__Nitrospirales;f__Nitrospiraceae;g__Nitrospira_C;s__Nitrospira_C sp025935475	82.32	0.162	d__Bacteria;p__Nitrospirota;c__Nitrospiria;o__Nitrospirales;f__Nitrospiraceae;g__Nitrospira_C;s__	taxonomic classification defined by topology and ANI	classification based on placement in class-level tree	N/A	92.99	11	0.97268		gtdbtk-2.4.0	R220
SPIREOTU_00492691	257	89.79	7.58	v1.0.11	93.66	2	CheckM2 v1.0.1	3801571	13553	232	232_2	1	v2.4.2	d__Bacteria;p__Nitrospirota;c__Nitrospiria;o__Nitrospirales;f__Nitrospiraceae;g__Nitrospira_C;s__											d__Bacteria;p__Nitrospirota;c__Nitrospiria;o__Nitrospirales;f__Nitrospiraceae;g__Nitrospira_C;s__	taxonomic classification fully defined by topology	classification based on placement in class-level tree	N/A	78.55	11	0.97082		gtdbtk-2.4.0	R220
SMAGOTU_02026	258	93.64	4.6	v1.0.11	93.3	1.71	CheckM2 v1.0.1	3184244	22549	232	232_1	1	v2.4.2	d__Bacteria;p__Nitrospirota;c__Nitrospiria;o__Nitrospirales;f__Nitrospiraceae;g__Nitrospira_C;s__											d__Bacteria;p__Nitrospirota;c__Nitrospiria;o__Nitrospirales;f__Nitrospiraceae;g__Nitrospira_C;s__	taxonomic classification fully defined by topology	classification based on placement in class-level tree	N/A	89.83	11	0.97196		gtdbtk-2.4.0	R220
SMAGOTU_11293	259	95	5.18	v1.0.11	93.5	0.64	CheckM2 v1.0.1	3319835	15786	231	231_1	2	v2.4.2	d__Bacteria;p__Nitrospirota;c__Nitrospiria;o__Nitrospirales;f__Nitrospiraceae;g__Nitrospira_C;s__											d__Bacteria;p__Nitrospirota;c__Nitrospiria;o__Nitrospirales;f__Nitrospiraceae;g__Nitrospira_C;s__	taxonomic classification fully defined by topology	classification based on placement in class-level tree	N/A	91.7	11	0.96968		gtdbtk-2.4.0	R220
SMAGOTU_19908	260	95.3	3.64	v1.0.11	96.84	8.17	CheckM2 v1.0.1	3453964	53096	228	228_0	1	v2.4.2	d__Bacteria;p__Nitrospirota;c__Nitrospiria;o__Nitrospirales;f__Nitrospiraceae;g__Nitrospira_C;s__											d__Bacteria;p__Nitrospirota;c__Nitrospiria;o__Nitrospirales;f__Nitrospiraceae;g__Nitrospira_C;s__	taxonomic classification fully defined by topology	classification based on placement in class-level tree	N/A	90.69	11	0.9712		gtdbtk-2.4.0	R220
SMAGOTU_11101	261	94.55	3.18	v1.0.11	92.84	0.14	CheckM2 v1.0.1	3446464	55615	229	229_1	2	v2.4.2	d__Bacteria;p__Nitrospirota;c__Nitrospiria;o__Nitrospirales;f__Nitrospiraceae;g__Nitrospira_C;s__											d__Bacteria;p__Nitrospirota;c__Nitrospiria;o__Nitrospirales;f__Nitrospiraceae;g__Nitrospira_C;s__	taxonomic classification fully defined by topology	classification based on placement in class-level tree	N/A	91.58	11	0.97072		gtdbtk-2.4.0	R220
SPIREOTU_00080692	262	94.34	8.36	v1.0.11	96.66	5.59	CheckM2 v1.0.1	3638721	18059	226	226_1	2	v2.4.2	d__Bacteria;p__Nitrospirota;c__Nitrospiria;o__Nitrospirales;f__Nitrospiraceae;g__Nitrospira_C;s__						GCA_025935475.1	95	d__Bacteria;p__Nitrospirota;c__Nitrospiria;o__Nitrospirales;f__Nitrospiraceae;g__Nitrospira_C;s__Nitrospira_C sp025935475	82.37	0.158	d__Bacteria;p__Nitrospirota;c__Nitrospiria;o__Nitrospirales;f__Nitrospiraceae;g__Nitrospira_C;s__	taxonomic classification defined by topology and ANI	classification based on placement in class-level tree	N/A	87.86	11	0.97351		gtdbtk-2.4.0	R220
SPIREOTU_00053186	263	91.36	3.64	v1.0.11	82.39	1.31	CheckM2 v1.0.1	3059784	34708	227	227_4	1	v2.4.2	d__Bacteria;p__Nitrospirota;c__Nitrospiria;o__Nitrospirales;f__Nitrospiraceae;g__Nitrospira_C;s__						GCA_025935475.1	95	d__Bacteria;p__Nitrospirota;c__Nitrospiria;o__Nitrospirales;f__Nitrospiraceae;g__Nitrospira_C;s__Nitrospira_C sp025935475	90.55	0.623	d__Bacteria;p__Nitrospirota;c__Nitrospiria;o__Nitrospirales;f__Nitrospiraceae;g__Nitrospira_C;s__	taxonomic classification defined by topology and ANI	classification based on placement in class-level tree	N/A	87.73	11	0.98415	Genome not assigned to closest species as it falls outside its pre-defined ANI radius	gtdbtk-2.4.0	R220
SMAGOTU_00001	264	75.51	4.62	v1.0.11	73.89	2.01	CheckM2 v1.0.1	2575200	5104	227	227_3	1	v2.4.2	d__Bacteria;p__Nitrospirota;c__Nitrospiria;o__Nitrospirales;f__Nitrospiraceae;g__Nitrospira_C;s__						GCA_025935475.1	95	d__Bacteria;p__Nitrospirota;c__Nitrospiria;o__Nitrospirales;f__Nitrospiraceae;g__Nitrospira_C;s__Nitrospira_C sp025935475	91.58	0.542	d__Bacteria;p__Nitrospirota;c__Nitrospiria;o__Nitrospirales;f__Nitrospiraceae;g__Nitrospira_C;s__	taxonomic classification defined by topology and ANI	classification based on placement in class-level tree	N/A	64.63	11	0.98534	Genome not assigned to closest species as it falls outside its pre-defined ANI radius	gtdbtk-2.4.0	R220
GCA_025935475	265	92.06	7.27	v1.0.11	81.93	4.7	CheckM2 v1.0.1	3114449	7259	227	227_2	2	v2.4.2	d__Bacteria;p__Nitrospirota;c__Nitrospiria;o__Nitrospirales;f__Nitrospiraceae;g__Nitrospira_C;s__Nitrospira_C sp025935475	GCA_025935475.1	95	d__Bacteria;p__Nitrospirota;c__Nitrospiria;o__Nitrospirales;f__Nitrospiraceae;g__Nitrospira_C;s__Nitrospira_C sp025935475	100	0.998							ani_screen	classification based on ANI only	N/A					gtdbtk-2.4.0	R220
IMG_3300027462_1	266	93.18	1.82	v1.0.11	98.87	2.19	CheckM2 v1.0.1	2898667	13967	227	227_1	16	v2.4.2	d__Bacteria;p__Nitrospirota;c__Nitrospiria;o__Nitrospirales;f__Nitrospiraceae;g__Nitrospira_C;s__Nitrospira_C sp025935475	GCA_025935475.1	95	d__Bacteria;p__Nitrospirota;c__Nitrospiria;o__Nitrospirales;f__Nitrospiraceae;g__Nitrospira_C;s__Nitrospira_C sp025935475	97.35	0.804							ani_screen	classification based on ANI only	N/A					gtdbtk-2.4.0	R220
GCA_025361385	267	75.85	4.09	v1.0.11	81.88	5.61	CheckM2 v1.0.1	3045566	6427	45	45_3	1	v2.4.2	d__Bacteria;p__Nitrospirota;c__Nitrospiria;o__Nitrospirales;f__Nitrospiraceae;g__Palsa-1315;s__Palsa-1315 sp025361385	GCA_025361385.1	95	d__Bacteria;p__Nitrospirota;c__Nitrospiria;o__Nitrospirales;f__Nitrospiraceae;g__Palsa-1315;s__Palsa-1315 sp025361385	100	0.999							ani_screen	classification based on ANI only	GCA_009885705.1, s__Palsa-1315 sp009885705, 95.0, 90.84, 0.525; GCA_030684575.1, s__Palsa-1315 sp030684575, 95.0, 90.39, 0.59; GCA_030682135.1, s__Palsa-1315 sp030682135, 95.0, 90.65, 0.592; GCA_030645475.1, s__Palsa-1315 sp030645475, 95.0, 91.72, 0.637; GCA_005116815.1, s__Palsa-1315 sp005116815, 95.0, 90.01, 0.607					gtdbtk-2.4.0	R220
GCA_009885705	268	91.31	3.82	v1.0.11	88.73	2.37	CheckM2 v1.0.1	2736807	7416	45	45_2	1	v2.4.2	d__Bacteria;p__Nitrospirota;c__Nitrospiria;o__Nitrospirales;f__Nitrospiraceae;g__Palsa-1315;s__Palsa-1315 sp009885705	GCA_009885705.1	95	d__Bacteria;p__Nitrospirota;c__Nitrospiria;o__Nitrospirales;f__Nitrospiraceae;g__Palsa-1315;s__Palsa-1315 sp009885705	100	0.999							ani_screen	classification based on ANI only	GCA_025361385.1, s__Palsa-1315 sp025361385, 95.0, 90.84, 0.525; GCA_030684575.1, s__Palsa-1315 sp030684575, 95.0, 90.35, 0.673; GCA_030682135.1, s__Palsa-1315 sp030682135, 95.0, 92.61, 0.765; GCA_005116815.1, s__Palsa-1315 sp005116815, 95.0, 94.11, 0.774; GCA_030645475.1, s__Palsa-1315 sp030645475, 95.0, 92.45, 0.751					gtdbtk-2.4.0	R220
GCA_005116815	269	80.85	1.82	v1.0.11	71.12	0.23	CheckM2 v1.0.1	1973679	97126	45	45_1	1	v2.4.2	d__Bacteria;p__Nitrospirota;c__Nitrospiria;o__Nitrospirales;f__Nitrospiraceae;g__Palsa-1315;s__Palsa-1315 sp005116815	GCA_005116815.1	95	d__Bacteria;p__Nitrospirota;c__Nitrospiria;o__Nitrospirales;f__Nitrospiraceae;g__Palsa-1315;s__Palsa-1315 sp005116815	100	1							ani_screen	classification based on ANI only	GCA_009885705.1, s__Palsa-1315 sp009885705, 95.0, 94.11, 0.774; GCA_030684575.1, s__Palsa-1315 sp030684575, 95.0, 90.86, 0.732; GCA_025361385.1, s__Palsa-1315 sp025361385, 95.0, 90.01, 0.607; GCA_030682135.1, s__Palsa-1315 sp030682135, 95.0, 93.15, 0.828; GCA_030645475.1, s__Palsa-1315 sp030645475, 95.0, 93.01, 0.827					gtdbtk-2.4.0	R220
SPIREOTU_02484569	270	92.92	1.82	v1.0.11	98.24	1.42	CheckM2 v1.0.1	1778962	59606	46	46_1	3	v2.4.2	d__Bacteria;p__Nitrospirota;c__Nitrospiria;o__Nitrospirales;f__Nitrospiraceae;g__Palsa-1315;s__Palsa-1315 sp945865525	GCA_945865525.1	95	d__Bacteria;p__Nitrospirota;c__Nitrospiria;o__Nitrospirales;f__Nitrospiraceae;g__Palsa-1315;s__Palsa-1315 sp945865525	99.76	0.928							ani_screen	classification based on ANI only	GCA_945905765.1, s__Palsa-1315 sp945905765, 95.0, 85.48, 0.59; GCA_026387665.1, s__Palsa-1315 sp026387665, 95.0, 87.13, 0.623; GCA_002737345.1, s__Palsa-1315 sp002737345, 95.0, 85.38, 0.553					gtdbtk-2.4.0	R220
SPIREOTU_02484602	271	78.14	2.27	v1.0.11	81.97	1.27	CheckM2 v1.0.1	1802120	5601	47	47_6	1	v2.4.2	d__Bacteria;p__Nitrospirota;c__Nitrospiria;o__Nitrospirales;f__Nitrospiraceae;g__Palsa-1315;s__											d__Bacteria;p__Nitrospirota;c__Nitrospiria;o__Nitrospirales;f__Nitrospiraceae;g__Palsa-1315;s__	taxonomic classification defined by topology and ANI	classification based on placement in class-level tree	GCA_026387665.1, s__Palsa-1315 sp026387665, 95.0, 93.72, 0.799; GCA_945905765.1, s__Palsa-1315 sp945905765, 95.0, 91.81, 0.692; GCA_005800255.1, s__Palsa-1315 sp005800255, 95.0, 90.33, 0.471; GCA_002737345.1, s__Palsa-1315 sp002737345, 95.0, 89.94, 0.533; GCA_026387615.1, s__Palsa-1315 sp026387615, 95.0, 88.05, 0.432; GCA_945865525.1, s__Palsa-1315 sp945865525, 95.0, 87.6, 0.405; GCA_030645475.1,…	75.65	11	0.98625	Genome not assigned to closest species as it falls outside its pre-defined ANI radius	gtdbtk-2.4.0	R220
GCA_945905765	272	90.4	1.82	v1.0.11	90.49	2.34	CheckM2 v1.0.1	2334843	34985	47	47_1	2	v2.4.2	d__Bacteria;p__Nitrospirota;c__Nitrospiria;o__Nitrospirales;f__Nitrospiraceae;g__Palsa-1315;s__Palsa-1315 sp945905765	GCA_945905765.1	95	d__Bacteria;p__Nitrospirota;c__Nitrospiria;o__Nitrospirales;f__Nitrospiraceae;g__Palsa-1315;s__Palsa-1315 sp945905765	100	1							ani_screen	classification based on ANI only	GCA_002737345.1, s__Palsa-1315 sp002737345, 95.0, 91.39, 0.828; GCA_026387615.1, s__Palsa-1315 sp026387615, 95.0, 87.4, 0.492; GCA_945865525.1, s__Palsa-1315 sp945865525, 95.0, 85.48, 0.574; GCA_005800255.1, s__Palsa-1315 sp005800255, 95.0, 90.93, 0.671; GCA_026387665.1, s__Palsa-1315 sp026387665, 95.0, 91.69, 0.791					gtdbtk-2.4.0	R220
GCA_945860965	273	85.21	3.18	v1.0.11	84.49	6.72	CheckM2 v1.0.1	1735081	17641	47	47_5	1	v2.4.2	d__Bacteria;p__Nitrospirota;c__Nitrospiria;o__Nitrospirales;f__Nitrospiraceae;g__Palsa-1315;s__Palsa-1315 sp002737345	GCA_002737345.1	95	d__Bacteria;p__Nitrospirota;c__Nitrospiria;o__Nitrospirales;f__Nitrospiraceae;g__Palsa-1315;s__Palsa-1315 sp002737345	98.73	0.894							ani_screen	classification based on ANI only	GCA_026387615.1, s__Palsa-1315 sp026387615, 95.0, 85.86, 0.397; GCA_945865525.1, s__Palsa-1315 sp945865525, 95.0, 85.2, 0.473; GCA_005800255.1, s__Palsa-1315 sp005800255, 95.0, 88.19, 0.504; GCA_945905765.1, s__Palsa-1315 sp945905765, 95.0, 93.11, 0.773; GCA_026387665.1, s__Palsa-1315 sp026387665, 95.0, 90.25, 0.715					gtdbtk-2.4.0	R220
GCA_005788665	274	91.21	1.06	v1.0.11	89.76	1.51	CheckM2 v1.0.1	1700542	24085	47	47_2	2	v2.4.2	d__Bacteria;p__Nitrospirota;c__Nitrospiria;o__Nitrospirales;f__Nitrospiraceae;g__Palsa-1315;s__Palsa-1315 sp002737345	GCA_002737345.1	95	d__Bacteria;p__Nitrospirota;c__Nitrospiria;o__Nitrospirales;f__Nitrospiraceae;g__Palsa-1315;s__Palsa-1315 sp002737345	98.11	0.928							ani_screen	classification based on ANI only	GCA_945865525.1, s__Palsa-1315 sp945865525, 95.0, 84.83, 0.489; GCA_005800255.1, s__Palsa-1315 sp005800255, 95.0, 88.55, 0.546; GCA_026387615.1, s__Palsa-1315 sp026387615, 95.0, 84.7, 0.432; GCA_945905765.1, s__Palsa-1315 sp945905765, 95.0, 92.49, 0.793; GCA_026387665.1, s__Palsa-1315 sp026387665, 95.0, 89.9, 0.734					gtdbtk-2.4.0	R220
GCA_013521025	275	95.85	0.91	v1.0.11	100	0.22	CheckM2 v1.0.1	1785459	210899	47	47_3	11	v2.4.2	d__Bacteria;p__Nitrospirota;c__Nitrospiria;o__Nitrospirales;f__Nitrospiraceae;g__Palsa-1315;s__Palsa-1315 sp002737345	GCA_002737345.1	95	d__Bacteria;p__Nitrospirota;c__Nitrospiria;o__Nitrospirales;f__Nitrospiraceae;g__Palsa-1315;s__Palsa-1315 sp002737345	98.88	0.976							ani_screen	classification based on ANI only	GCA_026387615.1, s__Palsa-1315 sp026387615, 95.0, 85.15, 0.461; GCA_005800255.1, s__Palsa-1315 sp005800255, 95.0, 88.58, 0.563; GCA_945865525.1, s__Palsa-1315 sp945865525, 95.0, 84.89, 0.52; GCA_945905765.1, s__Palsa-1315 sp945905765, 95.0, 91.32, 0.803; GCA_026387665.1, s__Palsa-1315 sp026387665, 95.0, 90.57, 0.756					gtdbtk-2.4.0	R220
GCA_002737345	276	91.31	0.91	v1.0.11	91.91	0.72	CheckM2 v1.0.1	1671164	140800	47	47_4	1	v2.4.2	d__Bacteria;p__Nitrospirota;c__Nitrospiria;o__Nitrospirales;f__Nitrospiraceae;g__Palsa-1315;s__Palsa-1315 sp002737345	GCA_002737345.1	95	d__Bacteria;p__Nitrospirota;c__Nitrospiria;o__Nitrospirales;f__Nitrospiraceae;g__Palsa-1315;s__Palsa-1315 sp002737345	99.99	1							ani_screen	classification based on ANI only	GCA_945865525.1, s__Palsa-1315 sp945865525, 95.0, 85.42, 0.549; GCA_026387615.1, s__Palsa-1315 sp026387615, 95.0, 85.47, 0.48; GCA_005800255.1, s__Palsa-1315 sp005800255, 95.0, 88.63, 0.54; GCA_945905765.1, s__Palsa-1315 sp945905765, 95.0, 91.39, 0.828; GCA_026387665.1, s__Palsa-1315 sp026387665, 95.0, 90.79, 0.769					gtdbtk-2.4.0	R220
SPIREOTU_02188117	277	96.76	3.18	v1.0.11	100	1.57	CheckM2 v1.0.1	3793605	73081	60	60_0	1	v2.4.2	d__Bacteria;p__Nitrospirota;c__Nitrospiria;o__Nitrospirales;f__Nitrospiraceae;g__Palsa-1315;s__						GCA_018971525.1	95	d__Bacteria;p__Nitrospirota;c__Nitrospiria;o__Nitrospirales;f__Nitrospiraceae;g__Palsa-1315;s__Palsa-1315 sp018971525	88.55	0.564	d__Bacteria;p__Nitrospirota;c__Nitrospiria;o__Nitrospirales;f__Nitrospiraceae;g__Palsa-1315;s__	taxonomic classification defined by topology and ANI	classification based on placement in class-level tree	GCA_025363325.1, s__Palsa-1315 sp025363325, 95.0, 87.98, 0.366; GCA_025360665.1, s__Palsa-1315 sp025360665, 95.0, 87.81, 0.396; GCA_005877535.1, s__Palsa-1315 sp005877535, 95.0, 87.45, 0.368; GCA_003135435.1, s__Palsa-1315 sp003135435, 95.0, 87.27, 0.423; GCA_005887945.1, s__Palsa-1315 sp005887945, 95.0, 87.2, 0.394; GCA_016650275.1, s__Palsa-1315 sp016650275, 95.0, 86.79, 0.401; GCA_005239475.1,…	95.69	11	0.96086	Genome not assigned to closest species as it falls outside its pre-defined ANI radius	gtdbtk-2.4.0	R220
GCA_018971525	278	96.76	3.64	v1.0.11	99.92	3.1	CheckM2 v1.0.1	4376709	38807	59	59_0	1	v2.4.2	d__Bacteria;p__Nitrospirota;c__Nitrospiria;o__Nitrospirales;f__Nitrospiraceae;g__Palsa-1315;s__Palsa-1315 sp018971525	GCA_018971525.1	95	d__Bacteria;p__Nitrospirota;c__Nitrospiria;o__Nitrospirales;f__Nitrospiraceae;g__Palsa-1315;s__Palsa-1315 sp018971525	100	1							ani_screen	classification based on ANI only	GCA_005887945.1, s__Palsa-1315 sp005887945, 95.0, 86.73, 0.401; GCA_016650275.1, s__Palsa-1315 sp016650275, 95.0, 86.23, 0.4; GCA_005239475.1, s__Palsa-1315 sp005239475, 95.0, 86.45, 0.369; GCA_003135435.1, s__Palsa-1315 sp003135435, 95.0, 86.41, 0.375; GCA_025363325.1, s__Palsa-1315 sp025363325, 95.0, 87.53, 0.35; GCA_025360665.1, s__Palsa-1315 sp025360665, 95.0, 86.89, 0.369					gtdbtk-2.4.0	R220
GCA_025363325	279	83.99	3.31	v1.0.11	82.15	1.56	CheckM2 v1.0.1	3063573	6337	61	61_4	1	v2.4.2	d__Bacteria;p__Nitrospirota;c__Nitrospiria;o__Nitrospirales;f__Nitrospiraceae;g__Palsa-1315;s__Palsa-1315 sp025363325	GCA_025363325.1	95	d__Bacteria;p__Nitrospirota;c__Nitrospiria;o__Nitrospirales;f__Nitrospiraceae;g__Palsa-1315;s__Palsa-1315 sp025363325	100	1							ani_screen	classification based on ANI only	GCA_016650275.1, s__Palsa-1315 sp016650275, 95.0, 88.25, 0.376; GCA_003135435.1, s__Palsa-1315 sp003135435, 95.0, 90.57, 0.502; GCA_025360665.1, s__Palsa-1315 sp025360665, 95.0, 91.53, 0.453; GCA_005887945.1, s__Palsa-1315 sp005887945, 95.0, 88.18, 0.353; GCA_005877535.1, s__Palsa-1315 sp005877535, 95.0, 87.13, 0.282; GCA_005239475.1, s__Palsa-1315 sp005239475, 95.0, 88.23, 0.386; GCA_018971525.1…					gtdbtk-2.4.0	R220
GCA_025360665	280	77.53	4.9	v1.0.11	78.19	3.54	CheckM2 v1.0.1	3138721	8510	61	61_3	1	v2.4.2	d__Bacteria;p__Nitrospirota;c__Nitrospiria;o__Nitrospirales;f__Nitrospiraceae;g__Palsa-1315;s__Palsa-1315 sp025360665	GCA_025360665.1	95	d__Bacteria;p__Nitrospirota;c__Nitrospiria;o__Nitrospirales;f__Nitrospiraceae;g__Palsa-1315;s__Palsa-1315 sp025360665	100	0.999							ani_screen	classification based on ANI only	GCA_016650275.1, s__Palsa-1315 sp016650275, 95.0, 87.59, 0.366; GCA_003135435.1, s__Palsa-1315 sp003135435, 95.0, 90.7, 0.517; GCA_025363325.1, s__Palsa-1315 sp025363325, 95.0, 91.53, 0.453; GCA_005877535.1, s__Palsa-1315 sp005877535, 95.0, 87.02, 0.283; GCA_005887945.1, s__Palsa-1315 sp005887945, 95.0, 88.25, 0.362; GCA_005239475.1, s__Palsa-1315 sp005239475, 95.0, 88.05, 0.376; GCA_018971525.1,…					gtdbtk-2.4.0	R220
GCA_003152135	281	93.59	2.73	v1.0.11	99.75	1.3	CheckM2 v1.0.1	4462745	21078	61	61_2	1	v2.4.2	d__Bacteria;p__Nitrospirota;c__Nitrospiria;o__Nitrospirales;f__Nitrospiraceae;g__Palsa-1315;s__Palsa-1315 sp003135435	GCA_003135435.1	95	d__Bacteria;p__Nitrospirota;c__Nitrospiria;o__Nitrospirales;f__Nitrospiraceae;g__Palsa-1315;s__Palsa-1315 sp003135435	95.99	0.673							ani_screen	classification based on ANI only	GCA_016650275.1, s__Palsa-1315 sp016650275, 95.0, 88.48, 0.472; GCA_025363325.1, s__Palsa-1315 sp025363325, 95.0, 90.5, 0.475; GCA_025360665.1, s__Palsa-1315 sp025360665, 95.0, 90.71, 0.505; GCA_005887945.1, s__Palsa-1315 sp005887945, 95.0, 88.63, 0.433; GCA_005877535.1, s__Palsa-1315 sp005877535, 95.0, 88.2, 0.407; GCA_005239475.1, s__Palsa-1315 sp005239475, 95.0, 88.36, 0.413; GCA_018971525.1, …					gtdbtk-2.4.0	R220
GCA_003135435	282	96.76	3.18	v1.0.11	99.82	3.19	CheckM2 v1.0.1	4337406	27970	61	61_1	2	v2.4.2	d__Bacteria;p__Nitrospirota;c__Nitrospiria;o__Nitrospirales;f__Nitrospiraceae;g__Palsa-1315;s__Palsa-1315 sp003135435	GCA_003135435.1	95	d__Bacteria;p__Nitrospirota;c__Nitrospiria;o__Nitrospirales;f__Nitrospiraceae;g__Palsa-1315;s__Palsa-1315 sp003135435	100	1							ani_screen	classification based on ANI only	GCA_016650275.1, s__Palsa-1315 sp016650275, 95.0, 88.63, 0.49; GCA_025360665.1, s__Palsa-1315 sp025360665, 95.0, 90.7, 0.517; GCA_025363325.1, s__Palsa-1315 sp025363325, 95.0, 90.57, 0.502; GCA_005887945.1, s__Palsa-1315 sp005887945, 95.0, 88.68, 0.453; GCA_005877535.1, s__Palsa-1315 sp005877535, 95.0, 88.31, 0.421; GCA_005239475.1, s__Palsa-1315 sp005239475, 95.0, 88.55, 0.448; GCA_018971525.1, …					gtdbtk-2.4.0	R220
GCA_016650275	283	93.18	6.36	v1.0.11	99.99	3.62	CheckM2 v1.0.1	3347734	15480	63	63_2	1	v2.4.2	d__Bacteria;p__Nitrospirota;c__Nitrospiria;o__Nitrospirales;f__Nitrospiraceae;g__Palsa-1315;s__Palsa-1315 sp016650275	GCA_016650275.1	95	d__Bacteria;p__Nitrospirota;c__Nitrospiria;o__Nitrospirales;f__Nitrospiraceae;g__Palsa-1315;s__Palsa-1315 sp016650275	100	1							ani_screen	classification based on ANI only	GCA_025363325.1, s__Palsa-1315 sp025363325, 95.0, 88.25, 0.376; GCA_025360665.1, s__Palsa-1315 sp025360665, 95.0, 87.59, 0.366; GCA_003135435.1, s__Palsa-1315 sp003135435, 95.0, 88.63, 0.49; GCA_005887945.1, s__Palsa-1315 sp005887945, 95.0, 87.23, 0.397; GCA_005877535.1, s__Palsa-1315 sp005877535, 95.0, 87.8, 0.364; GCA_005239475.1, s__Palsa-1315 sp005239475, 95.0, 94.96, 0.684; GCA_018971525.1, …					gtdbtk-2.4.0	R220
GCA_005239475	284	91.36	2.73	v1.0.11	90.23	3.93	CheckM2 v1.0.1	3557573	18871	63	63_1	3	v2.4.2	d__Bacteria;p__Nitrospirota;c__Nitrospiria;o__Nitrospirales;f__Nitrospiraceae;g__Palsa-1315;s__Palsa-1315 sp005239475	GCA_005239475.1	95	d__Bacteria;p__Nitrospirota;c__Nitrospiria;o__Nitrospirales;f__Nitrospiraceae;g__Palsa-1315;s__Palsa-1315 sp005239475	100	1							ani_screen	classification based on ANI only	GCA_016650275.1, s__Palsa-1315 sp016650275, 95.0, 94.96, 0.684; GCA_003135435.1, s__Palsa-1315 sp003135435, 95.0, 88.55, 0.448; GCA_025363325.1, s__Palsa-1315 sp025363325, 95.0, 88.23, 0.386; GCA_025360665.1, s__Palsa-1315 sp025360665, 95.0, 88.05, 0.376; GCA_005887945.1, s__Palsa-1315 sp005887945, 95.0, 87.86, 0.395; GCA_005877535.1, s__Palsa-1315 sp005877535, 95.0, 88.01, 0.385; GCA_018971525.1…					gtdbtk-2.4.0	R220
SMAGOTU_15555	285	91.36	2.78	v1.0.11	95.07	2.18	CheckM2 v1.0.1	2524299	8872	64	64_3	1	v2.4.2	d__Bacteria;p__Nitrospirota;c__Nitrospiria;o__Nitrospirales;f__Nitrospiraceae;g__Palsa-1315;s__						GCA_005887945.1	95	d__Bacteria;p__Nitrospirota;c__Nitrospiria;o__Nitrospirales;f__Nitrospiraceae;g__Palsa-1315;s__Palsa-1315 sp005887945	90.47	0.491	d__Bacteria;p__Nitrospirota;c__Nitrospiria;o__Nitrospirales;f__Nitrospiraceae;g__Palsa-1315;s__	taxonomic classification defined by topology and ANI	classification based on placement in class-level tree	GCA_003135435.1, s__Palsa-1315 sp003135435, 95.0, 89.36, 0.497; GCA_005877535.1, s__Palsa-1315 sp005877535, 95.0, 89.13, 0.379; GCA_016650275.1, s__Palsa-1315 sp016650275, 95.0, 88.79, 0.471; GCA_005239475.1, s__Palsa-1315 sp005239475, 95.0, 88.78, 0.475; GCA_025360665.1, s__Palsa-1315 sp025360665, 95.0, 88.14, 0.35; GCA_025363325.1, s__Palsa-1315 sp025363325, 95.0, 87.92, 0.341; GCA_018971525.1,…	87.31	11	0.96997		gtdbtk-2.4.0	R220
SPIREOTU_00405611	286	76.82	3.18	v1.0.11	67.91	0.68	CheckM2 v1.0.1	1824256	5163	64	64_2	1	v2.4.2	d__Bacteria;p__Nitrospirota;c__Nitrospiria;o__Nitrospirales;f__Nitrospiraceae;g__Palsa-1315;s__											d__Bacteria;p__Nitrospirota;c__Nitrospiria;o__Nitrospirales;f__Nitrospiraceae;g__Palsa-1315;s__	taxonomic classification defined by topology and ANI	classification based on placement in class-level tree	GCA_005887945.1, s__Palsa-1315 sp005887945, 95.0, 90.84, 0.549; GCA_003135435.1, s__Palsa-1315 sp003135435, 95.0, 90.45, 0.576; GCA_016650275.1, s__Palsa-1315 sp016650275, 95.0, 89.85, 0.547; GCA_005239475.1, s__Palsa-1315 sp005239475, 95.0, 89.61, 0.547; GCA_025360665.1, s__Palsa-1315 sp025360665, 95.0, 89.38, 0.395; GCA_005877535.1, s__Palsa-1315 sp005877535, 95.0, 89.29, 0.399; GCA_025363325.1…	72.31	11	0.95586	Genome not assigned to closest species as it falls outside its pre-defined ANI radius	gtdbtk-2.4.0	R220
SMAGOTU_02115	287	75.68	5	v1.0.11	78.7	2.42	CheckM2 v1.0.1	2118138	5088	64	64_1	1	v2.4.2	d__Bacteria;p__Nitrospirota;c__Nitrospiria;o__Nitrospirales;f__Nitrospiraceae;g__Palsa-1315;s__											d__Bacteria;p__Nitrospirota;c__Nitrospiria;o__Nitrospirales;f__Nitrospiraceae;g__Palsa-1315;s__	taxonomic classification defined by topology and ANI	classification based on placement in class-level tree	GCA_005887945.1, s__Palsa-1315 sp005887945, 95.0, 89.83, 0.46; GCA_003135435.1, s__Palsa-1315 sp003135435, 95.0, 89.26, 0.494; GCA_005239475.1, s__Palsa-1315 sp005239475, 95.0, 88.98, 0.458; GCA_016650275.1, s__Palsa-1315 sp016650275, 95.0, 88.97, 0.478; GCA_005877535.1, s__Palsa-1315 sp005877535, 95.0, 88.02, 0.313; GCA_025360665.1, s__Palsa-1315 sp025360665, 95.0, 87.98, 0.338; GCA_025363325.1,…	66.71	11	0.95537		gtdbtk-2.4.0	R220
GCA_022614835	288	75.85	5.3	v1.0.11	72.95	1.47	CheckM2 v1.0.1	2519419	8693	65	65_0	1	v2.4.2	d__Bacteria;p__Nitrospirota;c__Nitrospiria;o__Nitrospirales;f__Nitrospiraceae;g__Palsa-1315;s__											d__Bacteria;p__Nitrospirota;c__Nitrospiria;o__Nitrospirales;f__Nitrospiraceae;g__Palsa-1315;s__	taxonomic classification defined by topology and ANI	classification based on placement in class-level tree	GCA_005887945.1, s__Palsa-1315 sp005887945, 95.0, 90.47, 0.452; GCA_005877535.1, s__Palsa-1315 sp005877535, 95.0, 88.84, 0.323; GCA_003135435.1, s__Palsa-1315 sp003135435, 95.0, 88.53, 0.419; GCA_005239475.1, s__Palsa-1315 sp005239475, 95.0, 88.53, 0.406; GCA_016650275.1, s__Palsa-1315 sp016650275, 95.0, 88.17, 0.385; GCA_025360665.1, s__Palsa-1315 sp025360665, 95.0, 87.42, 0.295; GCA_018971525.1…	70.23	11	0.95794		gtdbtk-2.4.0	R220
SMAGOTU_05295	289	96.82	4.09	v1.0.11	99.89	0.57	CheckM2 v1.0.1	4123601	86110	62	62_3	1	v2.4.2	d__Bacteria;p__Nitrospirota;c__Nitrospiria;o__Nitrospirales;f__Nitrospiraceae;g__Palsa-1315;s__						GCA_005877535.1	95	d__Bacteria;p__Nitrospirota;c__Nitrospiria;o__Nitrospirales;f__Nitrospiraceae;g__Palsa-1315;s__Palsa-1315 sp005877535	93.12	0.7	d__Bacteria;p__Nitrospirota;c__Nitrospiria;o__Nitrospirales;f__Nitrospiraceae;g__Palsa-1315;s__	taxonomic classification defined by topology and ANI	classification based on placement in class-level tree	GCA_005887945.1, s__Palsa-1315 sp005887945, 95.0, 89.53, 0.539; GCA_025363325.1, s__Palsa-1315 sp025363325, 95.0, 87.41, 0.363; GCA_025360665.1, s__Palsa-1315 sp025360665, 95.0, 87.09, 0.352; GCA_005239475.1, s__Palsa-1315 sp005239475, 95.0, 86.94, 0.402; GCA_016650275.1, s__Palsa-1315 sp016650275, 95.0, 86.89, 0.419; GCA_003135435.1, s__Palsa-1315 sp003135435, 95.0, 86.83, 0.39; GCA_018971525.1,…	94.8	11	0.98514	Genome not assigned to closest species as it falls outside its pre-defined ANI radius	gtdbtk-2.4.0	R220
SMAGOTU_05423	290	93.18	5.91	v1.0.11	99.02	3.62	CheckM2 v1.0.1	3710873	29104	62	62_2	1	v2.4.2	d__Bacteria;p__Nitrospirota;c__Nitrospiria;o__Nitrospirales;f__Nitrospiraceae;g__Palsa-1315;s__Palsa-1315 sp005887945	GCA_005887945.1	95	d__Bacteria;p__Nitrospirota;c__Nitrospiria;o__Nitrospirales;f__Nitrospiraceae;g__Palsa-1315;s__Palsa-1315 sp005887945	95.31	0.708							ani_screen	classification based on ANI only	GCA_003135435.1, s__Palsa-1315 sp003135435, 95.0, 88.08, 0.459; GCA_018971525.1, s__Palsa-1315 sp018971525, 95.0, 86.21, 0.398; GCA_005239475.1, s__Palsa-1315 sp005239475, 95.0, 88.04, 0.432; GCA_025360665.1, s__Palsa-1315 sp025360665, 95.0, 88.32, 0.392; GCA_025363325.1, s__Palsa-1315 sp025363325, 95.0, 88.25, 0.368; GCA_016200355.1, s__Palsa-1315 sp016200355, 95.0, 85.68, 0.388; GCA_005877535.1…					gtdbtk-2.4.0	R220
GCA_005887945	291	90.91	2.73	v1.0.11	92.56	2.07	CheckM2 v1.0.1	3545157	13637	62	62_1	1	v2.4.2	d__Bacteria;p__Nitrospirota;c__Nitrospiria;o__Nitrospirales;f__Nitrospiraceae;g__Palsa-1315;s__Palsa-1315 sp005887945	GCA_005887945.1	95	d__Bacteria;p__Nitrospirota;c__Nitrospiria;o__Nitrospirales;f__Nitrospiraceae;g__Palsa-1315;s__Palsa-1315 sp005887945	100	1							ani_screen	classification based on ANI only	GCA_016200355.1, s__Palsa-1315 sp016200355, 95.0, 85.2, 0.361; GCA_016650275.1, s__Palsa-1315 sp016650275, 95.0, 87.23, 0.397; GCA_025363325.1, s__Palsa-1315 sp025363325, 95.0, 88.18, 0.353; GCA_025360665.1, s__Palsa-1315 sp025360665, 95.0, 88.25, 0.362; GCA_003135435.1, s__Palsa-1315 sp003135435, 95.0, 88.68, 0.453; GCA_005877535.1, s__Palsa-1315 sp005877535, 95.0, 90.17, 0.493; GCA_005239475.1,…					gtdbtk-2.4.0	R220
SPIREOTU_00079953	292	94.94	3.18	v1.0.11	97.51	3.34	CheckM2 v1.0.1	3508969	39243	55	55_0	1	v2.4.2	d__Bacteria;p__Nitrospirota;c__Nitrospiria;o__Nitrospirales;f__Nitrospiraceae;g__Palsa-1315;s__											d__Bacteria;p__Nitrospirota;c__Nitrospiria;o__Nitrospirales;f__Nitrospiraceae;g__Palsa-1315;s__	taxonomic classification defined by topology and ANI	classification based on placement in class-level tree	GCA_005877535.1, s__Palsa-1315 sp005877535, 95.0, 84.77, 0.216; GCA_025363325.1, s__Palsa-1315 sp025363325, 95.0, 84.56, 0.224; GCA_005887945.1, s__Palsa-1315 sp005887945, 95.0, 83.67, 0.25; GCA_025360665.1, s__Palsa-1315 sp025360665, 95.0, 83.32, 0.198; GCA_005239475.1, s__Palsa-1315 sp005239475, 95.0, 83.27, 0.247; GCA_003135435.1, s__Palsa-1315 sp003135435, 95.0, 82.89, 0.293; GCA_016650275.1,…	91.98	11	0.9627		gtdbtk-2.4.0	R220
SPIREOTU_00177707	293	94.03	7.25	v1.0.11	94.09	4.49	CheckM2 v1.0.1	3544783	11818	52	52_2	1	v2.4.2	d__Bacteria;p__Nitrospirota;c__Nitrospiria;o__Nitrospirales;f__Nitrospiraceae;g__Palsa-1315;s__											d__Bacteria;p__Nitrospirota;c__Nitrospiria;o__Nitrospirales;f__Nitrospiraceae;g__Palsa-1315;s__	taxonomic classification defined by topology and ANI	classification based on placement in class-level tree	GCA_005877535.1, s__Palsa-1315 sp005877535, 95.0, 84.36, 0.154; GCA_005239475.1, s__Palsa-1315 sp005239475, 95.0, 83.19, 0.185; GCA_003135435.1, s__Palsa-1315 sp003135435, 95.0, 83.14, 0.202; GCA_016650275.1, s__Palsa-1315 sp016650275, 95.0, 83.04, 0.19; GCA_005887945.1, s__Palsa-1315 sp005887945, 95.0, 83.01, 0.194; GCA_018971525.1, s__Palsa-1315 sp018971525, 95.0, 82.29, 0.183; GCA_016200355.1,…	86.85	11	0.96204		gtdbtk-2.4.0	R220
SMAGOTU_00251	294	83	2.91	v1.0.11	73.69	3.87	CheckM2 v1.0.1	3102117	6439	52	52_1	1	v2.4.2	d__Bacteria;p__Nitrospirota;c__Nitrospiria;o__Nitrospirales;f__Nitrospiraceae;g__Palsa-1315;s__											d__Bacteria;p__Nitrospirota;c__Nitrospiria;o__Nitrospirales;f__Nitrospiraceae;g__Palsa-1315;s__	taxonomic classification defined by topology and ANI	classification based on placement in class-level tree	GCA_016650275.1, s__Palsa-1315 sp016650275, 95.0, 84.23, 0.181; GCA_005239475.1, s__Palsa-1315 sp005239475, 95.0, 84.09, 0.189; GCA_003135435.1, s__Palsa-1315 sp003135435, 95.0, 84.08, 0.199; GCA_005887945.1, s__Palsa-1315 sp005887945, 95.0, 83.98, 0.178; GCA_018971525.1, s__Palsa-1315 sp018971525, 95.0, 83.2, 0.166	76.52	11	0.96251		gtdbtk-2.4.0	R220
SMAGOTU_11411	295	83.85	4.55	v1.0.11	76.1	4.13	CheckM2 v1.0.1	2559105	6257	53	53_1	2	v2.4.2	d__Bacteria;p__Nitrospirota;c__Nitrospiria;o__Nitrospirales;f__Nitrospiraceae;g__Palsa-1315;s__											d__Bacteria;p__Nitrospirota;c__Nitrospiria;o__Nitrospirales;f__Nitrospiraceae;g__Palsa-1315;s__	taxonomic classification defined by topology and ANI	classification based on placement in class-level tree	GCA_005887945.1, s__Palsa-1315 sp005887945, 95.0, 85.76, 0.302; GCA_005239475.1, s__Palsa-1315 sp005239475, 95.0, 85.63, 0.296; GCA_003135435.1, s__Palsa-1315 sp003135435, 95.0, 85.45, 0.312; GCA_016650275.1, s__Palsa-1315 sp016650275, 95.0, 85.27, 0.289; GCA_005877535.1, s__Palsa-1315 sp005877535, 95.0, 85.06, 0.192; GCA_018971525.1, s__Palsa-1315 sp018971525, 95.0, 84.64, 0.299; GCA_025363325.1…	80.7	11	0.96235		gtdbtk-2.4.0	R220
SPIREOTU_01822961	296	76.5	2.8	v1.0.11	73.29	0.78	CheckM2 v1.0.1	2865314	7990	54	54_2	1	v2.4.2	d__Bacteria;p__Nitrospirota;c__Nitrospiria;o__Nitrospirales;f__Nitrospiraceae;g__Palsa-1315;s__											d__Bacteria;p__Nitrospirota;c__Nitrospiria;o__Nitrospirales;f__Nitrospiraceae;g__Palsa-1315;s__	taxonomic classification defined by topology and ANI	classification based on placement in class-level tree	GCA_003135435.1, s__Palsa-1315 sp003135435, 95.0, 84.87, 0.267; GCA_005887945.1, s__Palsa-1315 sp005887945, 95.0, 84.65, 0.254; GCA_005877535.1, s__Palsa-1315 sp005877535, 95.0, 84.28, 0.163; GCA_025363325.1, s__Palsa-1315 sp025363325, 95.0, 84.27, 0.178; GCA_005239475.1, s__Palsa-1315 sp005239475, 95.0, 84.2, 0.239; GCA_016650275.1, s__Palsa-1315 sp016650275, 95.0, 84.11, 0.228; GCA_018971525.1,…	70.88	11	0.96203		gtdbtk-2.4.0	R220
SPIREOTU_01101249	297	82.58	2.73	v1.0.11	78.02	0.73	CheckM2 v1.0.1	2919338	10518	54	54_1	1	v2.4.2	d__Bacteria;p__Nitrospirota;c__Nitrospiria;o__Nitrospirales;f__Nitrospiraceae;g__Palsa-1315;s__											d__Bacteria;p__Nitrospirota;c__Nitrospiria;o__Nitrospirales;f__Nitrospiraceae;g__Palsa-1315;s__	taxonomic classification defined by topology and ANI	classification based on placement in class-level tree	GCA_005877535.1, s__Palsa-1315 sp005877535, 95.0, 84.69, 0.201; GCA_003135435.1, s__Palsa-1315 sp003135435, 95.0, 84.48, 0.308; GCA_005887945.1, s__Palsa-1315 sp005887945, 95.0, 84.38, 0.278; GCA_025363325.1, s__Palsa-1315 sp025363325, 95.0, 84.23, 0.207; GCA_016650275.1, s__Palsa-1315 sp016650275, 95.0, 83.93, 0.277; GCA_005239475.1, s__Palsa-1315 sp005239475, 95.0, 83.82, 0.268; GCA_025360665.1…	74.04	11	0.96348		gtdbtk-2.4.0	R220
GCA_013140715	298	96.76	3.18	v1.0.11	99.77	1.67	CheckM2 v1.0.1	3581610	54739	48	48_2	1	v2.4.2	d__Bacteria;p__Nitrospirota;c__Nitrospiria;o__Nitrospirales;f__Nitrospiraceae;g__Palsa-1315;s__Palsa-1315 sp013140715	GCA_013140715.1	95	d__Bacteria;p__Nitrospirota;c__Nitrospiria;o__Nitrospirales;f__Nitrospiraceae;g__Palsa-1315;s__Palsa-1315 sp013140715	100	1							ani_screen	classification based on ANI only	GCA_002869895.2, s__Palsa-1315 sp002869895, 95.0, 90.85, 0.633					gtdbtk-2.4.0	R220
GCA_002869895	299	93.98	4.09	v1.0.11	98.74	0.2	CheckM2 v1.0.1	3453425	108807	48	48_1	1	v2.4.2	d__Bacteria;p__Nitrospirota;c__Nitrospiria;o__Nitrospirales;f__Nitrospiraceae;g__Palsa-1315;s__Palsa-1315 sp002869895	GCA_002869895.2	95	d__Bacteria;p__Nitrospirota;c__Nitrospiria;o__Nitrospirales;f__Nitrospiraceae;g__Palsa-1315;s__Palsa-1315 sp002869895	100	1							ani_screen	classification based on ANI only	GCA_013140715.1, s__Palsa-1315 sp013140715, 95.0, 90.85, 0.633					gtdbtk-2.4.0	R220
GCA_013388555	300	93.88	4.14	v1.0.11	99.61	1.25	CheckM2 v1.0.1	3521690	16465	50	50_0	1	v2.4.2	d__Bacteria;p__Nitrospirota;c__Nitrospiria;o__Nitrospirales;f__Nitrospiraceae;g__Palsa-1315;s__Palsa-1315 sp013388555	GCA_013388555.1	95	d__Bacteria;p__Nitrospirota;c__Nitrospiria;o__Nitrospirales;f__Nitrospiraceae;g__Palsa-1315;s__Palsa-1315 sp013388555	100	1							ani_screen	classification based on ANI only	GCA_016219645.1, s__Palsa-1315 sp016219645, 95.0, 87.76, 0.491					gtdbtk-2.4.0	R220
IMG_3300005466_14	301	90.62	1.82	v1.0.11	88.25	0.1	CheckM2 v1.0.1	3201615	35493	49	49_1	7	v2.4.2	d__Bacteria;p__Nitrospirota;c__Nitrospiria;o__Nitrospirales;f__Nitrospiraceae;g__Palsa-1315;s__						GCA_016219645.1	95	d__Bacteria;p__Nitrospirota;c__Nitrospiria;o__Nitrospirales;f__Nitrospiraceae;g__Palsa-1315;s__Palsa-1315 sp016219645	91.22	0.577	d__Bacteria;p__Nitrospirota;c__Nitrospiria;o__Nitrospirales;f__Nitrospiraceae;g__Palsa-1315;s__	taxonomic classification defined by topology and ANI	classification based on placement in class-level tree	GCA_013388555.1, s__Palsa-1315 sp013388555, 95.0, 84.97, 0.352; GCA_003135435.1, s__Palsa-1315 sp003135435, 95.0, 80.45, 0.156; GCA_013140715.1, s__Palsa-1315 sp013140715, 95.0, 79.72, 0.151	79.6	11	0.99244	Genome not assigned to closest species as it falls outside its pre-defined ANI radius	gtdbtk-2.4.0	R220
GCA_016880205	302	82.94	3.36	v1.0.11	89.99	1.38	CheckM2 v1.0.1	2466425	5501	49	49_3	1	v2.4.2	d__Bacteria;p__Nitrospirota;c__Nitrospiria;o__Nitrospirales;f__Nitrospiraceae;g__Palsa-1315;s__Palsa-1315 sp016219645	GCA_016219645.1	95	d__Bacteria;p__Nitrospirota;c__Nitrospiria;o__Nitrospirales;f__Nitrospiraceae;g__Palsa-1315;s__Palsa-1315 sp016219645	96.15	0.782							ani_screen	classification based on ANI only	GCA_013388555.1, s__Palsa-1315 sp013388555, 95.0, 88.44, 0.423					gtdbtk-2.4.0	R220
GCA_016219645	303	96.76	3.18	v1.0.11	100	4.31	CheckM2 v1.0.1	3648813	168205	49	49_2	1	v2.4.2	d__Bacteria;p__Nitrospirota;c__Nitrospiria;o__Nitrospirales;f__Nitrospiraceae;g__Palsa-1315;s__Palsa-1315 sp016219645	GCA_016219645.1	95	d__Bacteria;p__Nitrospirota;c__Nitrospiria;o__Nitrospirales;f__Nitrospiraceae;g__Palsa-1315;s__Palsa-1315 sp016219645	99.99	1							ani_screen	classification based on ANI only	GCA_013388555.1, s__Palsa-1315 sp013388555, 95.0, 87.76, 0.491					gtdbtk-2.4.0	R220
SPIREOTU_02374049	304	95.91	4.6	v1.0.11	100	3.05	CheckM2 v1.0.1	4355141	33304	67	67_0	1	v2.4.2	d__Bacteria;p__Nitrospirota;c__Nitrospiria;o__Nitrospirales;f__Nitrospiraceae;g__Palsa-1315;s__											d__Bacteria;p__Nitrospirota;c__Nitrospiria;o__Nitrospirales;f__Nitrospiraceae;g__Palsa-1315;s__	taxonomic classification defined by topology and ANI	classification based on placement in class-level tree	GCA_005877535.1, s__Palsa-1315 sp005877535, 95.0, 86.34, 0.313; GCA_005887945.1, s__Palsa-1315 sp005887945, 95.0, 85.86, 0.34; GCA_025363325.1, s__Palsa-1315 sp025363325, 95.0, 85.83, 0.307; GCA_025360665.1, s__Palsa-1315 sp025360665, 95.0, 85.52, 0.317; GCA_005239475.1, s__Palsa-1315 sp005239475, 95.0, 85.3, 0.335; GCA_016200355.1, s__Palsa-1315 sp016200355, 95.0, 85.13, 0.394; GCA_003135435.1, …	91.28	11	0.96292		gtdbtk-2.4.0	R220
SMAGOTU_20877	305	90.85	3.18	v1.0.11	86.33	4.27	CheckM2 v1.0.1	3000389	44474	133	133_0	1	v2.4.2	d__Bacteria;p__Nitrospirota;c__Nitrospiria;o__Nitrospirales;f__Nitrospiraceae;g__Palsa-1315;s__											d__Bacteria;p__Nitrospirota;c__Nitrospiria;o__Nitrospirales;f__Nitrospiraceae;g__Palsa-1315;s__	taxonomic classification defined by topology and ANI	classification based on placement in class-level tree	GCA_005877535.1, s__Palsa-1315 sp005877535, 95.0, 83.29, 0.158; GCA_005887945.1, s__Palsa-1315 sp005887945, 95.0, 81.26, 0.176; GCA_005239475.1, s__Palsa-1315 sp005239475, 95.0, 80.74, 0.175; GCA_016200355.1, s__Palsa-1315 sp016200355, 95.0, 80.6, 0.166; GCA_016650275.1, s__Palsa-1315 sp016650275, 95.0, 80.6, 0.162; GCA_003135435.1, s__Palsa-1315 sp003135435, 95.0, 80.33, 0.191; GCA_018971525.1, …	90.17	11	0.96316		gtdbtk-2.4.0	R220
GCA_016200355	306	91.52	3.64	v1.0.11	92.52	2.06	CheckM2 v1.0.1	2944264	21146	66	66_1	1	v2.4.2	d__Bacteria;p__Nitrospirota;c__Nitrospiria;o__Nitrospirales;f__Nitrospiraceae;g__Palsa-1315;s__Palsa-1315 sp016200355	GCA_016200355.1	95	d__Bacteria;p__Nitrospirota;c__Nitrospiria;o__Nitrospirales;f__Nitrospiraceae;g__Palsa-1315;s__Palsa-1315 sp016200355	100	0.999							ani_screen	classification based on ANI only	GCA_005887945.1, s__Palsa-1315 sp005887945, 95.0, 85.2, 0.361					gtdbtk-2.4.0	R220
SPIREOTU_01600253	307	94.94	4.09	v1.0.11	99.93	1.63	CheckM2 v1.0.1	3705694	188817	66	66_2	1	v2.4.2	d__Bacteria;p__Nitrospirota;c__Nitrospiria;o__Nitrospirales;f__Nitrospiraceae;g__Palsa-1315;s__						GCA_016200355.1	95	d__Bacteria;p__Nitrospirota;c__Nitrospiria;o__Nitrospirales;f__Nitrospiraceae;g__Palsa-1315;s__Palsa-1315 sp016200355	89.81	0.551	d__Bacteria;p__Nitrospirota;c__Nitrospiria;o__Nitrospirales;f__Nitrospiraceae;g__Palsa-1315;s__	taxonomic classification defined by topology and ANI	classification based on placement in class-level tree	GCA_005877535.1, s__Palsa-1315 sp005877535, 95.0, 86.93, 0.328; GCA_025363325.1, s__Palsa-1315 sp025363325, 95.0, 86.75, 0.325; GCA_005887945.1, s__Palsa-1315 sp005887945, 95.0, 86.4, 0.363; GCA_025360665.1, s__Palsa-1315 sp025360665, 95.0, 86.31, 0.305; GCA_945906715.1, s__Palsa-1315 sp945906715, 95.0, 86.23, 0.345; GCA_011391455.1, s__Palsa-1315 sp011391455, 95.0, 86.0, 0.365; GCA_005239475.1, …	86.59	11	0.97098	Genome not assigned to closest species as it falls outside its pre-defined ANI radius	gtdbtk-2.4.0	R220
SPIREOTU_01876492	308	81.59	7.32	v1.0.11	78.38	4.17	CheckM2 v1.0.1	2831635	7516	70	70_2	1	v2.4.2	d__Bacteria;p__Nitrospirota;c__Nitrospiria;o__Nitrospirales;f__Nitrospiraceae;g__Palsa-1315;s__											d__Bacteria;p__Nitrospirota;c__Nitrospiria;o__Nitrospirales;f__Nitrospiraceae;g__Palsa-1315;s__	taxonomic classification defined by topology and ANI	classification based on placement in class-level tree	GCA_005887945.1, s__Palsa-1315 sp005887945, 95.0, 85.9, 0.318; GCA_005877535.1, s__Palsa-1315 sp005877535, 95.0, 85.71, 0.22; GCA_003135435.1, s__Palsa-1315 sp003135435, 95.0, 85.47, 0.312; GCA_005239475.1, s__Palsa-1315 sp005239475, 95.0, 85.29, 0.299; GCA_016650275.1, s__Palsa-1315 sp016650275, 95.0, 85.22, 0.28; GCA_018971525.1, s__Palsa-1315 sp018971525, 95.0, 84.94, 0.284; GCA_016200355.1, s…	79.11	11	0.96354		gtdbtk-2.4.0	R220
SPIREOTU_00080310	309	97.73	4.6	v1.0.11	93.52	2.98	CheckM2 v1.0.1	2795205	18860	70	70_1	2	v2.4.2	d__Bacteria;p__Nitrospirota;c__Nitrospiria;o__Nitrospirales;f__Nitrospiraceae;g__Palsa-1315;s__						GCA_016200355.1	95	d__Bacteria;p__Nitrospirota;c__Nitrospiria;o__Nitrospirales;f__Nitrospiraceae;g__Palsa-1315;s__Palsa-1315 sp016200355	83.95	0.297	d__Bacteria;p__Nitrospirota;c__Nitrospiria;o__Nitrospirales;f__Nitrospiraceae;g__Palsa-1315;s__	taxonomic classification defined by topology and ANI	classification based on placement in class-level tree	GCA_005877535.1, s__Palsa-1315 sp005877535, 95.0, 85.45, 0.248; GCA_025363325.1, s__Palsa-1315 sp025363325, 95.0, 84.69, 0.226; GCA_005887945.1, s__Palsa-1315 sp005887945, 95.0, 84.59, 0.336; GCA_003135435.1, s__Palsa-1315 sp003135435, 95.0, 84.34, 0.337; GCA_025360665.1, s__Palsa-1315 sp025360665, 95.0, 83.99, 0.24; GCA_005239475.1, s__Palsa-1315 sp005239475, 95.0, 83.95, 0.305; GCA_945906715.1,…	93.57	11	0.9696		gtdbtk-2.4.0	R220
GCA_005116775	310	77.14	1.82	v1.0.11	69.97	1.77	CheckM2 v1.0.1	2670838	276384	71	71_0	1	v2.4.2	d__Bacteria;p__Nitrospirota;c__Nitrospiria;o__Nitrospirales;f__Nitrospiraceae;g__Palsa-1315;s__Palsa-1315 sp005116775	GCA_005116775.1	95	d__Bacteria;p__Nitrospirota;c__Nitrospiria;o__Nitrospirales;f__Nitrospiraceae;g__Palsa-1315;s__Palsa-1315 sp005116775	100	1							ani_screen	classification based on ANI only	N/A					gtdbtk-2.4.0	R220
SPIREOTU_01125681	311	94.79	2.33	v1.0.11	80.15	0.35	CheckM2 v1.0.1	2868969	7200	69	69_1	2	v2.4.2	d__Bacteria;p__Nitrospirota;c__Nitrospiria;o__Nitrospirales;f__Nitrospiraceae;g__Palsa-1315;s__						GCA_005116775.1	95	d__Bacteria;p__Nitrospirota;c__Nitrospiria;o__Nitrospirales;f__Nitrospiraceae;g__Palsa-1315;s__Palsa-1315 sp005116775	84.76	0.248	d__Bacteria;p__Nitrospirota;c__Nitrospiria;o__Nitrospirales;f__Nitrospiraceae;g__Palsa-1315;s__	taxonomic classification defined by topology and ANI	classification based on placement in class-level tree	GCA_016200355.1, s__Palsa-1315 sp016200355, 95.0, 84.72, 0.265; GCA_005887945.1, s__Palsa-1315 sp005887945, 95.0, 84.26, 0.233; GCA_002869885.2, s__Palsa-1315 sp002869885, 95.0, 84.16, 0.232; GCA_003135435.1, s__Palsa-1315 sp003135435, 95.0, 84.0, 0.24; GCA_005877535.1, s__Palsa-1315 sp005877535, 95.0, 83.99, 0.165; GCA_011391455.1, s__Palsa-1315 sp011391455, 95.0, 83.62, 0.179; GCA_005239475.1, …	86.22	11	0.9753		gtdbtk-2.4.0	R220
SMAGOTU_08672	312	94.94	1.82	v1.0.11	94.12	2.3	CheckM2 v1.0.1	3439700	24893	69	69_2	1	v2.4.2	d__Bacteria;p__Nitrospirota;c__Nitrospiria;o__Nitrospirales;f__Nitrospiraceae;g__Palsa-1315;s__						GCA_005116775.1	95	d__Bacteria;p__Nitrospirota;c__Nitrospiria;o__Nitrospirales;f__Nitrospiraceae;g__Palsa-1315;s__Palsa-1315 sp005116775	83.42	0.3	d__Bacteria;p__Nitrospirota;c__Nitrospiria;o__Nitrospirales;f__Nitrospiraceae;g__Palsa-1315;s__	taxonomic classification defined by topology and ANI	classification based on placement in class-level tree	GCA_030456405.1, s__Palsa-1315 sp030456405, 95.0, 84.92, 0.158; GCA_005877535.1, s__Palsa-1315 sp005877535, 95.0, 84.37, 0.226; GCA_025363325.1, s__Palsa-1315 sp025363325, 95.0, 83.9, 0.191; GCA_016200355.1, s__Palsa-1315 sp016200355, 95.0, 83.84, 0.329; GCA_945906715.1, s__Palsa-1315 sp945906715, 95.0, 83.82, 0.219; GCA_011391455.1, s__Palsa-1315 sp011391455, 95.0, 83.74, 0.237; GCA_025360665.1,…	93.58	11	0.97481		gtdbtk-2.4.0	R220
SPIREOTU_01126182	313	86.11	4.55	v1.0.11	89.24	1.58	CheckM2 v1.0.1	3987968	7323	68	68_1	2	v2.4.2	d__Bacteria;p__Nitrospirota;c__Nitrospiria;o__Nitrospirales;f__Nitrospiraceae;g__Palsa-1315;s__											d__Bacteria;p__Nitrospirota;c__Nitrospiria;o__Nitrospirales;f__Nitrospiraceae;g__Palsa-1315;s__	taxonomic classification defined by topology and ANI	classification based on placement in class-level tree	GCA_003135435.1, s__Palsa-1315 sp003135435, 95.0, 85.31, 0.256; GCA_016200355.1, s__Palsa-1315 sp016200355, 95.0, 85.21, 0.307; GCA_014379455.1, s__Palsa-1315 sp014379455, 95.0, 85.21, 0.299; GCA_005887945.1, s__Palsa-1315 sp005887945, 95.0, 85.1, 0.261; GCA_005877535.1, s__Palsa-1315 sp005877535, 95.0, 84.88, 0.216; GCA_025363325.1, s__Palsa-1315 sp025363325, 95.0, 84.65, 0.202; GCA_016650275.1,…	81.07	11	0.96376		gtdbtk-2.4.0	R220
GCA_014379455	314	90.85	3.99	v1.0.11	98.77	6.39	CheckM2 v1.0.1	3733159	14058	57	57_0	1	v2.4.2	d__Bacteria;p__Nitrospirota;c__Nitrospiria;o__Nitrospirales;f__Nitrospiraceae;g__Palsa-1315;s__Palsa-1315 sp014379455	GCA_014379455.1	95	d__Bacteria;p__Nitrospirota;c__Nitrospiria;o__Nitrospirales;f__Nitrospiraceae;g__Palsa-1315;s__Palsa-1315 sp014379455	100	1							ani_screen	classification based on ANI only	GCA_005116945.1, s__Palsa-1315 sp005116945, 95.0, 87.18, 0.427; GCA_002869925.2, s__Palsa-1315 sp002869925, 95.0, 88.64, 0.526; GCA_005116885.1, s__Palsa-1315 sp005116885, 95.0, 89.51, 0.548					gtdbtk-2.4.0	R220
GCA_005116945	315	81.02	3.64	v1.0.11	82.83	1.95	CheckM2 v1.0.1	3393310	216726	56	56_5	1	v2.4.2	d__Bacteria;p__Nitrospirota;c__Nitrospiria;o__Nitrospirales;f__Nitrospiraceae;g__Palsa-1315;s__Palsa-1315 sp005116945	GCA_005116945.1	95	d__Bacteria;p__Nitrospirota;c__Nitrospiria;o__Nitrospirales;f__Nitrospiraceae;g__Palsa-1315;s__Palsa-1315 sp005116945	100	1							ani_screen	classification based on ANI only	GCA_002869925.2, s__Palsa-1315 sp002869925, 95.0, 90.63, 0.553; GCA_005116885.1, s__Palsa-1315 sp005116885, 95.0, 90.25, 0.521; GCA_014379455.1, s__Palsa-1315 sp014379455, 95.0, 87.18, 0.427					gtdbtk-2.4.0	R220
GCA_002869925	316	94.03	2.73	v1.0.11	94.97	0.34	CheckM2 v1.0.1	3364916	170073	56	56_4	1	v2.4.2	d__Bacteria;p__Nitrospirota;c__Nitrospiria;o__Nitrospirales;f__Nitrospiraceae;g__Palsa-1315;s__Palsa-1315 sp002869925	GCA_002869925.2	95	d__Bacteria;p__Nitrospirota;c__Nitrospiria;o__Nitrospirales;f__Nitrospiraceae;g__Palsa-1315;s__Palsa-1315 sp002869925	100	1							ani_screen	classification based on ANI only	GCA_005116945.1, s__Palsa-1315 sp005116945, 95.0, 90.63, 0.553; GCA_014379455.1, s__Palsa-1315 sp014379455, 95.0, 88.64, 0.526; GCA_005116885.1, s__Palsa-1315 sp005116885, 95.0, 91.59, 0.611					gtdbtk-2.4.0	R220
GCA_005116885	317	92.92	0.91	v1.0.11	83.93	0.57	CheckM2 v1.0.1	3186592	193436	56	56_3	1	v2.4.2	d__Bacteria;p__Nitrospirota;c__Nitrospiria;o__Nitrospirales;f__Nitrospiraceae;g__Palsa-1315;s__Palsa-1315 sp005116885	GCA_005116885.1	95	d__Bacteria;p__Nitrospirota;c__Nitrospiria;o__Nitrospirales;f__Nitrospiraceae;g__Palsa-1315;s__Palsa-1315 sp005116885	100	1							ani_screen	classification based on ANI only	GCA_005116945.1, s__Palsa-1315 sp005116945, 95.0, 90.25, 0.521; GCA_002869925.2, s__Palsa-1315 sp002869925, 95.0, 91.59, 0.611; GCA_014379455.1, s__Palsa-1315 sp014379455, 95.0, 89.51, 0.548					gtdbtk-2.4.0	R220
GCA_919902055	318	86.99	1.82	v1.0.11	85.18	1.13	CheckM2 v1.0.1	3293627	11378	56	56_2	1	v2.4.2	d__Bacteria;p__Nitrospirota;c__Nitrospiria;o__Nitrospirales;f__Nitrospiraceae;g__Palsa-1315;s__Palsa-1315 sp005116885	GCA_005116885.1	95	d__Bacteria;p__Nitrospirota;c__Nitrospiria;o__Nitrospirales;f__Nitrospiraceae;g__Palsa-1315;s__Palsa-1315 sp005116885	96.77	0.706							ani_screen	classification based on ANI only	GCA_002869925.2, s__Palsa-1315 sp002869925, 95.0, 92.43, 0.596; GCA_005116945.1, s__Palsa-1315 sp005116945, 95.0, 90.43, 0.53; GCA_014379455.1, s__Palsa-1315 sp014379455, 95.0, 89.88, 0.512					gtdbtk-2.4.0	R220
GCA_919901595	319	96.53	1.82	v1.0.11	99.17	0.23	CheckM2 v1.0.1	3777348	81905	56	56_1	1	v2.4.2	d__Bacteria;p__Nitrospirota;c__Nitrospiria;o__Nitrospirales;f__Nitrospiraceae;g__Palsa-1315;s__Palsa-1315 sp005116885	GCA_005116885.1	95	d__Bacteria;p__Nitrospirota;c__Nitrospiria;o__Nitrospirales;f__Nitrospiraceae;g__Palsa-1315;s__Palsa-1315 sp005116885	95.8	0.801							ani_screen	classification based on ANI only	GCA_005116945.1, s__Palsa-1315 sp005116945, 95.0, 89.92, 0.587; GCA_002869925.2, s__Palsa-1315 sp002869925, 95.0, 91.47, 0.684; GCA_014379455.1, s__Palsa-1315 sp014379455, 95.0, 89.73, 0.523					gtdbtk-2.4.0	R220
GCA_013140535	320	88.52	5	v1.0.11	87.73	2.79	CheckM2 v1.0.1	3547636	11765	51	51_2	1	v2.4.2	d__Bacteria;p__Nitrospirota;c__Nitrospiria;o__Nitrospirales;f__Nitrospiraceae;g__Palsa-1315;s__Palsa-1315 sp005116835	GCA_005116835.1	95	d__Bacteria;p__Nitrospirota;c__Nitrospiria;o__Nitrospirales;f__Nitrospiraceae;g__Palsa-1315;s__Palsa-1315 sp005116835	97.47	0.786							ani_screen	classification based on ANI only	N/A					gtdbtk-2.4.0	R220
GCA_005116835	321	95.85	3.18	v1.0.11	99.35	0.7	CheckM2 v1.0.1	3939676	312226	51	51_1	1	v2.4.2	d__Bacteria;p__Nitrospirota;c__Nitrospiria;o__Nitrospirales;f__Nitrospiraceae;g__Palsa-1315;s__Palsa-1315 sp005116835	GCA_005116835.1	95	d__Bacteria;p__Nitrospirota;c__Nitrospiria;o__Nitrospirales;f__Nitrospiraceae;g__Palsa-1315;s__Palsa-1315 sp005116835	100	1							ani_screen	classification based on ANI only	N/A					gtdbtk-2.4.0	R220
SPIREOTU_01948526	322	95.85	3.18	v1.0.11	100	1.33	CheckM2 v1.0.1	3636709	78056	58	58_5	1	v2.4.2	d__Bacteria;p__Nitrospirota;c__Nitrospiria;o__Nitrospirales;f__Nitrospiraceae;g__Palsa-1315;s__											d__Bacteria;p__Nitrospirota;c__Nitrospiria;o__Nitrospirales;f__Nitrospiraceae;g__Palsa-1315;s__	taxonomic classification defined by topology and ANI	classification based on placement in class-level tree	GCA_002869885.2, s__Palsa-1315 sp002869885, 95.0, 90.74, 0.676; GCA_945906715.1, s__Palsa-1315 sp945906715, 95.0, 90.09, 0.525; GCA_011391455.1, s__Palsa-1315 sp011391455, 95.0, 90.07, 0.597; GCA_005877535.1, s__Palsa-1315 sp005877535, 95.0, 85.51, 0.258; GCA_025363325.1, s__Palsa-1315 sp025363325, 95.0, 84.83, 0.245; GCA_016200355.1, s__Palsa-1315 sp016200355, 95.0, 84.62, 0.35; GCA_025360665.1,…	93.21	11	0.98797	Genome not assigned to closest species as it falls outside its pre-defined ANI radius	gtdbtk-2.4.0	R220
GCA_947485305	323	82.14	3.12	v1.0.11	80.08	4.71	CheckM2 v1.0.1	2303869	10072	58	58_2	2	v2.4.2	d__Bacteria;p__Nitrospirota;c__Nitrospiria;o__Nitrospirales;f__Nitrospiraceae;g__Palsa-1315;s__Palsa-1315 sp945906715	GCA_945906715.1	95	d__Bacteria;p__Nitrospirota;c__Nitrospiria;o__Nitrospirales;f__Nitrospiraceae;g__Palsa-1315;s__Palsa-1315 sp945906715	99.36	0.738							ani_screen	classification based on ANI only	GCA_011391455.1, s__Palsa-1315 sp011391455, 95.0, 90.84, 0.464; GCA_002869885.2, s__Palsa-1315 sp002869885, 95.0, 92.79, 0.624					gtdbtk-2.4.0	R220
GCA_947445915	324	88.58	4.55	v1.0.11	95.38	2.46	CheckM2 v1.0.1	3221588	24452	58	58_1	2	v2.4.2	d__Bacteria;p__Nitrospirota;c__Nitrospiria;o__Nitrospirales;f__Nitrospiraceae;g__Palsa-1315;s__Palsa-1315 sp945906715	GCA_945906715.1	95	d__Bacteria;p__Nitrospirota;c__Nitrospiria;o__Nitrospirales;f__Nitrospiraceae;g__Palsa-1315;s__Palsa-1315 sp945906715	98.45	0.744							ani_screen	classification based on ANI only	GCA_011391455.1, s__Palsa-1315 sp011391455, 95.0, 90.62, 0.573; GCA_002869885.2, s__Palsa-1315 sp002869885, 95.0, 91.77, 0.619					gtdbtk-2.4.0	R220
GCA_005116825	325	95.85	2.73	v1.0.11	92.61	0.15	CheckM2 v1.0.1	2626242	209954	58	58_4	1	v2.4.2	d__Bacteria;p__Nitrospirota;c__Nitrospiria;o__Nitrospirales;f__Nitrospiraceae;g__Palsa-1315;s__Palsa-1315 sp002869885	GCA_002869885.2	95	d__Bacteria;p__Nitrospirota;c__Nitrospiria;o__Nitrospirales;f__Nitrospiraceae;g__Palsa-1315;s__Palsa-1315 sp002869885	98.63	0.878							ani_screen	classification based on ANI only	GCA_011391455.1, s__Palsa-1315 sp011391455, 95.0, 90.59, 0.573; GCA_945906715.1, s__Palsa-1315 sp945906715, 95.0, 92.72, 0.541					gtdbtk-2.4.0	R220
GCA_002869885	326	92.09	2.73	v1.0.11	94.4	0.11	CheckM2 v1.0.1	2994827	251743	58	58_3	1	v2.4.2	d__Bacteria;p__Nitrospirota;c__Nitrospiria;o__Nitrospirales;f__Nitrospiraceae;g__Palsa-1315;s__Palsa-1315 sp002869885	GCA_002869885.2	95	d__Bacteria;p__Nitrospirota;c__Nitrospiria;o__Nitrospirales;f__Nitrospiraceae;g__Palsa-1315;s__Palsa-1315 sp002869885	100	1							ani_screen	classification based on ANI only	GCA_011391455.1, s__Palsa-1315 sp011391455, 95.0, 90.73, 0.607; GCA_945906715.1, s__Palsa-1315 sp945906715, 95.0, 92.56, 0.545					gtdbtk-2.4.0	R220
GCA_900299325	327	85.71	1.82	v1.0.11	77.24	1.67	CheckM2 v1.0.1	2170943	12375	87	87_1	2	v2.4.2	d__Bacteria;p__Nitrospirota;c__Nitrospiria;o__Nitrospirales;f__Nitrospiraceae;g__Nitrospira_D;s__Nitrospira_D sp900299325	GCA_900299325.1	95	d__Bacteria;p__Nitrospirota;c__Nitrospiria;o__Nitrospirales;f__Nitrospiraceae;g__Nitrospira_D;s__Nitrospira_D sp900299325	100	1							ani_screen	classification based on ANI only	N/A					gtdbtk-2.4.0	R220
GCA_002435325	328	81.58	0	v1.0.11	87.9	1.2	CheckM2 v1.0.1	2695352	93942	202	202_1	2	v2.4.2	d__Bacteria;p__Nitrospirota;c__Nitrospiria;o__Nitrospirales;f__Nitrospiraceae;g__Nitrospira_D;s__Nitrospira_D sp002435325	GCA_002435325.1	95	d__Bacteria;p__Nitrospirota;c__Nitrospiria;o__Nitrospirales;f__Nitrospiraceae;g__Nitrospira_D;s__Nitrospira_D sp002435325	99.99	1							ani_screen	classification based on ANI only	N/A					gtdbtk-2.4.0	R220
SPIREOTU_01883018	329	90.91	5.51	v1.0.11	94.03	2.56	CheckM2 v1.0.1	3477003	27763	212	212_2	1	v2.4.2	d__Bacteria;p__Nitrospirota;c__Nitrospiria;o__Nitrospirales;f__Nitrospiraceae;g__Nitrospira_D;s__Nitrospira_D sp900299245	GCA_900299245.1	95	d__Bacteria;p__Nitrospirota;c__Nitrospiria;o__Nitrospirales;f__Nitrospiraceae;g__Nitrospira_D;s__Nitrospira_D sp900299245	97.09	0.763							ani_screen	classification based on ANI only	N/A					gtdbtk-2.4.0	R220
GCA_024998665	330	94.94	4.82	v1.0.11	99.94	2.15	CheckM2 v1.0.1	3744226	228986	212	212_1	1	v2.4.2	d__Bacteria;p__Nitrospirota;c__Nitrospiria;o__Nitrospirales;f__Nitrospiraceae;g__Nitrospira_D;s__Nitrospira_D sp900299245	GCA_900299245.1	95	d__Bacteria;p__Nitrospirota;c__Nitrospiria;o__Nitrospirales;f__Nitrospiraceae;g__Nitrospira_D;s__Nitrospira_D sp900299245	97.11	0.812							ani_screen	classification based on ANI only	N/A					gtdbtk-2.4.0	R220
GCA_900299245	331	78.96	3.08	v1.0.11	87.75	3.98	CheckM2 v1.0.1	3004356	10724	212	212_4	1	v2.4.2	d__Bacteria;p__Nitrospirota;c__Nitrospiria;o__Nitrospirales;f__Nitrospiraceae;g__Nitrospira_D;s__Nitrospira_D sp900299245	GCA_900299245.1	95	d__Bacteria;p__Nitrospirota;c__Nitrospiria;o__Nitrospirales;f__Nitrospiraceae;g__Nitrospira_D;s__Nitrospira_D sp900299245	100	0.998							ani_screen	classification based on ANI only	N/A					gtdbtk-2.4.0	R220
GCA_023257215	332	92.92	3.44	v1.0.11	83.66	1.79	CheckM2 v1.0.1	2640078	13897	212	212_3	1	v2.4.2	d__Bacteria;p__Nitrospirota;c__Nitrospiria;o__Nitrospirales;f__Nitrospiraceae;g__Nitrospira_D;s__Nitrospira_D sp900299245	GCA_900299245.1	95	d__Bacteria;p__Nitrospirota;c__Nitrospiria;o__Nitrospirales;f__Nitrospiraceae;g__Nitrospira_D;s__Nitrospira_D sp900299245	97.15	0.814							ani_screen	classification based on ANI only	N/A					gtdbtk-2.4.0	R220
GCA_020846195	333	91.31	2.73	v1.0.11	95.33	1.2	CheckM2 v1.0.1	3306638	108530	211	211_0	1	v2.4.2	d__Bacteria;p__Nitrospirota;c__Nitrospiria;o__Nitrospirales;f__Nitrospiraceae;g__Nitrospira_D;s__Nitrospira_D sp020846195	GCA_020846195.1	95	d__Bacteria;p__Nitrospirota;c__Nitrospiria;o__Nitrospirales;f__Nitrospiraceae;g__Nitrospira_D;s__Nitrospira_D sp020846195	99.99	1							ani_screen	classification based on ANI only	GCA_022226955.1, s__Nitrospira_D sp022226955, 95.0, 89.21, 0.761					gtdbtk-2.4.0	R220
GCA_024281455	334	76.81	4.09	v1.0.11	79.83	4.21	CheckM2 v1.0.1	2879078	75799	210	210_2	1	v2.4.2	d__Bacteria;p__Nitrospirota;c__Nitrospiria;o__Nitrospirales;f__Nitrospiraceae;g__Nitrospira_D;s__Nitrospira_D sp022226955	GCA_022226955.1	95	d__Bacteria;p__Nitrospirota;c__Nitrospiria;o__Nitrospirales;f__Nitrospiraceae;g__Nitrospira_D;s__Nitrospira_D sp022226955	95.33	0.819							ani_screen	classification based on ANI only	GCA_020846195.1, s__Nitrospira_D sp020846195, 95.0, 88.62, 0.675					gtdbtk-2.4.0	R220
GCA_022226955	335	94.94	1.82	v1.0.11	99.82	0.52	CheckM2 v1.0.1	3635119	3635119	210	210_1	1	v2.4.2	d__Bacteria;p__Nitrospirota;c__Nitrospiria;o__Nitrospirales;f__Nitrospiraceae;g__Nitrospira_D;s__Nitrospira_D sp022226955	GCA_022226955.1	95	d__Bacteria;p__Nitrospirota;c__Nitrospiria;o__Nitrospirales;f__Nitrospiraceae;g__Nitrospira_D;s__Nitrospira_D sp022226955	100	1							ani_screen	classification based on ANI only	GCA_020846195.1, s__Nitrospira_D sp020846195, 95.0, 89.21, 0.761					gtdbtk-2.4.0	R220
SPIREOTU_00869247	336	81.58	0	v1.0.11	95.24	0.72	CheckM2 v1.0.1	3933134	331023	213	213_2	1	v2.4.2	d__Bacteria;p__Nitrospirota;c__Nitrospiria;o__Nitrospirales;f__Nitrospiraceae;g__Nitrospira_D;s__											d__Bacteria;p__Nitrospirota;c__Nitrospiria;o__Nitrospirales;f__Nitrospiraceae;g__Nitrospira_D;s__	taxonomic classification defined by topology and ANI	classification based on placement in class-level tree	GCA_024998645.1, s__Nitrospira_D sp024998645, 95.0, 89.87, 0.703; GCA_002869855.2, s__Nitrospira_D sp002869855, 95.0, 89.4, 0.649; GCA_013140455.1, s__Nitrospira_D sp013140455, 95.0, 88.42, 0.593; GCA_030692565.1, s__Nitrospira_D sp030692565, 95.0, 87.09, 0.555; GCA_030653545.1, s__Nitrospira_D sp030653545, 95.0, 86.98, 0.558; GCA_002083555.1, s__Nitrospira_D sp002083555, 95.0, 86.64, 0.544; GCF_…	73.53	11	0.97927	Genome not assigned to closest species as it falls outside its pre-defined ANI radius	gtdbtk-2.4.0	R220
SMAGOTU_03449	337	84.76	3.75	v1.0.11	83.54	2.93	CheckM2 v1.0.1	3164808	4203	213	213_1	1	v2.4.2	d__Bacteria;p__Nitrospirota;c__Nitrospiria;o__Nitrospirales;f__Nitrospiraceae;g__Nitrospira_D;s__											d__Bacteria;p__Nitrospirota;c__Nitrospiria;o__Nitrospirales;f__Nitrospiraceae;g__Nitrospira_D;s__	taxonomic classification defined by topology and ANI	classification based on placement in class-level tree	GCA_024998645.1, s__Nitrospira_D sp024998645, 95.0, 90.13, 0.511; GCA_002869855.2, s__Nitrospira_D sp002869855, 95.0, 89.88, 0.516; GCA_013140455.1, s__Nitrospira_D sp013140455, 95.0, 89.68, 0.5; GCA_002083555.1, s__Nitrospira_D sp002083555, 95.0, 89.04, 0.449; GCA_030692565.1, s__Nitrospira_D sp030692565, 95.0, 88.98, 0.476; GCA_030653545.1, s__Nitrospira_D sp030653545, 95.0, 88.96, 0.459; GCF_9…	77.68	11	0.979	Genome not assigned to closest species as it falls outside its pre-defined ANI radius	gtdbtk-2.4.0	R220
IMG_3300027975_9	338	86.16	3.87	v1.0.11	82.64	2.77	CheckM2 v1.0.1	3069627	10098	215	215_3	1	v2.4.2	d__Bacteria;p__Nitrospirota;c__Nitrospiria;o__Nitrospirales;f__Nitrospiraceae;g__Nitrospira_D;s__											d__Bacteria;p__Nitrospirota;c__Nitrospiria;o__Nitrospirales;f__Nitrospiraceae;g__Nitrospira_D;s__	taxonomic classification defined by topology and ANI	classification based on placement in class-level tree	GCA_002869855.2, s__Nitrospira_D sp002869855, 95.0, 91.08, 0.615; GCA_024998645.1, s__Nitrospira_D sp024998645, 95.0, 90.45, 0.577; GCA_013140455.1, s__Nitrospira_D sp013140455, 95.0, 89.64, 0.592; GCA_030653545.1, s__Nitrospira_D sp030653545, 95.0, 89.28, 0.639; GCA_030692565.1, s__Nitrospira_D sp030692565, 95.0, 89.21, 0.602; GCA_002083555.1, s__Nitrospira_D sp002083555, 95.0, 89.12, 0.6; GCF_9…	85.46	11	0.98962	Genome not assigned to closest species as it falls outside its pre-defined ANI radius	gtdbtk-2.4.0	R220
GCA_005116865	339	94.94	1.87	v1.0.11	94.03	0.81	CheckM2 v1.0.1	3449157	255786	215	215_2	1	v2.4.2	d__Bacteria;p__Nitrospirota;c__Nitrospiria;o__Nitrospirales;f__Nitrospiraceae;g__Nitrospira_D;s__Nitrospira_D sp002869855	GCA_002869855.2	95	d__Bacteria;p__Nitrospirota;c__Nitrospiria;o__Nitrospirales;f__Nitrospiraceae;g__Nitrospira_D;s__Nitrospira_D sp002869855	98.1	0.813							ani_screen	classification based on ANI only	GCA_002083555.1, s__Nitrospira_D sp002083555, 95.0, 88.85, 0.687; GCA_013140455.1, s__Nitrospira_D sp013140455, 95.0, 90.68, 0.719; GCA_030653545.1, s__Nitrospira_D sp030653545, 95.0, 89.11, 0.729; GCA_024998645.1, s__Nitrospira_D sp024998645, 95.0, 90.71, 0.707; GCA_030692565.1, s__Nitrospira_D sp030692565, 95.0, 88.82, 0.677; GCF_900403705.1, s__Nitrospira_D lenta, 95.0, 87.36, 0.603					gtdbtk-2.4.0	R220
GCA_002869855	340	93.07	2.73	v1.0.11	90.95	0.19	CheckM2 v1.0.1	3409230	105050	215	215_1	1	v2.4.2	d__Bacteria;p__Nitrospirota;c__Nitrospiria;o__Nitrospirales;f__Nitrospiraceae;g__Nitrospira_D;s__Nitrospira_D sp002869855	GCA_002869855.2	95	d__Bacteria;p__Nitrospirota;c__Nitrospiria;o__Nitrospirales;f__Nitrospiraceae;g__Nitrospira_D;s__Nitrospira_D sp002869855	100	1							ani_screen	classification based on ANI only	GCA_002083555.1, s__Nitrospira_D sp002083555, 95.0, 89.04, 0.688; GCA_013140455.1, s__Nitrospira_D sp013140455, 95.0, 90.7, 0.729; GCA_030653545.1, s__Nitrospira_D sp030653545, 95.0, 89.18, 0.711; GCA_024998645.1, s__Nitrospira_D sp024998645, 95.0, 90.57, 0.698; GCF_900403705.1, s__Nitrospira_D lenta, 95.0, 87.64, 0.586; GCA_030692565.1, s__Nitrospira_D sp030692565, 95.0, 89.1, 0.682					gtdbtk-2.4.0	R220
GCA_013140455	341	92.44	2.32	v1.0.11	95.55	0.98	CheckM2 v1.0.1	3789341	41484	215	215_5	1	v2.4.2	d__Bacteria;p__Nitrospirota;c__Nitrospiria;o__Nitrospirales;f__Nitrospiraceae;g__Nitrospira_D;s__Nitrospira_D sp013140455	GCA_013140455.1	95	d__Bacteria;p__Nitrospirota;c__Nitrospiria;o__Nitrospirales;f__Nitrospiraceae;g__Nitrospira_D;s__Nitrospira_D sp013140455	100	1							ani_screen	classification based on ANI only	GCA_002083555.1, s__Nitrospira_D sp002083555, 95.0, 88.57, 0.626; GCA_024998645.1, s__Nitrospira_D sp024998645, 95.0, 90.2, 0.698; GCA_030653545.1, s__Nitrospira_D sp030653545, 95.0, 88.48, 0.641; GCA_002869855.2, s__Nitrospira_D sp002869855, 95.0, 90.7, 0.729; GCA_030692565.1, s__Nitrospira_D sp030692565, 95.0, 88.23, 0.615; GCF_900403705.1, s__Nitrospira_D lenta, 95.0, 86.8, 0.547					gtdbtk-2.4.0	R220
GCA_900403705	342	95.85	3.18	v1.0.11	99.98	0.82	CheckM2 v1.0.1	3756190	424750	216	216_0	1	v2.4.2	d__Bacteria;p__Nitrospirota;c__Nitrospiria;o__Nitrospirales;f__Nitrospiraceae;g__Nitrospira_D;s__Nitrospira_D lenta	GCF_900403705.1	95	d__Bacteria;p__Nitrospirota;c__Nitrospiria;o__Nitrospirales;f__Nitrospiraceae;g__Nitrospira_D;s__Nitrospira_D lenta	100	1							ani_screen	classification based on ANI only	GCA_002083555.1, s__Nitrospira_D sp002083555, 95.0, 86.03, 0.547; GCA_013140455.1, s__Nitrospira_D sp013140455, 95.0, 86.8, 0.547; GCA_030653545.1, s__Nitrospira_D sp030653545, 95.0, 86.18, 0.549; GCA_024998645.1, s__Nitrospira_D sp024998645, 95.0, 88.86, 0.643; GCA_002869855.2, s__Nitrospira_D sp002869855, 95.0, 87.64, 0.586; GCA_030692565.1, s__Nitrospira_D sp030692565, 95.0, 85.76, 0.546					gtdbtk-2.4.0	R220
GCA_024998645	343	87.72	2.73	v1.0.11	89.74	0.02	CheckM2 v1.0.1	3202475	34346	215	215_4	1	v2.4.2	d__Bacteria;p__Nitrospirota;c__Nitrospiria;o__Nitrospirales;f__Nitrospiraceae;g__Nitrospira_D;s__Nitrospira_D sp024998645	GCA_024998645.1	95	d__Bacteria;p__Nitrospirota;c__Nitrospiria;o__Nitrospirales;f__Nitrospiraceae;g__Nitrospira_D;s__Nitrospira_D sp024998645	100	0.999							ani_screen	classification based on ANI only	GCA_002083555.1, s__Nitrospira_D sp002083555, 95.0, 89.3, 0.675; GCA_013140455.1, s__Nitrospira_D sp013140455, 95.0, 90.2, 0.698; GCA_030653545.1, s__Nitrospira_D sp030653545, 95.0, 89.2, 0.699; GCA_002869855.2, s__Nitrospira_D sp002869855, 95.0, 90.57, 0.698; GCA_030692565.1, s__Nitrospira_D sp030692565, 95.0, 89.37, 0.69; GCF_900403705.1, s__Nitrospira_D lenta, 95.0, 88.86, 0.643					gtdbtk-2.4.0	R220
GCA_030692565	344	95.85	2.78	v1.0.11	100	2.16	CheckM2 v1.0.1	4167159	103261	214	214_6	1	v2.4.2	d__Bacteria;p__Nitrospirota;c__Nitrospiria;o__Nitrospirales;f__Nitrospiraceae;g__Nitrospira_D;s__Nitrospira_D sp030692565	GCA_030692565.1	95	d__Bacteria;p__Nitrospirota;c__Nitrospiria;o__Nitrospirales;f__Nitrospiraceae;g__Nitrospira_D;s__Nitrospira_D sp030692565	99.99	1							ani_screen	classification based on ANI only	GCA_013140455.1, s__Nitrospira_D sp013140455, 95.0, 88.23, 0.615; GCA_002083555.1, s__Nitrospira_D sp002083555, 95.0, 90.8, 0.667; GCA_030653545.1, s__Nitrospira_D sp030653545, 95.0, 94.82, 0.762; GCA_024998645.1, s__Nitrospira_D sp024998645, 95.0, 89.37, 0.69; GCA_002869855.2, s__Nitrospira_D sp002869855, 95.0, 89.1, 0.682; GCF_900403705.1, s__Nitrospira_D lenta, 95.0, 85.76, 0.546					gtdbtk-2.4.0	R220
GCA_030653545	345	95	4.82	v1.0.11	99.92	0.32	CheckM2 v1.0.1	3942995	259175	214	214_5	1	v2.4.2	d__Bacteria;p__Nitrospirota;c__Nitrospiria;o__Nitrospirales;f__Nitrospiraceae;g__Nitrospira_D;s__Nitrospira_D sp030653545	GCA_030653545.1	95	d__Bacteria;p__Nitrospirota;c__Nitrospiria;o__Nitrospirales;f__Nitrospiraceae;g__Nitrospira_D;s__Nitrospira_D sp030653545	100	1							ani_screen	classification based on ANI only	GCA_002083555.1, s__Nitrospira_D sp002083555, 95.0, 91.48, 0.698; GCA_013140455.1, s__Nitrospira_D sp013140455, 95.0, 88.48, 0.641; GCA_024998645.1, s__Nitrospira_D sp024998645, 95.0, 89.2, 0.699; GCA_002869855.2, s__Nitrospira_D sp002869855, 95.0, 89.18, 0.711; GCA_030692565.1, s__Nitrospira_D sp030692565, 95.0, 94.82, 0.762; GCF_900403705.1, s__Nitrospira_D lenta, 95.0, 86.18, 0.549					gtdbtk-2.4.0	R220
GCA_009594955	346	87.92	9.15	v1.0.11	94.79	7.23	CheckM2 v1.0.1	4067138	25623	214	214_4	1	v2.4.2	d__Bacteria;p__Nitrospirota;c__Nitrospiria;o__Nitrospirales;f__Nitrospiraceae;g__Nitrospira_D;s__Nitrospira_D sp002083555	GCA_002083555.1	95	d__Bacteria;p__Nitrospirota;c__Nitrospiria;o__Nitrospirales;f__Nitrospiraceae;g__Nitrospira_D;s__Nitrospira_D sp002083555	96.78	0.709							ani_screen	classification based on ANI only	GCA_013140455.1, s__Nitrospira_D sp013140455, 95.0, 88.72, 0.573; GCA_030653545.1, s__Nitrospira_D sp030653545, 95.0, 91.47, 0.631; GCA_024998645.1, s__Nitrospira_D sp024998645, 95.0, 89.05, 0.627; GCA_002869855.2, s__Nitrospira_D sp002869855, 95.0, 89.19, 0.626; GCA_030692565.1, s__Nitrospira_D sp030692565, 95.0, 90.97, 0.595; GCF_900403705.1, s__Nitrospira_D lenta, 95.0, 86.69, 0.512					gtdbtk-2.4.0	R220
SPIREOTU_00905746	347	94.14	3.86	v1.0.11	95.1	2.24	CheckM2 v1.0.1	3922691	176390	214	214_3	1	v2.4.2	d__Bacteria;p__Nitrospirota;c__Nitrospiria;o__Nitrospirales;f__Nitrospiraceae;g__Nitrospira_D;s__Nitrospira_D sp002083555	GCA_002083555.1	95	d__Bacteria;p__Nitrospirota;c__Nitrospiria;o__Nitrospirales;f__Nitrospiraceae;g__Nitrospira_D;s__Nitrospira_D sp002083555	98.8	0.895							ani_screen	classification based on ANI only	GCA_002869855.2, s__Nitrospira_D sp002869855, 95.0, 89.13, 0.695; GCF_900403705.1, s__Nitrospira_D lenta, 95.0, 86.31, 0.555; GCA_030692565.1, s__Nitrospira_D sp030692565, 95.0, 90.79, 0.681; GCA_030653545.1, s__Nitrospira_D sp030653545, 95.0, 91.2, 0.697; GCA_024998645.1, s__Nitrospira_D sp024998645, 95.0, 89.47, 0.683; GCA_013140455.1, s__Nitrospira_D sp013140455, 95.0, 88.66, 0.632					gtdbtk-2.4.0	R220
GCA_019748255	348	93.58	5.1	v1.0.11	99.98	6.38	CheckM2 v1.0.1	4900203	117443	214	214_2	1	v2.4.2	d__Bacteria;p__Nitrospirota;c__Nitrospiria;o__Nitrospirales;f__Nitrospiraceae;g__Nitrospira_D;s__Nitrospira_D sp002083555	GCA_002083555.1	95	d__Bacteria;p__Nitrospirota;c__Nitrospiria;o__Nitrospirales;f__Nitrospiraceae;g__Nitrospira_D;s__Nitrospira_D sp002083555	98.37	0.868							ani_screen	classification based on ANI only	GCA_013140455.1, s__Nitrospira_D sp013140455, 95.0, 88.6, 0.625; GCA_030653545.1, s__Nitrospira_D sp030653545, 95.0, 91.42, 0.702; GCA_024998645.1, s__Nitrospira_D sp024998645, 95.0, 89.52, 0.686; GCA_002869855.2, s__Nitrospira_D sp002869855, 95.0, 88.4, 0.681; GCA_030692565.1, s__Nitrospira_D sp030692565, 95.0, 90.74, 0.638; GCF_900403705.1, s__Nitrospira_D lenta, 95.0, 86.28, 0.548					gtdbtk-2.4.0	R220
GCA_002083555	349	91.82	5.73	v1.0.11	99.75	5.22	CheckM2 v1.0.1	4009378	219543	214	214_1	1	v2.4.2	d__Bacteria;p__Nitrospirota;c__Nitrospiria;o__Nitrospirales;f__Nitrospiraceae;g__Nitrospira_D;s__Nitrospira_D sp002083555	GCA_002083555.1	95	d__Bacteria;p__Nitrospirota;c__Nitrospiria;o__Nitrospirales;f__Nitrospiraceae;g__Nitrospira_D;s__Nitrospira_D sp002083555	100	1							ani_screen	classification based on ANI only	GCA_013140455.1, s__Nitrospira_D sp013140455, 95.0, 88.57, 0.626; GCA_030653545.1, s__Nitrospira_D sp030653545, 95.0, 91.48, 0.698; GCA_024998645.1, s__Nitrospira_D sp024998645, 95.0, 89.3, 0.675; GCA_002869855.2, s__Nitrospira_D sp002869855, 95.0, 89.04, 0.688; GCF_900403705.1, s__Nitrospira_D lenta, 95.0, 86.03, 0.547; GCA_030692565.1, s__Nitrospira_D sp030692565, 95.0, 90.8, 0.667					gtdbtk-2.4.0	R220
LUA16 (Ca. Nitrospira sp. LUA16)	350	96.76	5.18	v1.0.11	100	6.59	CheckM2 v1.0.1							d__Bacteria;p__Nitrospirota;c__Nitrospiria;o__Nitrospirales;f__Nitrospiraceae;g__Nitrospira_D;s__											d__Bacteria;p__Nitrospirota;c__Nitrospiria;o__Nitrospirales;f__Nitrospiraceae;g__Nitrospira_D;s__	taxonomic classification fully defined by topology	classification based on placement in class-level tree	N/A	94.04	11	0.89089		gtdbtk-2.4.0	R220
GCA_001273775	351	95.91	6.55	v1.0.11	99.99	5.93	CheckM2 v1.0.1	4589485	4589485	224	224_0	1	v2.4.2	d__Bacteria;p__Nitrospirota;c__Nitrospiria;o__Nitrospirales;f__Nitrospiraceae;g__Nitrospira_D;s__Nitrospira_D moscoviensis	GCF_001273775.1	95	d__Bacteria;p__Nitrospirota;c__Nitrospiria;o__Nitrospirales;f__Nitrospiraceae;g__Nitrospira_D;s__Nitrospira_D moscoviensis	100	1							ani_screen	classification based on ANI only	N/A					gtdbtk-2.4.0	R220
GCA_023248355	352	88.81	1.36	v1.0.11	82.7	1.07	CheckM2 v1.0.1	2489035	21965	203	203_1	2	v2.4.2	d__Bacteria;p__Nitrospirota;c__Nitrospiria;o__Nitrospirales;f__Nitrospiraceae;g__Nitrospira_D;s__Nitrospira_D sp023248355	GCA_023248355.1	95	d__Bacteria;p__Nitrospirota;c__Nitrospiria;o__Nitrospirales;f__Nitrospiraceae;g__Nitrospira_D;s__Nitrospira_D sp023248355	100	1							ani_screen	classification based on ANI only	N/A					gtdbtk-2.4.0	R220
SMAGOTU_21027	353	85.48	4.55	v1.0.11	75.9	3.13	CheckM2 v1.0.1	2447858	22730	209	209_0	1	v2.4.2	d__Bacteria;p__Nitrospirota;c__Nitrospiria;o__Nitrospirales;f__Nitrospiraceae;g__Nitrospira_D;s__						GCA_023248355.1	95	d__Bacteria;p__Nitrospirota;c__Nitrospiria;o__Nitrospirales;f__Nitrospiraceae;g__Nitrospira_D;s__Nitrospira_D sp023248355	80.49	0.152	d__Bacteria;p__Nitrospirota;c__Nitrospiria;o__Nitrospirales;f__Nitrospiraceae;g__Nitrospira_D;s__	taxonomic classification defined by topology and ANI	classification based on placement in class-level tree	GCA_005239465.1, s__Nitrospira_D sp005239465, 95.0, 82.49, 0.254	71.16	11	0.93254		gtdbtk-2.4.0	R220
GCA_016195505	354	81.55	5	v1.0.11	87.45	5.51	CheckM2 v1.0.1	2611586	7600	208	208_0	1	v2.4.2	d__Bacteria;p__Nitrospirota;c__Nitrospiria;o__Nitrospirales;f__Nitrospiraceae;g__Nitrospira_D;s__Nitrospira_D sp016195505	GCA_016195505.1	95	d__Bacteria;p__Nitrospirota;c__Nitrospiria;o__Nitrospirales;f__Nitrospiraceae;g__Nitrospira_D;s__Nitrospira_D sp016195505	100	1							ani_screen	classification based on ANI only	N/A					gtdbtk-2.4.0	R220
SPIREOTU_01821391	355	95.85	3.64	v1.0.11	99.99	0.94	CheckM2 v1.0.1	3994217	92098	207	207_0	1	v2.4.2	d__Bacteria;p__Nitrospirota;c__Nitrospiria;o__Nitrospirales;f__Nitrospiraceae;g__Nitrospira_D;s__						GCA_005239465.1	95	d__Bacteria;p__Nitrospirota;c__Nitrospiria;o__Nitrospirales;f__Nitrospiraceae;g__Nitrospira_D;s__Nitrospira_D sp005239465	85.06	0.406	d__Bacteria;p__Nitrospirota;c__Nitrospiria;o__Nitrospirales;f__Nitrospiraceae;g__Nitrospira_D;s__	taxonomic classification defined by topology and ANI	classification based on placement in class-level tree	GCA_016195505.1, s__Nitrospira_D sp016195505, 95.0, 83.14, 0.24; GCA_023248355.1, s__Nitrospira_D sp023248355, 95.0, 80.07, 0.175	93.53	11	0.94182		gtdbtk-2.4.0	R220
GCA_005239465	356	94.03	2.73	v1.0.11	99.91	1.03	CheckM2 v1.0.1	3299906	98125	206	206_0	1	v2.4.2	d__Bacteria;p__Nitrospirota;c__Nitrospiria;o__Nitrospirales;f__Nitrospiraceae;g__Nitrospira_D;s__Nitrospira_D sp005239465	GCA_005239465.1	95	d__Bacteria;p__Nitrospirota;c__Nitrospiria;o__Nitrospirales;f__Nitrospiraceae;g__Nitrospira_D;s__Nitrospira_D sp005239465	99.99	1							ani_screen	classification based on ANI only	N/A					gtdbtk-2.4.0	R220
SPIREOTU_00865455	357	97.67	3.64	v1.0.11	100	0.83	CheckM2 v1.0.1	2403552	66117	205	205_0	1	v2.4.2	d__Bacteria;p__Nitrospirota;c__Nitrospiria;o__Nitrospirales;f__Nitrospiraceae;g__Nitrospira_D;s__											d__Bacteria;p__Nitrospirota;c__Nitrospiria;o__Nitrospirales;f__Nitrospiraceae;g__Nitrospira_D;s__	taxonomic classification defined by topology and ANI	classification based on placement in class-level tree	GCA_005239465.1, s__Nitrospira_D sp005239465, 95.0, 80.38, 0.199	95.13	11	0.90383		gtdbtk-2.4.0	R220
SMAGOTU_21064	358	86.36	2.73	v1.0.11	86.36	2.29	CheckM2 v1.0.1	2433699	14245	204	204_0	1	v2.4.2	d__Bacteria;p__Nitrospirota;c__Nitrospiria;o__Nitrospirales;f__Nitrospiraceae;g__Nitrospira_D;s__											d__Bacteria;p__Nitrospirota;c__Nitrospiria;o__Nitrospirales;f__Nitrospiraceae;g__Nitrospira_D;s__	taxonomic classification fully defined by topology	classification based on placement in class-level tree	N/A	80.02	11	0.90304		gtdbtk-2.4.0	R220
GCA_029858095	359	81.37	4.95	v1.0.11	84.35	1.55	CheckM2 v1.0.1	2219854	5037	198	198_2	2	v2.4.2	d__Bacteria;p__Nitrospirota;c__Nitrospiria;o__Nitrospirales;f__Nitrospiraceae;g__Nitrospira_D;s__Nitrospira_D sp029858925	GCA_029858925.1	95	d__Bacteria;p__Nitrospirota;c__Nitrospiria;o__Nitrospirales;f__Nitrospiraceae;g__Nitrospira_D;s__Nitrospira_D sp029858925	98.94	0.707							ani_screen	classification based on ANI only	N/A					gtdbtk-2.4.0	R220
GCA_029858925	360	81.34	2.32	v1.0.11	78.52	3.56	CheckM2 v1.0.1	2177252	5080	198	198_1	3	v2.4.2	d__Bacteria;p__Nitrospirota;c__Nitrospiria;o__Nitrospirales;f__Nitrospiraceae;g__Nitrospira_D;s__Nitrospira_D sp029858925	GCA_029858925.1	95	d__Bacteria;p__Nitrospirota;c__Nitrospiria;o__Nitrospirales;f__Nitrospiraceae;g__Nitrospira_D;s__Nitrospira_D sp029858925	100	0.998							ani_screen	classification based on ANI only	N/A					gtdbtk-2.4.0	R220
SPIREOTU_01632321	361	75.28	0.96	v1.0.11	82.72	3.14	CheckM2 v1.0.1	1920008	10419	199	199_2	1	v2.4.2	d__Bacteria;p__Nitrospirota;c__Nitrospiria;o__Nitrospirales;f__Nitrospiraceae;g__Nitrospira_D;s__Nitrospira_D sp005793285	GCA_005793285.1	95	d__Bacteria;p__Nitrospirota;c__Nitrospiria;o__Nitrospirales;f__Nitrospiraceae;g__Nitrospira_D;s__Nitrospira_D sp005793285	99.2	0.762							ani_screen	classification based on ANI only	GCA_022843785.1, s__Nitrospira_D sp022843785, 95.0, 89.48, 0.571; GCA_002083405.1, s__Nitrospira_D sp002083405, 95.0, 89.77, 0.546; GCA_015904055.1, s__Nitrospira_D sp015904055, 95.0, 88.7, 0.423; GCA_002083565.1, s__Nitrospira_D sp002083565, 95.0, 89.42, 0.504; GCA_015904075.1, s__Nitrospira_D sp015904075, 95.0, 88.58, 0.424; GCA_022842445.1, s__Nitrospira_D sp022842445, 95.0, 89.68, 0.547					gtdbtk-2.4.0	R220
GCA_005799375	362	75.46	6.84	v1.0.11	85.74	7.22	CheckM2 v1.0.1	1924517	9015	199	199_1	1	v2.4.2	d__Bacteria;p__Nitrospirota;c__Nitrospiria;o__Nitrospirales;f__Nitrospiraceae;g__Nitrospira_D;s__						GCA_005793285.1	95	d__Bacteria;p__Nitrospirota;c__Nitrospiria;o__Nitrospirales;f__Nitrospiraceae;g__Nitrospira_D;s__Nitrospira_D sp005793285	94.81	0.554	d__Bacteria;p__Nitrospirota;c__Nitrospiria;o__Nitrospirales;f__Nitrospiraceae;g__Nitrospira_D;s__	taxonomic classification defined by topology and ANI	classification based on placement in class-level tree	GCA_002083405.1, s__Nitrospira_D sp002083405, 95.0, 89.61, 0.564; GCA_022842445.1, s__Nitrospira_D sp022842445, 95.0, 89.46, 0.544; GCA_022843785.1, s__Nitrospira_D sp022843785, 95.0, 89.22, 0.546; GCA_002083565.1, s__Nitrospira_D sp002083565, 95.0, 88.98, 0.493; GCA_015904055.1, s__Nitrospira_D sp015904055, 95.0, 88.79, 0.415; GCA_015904075.1, s__Nitrospira_D sp015904075, 95.0, 88.66, 0.434; GCA…	63.93	11	0.98389	Genome not assigned to closest species as it falls outside its pre-defined ANI radius;Genome has more than 12.5% of markers with multiple hits	gtdbtk-2.4.0	R220
GCA_015904085	363	77.08	5	v1.0.11	78.31	16.63	CheckM2 v1.0.1	3689189	38369	200	200_2	1	v2.4.2	d__Bacteria;p__Nitrospirota;c__Nitrospiria;o__Nitrospirales;f__Nitrospiraceae;g__Nitrospira_D;s__Nitrospira_D sp015904055	GCA_015904055.1	95	d__Bacteria;p__Nitrospirota;c__Nitrospiria;o__Nitrospirales;f__Nitrospiraceae;g__Nitrospira_D;s__Nitrospira_D sp015904055	98.58	0.811							ani_screen	classification based on ANI only	GCA_002083405.1, s__Nitrospira_D sp002083405, 95.0, 87.29, 0.422; GCA_022843785.1, s__Nitrospira_D sp022843785, 95.0, 86.81, 0.435; GCA_015904075.1, s__Nitrospira_D sp015904075, 95.0, 95.03, 0.624; GCA_005793285.1, s__Nitrospira_D sp005793285, 95.0, 89.84, 0.432; GCA_002083565.1, s__Nitrospira_D sp002083565, 95.0, 86.78, 0.465; GCA_022842445.1, s__Nitrospira_D sp022842445, 95.0, 87.02, 0.431					gtdbtk-2.4.0	R220
GCA_015904025	364	76.1	2.5	v1.0.11	82.17	15.94	CheckM2 v1.0.1	3391816	29392	200	200_1	1	v2.4.2	d__Bacteria;p__Nitrospirota;c__Nitrospiria;o__Nitrospirales;f__Nitrospiraceae;g__Nitrospira_D;s__Nitrospira_D sp015904075	GCA_015904075.1	95	d__Bacteria;p__Nitrospirota;c__Nitrospiria;o__Nitrospirales;f__Nitrospiraceae;g__Nitrospira_D;s__Nitrospira_D sp015904075	97.21	0.725							ani_screen	classification based on ANI only	GCA_022843785.1, s__Nitrospira_D sp022843785, 95.0, 89.74, 0.474; GCA_002083565.1, s__Nitrospira_D sp002083565, 95.0, 89.81, 0.487; GCA_005793285.1, s__Nitrospira_D sp005793285, 95.0, 89.91, 0.419; GCA_015904045.1, s__Nitrospira_D sp015904045, 95.0, 87.41, 0.181; GCA_002083405.1, s__Nitrospira_D sp002083405, 95.0, 89.95, 0.462; GCA_015904055.1, s__Nitrospira_D sp015904055, 95.0, 94.0, 0.506; GCA_…					gtdbtk-2.4.0	R220
SPIREOTU_02598682	365	93.58	3.69	v1.0.11	94.53	1.08	CheckM2 v1.0.1	3279630	14261	201	201_6	1	v2.4.2	d__Bacteria;p__Nitrospirota;c__Nitrospiria;o__Nitrospirales;f__Nitrospiraceae;g__Nitrospira_D;s__											d__Bacteria;p__Nitrospirota;c__Nitrospiria;o__Nitrospirales;f__Nitrospiraceae;g__Nitrospira_D;s__	taxonomic classification defined by topology and ANI	classification based on placement in class-level tree	GCA_002083405.1, s__Nitrospira_D sp002083405, 95.0, 90.68, 0.612; GCA_022842445.1, s__Nitrospira_D sp022842445, 95.0, 90.57, 0.603; GCA_005793285.1, s__Nitrospira_D sp005793285, 95.0, 90.36, 0.514; GCA_002083565.1, s__Nitrospira_D sp002083565, 95.0, 90.33, 0.592; GCA_022843785.1, s__Nitrospira_D sp022843785, 95.0, 90.13, 0.599; GCA_015904075.1, s__Nitrospira_D sp015904075, 95.0, 88.93, 0.495; GCA…	89.85	11	0.98438	Genome not assigned to closest species as it falls outside its pre-defined ANI radius	gtdbtk-2.4.0	R220
GCA_022843785	366	96.76	3.69	v1.0.11	99.79	0.41	CheckM2 v1.0.1	3533470	165773	201	201_5	1	v2.4.2	d__Bacteria;p__Nitrospirota;c__Nitrospiria;o__Nitrospirales;f__Nitrospiraceae;g__Nitrospira_D;s__Nitrospira_D sp022843785	GCA_022843785.1	95	d__Bacteria;p__Nitrospirota;c__Nitrospiria;o__Nitrospirales;f__Nitrospiraceae;g__Nitrospira_D;s__Nitrospira_D sp022843785	100	1							ani_screen	classification based on ANI only	GCA_015904075.1, s__Nitrospira_D sp015904075, 95.0, 89.61, 0.535; GCA_005793285.1, s__Nitrospira_D sp005793285, 95.0, 89.96, 0.511; GCA_002083565.1, s__Nitrospira_D sp002083565, 95.0, 92.87, 0.708; GCA_015904045.1, s__Nitrospira_D sp015904045, 95.0, 88.46, 0.247; GCA_002083405.1, s__Nitrospira_D sp002083405, 95.0, 92.17, 0.668; GCA_015904055.1, s__Nitrospira_D sp015904055, 95.0, 86.86, 0.411; GCA…					gtdbtk-2.4.0	R220
GCA_019750685	367	97.37	3.83	v1.0.11	99.99	4.25	CheckM2 v1.0.1	3841510	91563	201	201_1	3	v2.4.2	d__Bacteria;p__Nitrospirota;c__Nitrospiria;o__Nitrospirales;f__Nitrospiraceae;g__Nitrospira_D;s__Nitrospira_D sp002083405	GCA_002083405.1	95	d__Bacteria;p__Nitrospirota;c__Nitrospiria;o__Nitrospirales;f__Nitrospiraceae;g__Nitrospira_D;s__Nitrospira_D sp002083405	99.85	0.89							ani_screen	classification based on ANI only	GCA_015904075.1, s__Nitrospira_D sp015904075, 95.0, 90.08, 0.561; GCA_022843785.1, s__Nitrospira_D sp022843785, 95.0, 91.93, 0.696; GCA_005793285.1, s__Nitrospira_D sp005793285, 95.0, 89.96, 0.525; GCA_002083565.1, s__Nitrospira_D sp002083565, 95.0, 94.84, 0.753; GCA_015904045.1, s__Nitrospira_D sp015904045, 95.0, 89.73, 0.261; GCA_015904055.1, s__Nitrospira_D sp015904055, 95.0, 87.47, 0.43; GCA_…					gtdbtk-2.4.0	R220
GCA_015903955	368	95.17	3.69	v1.0.11	92.96	0.74	CheckM2 v1.0.1	2765952	38459	201	201_2	2	v2.4.2	d__Bacteria;p__Nitrospirota;c__Nitrospiria;o__Nitrospirales;f__Nitrospiraceae;g__Nitrospira_D;s__Nitrospira_D sp002083565	GCA_002083565.1	95	d__Bacteria;p__Nitrospirota;c__Nitrospiria;o__Nitrospirales;f__Nitrospiraceae;g__Nitrospira_D;s__Nitrospira_D sp002083565	95.69	0.74							ani_screen	classification based on ANI only	GCA_022843785.1, s__Nitrospira_D sp022843785, 95.0, 93.13, 0.778; GCA_015904075.1, s__Nitrospira_D sp015904075, 95.0, 89.86, 0.509; GCA_005793285.1, s__Nitrospira_D sp005793285, 95.0, 89.65, 0.483; GCA_015904045.1, s__Nitrospira_D sp015904045, 95.0, 93.73, 0.389; GCA_015904055.1, s__Nitrospira_D sp015904055, 95.0, 86.98, 0.477; GCA_022842445.1, s__Nitrospira_D sp022842445, 95.0, 95.24, 0.806; GCA…					gtdbtk-2.4.0	R220
GCA_002083565	369	92.06	4.6	v1.0.11	86.11	1.4	CheckM2 v1.0.1	2935895	34227	201	201_3	1	v2.4.2	d__Bacteria;p__Nitrospirota;c__Nitrospiria;o__Nitrospirales;f__Nitrospiraceae;g__Nitrospira_D;s__Nitrospira_D sp002083565	GCA_002083565.1	95	d__Bacteria;p__Nitrospirota;c__Nitrospiria;o__Nitrospirales;f__Nitrospiraceae;g__Nitrospira_D;s__Nitrospira_D sp002083565	100	1							ani_screen	classification based on ANI only	GCA_022843785.1, s__Nitrospira_D sp022843785, 95.0, 92.87, 0.708; GCA_015904075.1, s__Nitrospira_D sp015904075, 95.0, 89.67, 0.479; GCA_005793285.1, s__Nitrospira_D sp005793285, 95.0, 89.32, 0.453; GCA_015904045.1, s__Nitrospira_D sp015904045, 95.0, 90.29, 0.283; GCA_015904055.1, s__Nitrospira_D sp015904055, 95.0, 86.76, 0.417; GCA_002083405.1, s__Nitrospira_D sp002083405, 95.0, 94.51, 0.716; GCA…					gtdbtk-2.4.0	R220
GCA_022842445	370	88.63	5	v1.0.11	90.44	1.52	CheckM2 v1.0.1	3456686	299090	201	201_4	1	v2.4.2	d__Bacteria;p__Nitrospirota;c__Nitrospiria;o__Nitrospirales;f__Nitrospiraceae;g__Nitrospira_D;s__Nitrospira_D sp022842445	GCA_022842445.1	95	d__Bacteria;p__Nitrospirota;c__Nitrospiria;o__Nitrospirales;f__Nitrospiraceae;g__Nitrospira_D;s__Nitrospira_D sp022842445	100	1							ani_screen	classification based on ANI only	GCA_015904075.1, s__Nitrospira_D sp015904075, 95.0, 89.71, 0.505; GCA_022843785.1, s__Nitrospira_D sp022843785, 95.0, 92.78, 0.663; GCA_002083565.1, s__Nitrospira_D sp002083565, 95.0, 94.87, 0.719; GCA_005793285.1, s__Nitrospira_D sp005793285, 95.0, 89.39, 0.48; GCA_015904045.1, s__Nitrospira_D sp015904045, 95.0, 90.19, 0.275; GCA_015904055.1, s__Nitrospira_D sp015904055, 95.0, 87.22, 0.41; GCA_0…					gtdbtk-2.4.0	R220
SMAGOTU_01609	371	90.25	5.45	v1.0.11	85.81	3.42	CheckM2 v1.0.1	2580175	10500	197	197_0	1	v2.4.2	d__Bacteria;p__Nitrospirota;c__Nitrospiria;o__Nitrospirales;f__Nitrospiraceae;g__Nitrospira_D;s__											d__Bacteria;p__Nitrospirota;c__Nitrospiria;o__Nitrospirales;f__Nitrospiraceae;g__Nitrospira_D;s__	taxonomic classification defined by topology and ANI	classification based on placement in class-level tree	GCA_016873455.1, s__Nitrospira_D sp016873455, 95.0, 88.82, 0.532; GCA_002331335.1, s__Nitrospira_D sp002331335, 95.0, 87.59, 0.578; GCA_015903945.1, s__Nitrospira_D sp015903945, 95.0, 87.19, 0.503; GCA_016873515.1, s__Nitrospira_D sp016873515, 95.0, 87.13, 0.564; GCA_015904045.1, s__Nitrospira_D sp015904045, 95.0, 86.56, 0.417	85.82	11	0.97219	Genome not assigned to closest species as it falls outside its pre-defined ANI radius	gtdbtk-2.4.0	R220
GCA_016873515	372	96.82	4.22	v1.0.11	99.9	0.49	CheckM2 v1.0.1	1979228	45005	196	196_1	2	v2.4.2	d__Bacteria;p__Nitrospirota;c__Nitrospiria;o__Nitrospirales;f__Nitrospiraceae;g__Nitrospira_D;s__Nitrospira_D sp016873515	GCA_016873515.1	95	d__Bacteria;p__Nitrospirota;c__Nitrospiria;o__Nitrospirales;f__Nitrospiraceae;g__Nitrospira_D;s__Nitrospira_D sp016873515	100	0.999							ani_screen	classification based on ANI only	GCA_016873455.1, s__Nitrospira_D sp016873455, 95.0, 88.79, 0.733					gtdbtk-2.4.0	R220
GCA_016873455	373	96.82	5.78	v1.0.11	99.89	2.46	CheckM2 v1.0.1	2726204	30264	196	196_2	1	v2.4.2	d__Bacteria;p__Nitrospirota;c__Nitrospiria;o__Nitrospirales;f__Nitrospiraceae;g__Nitrospira_D;s__Nitrospira_D sp016873455	GCA_016873455.1	95	d__Bacteria;p__Nitrospirota;c__Nitrospiria;o__Nitrospirales;f__Nitrospiraceae;g__Nitrospira_D;s__Nitrospira_D sp016873455	100	1							ani_screen	classification based on ANI only	GCA_002331335.1, s__Nitrospira_D sp002331335, 95.0, 85.23, 0.464; GCA_016873515.1, s__Nitrospira_D sp016873515, 95.0, 88.79, 0.733; GCA_015903945.1, s__Nitrospira_D sp015903945, 95.0, 85.06, 0.425					gtdbtk-2.4.0	R220
GCA_002331335	374	93.12	2.78	v1.0.11	95.26	0.6	CheckM2 v1.0.1	3563798	247396	195	195_1	2	v2.4.2	d__Bacteria;p__Nitrospirota;c__Nitrospiria;o__Nitrospirales;f__Nitrospiraceae;g__Nitrospira_D;s__Nitrospira_D sp002331335	GCA_002331335.1	95	d__Bacteria;p__Nitrospirota;c__Nitrospiria;o__Nitrospirales;f__Nitrospiraceae;g__Nitrospira_D;s__Nitrospira_D sp002331335	100	1							ani_screen	classification based on ANI only	GCA_016873455.1, s__Nitrospira_D sp016873455, 95.0, 85.23, 0.464; GCA_015904045.1, s__Nitrospira_D sp015904045, 95.0, 92.79, 0.549; GCA_015903945.1, s__Nitrospira_D sp015903945, 95.0, 93.9, 0.782					gtdbtk-2.4.0	R220
GCA_015904045	375	89.99	4.55	v1.0.11	86.65	22.66	CheckM2 v1.0.1	3579929	17570	195	195_3	1	v2.4.2	d__Bacteria;p__Nitrospirota;c__Nitrospiria;o__Nitrospirales;f__Nitrospiraceae;g__Nitrospira_D;s__Nitrospira_D sp015904045	GCA_015904045.1	95	d__Bacteria;p__Nitrospirota;c__Nitrospiria;o__Nitrospirales;f__Nitrospiraceae;g__Nitrospira_D;s__Nitrospira_D sp015904045	100	0.999							ani_screen	classification based on ANI only	GCA_022843785.1, s__Nitrospira_D sp022843785, 95.0, 88.46, 0.247; GCA_015904075.1, s__Nitrospira_D sp015904075, 95.0, 85.22, 0.191; GCA_002083565.1, s__Nitrospira_D sp002083565, 95.0, 90.29, 0.283; GCA_002331335.1, s__Nitrospira_D sp002331335, 95.0, 92.79, 0.549; GCA_002083405.1, s__Nitrospira_D sp002083405, 95.0, 89.52, 0.251; GCA_022842445.1, s__Nitrospira_D sp022842445, 95.0, 90.19, 0.275; GCA…					gtdbtk-2.4.0	R220
GCA_015903945	376	88.12	4.09	v1.0.11	94.17	0.23	CheckM2 v1.0.1	2951825	44739	195	195_2	1	v2.4.2	d__Bacteria;p__Nitrospirota;c__Nitrospiria;o__Nitrospirales;f__Nitrospiraceae;g__Nitrospira_D;s__Nitrospira_D sp015903945	GCA_015903945.1	95	d__Bacteria;p__Nitrospirota;c__Nitrospiria;o__Nitrospirales;f__Nitrospiraceae;g__Nitrospira_D;s__Nitrospira_D sp015903945	100	1							ani_screen	classification based on ANI only	GCA_002331335.1, s__Nitrospira_D sp002331335, 95.0, 93.9, 0.782; GCA_016873455.1, s__Nitrospira_D sp016873455, 95.0, 85.06, 0.425; GCA_015904045.1, s__Nitrospira_D sp015904045, 95.0, 94.02, 0.662					gtdbtk-2.4.0	R220
GCA_002451055	377	86.53	2.55	v1.0.11	90.77	1.57	CheckM2 v1.0.1	3065969	17974	127	127_0	1	v2.4.2	d__Bacteria;p__Nitrospirota;c__Nitrospiria;o__Nitrospirales;f__Nitrospiraceae;g__Nitrospira_D;s__Nitrospira_D sp002451055	GCA_002451055.1	95	d__Bacteria;p__Nitrospirota;c__Nitrospiria;o__Nitrospirales;f__Nitrospiraceae;g__Nitrospira_D;s__Nitrospira_D sp002451055	100	0.999							ani_screen	classification based on ANI only	N/A					gtdbtk-2.4.0	R220
GCA_029879905	378	96.76	6.09	v1.0.11	99.68	5.28	CheckM2 v1.0.1	4145153	9741	128	128_0	1	v2.4.2	d__Bacteria;p__Nitrospirota;c__Nitrospiria;o__Nitrospirales;f__Nitrospiraceae;g__Nitrospira_D;s__Nitrospira_D sp029879905	GCA_029879905.1	95	d__Bacteria;p__Nitrospirota;c__Nitrospiria;o__Nitrospirales;f__Nitrospiraceae;g__Nitrospira_D;s__Nitrospira_D sp029879905	100	0.999							ani_screen	classification based on ANI only	N/A					gtdbtk-2.4.0	R220
GCA_024331045	379	89.19	0	v1.0.11	84.67	1.14	CheckM2 v1.0.1	2854954	45963	141	141_1	2	v2.4.2	d__Bacteria;p__Nitrospirota;c__Nitrospiria;o__Nitrospirales;f__Nitrospiraceae;g__Nitrospira_D;s__Nitrospira_D sp024331045	GCA_024331045.1	95	d__Bacteria;p__Nitrospirota;c__Nitrospiria;o__Nitrospirales;f__Nitrospiraceae;g__Nitrospira_D;s__Nitrospira_D sp024331045	100	1							ani_screen	classification based on ANI only	GCF_001458695.1, s__Nitrospira_D inopinata, 95.0, 87.54, 0.334					gtdbtk-2.4.0	R220
GCA_024330925	380	93.12	0	v1.0.11	90.91	0.68	CheckM2 v1.0.1	2441029	27010	142	142_0	1	v2.4.2	d__Bacteria;p__Nitrospirota;c__Nitrospiria;o__Nitrospirales;f__Nitrospiraceae;g__Nitrospira_D;s__Nitrospira_D sp024330925	GCA_024330925.1	95	d__Bacteria;p__Nitrospirota;c__Nitrospiria;o__Nitrospirales;f__Nitrospiraceae;g__Nitrospira_D;s__Nitrospira_D sp024330925	100	1							ani_screen	classification based on ANI only	GCA_024330945.1, s__Nitrospira_D sp024330945, 95.0, 87.9, 0.275					gtdbtk-2.4.0	R220
GCA_024330965	381	93.99	1.82	v1.0.11	93.37	0.04	CheckM2 v1.0.1	2861847	85185	139	139_1	4	v2.4.2	d__Bacteria;p__Nitrospirota;c__Nitrospiria;o__Nitrospirales;f__Nitrospiraceae;g__Nitrospira_D;s__Nitrospira_D sp024330965	GCA_024330965.1	95	d__Bacteria;p__Nitrospirota;c__Nitrospiria;o__Nitrospirales;f__Nitrospiraceae;g__Nitrospira_D;s__Nitrospira_D sp024330965	99.99	1							ani_screen	classification based on ANI only	GCF_001458695.1, s__Nitrospira_D inopinata, 95.0, 86.85, 0.594; GCA_024331125.1, s__Nitrospira_D sp024331125, 95.0, 86.72, 0.526; GCA_024331085.1, s__Nitrospira_D sp024331085, 95.0, 86.77, 0.527; GCA_024330945.1, s__Nitrospira_D sp024330945, 95.0, 87.49, 0.578; GCA_020216985.1, s__Nitrospira_D sp020216985, 95.0, 87.56, 0.59; GCA_024331095.1, s__Nitrospira_D sp024331095, 95.0, 86.77, 0.555					gtdbtk-2.4.0	R220
GCA_024330945	382	93.58	1.82	v1.0.11	95.29	0.94	CheckM2 v1.0.1	2524496	18544	140	140_6	1	v2.4.2	d__Bacteria;p__Nitrospirota;c__Nitrospiria;o__Nitrospirales;f__Nitrospiraceae;g__Nitrospira_D;s__Nitrospira_D sp024330945	GCA_024330945.1	95	d__Bacteria;p__Nitrospirota;c__Nitrospiria;o__Nitrospirales;f__Nitrospiraceae;g__Nitrospira_D;s__Nitrospira_D sp024330945	100	0.999							ani_screen	classification based on ANI only	GCA_024330965.1, s__Nitrospira_D sp024330965, 95.0, 87.49, 0.578; GCA_024331125.1, s__Nitrospira_D sp024331125, 95.0, 90.86, 0.647; GCF_001458695.1, s__Nitrospira_D inopinata, 95.0, 90.7, 0.754; GCA_024331085.1, s__Nitrospira_D sp024331085, 95.0, 90.76, 0.643; GCA_024331095.1, s__Nitrospira_D sp024331095, 95.0, 90.76, 0.677; GCA_020216985.1, s__Nitrospira_D sp020216985, 95.0, 90.87, 0.678; GCA_02…					gtdbtk-2.4.0	R220
GCA_020216985	383	91.76	3.64	v1.0.11	87.49	0.26	CheckM2 v1.0.1	2263711	10000	140	140_4	1	v2.4.2	d__Bacteria;p__Nitrospirota;c__Nitrospiria;o__Nitrospirales;f__Nitrospiraceae;g__Nitrospira_D;s__Nitrospira_D sp020216985	GCA_020216985.1	95	d__Bacteria;p__Nitrospirota;c__Nitrospiria;o__Nitrospirales;f__Nitrospiraceae;g__Nitrospira_D;s__Nitrospira_D sp020216985	100	0.999							ani_screen	classification based on ANI only	GCA_024331125.1, s__Nitrospira_D sp024331125, 95.0, 92.55, 0.771; GCF_001458695.1, s__Nitrospira_D inopinata, 95.0, 92.27, 0.858; GCA_024331085.1, s__Nitrospira_D sp024331085, 95.0, 92.46, 0.751; GCA_024330965.1, s__Nitrospira_D sp024330965, 95.0, 87.56, 0.59; GCA_024330945.1, s__Nitrospira_D sp024330945, 95.0, 90.87, 0.678; GCA_024331095.1, s__Nitrospira_D sp024331095, 95.0, 91.99, 0.745					gtdbtk-2.4.0	R220
GCA_001458695	384	96.82	4.77	v1.0.11	99.99	0.25	CheckM2 v1.0.1	3295117	3295117	140	140_5	1	v2.4.2	d__Bacteria;p__Nitrospirota;c__Nitrospiria;o__Nitrospirales;f__Nitrospiraceae;g__Nitrospira_D;s__Nitrospira_D inopinata	GCF_001458695.1	95	d__Bacteria;p__Nitrospirota;c__Nitrospiria;o__Nitrospirales;f__Nitrospiraceae;g__Nitrospira_D;s__Nitrospira_D inopinata	100	1							ani_screen	classification based on ANI only	GCA_024331125.1, s__Nitrospira_D sp024331125, 95.0, 92.45, 0.827; GCA_024330965.1, s__Nitrospira_D sp024330965, 95.0, 86.85, 0.594; GCA_024330945.1, s__Nitrospira_D sp024330945, 95.0, 90.7, 0.754; GCA_024331095.1, s__Nitrospira_D sp024331095, 95.0, 91.64, 0.822; GCA_024331045.1, s__Nitrospira_D sp024331045, 95.0, 87.54, 0.334; GCA_024331085.1, s__Nitrospira_D sp024331085, 95.0, 91.56, 0.794; GCA_…					gtdbtk-2.4.0	R220
GCA_024331125	385	91.36	2.95	v1.0.11	88.98	0.25	CheckM2 v1.0.1	2947950	507467	140	140_2	1	v2.4.2	d__Bacteria;p__Nitrospirota;c__Nitrospiria;o__Nitrospirales;f__Nitrospiraceae;g__Nitrospira_D;s__Nitrospira_D sp024331125	GCA_024331125.1	95	d__Bacteria;p__Nitrospirota;c__Nitrospiria;o__Nitrospirales;f__Nitrospiraceae;g__Nitrospira_D;s__Nitrospira_D sp024331125	100	1							ani_screen	classification based on ANI only	GCF_001458695.1, s__Nitrospira_D inopinata, 95.0, 92.45, 0.827; GCA_024331085.1, s__Nitrospira_D sp024331085, 95.0, 93.71, 0.745; GCA_024330965.1, s__Nitrospira_D sp024330965, 95.0, 86.72, 0.526; GCA_024330945.1, s__Nitrospira_D sp024330945, 95.0, 90.86, 0.647; GCA_020216985.1, s__Nitrospira_D sp020216985, 95.0, 92.55, 0.771; GCA_024331095.1, s__Nitrospira_D sp024331095, 95.0, 93.46, 0.73					gtdbtk-2.4.0	R220
GCA_024331095	386	92.33	1.82	v1.0.11	80.06	2.16	CheckM2 v1.0.1	2636215	56304	140	140_3	1	v2.4.2	d__Bacteria;p__Nitrospirota;c__Nitrospiria;o__Nitrospirales;f__Nitrospiraceae;g__Nitrospira_D;s__Nitrospira_D sp024331095	GCA_024331095.1	95	d__Bacteria;p__Nitrospirota;c__Nitrospiria;o__Nitrospirales;f__Nitrospiraceae;g__Nitrospira_D;s__Nitrospira_D sp024331095	100	1							ani_screen	classification based on ANI only	GCF_001458695.1, s__Nitrospira_D inopinata, 95.0, 91.64, 0.822; GCA_024331125.1, s__Nitrospira_D sp024331125, 95.0, 93.46, 0.73; GCA_024331085.1, s__Nitrospira_D sp024331085, 95.0, 93.04, 0.72; GCA_024330965.1, s__Nitrospira_D sp024330965, 95.0, 86.77, 0.555; GCA_024330945.1, s__Nitrospira_D sp024330945, 95.0, 90.76, 0.677; GCA_020216985.1, s__Nitrospira_D sp020216985, 95.0, 91.99, 0.745					gtdbtk-2.4.0	R220
GCA_024331085	387	88.14	0	v1.0.11	83.84	5.18	CheckM2 v1.0.1	2719143	21200	140	140_1	3	v2.4.2	d__Bacteria;p__Nitrospirota;c__Nitrospiria;o__Nitrospirales;f__Nitrospiraceae;g__Nitrospira_D;s__Nitrospira_D sp024331085	GCA_024331085.1	95	d__Bacteria;p__Nitrospirota;c__Nitrospiria;o__Nitrospirales;f__Nitrospiraceae;g__Nitrospira_D;s__Nitrospira_D sp024331085	100	1							ani_screen	classification based on ANI only	GCF_001458695.1, s__Nitrospira_D inopinata, 95.0, 91.56, 0.794; GCA_024331125.1, s__Nitrospira_D sp024331125, 95.0, 93.71, 0.745; GCA_024330965.1, s__Nitrospira_D sp024330965, 95.0, 86.77, 0.527; GCA_024330945.1, s__Nitrospira_D sp024330945, 95.0, 90.76, 0.643; GCA_020216985.1, s__Nitrospira_D sp020216985, 95.0, 92.46, 0.751; GCA_024331095.1, s__Nitrospira_D sp024331095, 95.0, 93.04, 0.72					gtdbtk-2.4.0	R220
GCA_030144965	388	95.85	3.69	v1.0.11	99.98	2.43	CheckM2 v1.0.1	4705959	312936	194	194_0	1	v2.4.2	d__Bacteria;p__Nitrospirota;c__Nitrospiria;o__Nitrospirales;f__Nitrospiraceae;g__Nitrospira_D;s__Nitrospira_D sp030144965	GCA_030144965.1	95	d__Bacteria;p__Nitrospirota;c__Nitrospiria;o__Nitrospirales;f__Nitrospiraceae;g__Nitrospira_D;s__Nitrospira_D sp030144965	100	1							ani_screen	classification based on ANI only	N/A					gtdbtk-2.4.0	R220
GCA_002083365	389	95.85	3.69	v1.0.11	99.95	1.8	CheckM2 v1.0.1	4415371	142082	186	186_0	1	v2.4.2	d__Bacteria;p__Nitrospirota;c__Nitrospiria;o__Nitrospirales;f__Nitrospiraceae;g__Nitrospira_D;s__Nitrospira_D sp002083365	GCA_002083365.1	95	d__Bacteria;p__Nitrospirota;c__Nitrospiria;o__Nitrospirales;f__Nitrospiraceae;g__Nitrospira_D;s__Nitrospira_D sp002083365	100	1							ani_screen	classification based on ANI only	N/A					gtdbtk-2.4.0	R220
SPIREOTU_00094861	390	93.3	3.01	v1.0.11	95.25	0.29	CheckM2 v1.0.1	4006204	16173	184	184_1	2	v2.4.2	d__Bacteria;p__Nitrospirota;c__Nitrospiria;o__Nitrospirales;f__Nitrospiraceae;g__Nitrospira_D;s__						GCA_002083365.1	95	d__Bacteria;p__Nitrospirota;c__Nitrospiria;o__Nitrospirales;f__Nitrospiraceae;g__Nitrospira_D;s__Nitrospira_D sp002083365	82.53	0.269	d__Bacteria;p__Nitrospirota;c__Nitrospiria;o__Nitrospirales;f__Nitrospiraceae;g__Nitrospira_D;s__	taxonomic classification defined by topology and ANI	classification based on placement in class-level tree	GCA_030444405.1, s__Nitrospira_D sp030444405, 95.0, 83.46, 0.33; GCA_025934915.1, s__Nitrospira_D sp025934915, 95.0, 83.24, 0.266; GCA_025936075.1, s__Nitrospira_D sp025936075, 95.0, 83.24, 0.24; GCA_019636835.1, s__Nitrospira_D sp019636835, 95.0, 83.19, 0.271; GCA_029194675.1, s__Nitrospira_D sp029194675, 95.0, 82.92, 0.245; GCA_018242685.1, s__Nitrospira_D sp018242685, 95.0, 82.83, 0.278; GCA_9…	88.78	11	0.96812		gtdbtk-2.4.0	R220
SMAGOTU_21038	391	92.54	4.55	v1.0.11	93.25	3.91	CheckM2 v1.0.1	3682670	13036	185	185_0	1	v2.4.2	d__Bacteria;p__Nitrospirota;c__Nitrospiria;o__Nitrospirales;f__Nitrospiraceae;g__Nitrospira_D;s__						GCA_002083365.1	95	d__Bacteria;p__Nitrospirota;c__Nitrospiria;o__Nitrospirales;f__Nitrospiraceae;g__Nitrospira_D;s__Nitrospira_D sp002083365	80.83	0.176	d__Bacteria;p__Nitrospirota;c__Nitrospiria;o__Nitrospirales;f__Nitrospiraceae;g__Nitrospira_D;s__	taxonomic classification defined by topology and ANI	classification based on placement in class-level tree	GCA_030444405.1, s__Nitrospira_D sp030444405, 95.0, 82.75, 0.248; GCA_019636835.1, s__Nitrospira_D sp019636835, 95.0, 82.72, 0.232; GCA_025934915.1, s__Nitrospira_D sp025934915, 95.0, 82.41, 0.218; GCA_018242685.1, s__Nitrospira_D sp018242685, 95.0, 82.15, 0.225; GCA_024998685.1, s__Nitrospira_D sp024998685, 95.0, 81.94, 0.207; GCA_029194675.1, s__Nitrospira_D sp029194675, 95.0, 81.89, 0.209; GCA…	85.96	11	0.96738		gtdbtk-2.4.0	R220
GCA_902500825	392	94.94	2.83	v1.0.11	99.85	0.09	CheckM2 v1.0.1	3785413	121084	179	179_1	2	v2.4.2	d__Bacteria;p__Nitrospirota;c__Nitrospiria;o__Nitrospirales;f__Nitrospiraceae;g__Nitrospira_D;s__Nitrospira_D sp902500825	GCA_902500825.1	95	d__Bacteria;p__Nitrospirota;c__Nitrospiria;o__Nitrospirales;f__Nitrospiraceae;g__Nitrospira_D;s__Nitrospira_D sp902500825	99.99	1							ani_screen	classification based on ANI only	GCA_025934915.1, s__Nitrospira_D sp025934915, 95.0, 85.33, 0.457; GCA_018242685.1, s__Nitrospira_D sp018242685, 95.0, 84.88, 0.495; GCA_019636835.1, s__Nitrospira_D sp019636835, 95.0, 86.03, 0.48					gtdbtk-2.4.0	R220
GCA_019636835	393	87.22	1.97	v1.0.11	88.42	0.92	CheckM2 v1.0.1	3849678	41677	182	182_0	1	v2.4.2	d__Bacteria;p__Nitrospirota;c__Nitrospiria;o__Nitrospirales;f__Nitrospiraceae;g__Nitrospira_D;s__Nitrospira_D sp019636835	GCA_019636835.1	95	d__Bacteria;p__Nitrospirota;c__Nitrospiria;o__Nitrospirales;f__Nitrospiraceae;g__Nitrospira_D;s__Nitrospira_D sp019636835	100	1							ani_screen	classification based on ANI only	GCA_902500825.1, s__Nitrospira_D sp902500825, 95.0, 86.03, 0.48; GCA_025934915.1, s__Nitrospira_D sp025934915, 95.0, 85.8, 0.419; GCA_025936075.1, s__Nitrospira_D sp025936075, 95.0, 85.73, 0.374; GCA_024998685.1, s__Nitrospira_D sp024998685, 95.0, 85.57, 0.427; GCA_018242685.1, s__Nitrospira_D sp018242685, 95.0, 85.68, 0.463					gtdbtk-2.4.0	R220
GCA_030123625	394	96.76	2.73	v1.0.11	99.96	1.25	CheckM2 v1.0.1	4691675	4691675	180	180_4	1	v2.4.2	d__Bacteria;p__Nitrospirota;c__Nitrospiria;o__Nitrospirales;f__Nitrospiraceae;g__Nitrospira_D;s__Nitrospira_D sp030123625	GCA_030123625.1	95	d__Bacteria;p__Nitrospirota;c__Nitrospiria;o__Nitrospirales;f__Nitrospiraceae;g__Nitrospira_D;s__Nitrospira_D sp030123625	100	1							ani_screen	classification based on ANI only	GCA_025936075.1, s__Nitrospira_D sp025936075, 95.0, 90.96, 0.682; GCA_025934915.1, s__Nitrospira_D sp025934915, 95.0, 85.65, 0.422; GCA_024998685.1, s__Nitrospira_D sp024998685, 95.0, 90.31, 0.623; GCA_018242685.1, s__Nitrospira_D sp018242685, 95.0, 84.77, 0.426					gtdbtk-2.4.0	R220
GCA_025936075	395	93.73	3.69	v1.0.11	83.89	1.34	CheckM2 v1.0.1	3583786	10000	180	180_1	2	v2.4.2	d__Bacteria;p__Nitrospirota;c__Nitrospiria;o__Nitrospirales;f__Nitrospiraceae;g__Nitrospira_D;s__Nitrospira_D sp025936075	GCA_025936075.1	95	d__Bacteria;p__Nitrospirota;c__Nitrospiria;o__Nitrospirales;f__Nitrospiraceae;g__Nitrospira_D;s__Nitrospira_D sp025936075	100	1							ani_screen	classification based on ANI only	GCA_025934915.1, s__Nitrospira_D sp025934915, 95.0, 86.98, 0.461; GCA_024998685.1, s__Nitrospira_D sp024998685, 95.0, 92.82, 0.743; GCA_030123625.1, s__Nitrospira_D sp030123625, 95.0, 90.96, 0.682; GCA_018242685.1, s__Nitrospira_D sp018242685, 95.0, 86.28, 0.448; GCA_019636835.1, s__Nitrospira_D sp019636835, 95.0, 85.73, 0.374					gtdbtk-2.4.0	R220
GCA_024998685	396	95.85	2.73	v1.0.11	98.92	0.86	CheckM2 v1.0.1	4832183	80972	180	180_2	2	v2.4.2	d__Bacteria;p__Nitrospirota;c__Nitrospiria;o__Nitrospirales;f__Nitrospiraceae;g__Nitrospira_D;s__Nitrospira_D sp024998685	GCA_024998685.1	95	d__Bacteria;p__Nitrospirota;c__Nitrospiria;o__Nitrospirales;f__Nitrospiraceae;g__Nitrospira_D;s__Nitrospira_D sp024998685	100	1							ani_screen	classification based on ANI only	GCA_025934915.1, s__Nitrospira_D sp025934915, 95.0, 86.38, 0.474; GCA_025936075.1, s__Nitrospira_D sp025936075, 95.0, 92.82, 0.743; GCA_030123625.1, s__Nitrospira_D sp030123625, 95.0, 90.31, 0.623; GCA_018242685.1, s__Nitrospira_D sp018242685, 95.0, 85.27, 0.477; GCA_019636835.1, s__Nitrospira_D sp019636835, 95.0, 85.57, 0.427					gtdbtk-2.4.0	R220
GCA_028580895	397	96.76	2.73	v1.0.11	99.54	0.95	CheckM2 v1.0.1	4850209	61543	180	180_3	1	v2.4.2	d__Bacteria;p__Nitrospirota;c__Nitrospiria;o__Nitrospirales;f__Nitrospiraceae;g__Nitrospira_D;s__Nitrospira_D sp024998685	GCA_024998685.1	95	d__Bacteria;p__Nitrospirota;c__Nitrospiria;o__Nitrospirales;f__Nitrospiraceae;g__Nitrospira_D;s__Nitrospira_D sp024998685	95.36	0.748							ani_screen	classification based on ANI only	GCA_025934915.1, s__Nitrospira_D sp025934915, 95.0, 86.32, 0.463; GCA_025936075.1, s__Nitrospira_D sp025936075, 95.0, 92.7, 0.699; GCA_030123625.1, s__Nitrospira_D sp030123625, 95.0, 90.51, 0.608; GCA_018242685.1, s__Nitrospira_D sp018242685, 95.0, 85.29, 0.472; GCA_019636835.1, s__Nitrospira_D sp019636835, 95.0, 85.49, 0.428					gtdbtk-2.4.0	R220
GCA_025934915	398	94.94	4.65	v1.0.11	92.56	3.53	CheckM2 v1.0.1	4467085	19903	181	181_1	2	v2.4.2	d__Bacteria;p__Nitrospirota;c__Nitrospiria;o__Nitrospirales;f__Nitrospiraceae;g__Nitrospira_D;s__Nitrospira_D sp025934915	GCA_025934915.1	95	d__Bacteria;p__Nitrospirota;c__Nitrospiria;o__Nitrospirales;f__Nitrospiraceae;g__Nitrospira_D;s__Nitrospira_D sp025934915	100	0.999							ani_screen	classification based on ANI only	GCA_018242685.1, s__Nitrospira_D sp018242685, 95.0, 89.33, 0.603; GCA_019636835.1, s__Nitrospira_D sp019636835, 95.0, 85.8, 0.419; GCA_902500825.1, s__Nitrospira_D sp902500825, 95.0, 85.33, 0.457; GCA_025936075.1, s__Nitrospira_D sp025936075, 95.0, 86.98, 0.461; GCA_024998685.1, s__Nitrospira_D sp024998685, 95.0, 86.38, 0.474; GCA_029194675.1, s__Nitrospira_D sp029194675, 95.0, 86.01, 0.418; GCA_…					gtdbtk-2.4.0	R220
SMAGOTU_01525	399	93.38	6.04	v1.0.11	94.89	3.77	CheckM2 v1.0.1	4440865	29084	181	181_3	1	v2.4.2	d__Bacteria;p__Nitrospirota;c__Nitrospiria;o__Nitrospirales;f__Nitrospiraceae;g__Nitrospira_D;s__						GCA_018242685.1	95	d__Bacteria;p__Nitrospirota;c__Nitrospiria;o__Nitrospirales;f__Nitrospiraceae;g__Nitrospira_D;s__Nitrospira_D sp018242685	94.81	0.803	d__Bacteria;p__Nitrospirota;c__Nitrospiria;o__Nitrospirales;f__Nitrospiraceae;g__Nitrospira_D;s__	taxonomic classification defined by topology and ANI	classification based on placement in class-level tree	GCA_025934915.1, s__Nitrospira_D sp025934915, 95.0, 89.75, 0.579; GCA_025936075.1, s__Nitrospira_D sp025936075, 95.0, 86.25, 0.423; GCA_029194675.1, s__Nitrospira_D sp029194675, 95.0, 85.89, 0.431; GCA_024998685.1, s__Nitrospira_D sp024998685, 95.0, 85.57, 0.443; GCA_019636835.1, s__Nitrospira_D sp019636835, 95.0, 85.16, 0.443; GCA_029194665.1, s__Nitrospira_D sp029194665, 95.0, 84.92, 0.399; GCA…	85.6	11	0.99206	Genome not assigned to closest species as it falls outside its pre-defined ANI radius	gtdbtk-2.4.0	R220
GCA_018242685	400	95.85	3.23	v1.0.11	94.48	0.2	CheckM2 v1.0.1	4206459	86680	181	181_2	1	v2.4.2	d__Bacteria;p__Nitrospirota;c__Nitrospiria;o__Nitrospirales;f__Nitrospiraceae;g__Nitrospira_D;s__Nitrospira_D sp018242685	GCA_018242685.1	95	d__Bacteria;p__Nitrospirota;c__Nitrospiria;o__Nitrospirales;f__Nitrospiraceae;g__Nitrospira_D;s__Nitrospira_D sp018242685	99.99	1							ani_screen	classification based on ANI only	GCA_025934915.1, s__Nitrospira_D sp025934915, 95.0, 89.33, 0.603; GCA_019636835.1, s__Nitrospira_D sp019636835, 95.0, 85.68, 0.463; GCA_902500825.1, s__Nitrospira_D sp902500825, 95.0, 84.88, 0.495; GCA_025936075.1, s__Nitrospira_D sp025936075, 95.0, 86.28, 0.448; GCA_030123625.1, s__Nitrospira_D sp030123625, 95.0, 84.77, 0.426; GCA_024998685.1, s__Nitrospira_D sp024998685, 95.0, 85.27, 0.477; GCA…					gtdbtk-2.4.0	R220
GCA_029194725	401	82.22	0.96	v1.0.11	78.44	0.5	CheckM2 v1.0.1	3628260	204290	178	178_0	1	v2.4.2	d__Bacteria;p__Nitrospirota;c__Nitrospiria;o__Nitrospirales;f__Nitrospiraceae;g__Nitrospira_D;s__Nitrospira_D sp029194725	GCA_029194725.1	95	d__Bacteria;p__Nitrospirota;c__Nitrospiria;o__Nitrospirales;f__Nitrospiraceae;g__Nitrospira_D;s__Nitrospira_D sp029194725	100	1							ani_screen	classification based on ANI only	GCA_029194665.1, s__Nitrospira_D sp029194665, 95.0, 89.19, 0.607; GCA_011090425.1, s__Nitrospira_D sp011090425, 95.0, 89.1, 0.623; GCA_029194675.1, s__Nitrospira_D sp029194675, 95.0, 88.98, 0.588					gtdbtk-2.4.0	R220
GCA_029194675	402	91.31	3.69	v1.0.11	99.43	1.09	CheckM2 v1.0.1	5200948	1276149	177	177_3	1	v2.4.2	d__Bacteria;p__Nitrospirota;c__Nitrospiria;o__Nitrospirales;f__Nitrospiraceae;g__Nitrospira_D;s__Nitrospira_D sp029194675	GCA_029194675.1	95	d__Bacteria;p__Nitrospirota;c__Nitrospiria;o__Nitrospirales;f__Nitrospiraceae;g__Nitrospira_D;s__Nitrospira_D sp029194675	100	1							ani_screen	classification based on ANI only	GCA_025934915.1, s__Nitrospira_D sp025934915, 95.0, 86.01, 0.418; GCA_029194725.1, s__Nitrospira_D sp029194725, 95.0, 88.98, 0.588; GCA_029194665.1, s__Nitrospira_D sp029194665, 95.0, 89.99, 0.607; GCA_018242685.1, s__Nitrospira_D sp018242685, 95.0, 85.99, 0.466; GCA_011090425.1, s__Nitrospira_D sp011090425, 95.0, 89.89, 0.588					gtdbtk-2.4.0	R220
GCA_029194665	403	94.94	3.64	v1.0.11	99.71	2.22	CheckM2 v1.0.1	4799336	814085	177	177_2	1	v2.4.2	d__Bacteria;p__Nitrospirota;c__Nitrospiria;o__Nitrospirales;f__Nitrospiraceae;g__Nitrospira_D;s__Nitrospira_D sp029194665	GCA_029194665.1	95	d__Bacteria;p__Nitrospirota;c__Nitrospiria;o__Nitrospirales;f__Nitrospiraceae;g__Nitrospira_D;s__Nitrospira_D sp029194665	100	1							ani_screen	classification based on ANI only	GCA_029194725.1, s__Nitrospira_D sp029194725, 95.0, 89.19, 0.607; GCA_029194675.1, s__Nitrospira_D sp029194675, 95.0, 89.99, 0.607; GCA_011090425.1, s__Nitrospira_D sp011090425, 95.0, 91.43, 0.631; GCA_018242685.1, s__Nitrospira_D sp018242685, 95.0, 85.04, 0.428					gtdbtk-2.4.0	R220
GCA_011090425	404	93.58	5.05	v1.0.11	99.99	3.68	CheckM2 v1.0.1	4699238	37343	177	177_1	1	v2.4.2	d__Bacteria;p__Nitrospirota;c__Nitrospiria;o__Nitrospirales;f__Nitrospiraceae;g__Nitrospira_D;s__Nitrospira_D sp011090425	GCA_011090425.1	95	d__Bacteria;p__Nitrospirota;c__Nitrospiria;o__Nitrospirales;f__Nitrospiraceae;g__Nitrospira_D;s__Nitrospira_D sp011090425	100	1							ani_screen	classification based on ANI only	GCA_029194725.1, s__Nitrospira_D sp029194725, 95.0, 89.1, 0.623; GCA_025934915.1, s__Nitrospira_D sp025934915, 95.0, 85.21, 0.386; GCA_029194675.1, s__Nitrospira_D sp029194675, 95.0, 89.89, 0.588; GCA_029194665.1, s__Nitrospira_D sp029194665, 95.0, 91.43, 0.631; GCA_018242685.1, s__Nitrospira_D sp018242685, 95.0, 84.85, 0.432					gtdbtk-2.4.0	R220
GCA_030444405	405	94.72	4.6	v1.0.11	99.72	1.91	CheckM2 v1.0.1	3461081	33684	183	183_0	1	v2.4.2	d__Bacteria;p__Nitrospirota;c__Nitrospiria;o__Nitrospirales;f__Nitrospiraceae;g__Nitrospira_D;s__Nitrospira_D sp030444405	GCA_030444405.1	95	d__Bacteria;p__Nitrospirota;c__Nitrospiria;o__Nitrospirales;f__Nitrospiraceae;g__Nitrospira_D;s__Nitrospira_D sp030444405	100	1							ani_screen	classification based on ANI only	N/A					gtdbtk-2.4.0	R220
GCA_902500705	406	89.94	0.91	v1.0.11	86.57	0.06	CheckM2 v1.0.1	3600878	32742	173	173_1	2	v2.4.2	d__Bacteria;p__Nitrospirota;c__Nitrospiria;o__Nitrospirales;f__Nitrospiraceae;g__Nitrospira_D;s__Nitrospira_D sp902500705	GCA_902500705.1	95	d__Bacteria;p__Nitrospirota;c__Nitrospiria;o__Nitrospirales;f__Nitrospiraceae;g__Nitrospira_D;s__Nitrospira_D sp902500705	100	1							ani_screen	classification based on ANI only	N/A					gtdbtk-2.4.0	R220
GCA_015903995	407	88.75	2.73	v1.0.11	90.8	5.93	CheckM2 v1.0.1	3554236	278793	175	175_0	1	v2.4.2	d__Bacteria;p__Nitrospirota;c__Nitrospiria;o__Nitrospirales;f__Nitrospiraceae;g__Nitrospira_D;s__Nitrospira_D sp015903995	GCA_015903995.1	95	d__Bacteria;p__Nitrospirota;c__Nitrospiria;o__Nitrospirales;f__Nitrospiraceae;g__Nitrospira_D;s__Nitrospira_D sp015903995	100	1							ani_screen	classification based on ANI only	GCA_005116955.1, s__Nitrospira_D sp005116955, 95.0, 85.55, 0.434; GCA_001464735.1, s__Nitrospira_D sp001464735, 95.0, 86.4, 0.425; GCA_016222925.1, s__Nitrospira_D sp016222925, 95.0, 86.43, 0.378; GCA_005116745.1, s__Nitrospira_D sp005116745, 95.0, 84.92, 0.391; GCA_919902665.1, s__Nitrospira_D sp919902665, 95.0, 85.79, 0.417; GCF_001458775.1, s__Nitrospira_D nitrificans, 95.0, 85.07, 0.394; GCA_…					gtdbtk-2.4.0	R220
GCA_001458775	408	96.76	2.73	v1.0.11	99.82	0.05	CheckM2 v1.0.1	4117083	174194	176	176_0	1	v2.4.2	d__Bacteria;p__Nitrospirota;c__Nitrospiria;o__Nitrospirales;f__Nitrospiraceae;g__Nitrospira_D;s__Nitrospira_D nitrificans	GCF_001458775.1	95	d__Bacteria;p__Nitrospirota;c__Nitrospiria;o__Nitrospirales;f__Nitrospiraceae;g__Nitrospira_D;s__Nitrospira_D nitrificans	100	1							ani_screen	classification based on ANI only	GCA_005116955.1, s__Nitrospira_D sp005116955, 95.0, 85.63, 0.471; GCA_001464735.1, s__Nitrospira_D sp001464735, 95.0, 85.82, 0.435; GCA_016222925.1, s__Nitrospira_D sp016222925, 95.0, 86.96, 0.45; GCA_005116745.1, s__Nitrospira_D sp005116745, 95.0, 84.95, 0.436; GCA_919902665.1, s__Nitrospira_D sp919902665, 95.0, 86.25, 0.48; GCA_002869845.2, s__Nitrospira_D sp002869845, 95.0, 84.82, 0.496; GCA_0…					gtdbtk-2.4.0	R220
GCA_022843765	409	91.31	1.92	v1.0.11	94.17	0.13	CheckM2 v1.0.1	3619677	64940	174	174_1	2	v2.4.2	d__Bacteria;p__Nitrospirota;c__Nitrospiria;o__Nitrospirales;f__Nitrospiraceae;g__Nitrospira_D;s__Nitrospira_D sp001464735	GCA_001464735.1	95	d__Bacteria;p__Nitrospirota;c__Nitrospiria;o__Nitrospirales;f__Nitrospiraceae;g__Nitrospira_D;s__Nitrospira_D sp001464735	99.93	0.866							ani_screen	classification based on ANI only	GCA_005116955.1, s__Nitrospira_D sp005116955, 95.0, 91.42, 0.622; GCA_005116745.1, s__Nitrospira_D sp005116745, 95.0, 90.64, 0.608; GCA_016222925.1, s__Nitrospira_D sp016222925, 95.0, 90.63, 0.566; GCF_001458775.1, s__Nitrospira_D nitrificans, 95.0, 85.72, 0.48; GCA_919902665.1, s__Nitrospira_D sp919902665, 95.0, 92.07, 0.641; GCA_002869845.2, s__Nitrospira_D sp002869845, 95.0, 90.15, 0.624; GCA_…					gtdbtk-2.4.0	R220
GCA_016222925	410	84.77	1.87	v1.0.11	81	1.9	CheckM2 v1.0.1	2517727	11080	174	174_11	1	v2.4.2	d__Bacteria;p__Nitrospirota;c__Nitrospiria;o__Nitrospirales;f__Nitrospiraceae;g__Nitrospira_D;s__Nitrospira_D sp016222925	GCA_016222925.1	95	d__Bacteria;p__Nitrospirota;c__Nitrospiria;o__Nitrospirales;f__Nitrospiraceae;g__Nitrospira_D;s__Nitrospira_D sp016222925	100	1							ani_screen	classification based on ANI only	GCA_001464735.1, s__Nitrospira_D sp001464735, 95.0, 90.64, 0.562; GCA_005116955.1, s__Nitrospira_D sp005116955, 95.0, 90.62, 0.593; GCA_005116745.1, s__Nitrospira_D sp005116745, 95.0, 90.83, 0.603; GCF_001458775.1, s__Nitrospira_D nitrificans, 95.0, 86.96, 0.45; GCA_002869845.2, s__Nitrospira_D sp002869845, 95.0, 91.74, 0.604; GCA_919902665.1, s__Nitrospira_D sp919902665, 95.0, 90.84, 0.587; GCA_…					gtdbtk-2.4.0	R220
GCA_002869845	411	92.22	2.78	v1.0.11	90.27	1.21	CheckM2 v1.0.1	3136753	1762591	174	174_10	1	v2.4.2	d__Bacteria;p__Nitrospirota;c__Nitrospiria;o__Nitrospirales;f__Nitrospiraceae;g__Nitrospira_D;s__Nitrospira_D sp002869845	GCA_002869845.2	95	d__Bacteria;p__Nitrospirota;c__Nitrospiria;o__Nitrospirales;f__Nitrospiraceae;g__Nitrospira_D;s__Nitrospira_D sp002869845	100	1							ani_screen	classification based on ANI only	GCA_001464735.1, s__Nitrospira_D sp001464735, 95.0, 90.02, 0.614; GCA_005116955.1, s__Nitrospira_D sp005116955, 95.0, 91.54, 0.676; GCA_005116745.1, s__Nitrospira_D sp005116745, 95.0, 90.87, 0.732; GCA_016222925.1, s__Nitrospira_D sp016222925, 95.0, 91.74, 0.604; GCF_001458775.1, s__Nitrospira_D nitrificans, 95.0, 84.82, 0.496; GCA_919902665.1, s__Nitrospira_D sp919902665, 95.0, 90.72, 0.661; GCA…					gtdbtk-2.4.0	R220
GCA_005116895	412	94.94	2.78	v1.0.11	89.7	0.01	CheckM2 v1.0.1	3305268	427894	174	174_9	1	v2.4.2	d__Bacteria;p__Nitrospirota;c__Nitrospiria;o__Nitrospirales;f__Nitrospiraceae;g__Nitrospira_D;s__Nitrospira_D sp005116895	GCA_005116895.1	95	d__Bacteria;p__Nitrospirota;c__Nitrospiria;o__Nitrospirales;f__Nitrospiraceae;g__Nitrospira_D;s__Nitrospira_D sp005116895	100	1							ani_screen	classification based on ANI only	GCA_001464735.1, s__Nitrospira_D sp001464735, 95.0, 89.75, 0.605; GCA_005116955.1, s__Nitrospira_D sp005116955, 95.0, 91.08, 0.673; GCA_016222925.1, s__Nitrospira_D sp016222925, 95.0, 91.27, 0.612; GCA_005116745.1, s__Nitrospira_D sp005116745, 95.0, 91.7, 0.711; GCF_001458775.1, s__Nitrospira_D nitrificans, 95.0, 85.69, 0.478; GCA_015903995.1, s__Nitrospira_D sp015903995, 95.0, 84.65, 0.411; GCA_…					gtdbtk-2.4.0	R220
GCA_013141205	413	90.17	3.45	v1.0.11	93.63	3.34	CheckM2 v1.0.1	3854868	9698	174	174_8	1	v2.4.2	d__Bacteria;p__Nitrospirota;c__Nitrospiria;o__Nitrospirales;f__Nitrospiraceae;g__Nitrospira_D;s__Nitrospira_D sp005116965	GCA_005116965.1	95	d__Bacteria;p__Nitrospirota;c__Nitrospiria;o__Nitrospirales;f__Nitrospiraceae;g__Nitrospira_D;s__Nitrospira_D sp005116965	97.2	0.792							ani_screen	classification based on ANI only	GCA_001464735.1, s__Nitrospira_D sp001464735, 95.0, 90.21, 0.501; GCA_005116955.1, s__Nitrospira_D sp005116955, 95.0, 91.09, 0.613; GCA_005116745.1, s__Nitrospira_D sp005116745, 95.0, 91.71, 0.603; GCA_016222925.1, s__Nitrospira_D sp016222925, 95.0, 91.57, 0.581; GCF_001458775.1, s__Nitrospira_D nitrificans, 95.0, 86.38, 0.397; GCA_919902665.1, s__Nitrospira_D sp919902665, 95.0, 90.68, 0.593; GCA…					gtdbtk-2.4.0	R220
GCA_005116965	414	95.83	3.01	v1.0.11	99.3	0.78	CheckM2 v1.0.1	3727801	623684	174	174_7	1	v2.4.2	d__Bacteria;p__Nitrospirota;c__Nitrospiria;o__Nitrospirales;f__Nitrospiraceae;g__Nitrospira_D;s__Nitrospira_D sp005116965	GCA_005116965.1	95	d__Bacteria;p__Nitrospirota;c__Nitrospiria;o__Nitrospirales;f__Nitrospiraceae;g__Nitrospira_D;s__Nitrospira_D sp005116965	100	1							ani_screen	classification based on ANI only	GCA_005116955.1, s__Nitrospira_D sp005116955, 95.0, 91.18, 0.664; GCA_001464735.1, s__Nitrospira_D sp001464735, 95.0, 90.03, 0.566; GCA_005116745.1, s__Nitrospira_D sp005116745, 95.0, 91.04, 0.671; GCA_016222925.1, s__Nitrospira_D sp016222925, 95.0, 91.74, 0.627; GCA_002869845.2, s__Nitrospira_D sp002869845, 95.0, 94.3, 0.757; GCF_001458775.1, s__Nitrospira_D nitrificans, 95.0, 85.33, 0.452; GCA_…					gtdbtk-2.4.0	R220
GCA_005116955	415	94.29	3.69	v1.0.11	99.84	0.08	CheckM2 v1.0.1	3652766	879579	174	174_5	1	v2.4.2	d__Bacteria;p__Nitrospirota;c__Nitrospiria;o__Nitrospirales;f__Nitrospiraceae;g__Nitrospira_D;s__Nitrospira_D sp005116955	GCA_005116955.1	95	d__Bacteria;p__Nitrospirota;c__Nitrospiria;o__Nitrospirales;f__Nitrospiraceae;g__Nitrospira_D;s__Nitrospira_D sp005116955	100	1							ani_screen	classification based on ANI only	GCA_001464735.1, s__Nitrospira_D sp001464735, 95.0, 90.99, 0.611; GCA_005116745.1, s__Nitrospira_D sp005116745, 95.0, 92.25, 0.694; GCA_016222925.1, s__Nitrospira_D sp016222925, 95.0, 90.62, 0.593; GCF_001458775.1, s__Nitrospira_D nitrificans, 95.0, 85.63, 0.471; GCA_919902665.1, s__Nitrospira_D sp919902665, 95.0, 93.85, 0.724; GCA_002869845.2, s__Nitrospira_D sp002869845, 95.0, 91.54, 0.676; GCA…					gtdbtk-2.4.0	R220
GCA_005116745	416	95.85	2.83	v1.0.11	99.96	0.09	CheckM2 v1.0.1	3864579	568634	174	174_6	1	v2.4.2	d__Bacteria;p__Nitrospirota;c__Nitrospiria;o__Nitrospirales;f__Nitrospiraceae;g__Nitrospira_D;s__Nitrospira_D sp005116745	GCA_005116745.1	95	d__Bacteria;p__Nitrospirota;c__Nitrospiria;o__Nitrospirales;f__Nitrospiraceae;g__Nitrospira_D;s__Nitrospira_D sp005116745	100	1							ani_screen	classification based on ANI only	GCA_005116955.1, s__Nitrospira_D sp005116955, 95.0, 92.25, 0.694; GCA_001464735.1, s__Nitrospira_D sp001464735, 95.0, 90.53, 0.568; GCA_016222925.1, s__Nitrospira_D sp016222925, 95.0, 90.83, 0.603; GCF_001458775.1, s__Nitrospira_D nitrificans, 95.0, 84.95, 0.436; GCA_919902665.1, s__Nitrospira_D sp919902665, 95.0, 93.14, 0.706; GCA_002869845.2, s__Nitrospira_D sp002869845, 95.0, 90.87, 0.732; GCA…					gtdbtk-2.4.0	R220
GCA_029865345	417	89.03	1.92	v1.0.11	94.74	0.52	CheckM2 v1.0.1	3330521	21198	174	174_2	4	v2.4.2	d__Bacteria;p__Nitrospirota;c__Nitrospiria;o__Nitrospirales;f__Nitrospiraceae;g__Nitrospira_D;s__Nitrospira_D sp029865345	GCA_029865345.1	95	d__Bacteria;p__Nitrospirota;c__Nitrospiria;o__Nitrospirales;f__Nitrospiraceae;g__Nitrospira_D;s__Nitrospira_D sp029865345	100	1							ani_screen	classification based on ANI only	GCA_001464735.1, s__Nitrospira_D sp001464735, 95.0, 93.07, 0.67; GCA_005116955.1, s__Nitrospira_D sp005116955, 95.0, 93.42, 0.709; GCA_005116745.1, s__Nitrospira_D sp005116745, 95.0, 92.45, 0.694; GCA_016222925.1, s__Nitrospira_D sp016222925, 95.0, 90.75, 0.573; GCF_001458775.1, s__Nitrospira_D nitrificans, 95.0, 86.41, 0.5; GCA_919902665.1, s__Nitrospira_D sp919902665, 95.0, 94.95, 0.757; GCA_00…					gtdbtk-2.4.0	R220
SPIREOTU_00099390	418	96.76	7.4	v1.0.11	100	5.81	CheckM2 v1.0.1	4267492	22458	174	174_4	1	v2.4.2	d__Bacteria;p__Nitrospirota;c__Nitrospiria;o__Nitrospirales;f__Nitrospiraceae;g__Nitrospira_D;s__Nitrospira_D sp919902665	GCA_919902665.1	95	d__Bacteria;p__Nitrospirota;c__Nitrospiria;o__Nitrospirales;f__Nitrospiraceae;g__Nitrospira_D;s__Nitrospira_D sp919902665	97.69	0.841							ani_screen	classification based on ANI only	GCA_015903995.1, s__Nitrospira_D sp015903995, 95.0, 85.37, 0.425; GCA_005116745.1, s__Nitrospira_D sp005116745, 95.0, 93.15, 0.656; GCA_001464735.1, s__Nitrospira_D sp001464735, 95.0, 91.47, 0.557; GCA_002869845.2, s__Nitrospira_D sp002869845, 95.0, 90.52, 0.676; GCA_005116955.1, s__Nitrospira_D sp005116955, 95.0, 93.81, 0.722; GCA_005116895.1, s__Nitrospira_D sp005116895, 95.0, 90.63, 0.662; GCF…					gtdbtk-2.4.0	R220
GCA_919902665	419	94.89	3.08	v1.0.11	99.87	0.17	CheckM2 v1.0.1	3561934	35904	174	174_3	1	v2.4.2	d__Bacteria;p__Nitrospirota;c__Nitrospiria;o__Nitrospirales;f__Nitrospiraceae;g__Nitrospira_D;s__Nitrospira_D sp919902665	GCA_919902665.1	95	d__Bacteria;p__Nitrospirota;c__Nitrospiria;o__Nitrospirales;f__Nitrospiraceae;g__Nitrospira_D;s__Nitrospira_D sp919902665	100	1							ani_screen	classification based on ANI only	GCA_001464735.1, s__Nitrospira_D sp001464735, 95.0, 92.11, 0.64; GCA_005116955.1, s__Nitrospira_D sp005116955, 95.0, 93.85, 0.724; GCA_005116745.1, s__Nitrospira_D sp005116745, 95.0, 93.14, 0.706; GCA_016222925.1, s__Nitrospira_D sp016222925, 95.0, 90.84, 0.587; GCF_001458775.1, s__Nitrospira_D nitrificans, 95.0, 86.25, 0.48; GCA_002869845.2, s__Nitrospira_D sp002869845, 95.0, 90.72, 0.661; GCA_0…					gtdbtk-2.4.0	R220
GCA_019636815	420	92.22	2.27	v1.0.11	95.21	0.38	CheckM2 v1.0.1	4010948	42340	193	193_0	1	v2.4.2	d__Bacteria;p__Nitrospirota;c__Nitrospiria;o__Nitrospirales;f__Nitrospiraceae;g__Nitrospira_D;s__Nitrospira_D sp019636815	GCA_019636815.1	95	d__Bacteria;p__Nitrospirota;c__Nitrospiria;o__Nitrospirales;f__Nitrospiraceae;g__Nitrospira_D;s__Nitrospira_D sp019636815	100	1							ani_screen	classification based on ANI only	N/A					gtdbtk-2.4.0	R220
GCA_016715825	421	95.68	4.6	v1.0.11	95.5	2.01	CheckM2 v1.0.1	3855297	733910	192	192_0	1	v2.4.2	d__Bacteria;p__Nitrospirota;c__Nitrospiria;o__Nitrospirales;f__Nitrospiraceae;g__Nitrospira_D;s__Nitrospira_D sp016715825	GCA_016715825.1	95	d__Bacteria;p__Nitrospirota;c__Nitrospiria;o__Nitrospirales;f__Nitrospiraceae;g__Nitrospira_D;s__Nitrospira_D sp016715825	100	1							ani_screen	classification based on ANI only	GCA_029865225.1, s__Nitrospira_D sp029865225, 95.0, 88.52, 0.562; GCA_019636875.1, s__Nitrospira_D sp019636875, 95.0, 87.9, 0.566					gtdbtk-2.4.0	R220
GCA_029865225	422	96.76	2.83	v1.0.11	99.98	1.42	CheckM2 v1.0.1	4122895	34481	191	191_1	5	v2.4.2	d__Bacteria;p__Nitrospirota;c__Nitrospiria;o__Nitrospirales;f__Nitrospiraceae;g__Nitrospira_D;s__Nitrospira_D sp029865225	GCA_029865225.1	95	d__Bacteria;p__Nitrospirota;c__Nitrospiria;o__Nitrospirales;f__Nitrospiraceae;g__Nitrospira_D;s__Nitrospira_D sp029865225	100	1							ani_screen	classification based on ANI only	GCA_019636875.1, s__Nitrospira_D sp019636875, 95.0, 90.41, 0.646; GCA_016715825.1, s__Nitrospira_D sp016715825, 95.0, 88.52, 0.562					gtdbtk-2.4.0	R220
GCA_019636895	423	75.45	2.83	v1.0.11	70.9	0.21	CheckM2 v1.0.1	3174228	42945	191	191_3	1	v2.4.2	d__Bacteria;p__Nitrospirota;c__Nitrospiria;o__Nitrospirales;f__Nitrospiraceae;g__Nitrospira_D;s__Nitrospira_D sp019636875	GCA_019636875.1	95	d__Bacteria;p__Nitrospirota;c__Nitrospiria;o__Nitrospirales;f__Nitrospiraceae;g__Nitrospira_D;s__Nitrospira_D sp019636875	98.13	0.717							ani_screen	classification based on ANI only	GCA_029865225.1, s__Nitrospira_D sp029865225, 95.0, 90.78, 0.566; GCA_016715825.1, s__Nitrospira_D sp016715825, 95.0, 88.52, 0.518					gtdbtk-2.4.0	R220
GCA_019636875	424	92.27	1.92	v1.0.11	84.54	1.84	CheckM2 v1.0.1	3549779	27624	191	191_2	1	v2.4.2	d__Bacteria;p__Nitrospirota;c__Nitrospiria;o__Nitrospirales;f__Nitrospiraceae;g__Nitrospira_D;s__Nitrospira_D sp019636875	GCA_019636875.1	95	d__Bacteria;p__Nitrospirota;c__Nitrospiria;o__Nitrospirales;f__Nitrospiraceae;g__Nitrospira_D;s__Nitrospira_D sp019636875	100	1							ani_screen	classification based on ANI only	GCA_029865225.1, s__Nitrospira_D sp029865225, 95.0, 90.41, 0.646; GCA_016715825.1, s__Nitrospira_D sp016715825, 95.0, 87.9, 0.566					gtdbtk-2.4.0	R220
GCA_902500745	425	82.44	1.87	v1.0.11	80.57	2.14	CheckM2 v1.0.1	2664507	23574	190	190_0	1	v2.4.2	d__Bacteria;p__Nitrospirota;c__Nitrospiria;o__Nitrospirales;f__Nitrospiraceae;g__Nitrospira_D;s__Nitrospira_D sp902500745	GCA_902500745.1	95	d__Bacteria;p__Nitrospirota;c__Nitrospiria;o__Nitrospirales;f__Nitrospiraceae;g__Nitrospira_D;s__Nitrospira_D sp902500745	100	1							ani_screen	classification based on ANI only	GCA_902500755.1, s__Nitrospira_D sp902500755, 95.0, 86.89, 0.51					gtdbtk-2.4.0	R220
GCA_029881435	426	95.55	2.83	v1.0.11	99.82	0.56	CheckM2 v1.0.1	3727341	28933	187	187_1	5	v2.4.2	d__Bacteria;p__Nitrospirota;c__Nitrospiria;o__Nitrospirales;f__Nitrospiraceae;g__Nitrospira_D;s__Nitrospira_D sp029881435	GCA_029881435.1	95	d__Bacteria;p__Nitrospirota;c__Nitrospiria;o__Nitrospirales;f__Nitrospiraceae;g__Nitrospira_D;s__Nitrospira_D sp029881435	100	1							ani_screen	classification based on ANI only	GCA_012032965.1, s__Nitrospira_D sp012032965, 95.0, 89.85, 0.576; GCA_902500755.1, s__Nitrospira_D sp902500755, 95.0, 88.13, 0.533; GCA_014058405.1, s__Nitrospira_D kreftii, 95.0, 87.57, 0.561					gtdbtk-2.4.0	R220
GCA_029879695	427	82.22	8.97	v1.0.11	81.55	5.03	CheckM2 v1.0.1	3061948	5636	189	189_0	1	v2.4.2	d__Bacteria;p__Nitrospirota;c__Nitrospiria;o__Nitrospirales;f__Nitrospiraceae;g__Nitrospira_D;s__											d__Bacteria;p__Nitrospirota;c__Nitrospiria;o__Nitrospirales;f__Nitrospiraceae;g__Nitrospira_D;s__	taxonomic classification defined by topology and ANI	classification based on placement in class-level tree	GCA_012032965.1, s__Nitrospira_D sp012032965, 95.0, 90.77, 0.473; GCA_029881435.1, s__Nitrospira_D sp029881435, 95.0, 88.85, 0.517; GCA_902500755.1, s__Nitrospira_D sp902500755, 95.0, 88.68, 0.481; GCA_014058405.1, s__Nitrospira_D kreftii, 95.0, 88.25, 0.503; GCA_902500745.1, s__Nitrospira_D sp902500745, 95.0, 86.97, 0.348; GCA_016715825.1, s__Nitrospira_D sp016715825, 95.0, 84.33, 0.176; GCA_019…	68.72	11	0.9743	Genome not assigned to closest species as it falls outside its pre-defined ANI radius	gtdbtk-2.4.0	R220
GCA_902500755	428	94.94	2.73	v1.0.11	94.31	0.32	CheckM2 v1.0.1	3825427	35142	188	188_2	1	v2.4.2	d__Bacteria;p__Nitrospirota;c__Nitrospiria;o__Nitrospirales;f__Nitrospiraceae;g__Nitrospira_D;s__Nitrospira_D sp902500755	GCA_902500755.1	95	d__Bacteria;p__Nitrospirota;c__Nitrospiria;o__Nitrospirales;f__Nitrospiraceae;g__Nitrospira_D;s__Nitrospira_D sp902500755	100	1							ani_screen	classification based on ANI only	GCA_902500745.1, s__Nitrospira_D sp902500745, 95.0, 86.89, 0.51; GCA_012032965.1, s__Nitrospira_D sp012032965, 95.0, 89.69, 0.544; GCA_029881435.1, s__Nitrospira_D sp029881435, 95.0, 88.13, 0.533; GCA_014058405.1, s__Nitrospira_D kreftii, 95.0, 89.2, 0.613					gtdbtk-2.4.0	R220
GCA_014058405	429	96.76	2.78	v1.0.11	99.97	0.9	CheckM2 v1.0.1	4125728	4125728	188	188_1	1	v2.4.2	d__Bacteria;p__Nitrospirota;c__Nitrospiria;o__Nitrospirales;f__Nitrospiraceae;g__Nitrospira_D;s__Nitrospira_D kreftii	GCA_014058405.1	95	d__Bacteria;p__Nitrospirota;c__Nitrospiria;o__Nitrospirales;f__Nitrospiraceae;g__Nitrospira_D;s__Nitrospira_D kreftii	100	1							ani_screen	classification based on ANI only	GCA_012032965.1, s__Nitrospira_D sp012032965, 95.0, 88.84, 0.572; GCA_029881435.1, s__Nitrospira_D sp029881435, 95.0, 87.57, 0.561; GCA_902500755.1, s__Nitrospira_D sp902500755, 95.0, 89.2, 0.613					gtdbtk-2.4.0	R220
GCA_002331625	430	87.32	2.78	v1.0.11	89.52	0.5	CheckM2 v1.0.1	4442961	60992	138	138_0	1	v2.4.2	d__Bacteria;p__Nitrospirota;c__Nitrospiria;o__Nitrospirales;f__Nitrospiraceae;g__Nitrospira_D;s__Nitrospira_D sp002331625	GCA_002331625.1	95	d__Bacteria;p__Nitrospirota;c__Nitrospiria;o__Nitrospirales;f__Nitrospiraceae;g__Nitrospira_D;s__Nitrospira_D sp002331625	100	1							ani_screen	classification based on ANI only	N/A					gtdbtk-2.4.0	R220
GCA_019636915	431	91	6.97	v1.0.11	90.74	5.52	CheckM2 v1.0.1	4595156	16717	171	171_3	1	v2.4.2	d__Bacteria;p__Nitrospirota;c__Nitrospiria;o__Nitrospirales;f__Nitrospiraceae;g__Nitrospira_D;s__Nitrospira_D sp019636915	GCA_019636915.1	95	d__Bacteria;p__Nitrospirota;c__Nitrospiria;o__Nitrospirales;f__Nitrospiraceae;g__Nitrospira_D;s__Nitrospira_D sp019636915	100	1							ani_screen	classification based on ANI only	GCA_018242765.1, s__Nitrospira_D sp018242765, 95.0, 94.32, 0.685					gtdbtk-2.4.0	R220
GCA_018242825	432	96.76	1.82	v1.0.11	99.81	0.89	CheckM2 v1.0.1	4359883	189807	171	171_2	1	v2.4.2	d__Bacteria;p__Nitrospirota;c__Nitrospiria;o__Nitrospirales;f__Nitrospiraceae;g__Nitrospira_D;s__Nitrospira_D sp018242765	GCA_018242765.1	95	d__Bacteria;p__Nitrospirota;c__Nitrospiria;o__Nitrospirales;f__Nitrospiraceae;g__Nitrospira_D;s__Nitrospira_D sp018242765	98.4	0.861							ani_screen	classification based on ANI only	GCA_019636915.1, s__Nitrospira_D sp019636915, 95.0, 94.2, 0.697					gtdbtk-2.4.0	R220
GCA_018242765	433	96.76	1.82	v1.0.11	99.65	0.56	CheckM2 v1.0.1	4684933	210156	171	171_1	3	v2.4.2	d__Bacteria;p__Nitrospirota;c__Nitrospiria;o__Nitrospirales;f__Nitrospiraceae;g__Nitrospira_D;s__Nitrospira_D sp018242765	GCA_018242765.1	95	d__Bacteria;p__Nitrospirota;c__Nitrospiria;o__Nitrospirales;f__Nitrospiraceae;g__Nitrospira_D;s__Nitrospira_D sp018242765	100	1							ani_screen	classification based on ANI only	GCA_019636915.1, s__Nitrospira_D sp019636915, 95.0, 94.32, 0.685; GCA_016788465.1, s__Nitrospira_D sp016788465, 95.0, 84.42, 0.416					gtdbtk-2.4.0	R220
GCA_016788465	434	94.94	2.78	v1.0.11	99.39	2.54	CheckM2 v1.0.1	3716947	18783	172	172_0	1	v2.4.2	d__Bacteria;p__Nitrospirota;c__Nitrospiria;o__Nitrospirales;f__Nitrospiraceae;g__Nitrospira_D;s__Nitrospira_D sp016788465	GCA_016788465.1	95	d__Bacteria;p__Nitrospirota;c__Nitrospiria;o__Nitrospirales;f__Nitrospiraceae;g__Nitrospira_D;s__Nitrospira_D sp016788465	100	1							ani_screen	classification based on ANI only	GCA_018242765.1, s__Nitrospira_D sp018242765, 95.0, 84.42, 0.416					gtdbtk-2.4.0	R220
SPIREOTU_00841702	435	90.4	4.09	v1.0.11	93.96	8.49	CheckM2 v1.0.1	4664999	161136	165	165_0	1	v2.4.2	d__Bacteria;p__Nitrospirota;c__Nitrospiria;o__Nitrospirales;f__Nitrospiraceae;g__Nitrospira_D;s__						GCA_029865485.1	95	d__Bacteria;p__Nitrospirota;c__Nitrospiria;o__Nitrospirales;f__Nitrospiraceae;g__Nitrospira_D;s__Nitrospira_D sp029865485	87.45	0.535	d__Bacteria;p__Nitrospirota;c__Nitrospiria;o__Nitrospirales;f__Nitrospiraceae;g__Nitrospira_D;s__	taxonomic classification defined by topology and ANI	classification based on placement in class-level tree	GCA_024281365.1, s__Nitrospira_D sp024281365, 95.0, 84.87, 0.427; GCA_002254365.1, s__Nitrospira_D sp002254365, 95.0, 84.82, 0.385; GCA_016788465.1, s__Nitrospira_D sp016788465, 95.0, 84.25, 0.373; GCA_018242765.1, s__Nitrospira_D sp018242765, 95.0, 84.1, 0.372; GCA_019636915.1, s__Nitrospira_D sp019636915, 95.0, 83.95, 0.302; GCA_902500805.1, s__Nitrospira_D sp902500805, 95.0, 83.17, 0.315; GCA_…	84.07	11	0.98936	Genome not assigned to closest species as it falls outside its pre-defined ANI radius	gtdbtk-2.4.0	R220
GCA_029865485	436	85.17	2.73	v1.0.11	85.89	1.48	CheckM2 v1.0.1	3505986	14644	164	164_1	3	v2.4.2	d__Bacteria;p__Nitrospirota;c__Nitrospiria;o__Nitrospirales;f__Nitrospiraceae;g__Nitrospira_D;s__Nitrospira_D sp029865485	GCA_029865485.1	95	d__Bacteria;p__Nitrospirota;c__Nitrospiria;o__Nitrospirales;f__Nitrospiraceae;g__Nitrospira_D;s__Nitrospira_D sp029865485	100	1							ani_screen	classification based on ANI only	N/A					gtdbtk-2.4.0	R220
GCA_902500775	437	95.85	2.73	v1.0.11	99.82	0.3	CheckM2 v1.0.1	4531683	84978	166	166_1	2	v2.4.2	d__Bacteria;p__Nitrospirota;c__Nitrospiria;o__Nitrospirales;f__Nitrospiraceae;g__Nitrospira_D;s__Nitrospira_D sp902500775	GCA_902500775.1	95	d__Bacteria;p__Nitrospirota;c__Nitrospiria;o__Nitrospirales;f__Nitrospiraceae;g__Nitrospira_D;s__Nitrospira_D sp902500775	100	1							ani_screen	classification based on ANI only	N/A					gtdbtk-2.4.0	R220
GCA_018242725	438	95.85	1.82	v1.0.11	96.02	0.33	CheckM2 v1.0.1	4016728	198538	168	168_0	1	v2.4.2	d__Bacteria;p__Nitrospirota;c__Nitrospiria;o__Nitrospirales;f__Nitrospiraceae;g__Nitrospira_D;s__Nitrospira_D sp018242725	GCA_018242725.1	95	d__Bacteria;p__Nitrospirota;c__Nitrospiria;o__Nitrospirales;f__Nitrospiraceae;g__Nitrospira_D;s__Nitrospira_D sp018242725	100	1							ani_screen	classification based on ANI only	GCF_001458735.1, s__Nitrospira_D nitrosa, 95.0, 87.73, 0.553; GCA_002254365.1, s__Nitrospira_D sp002254365, 95.0, 87.85, 0.516					gtdbtk-2.4.0	R220
GCA_009594825	439	82.17	4.6	v1.0.11	82.49	7.45	CheckM2 v1.0.1	3796730	34975	167	167_7	1	v2.4.2	d__Bacteria;p__Nitrospirota;c__Nitrospiria;o__Nitrospirales;f__Nitrospiraceae;g__Nitrospira_D;s__Nitrospira_D nitrosa	GCF_001458735.1	95	d__Bacteria;p__Nitrospirota;c__Nitrospiria;o__Nitrospirales;f__Nitrospiraceae;g__Nitrospira_D;s__Nitrospira_D nitrosa	95.74	0.72							ani_screen	classification based on ANI only	GCA_018242725.1, s__Nitrospira_D sp018242725, 95.0, 87.29, 0.456; GCA_002254365.1, s__Nitrospira_D sp002254365, 95.0, 94.38, 0.668; GCA_024281365.1, s__Nitrospira_D sp024281365, 95.0, 86.88, 0.463					gtdbtk-2.4.0	R220
GCA_001458735	440	96.76	2.27	v1.0.11	100	0.49	CheckM2 v1.0.1	4422398	727365	167	167_6	2	v2.4.2	d__Bacteria;p__Nitrospirota;c__Nitrospiria;o__Nitrospirales;f__Nitrospiraceae;g__Nitrospira_D;s__Nitrospira_D nitrosa	GCF_001458735.1	95	d__Bacteria;p__Nitrospirota;c__Nitrospiria;o__Nitrospirales;f__Nitrospiraceae;g__Nitrospira_D;s__Nitrospira_D nitrosa	100	1							ani_screen	classification based on ANI only	GCA_002254365.1, s__Nitrospira_D sp002254365, 95.0, 94.86, 0.794; GCA_018242725.1, s__Nitrospira_D sp018242725, 95.0, 87.73, 0.553; GCA_024281365.1, s__Nitrospira_D sp024281365, 95.0, 87.43, 0.604; GCA_002420115.1, s__Nitrospira_D sp002420115, 95.0, 85.07, 0.419					gtdbtk-2.4.0	R220
GCA_024281355	441	94.03	1.82	v1.0.11	99.91	1.48	CheckM2 v1.0.1	3791895	64620	167	167_1	2	v2.4.2	d__Bacteria;p__Nitrospirota;c__Nitrospiria;o__Nitrospirales;f__Nitrospiraceae;g__Nitrospira_D;s__Nitrospira_D sp002254365	GCA_002254365.1	95	d__Bacteria;p__Nitrospirota;c__Nitrospiria;o__Nitrospirales;f__Nitrospiraceae;g__Nitrospira_D;s__Nitrospira_D sp002254365	97	0.806							ani_screen	classification based on ANI only	GCA_024281365.1, s__Nitrospira_D sp024281365, 95.0, 87.5, 0.577; GCA_018242725.1, s__Nitrospira_D sp018242725, 95.0, 87.68, 0.543; GCF_001458735.1, s__Nitrospira_D nitrosa, 95.0, 94.83, 0.772; GCA_002420115.1, s__Nitrospira_D sp002420115, 95.0, 85.02, 0.455; GCA_902500805.1, s__Nitrospira_D sp902500805, 95.0, 85.66, 0.459					gtdbtk-2.4.0	R220
GCA_016712165	442	96.76	3.18	v1.0.11	99.99	1.64	CheckM2 v1.0.1	4738919	1115812	167	167_5	1	v2.4.2	d__Bacteria;p__Nitrospirota;c__Nitrospiria;o__Nitrospirales;f__Nitrospiraceae;g__Nitrospira_D;s__Nitrospira_D sp002254365	GCA_002254365.1	95	d__Bacteria;p__Nitrospirota;c__Nitrospiria;o__Nitrospirales;f__Nitrospiraceae;g__Nitrospira_D;s__Nitrospira_D sp002254365	98.03	0.884							ani_screen	classification based on ANI only	GCF_001458735.1, s__Nitrospira_D nitrosa, 95.0, 94.43, 0.744; GCA_018242725.1, s__Nitrospira_D sp018242725, 95.0, 87.49, 0.526; GCA_024281365.1, s__Nitrospira_D sp024281365, 95.0, 87.33, 0.596					gtdbtk-2.4.0	R220
GCA_009595005	443	93.3	3.86	v1.0.11	95.93	1.13	CheckM2 v1.0.1	4545155	171941	167	167_2	2	v2.4.2	d__Bacteria;p__Nitrospirota;c__Nitrospiria;o__Nitrospirales;f__Nitrospiraceae;g__Nitrospira_D;s__Nitrospira_D sp002254365	GCA_002254365.1	95	d__Bacteria;p__Nitrospirota;c__Nitrospiria;o__Nitrospirales;f__Nitrospiraceae;g__Nitrospira_D;s__Nitrospira_D sp002254365	98.27	0.838							ani_screen	classification based on ANI only	GCA_024281365.1, s__Nitrospira_D sp024281365, 95.0, 87.03, 0.575; GCA_018242725.1, s__Nitrospira_D sp018242725, 95.0, 86.92, 0.532; GCA_002420115.1, s__Nitrospira_D sp002420115, 95.0, 84.72, 0.406; GCF_001458735.1, s__Nitrospira_D nitrosa, 95.0, 94.18, 0.717; GCA_902500805.1, s__Nitrospira_D sp902500805, 95.0, 85.63, 0.421					gtdbtk-2.4.0	R220
GCA_902501035	444	94.94	2.32	v1.0.11	95.11	3.75	CheckM2 v1.0.1	4540709	15590	167	167_4	3	v2.4.2	d__Bacteria;p__Nitrospirota;c__Nitrospiria;o__Nitrospirales;f__Nitrospiraceae;g__Nitrospira_D;s__Nitrospira_D sp002254365	GCA_002254365.1	95	d__Bacteria;p__Nitrospirota;c__Nitrospiria;o__Nitrospirales;f__Nitrospiraceae;g__Nitrospira_D;s__Nitrospira_D sp002254365	99.01	0.86							ani_screen	classification based on ANI only	GCA_024281365.1, s__Nitrospira_D sp024281365, 95.0, 87.29, 0.558; GCA_018242725.1, s__Nitrospira_D sp018242725, 95.0, 87.92, 0.49; GCF_001458735.1, s__Nitrospira_D nitrosa, 95.0, 94.78, 0.681; GCA_019636945.1, s__Nitrospira_D sp019636945, 95.0, 86.4, 0.367; GCA_002420115.1, s__Nitrospira_D sp002420115, 95.0, 85.7, 0.385; GCA_902500805.1, s__Nitrospira_D sp902500805, 95.0, 86.36, 0.417					gtdbtk-2.4.0	R220
GCA_016722055	445	96.76	2.73	v1.0.11	100	4.2	CheckM2 v1.0.1	4769874	3675677	167	167_3	2	v2.4.2	d__Bacteria;p__Nitrospirota;c__Nitrospiria;o__Nitrospirales;f__Nitrospiraceae;g__Nitrospira_D;s__Nitrospira_D sp002254365	GCA_002254365.1	95	d__Bacteria;p__Nitrospirota;c__Nitrospiria;o__Nitrospirales;f__Nitrospiraceae;g__Nitrospira_D;s__Nitrospira_D sp002254365	98.26	0.897							ani_screen	classification based on ANI only	GCA_024281365.1, s__Nitrospira_D sp024281365, 95.0, 87.32, 0.598; GCA_018242725.1, s__Nitrospira_D sp018242725, 95.0, 87.64, 0.531; GCF_001458735.1, s__Nitrospira_D nitrosa, 95.0, 94.56, 0.759; GCA_002420115.1, s__Nitrospira_D sp002420115, 95.0, 84.91, 0.416; GCA_902500805.1, s__Nitrospira_D sp902500805, 95.0, 85.85, 0.438					gtdbtk-2.4.0	R220
GCA_002083355	446	78.22	1.37	v1.0.11	76.15	1.78	CheckM2 v1.0.1	2909829	14590	169	169_1	2	v2.4.2	d__Bacteria;p__Nitrospirota;c__Nitrospiria;o__Nitrospirales;f__Nitrospiraceae;g__Nitrospira_D;s__Nitrospira_D sp900696515	GCA_900696515.1	95	d__Bacteria;p__Nitrospirota;c__Nitrospiria;o__Nitrospirales;f__Nitrospiraceae;g__Nitrospira_D;s__Nitrospira_D sp900696515	98.49	0.851							ani_screen	classification based on ANI only	GCA_024281365.1, s__Nitrospira_D sp024281365, 95.0, 86.82, 0.415; GCA_019636945.1, s__Nitrospira_D sp019636945, 95.0, 87.25, 0.445; GCA_002420115.1, s__Nitrospira_D sp002420115, 95.0, 87.3, 0.484; GCA_902500805.1, s__Nitrospira_D sp902500805, 95.0, 87.28, 0.465					gtdbtk-2.4.0	R220
GCA_900696515	447	94.49	1.82	v1.0.11	100	2.4	CheckM2 v1.0.1	4585019	67861	169	169_2	2	v2.4.2	d__Bacteria;p__Nitrospirota;c__Nitrospiria;o__Nitrospirales;f__Nitrospiraceae;g__Nitrospira_D;s__Nitrospira_D sp900696515	GCA_900696515.1	95	d__Bacteria;p__Nitrospirota;c__Nitrospiria;o__Nitrospirales;f__Nitrospiraceae;g__Nitrospira_D;s__Nitrospira_D sp900696515	100	1							ani_screen	classification based on ANI only	GCA_024281365.1, s__Nitrospira_D sp024281365, 95.0, 87.78, 0.529; GCA_019636945.1, s__Nitrospira_D sp019636945, 95.0, 86.83, 0.42; GCA_902500805.1, s__Nitrospira_D sp902500805, 95.0, 86.72, 0.436; GCA_002420115.1, s__Nitrospira_D sp002420115, 95.0, 86.98, 0.444					gtdbtk-2.4.0	R220
GCA_002483475	448	78.07	0	v1.0.11	100	4.37	CheckM2 v1.0.1	3822965	43827	169	169_4	1	v2.4.2	d__Bacteria;p__Nitrospirota;c__Nitrospiria;o__Nitrospirales;f__Nitrospiraceae;g__Nitrospira_D;s__Nitrospira_D sp900696515	GCA_900696515.1	95	d__Bacteria;p__Nitrospirota;c__Nitrospiria;o__Nitrospirales;f__Nitrospiraceae;g__Nitrospira_D;s__Nitrospira_D sp900696515	96.86	0.73							ani_screen	classification based on ANI only	GCA_024281365.1, s__Nitrospira_D sp024281365, 95.0, 87.35, 0.478; GCA_019636945.1, s__Nitrospira_D sp019636945, 95.0, 86.5, 0.425; GCA_002420115.1, s__Nitrospira_D sp002420115, 95.0, 86.11, 0.441; GCA_902500805.1, s__Nitrospira_D sp902500805, 95.0, 86.08, 0.421					gtdbtk-2.4.0	R220
GCA_015903965	449	83.75	2.05	v1.0.11	84.83	13.99	CheckM2 v1.0.1	3327872	11301	169	169_3	1	v2.4.2	d__Bacteria;p__Nitrospirota;c__Nitrospiria;o__Nitrospirales;f__Nitrospiraceae;g__Nitrospira_D;s__Nitrospira_D sp900696515	GCA_900696515.1	95	d__Bacteria;p__Nitrospirota;c__Nitrospiria;o__Nitrospirales;f__Nitrospiraceae;g__Nitrospira_D;s__Nitrospira_D sp900696515	97.82	0.733							ani_screen	classification based on ANI only	GCA_024281365.1, s__Nitrospira_D sp024281365, 95.0, 88.21, 0.419; GCA_019636945.1, s__Nitrospira_D sp019636945, 95.0, 88.81, 0.394; GCA_002420115.1, s__Nitrospira_D sp002420115, 95.0, 88.97, 0.428; GCA_902500805.1, s__Nitrospira_D sp902500805, 95.0, 88.17, 0.393					gtdbtk-2.4.0	R220
GCA_902500805	450	94.03	2.27	v1.0.11	93.4	2.1	CheckM2 v1.0.1	4315314	36155	170	170_6	1	v2.4.2	d__Bacteria;p__Nitrospirota;c__Nitrospiria;o__Nitrospirales;f__Nitrospiraceae;g__Nitrospira_D;s__Nitrospira_D sp902500805	GCA_902500805.1	95	d__Bacteria;p__Nitrospirota;c__Nitrospiria;o__Nitrospirales;f__Nitrospiraceae;g__Nitrospira_D;s__Nitrospira_D sp902500805	100	1							ani_screen	classification based on ANI only	GCA_024281365.1, s__Nitrospira_D sp024281365, 95.0, 92.03, 0.737; GCA_002254365.1, s__Nitrospira_D sp002254365, 95.0, 86.07, 0.465; GCA_019636945.1, s__Nitrospira_D sp019636945, 95.0, 90.96, 0.57; GCA_900696515.1, s__Nitrospira_D sp900696515, 95.0, 86.72, 0.436; GCA_002420115.1, s__Nitrospira_D sp002420115, 95.0, 93.1, 0.722					gtdbtk-2.4.0	R220
GCA_002420115	451	95	3.86	v1.0.11	99.96	1.17	CheckM2 v1.0.1	4375576	94806	170	170_5	4	v2.4.2	d__Bacteria;p__Nitrospirota;c__Nitrospiria;o__Nitrospirales;f__Nitrospiraceae;g__Nitrospira_D;s__Nitrospira_D sp002420115	GCA_002420115.1	95	d__Bacteria;p__Nitrospirota;c__Nitrospiria;o__Nitrospirales;f__Nitrospiraceae;g__Nitrospira_D;s__Nitrospira_D sp002420115	99.99	1							ani_screen	classification based on ANI only	GCA_002254365.1, s__Nitrospira_D sp002254365, 95.0, 85.62, 0.437; GCA_024281365.1, s__Nitrospira_D sp024281365, 95.0, 92.69, 0.757; GCF_001458735.1, s__Nitrospira_D nitrosa, 95.0, 85.07, 0.419; GCA_019636945.1, s__Nitrospira_D sp019636945, 95.0, 93.44, 0.616; GCA_900696515.1, s__Nitrospira_D sp900696515, 95.0, 86.98, 0.444; GCA_902500805.1, s__Nitrospira_D sp902500805, 95.0, 93.1, 0.722					gtdbtk-2.4.0	R220
GCA_024281365	452	78.43	1.82	v1.0.11	76.89	2.43	CheckM2 v1.0.1	2629561	17154	170	170_1	1	v2.4.2	d__Bacteria;p__Nitrospirota;c__Nitrospiria;o__Nitrospirales;f__Nitrospiraceae;g__Nitrospira_D;s__Nitrospira_D sp024281365	GCA_024281365.1	95	d__Bacteria;p__Nitrospirota;c__Nitrospiria;o__Nitrospirales;f__Nitrospiraceae;g__Nitrospira_D;s__Nitrospira_D sp024281365	100	0.999							ani_screen	classification based on ANI only	GCA_002254365.1, s__Nitrospira_D sp002254365, 95.0, 87.44, 0.567; GCF_001458735.1, s__Nitrospira_D nitrosa, 95.0, 87.43, 0.604; GCA_019636945.1, s__Nitrospira_D sp019636945, 95.0, 93.98, 0.714; GCA_900696515.1, s__Nitrospira_D sp900696515, 95.0, 87.78, 0.529; GCA_002420115.1, s__Nitrospira_D sp002420115, 95.0, 92.69, 0.757; GCA_902500805.1, s__Nitrospira_D sp902500805, 95.0, 92.03, 0.737					gtdbtk-2.4.0	R220
SPIREOTU_01664340	453	96.46	9.77	v1.0.11	100	3.36	CheckM2 v1.0.1	4661024	54399	170	170_2	1	v2.4.2	d__Bacteria;p__Nitrospirota;c__Nitrospiria;o__Nitrospirales;f__Nitrospiraceae;g__Nitrospira_D;s__Nitrospira_D sp024281365	GCA_024281365.1	95	d__Bacteria;p__Nitrospirota;c__Nitrospiria;o__Nitrospirales;f__Nitrospiraceae;g__Nitrospira_D;s__Nitrospira_D sp024281365	98.89	0.929							ani_screen	classification based on ANI only	GCA_900696515.1, s__Nitrospira_D sp900696515, 95.0, 86.9, 0.422; GCA_016788465.1, s__Nitrospira_D sp016788465, 95.0, 85.6, 0.432; GCA_018242725.1, s__Nitrospira_D sp018242725, 95.0, 85.01, 0.433; GCF_001458735.1, s__Nitrospira_D nitrosa, 95.0, 85.99, 0.444; GCA_002254365.1, s__Nitrospira_D sp002254365, 95.0, 86.65, 0.49; GCA_002420115.1, s__Nitrospira_D sp002420115, 95.0, 90.88, 0.626; GCA_902500…					gtdbtk-2.4.0	R220
GCA_019636945	454	84.34	3.64	v1.0.11	88.42	6.04	CheckM2 v1.0.1	4364234	24162	170	170_4	1	v2.4.2	d__Bacteria;p__Nitrospirota;c__Nitrospiria;o__Nitrospirales;f__Nitrospiraceae;g__Nitrospira_D;s__Nitrospira_D sp019636945	GCA_019636945.1	95	d__Bacteria;p__Nitrospirota;c__Nitrospiria;o__Nitrospirales;f__Nitrospiraceae;g__Nitrospira_D;s__Nitrospira_D sp019636945	100	1							ani_screen	classification based on ANI only	GCA_002254365.1, s__Nitrospira_D sp002254365, 95.0, 85.97, 0.42; GCA_024281365.1, s__Nitrospira_D sp024281365, 95.0, 93.98, 0.714; GCA_900696515.1, s__Nitrospira_D sp900696515, 95.0, 86.83, 0.42; GCA_002420115.1, s__Nitrospira_D sp002420115, 95.0, 93.44, 0.616; GCA_902500805.1, s__Nitrospira_D sp902500805, 95.0, 90.96, 0.57					gtdbtk-2.4.0	R220
GCA_019636935	455	90.9	8.56	v1.0.11	87.79	8.52	CheckM2 v1.0.1	4471438	16147	170	170_3	1	v2.4.2	d__Bacteria;p__Nitrospirota;c__Nitrospiria;o__Nitrospirales;f__Nitrospiraceae;g__Nitrospira_D;s__Nitrospira_D sp019636945	GCA_019636945.1	95	d__Bacteria;p__Nitrospirota;c__Nitrospiria;o__Nitrospirales;f__Nitrospiraceae;g__Nitrospira_D;s__Nitrospira_D sp019636945	96.55	0.67							ani_screen	classification based on ANI only	GCA_002254365.1, s__Nitrospira_D sp002254365, 95.0, 85.76, 0.441; GCA_024281365.1, s__Nitrospira_D sp024281365, 95.0, 95.6, 0.779; GCF_001458735.1, s__Nitrospira_D nitrosa, 95.0, 85.95, 0.418; GCA_900696515.1, s__Nitrospira_D sp900696515, 95.0, 86.5, 0.406; GCA_002420115.1, s__Nitrospira_D sp002420115, 95.0, 92.89, 0.636; GCA_902500805.1, s__Nitrospira_D sp902500805, 95.0, 91.22, 0.586					gtdbtk-2.4.0	R220
GCA_009594875		94.94	1.36	v1.0.11				3494738	40833	151	151_1	3	v2.4.2	d__Bacteria;p__Nitrospirota;c__Nitrospiria;o__Nitrospirales;f__Nitrospiraceae;g__Nitrospira_A;s__Nitrospira_A defluvii_A	GCA_000196815.1	95	d__Bacteria;p__Nitrospirota;c__Nitrospiria;o__Nitrospirales;f__Nitrospiraceae;g__Nitrospira_A;s__Nitrospira_A defluvii_A	99.42	0.965							ani_screen	classification based on ANI only	GCA_024998625.1, s__Nitrospira_A sp024998625, 95.0, 90.81, 0.712; GCA_902500715.1, s__Nitrospira_A sp902500715, 95.0, 90.41, 0.617; GCF_900170025.1, s__Nitrospira_A sp900170025, 95.0, 91.87, 0.76; GCA_024998565.1, s__Nitrospira_A sp016788925, 95.0, 91.94, 0.762; GCA_919902505.1, s__Nitrospira_A sp919902505, 95.0, 90.38, 0.66; GCA_017986555.1, s__Nitrospira_A sp017986555, 95.0, 85.54, 0.482; GCA_0…					gtdbtk-2.4.0	R220
GCA_027425995		74.6	2.95	v1.0.11										d__Bacteria;p__Nitrospirota;c__Thermodesulfovibrionia;o__Thermodesulfovibrionales;f__UBA6898;g__Sulfobium;s__Sulfobium sp021814065	GCA_021814065.1	95	d__Bacteria;p__Nitrospirota;c__Thermodesulfovibrionia;o__Thermodesulfovibrionales;f__UBA6898;g__Sulfobium;s__Sulfobium sp021814065	99.17	0.875							ani_screen	classification based on ANI only	GCA_021787505.1, s__Sulfobium sp021787505, 95.0, 91.01, 0.447; GCA_021811105.1, s__Sulfobium sp021811105, 95.0, 91.58, 0.679					gtdbtk-2.4.0	R220
SPIREOTU_01485553		74.56	3.51	v1.0.11										d__Bacteria;p__Nitrospirota;c__Nitrospiria;o__Nitrospirales;f__NS-4;g__SCTG01;s__											d__Bacteria;p__Nitrospirota;c__Nitrospiria;o__Nitrospirales;f__NS-4;g__SCTG01;s__	taxonomic novelty determined using RED	classification based on placement in class-level tree	N/A	59.27	11	0.91935		gtdbtk-2.4.0	R220
GCA_027348505		74.55	2.27	v1.0.11										d__Bacteria;p__Nitrospirota;c__Thermodesulfovibrionia;o__Thermodesulfovibrionales;f__JdFR-88;g__JAKAEG01;s__JAKAEG01 sp021840255	GCA_021840255.1	95	d__Bacteria;p__Nitrospirota;c__Thermodesulfovibrionia;o__Thermodesulfovibrionales;f__JdFR-88;g__JAKAEG01;s__JAKAEG01 sp021840255	99.98	0.907							ani_screen	classification based on ANI only	GCA_021825785.1, s__JAKAEG01 sp021825785, 95.0, 98.3, 0.375; GCA_021789735.1, s__JAKAEG01 sp021789735, 95.0, 83.33, 0.206; GCA_021812785.1, s__JAKAEG01 sp021812785, 95.0, 94.81, 0.414					gtdbtk-2.4.0	R220
GCA_015904075		74.53	0.91	v1.0.11										d__Bacteria;p__Nitrospirota;c__Nitrospiria;o__Nitrospirales;f__Nitrospiraceae;g__Nitrospira_D;s__Nitrospira_D sp015904075	GCA_015904075.1	95	d__Bacteria;p__Nitrospirota;c__Nitrospiria;o__Nitrospirales;f__Nitrospiraceae;g__Nitrospira_D;s__Nitrospira_D sp015904075	100	1							ani_screen	classification based on ANI only	GCA_022843785.1, s__Nitrospira_D sp022843785, 95.0, 89.61, 0.535; GCA_005793285.1, s__Nitrospira_D sp005793285, 95.0, 89.67, 0.398; GCA_002083565.1, s__Nitrospira_D sp002083565, 95.0, 89.67, 0.479; GCA_015904045.1, s__Nitrospira_D sp015904045, 95.0, 85.22, 0.191; GCA_002083405.1, s__Nitrospira_D sp002083405, 95.0, 90.07, 0.536; GCA_015904055.1, s__Nitrospira_D sp015904055, 95.0, 94.61, 0.558; GCA…					gtdbtk-2.4.0	R220
SPIREOTU_00079236		74.49	4.85	v1.0.11										d__Bacteria;p__Nitrospirota;c__Nitrospiria;o__Nitrospirales;f__Nitrospiraceae;g__Palsa-1315;s__						GCA_005116775.1	95	d__Bacteria;p__Nitrospirota;c__Nitrospiria;o__Nitrospirales;f__Nitrospiraceae;g__Palsa-1315;s__Palsa-1315 sp005116775	83.85	0.27	d__Bacteria;p__Nitrospirota;c__Nitrospiria;o__Nitrospirales;f__Nitrospiraceae;g__Palsa-1315;s__	taxonomic classification defined by topology and ANI	classification based on placement in class-level tree	GCA_005877535.1, s__Palsa-1315 sp005877535, 95.0, 84.26, 0.156; GCA_016200355.1, s__Palsa-1315 sp016200355, 95.0, 83.95, 0.304; GCA_003135435.1, s__Palsa-1315 sp003135435, 95.0, 83.93, 0.296; GCA_005239475.1, s__Palsa-1315 sp005239475, 95.0, 83.73, 0.299; GCA_016650275.1, s__Palsa-1315 sp016650275, 95.0, 83.4, 0.285; GCA_025363325.1, s__Palsa-1315 sp025363325, 95.0, 83.3, 0.188; GCA_005887945.1, …	69.69	11	0.97495		gtdbtk-2.4.0	R220
GCA_030456405		74.44	0.91	v1.0.11										d__Bacteria;p__Nitrospirota;c__Nitrospiria;o__Nitrospirales;f__Nitrospiraceae;g__Palsa-1315;s__Palsa-1315 sp030456405	GCA_030456405.1	95	d__Bacteria;p__Nitrospirota;c__Nitrospiria;o__Nitrospirales;f__Nitrospiraceae;g__Palsa-1315;s__Palsa-1315 sp030456405	100	0.999							ani_screen	classification based on ANI only	N/A					gtdbtk-2.4.0	R220
GCA_013141215		74.42	1.95	v1.0.11										d__Bacteria;p__Nitrospirota;c__Nitrospiria;o__Nitrospirales;f__Nitrospiraceae;g__Palsa-1315;s__Palsa-1315 sp005116815	GCA_005116815.1	95	d__Bacteria;p__Nitrospirota;c__Nitrospiria;o__Nitrospirales;f__Nitrospiraceae;g__Palsa-1315;s__Palsa-1315 sp005116815	97.61	0.678							ani_screen	classification based on ANI only	GCA_009885705.1, s__Palsa-1315 sp009885705, 95.0, 94.54, 0.559; GCA_030684575.1, s__Palsa-1315 sp030684575, 95.0, 90.3, 0.53; GCA_025361385.1, s__Palsa-1315 sp025361385, 95.0, 90.76, 0.437; GCA_030682135.1, s__Palsa-1315 sp030682135, 95.0, 92.26, 0.625; GCA_030645475.1, s__Palsa-1315 sp030645475, 95.0, 92.28, 0.633					gtdbtk-2.4.0	R220
SMAGOTU_09403		74.36	3.42	v1.0.11										d__Bacteria;p__Acidobacteriota;c__Vicinamibacteria;o__Vicinamibacterales;f__UBA2999;g__Gp6-AA40;s__											d__Bacteria;p__Acidobacteriota;c__Vicinamibacteria;o__Vicinamibacterales;f__UBA2999;g__Gp6-AA40;s__	taxonomic classification fully defined by topology	classification based on placement in class-level tree	N/A	66.18	11	0.92868		gtdbtk-2.4.0	R220
GCA_027416295		74.34	0.91	v1.0.11										d__Bacteria;p__Nitrospirota_A;c__Leptospirillia;o__Leptospirillales;f__Leptospirillaceae;g__Leptospirillum_A;s__Leptospirillum_A rubarum	GCF_000299235.1	95	d__Bacteria;p__Nitrospirota_A;c__Leptospirillia;o__Leptospirillales;f__Leptospirillaceae;g__Leptospirillum_A;s__Leptospirillum_A rubarum	98.39	0.883							ani_screen	classification based on ANI only	GCA_021844275.1, s__Leptospirillum_A sp021844275, 95.0, 86.95, 0.255; GCA_023380285.1, s__JAMCRA01 sp023380285, 95.0, 96.57, 0.648; GCF_000755505.1, s__Leptospirillum_A ferriphilum, 95.0, 91.67, 0.809; GCA_023480765.1, s__Leptospirillum_A sp023480765, 95.0, 94.52, 0.569					gtdbtk-2.4.0	R220
GCA_003818215		74.32	7.81	v1.0.11										d__Bacteria;p__Nitrospirota;c__Nitrospiria;o__Nitrospirales;f__Nitrospiraceae;g__Palsa-1315;s__											d__Bacteria;p__Nitrospirota;c__Nitrospiria;o__Nitrospirales;f__Nitrospiraceae;g__Palsa-1315;s__	taxonomic classification defined by topology and ANI	classification based on placement in class-level tree	GCA_014379455.1, s__Palsa-1315 sp014379455, 95.0, 86.35, 0.225; GCA_005116885.1, s__Palsa-1315 sp005116885, 95.0, 85.77, 0.194; GCA_002869925.2, s__Palsa-1315 sp002869925, 95.0, 85.76, 0.201; GCA_003135435.1, s__Palsa-1315 sp003135435, 95.0, 85.61, 0.163; GCA_016200355.1, s__Palsa-1315 sp016200355, 95.0, 85.28, 0.168	64.57	11	0.97179		gtdbtk-2.4.0	R220
GCA_003508715		74.29	3.91	v1.0.11										d__Bacteria;p__Nitrospirota;c__9FT-COMBO-42-15;o__HDB-SIOI813;f__HDB-SIOI813;g__HDB-SIOI813;s__HDB-SIOI813 sp001805205	GCA_001805205.1	95	d__Bacteria;p__Nitrospirota;c__9FT-COMBO-42-15;o__HDB-SIOI813;f__HDB-SIOI813;g__HDB-SIOI813;s__HDB-SIOI813 sp001805205	98.92	0.722							ani_screen	classification based on ANI only	N/A					gtdbtk-2.4.0	R220
SMAGOTU_11963		74.19	5.11	v1.0.11										d__Bacteria;p__Nitrospirota;c__Nitrospiria;o__Nitrospirales;f__Nitrospiraceae;g__Nitrospira_C;s__						GCA_946479785.1	95	d__Bacteria;p__Nitrospirota;c__Nitrospiria;o__Nitrospirales;f__Nitrospiraceae;g__Nitrospira_C;s__Nitrospira_C sp946479785	82.3	0.189	d__Bacteria;p__Nitrospirota;c__Nitrospiria;o__Nitrospirales;f__Nitrospiraceae;g__Nitrospira_C;s__	taxonomic classification defined by topology and ANI	classification based on placement in class-level tree	N/A	75.37	11	0.9606		gtdbtk-2.4.0	R220
GCA_029858515		74.18	3.94	v1.0.11										d__Bacteria;p__Nitrospirota;c__Nitrospiria;o__Nitrospirales;f__Nitrospiraceae;g__Palsa-1315;s__											d__Bacteria;p__Nitrospirota;c__Nitrospiria;o__Nitrospirales;f__Nitrospiraceae;g__Palsa-1315;s__	taxonomic classification fully defined by topology	classification based on placement in class-level tree	N/A	70.65	11	0.96353		gtdbtk-2.4.0	R220
GCA_020028875		74.1	4.14	v1.0.11										d__Bacteria;p__Nitrospirota;c__Nitrospiria;o__Nitrospirales;f__Nitrospiraceae;g__NS-7;s__NS-7 sp020028195	GCA_020028195.1	95	d__Bacteria;p__Nitrospirota;c__Nitrospiria;o__Nitrospirales;f__Nitrospiraceae;g__NS-7;s__NS-7 sp020028195	99.31	0.753							ani_screen	classification based on ANI only	GCA_005877775.1, s__NS-7 sp005877775, 95.0, 87.18, 0.408					gtdbtk-2.4.0	R220
GCA_002634385		100	4.98	v1.0.11										d__Bacteria;p__Nitrospirota;c__Thermodesulfovibrionia;o__Thermodesulfovibrionales;f__Dissulfurispiraceae;g__Nitrobium;s__Nitrobium versatile	GCA_002634385.1	95	d__Bacteria;p__Nitrospirota;c__Thermodesulfovibrionia;o__Thermodesulfovibrionales;f__Dissulfurispiraceae;g__Nitrobium;s__Nitrobium versatile	99.99	1							ani_screen	classification based on ANI only	N/A					gtdbtk-2.4.0	R220
SMAGOTU_14657		74.03	4.09	v1.0.11										d__Bacteria;p__Nitrospirota;c__Nitrospiria;o__Nitrospirales;f__Nitrospiraceae;g__Palsa-1315;s__											d__Bacteria;p__Nitrospirota;c__Nitrospiria;o__Nitrospirales;f__Nitrospiraceae;g__Palsa-1315;s__	taxonomic classification defined by topology and ANI	classification based on placement in class-level tree	GCA_005887945.1, s__Palsa-1315 sp005887945, 95.0, 84.77, 0.243; GCA_005877535.1, s__Palsa-1315 sp005877535, 95.0, 84.27, 0.156; GCA_005239475.1, s__Palsa-1315 sp005239475, 95.0, 84.13, 0.25; GCA_025363325.1, s__Palsa-1315 sp025363325, 95.0, 84.11, 0.177; GCA_003135435.1, s__Palsa-1315 sp003135435, 95.0, 84.02, 0.263; GCA_016650275.1, s__Palsa-1315 sp016650275, 95.0, 83.7, 0.229; GCA_018971525.1, …	63.91	11	0.96191		gtdbtk-2.4.0	R220
GCA_015904125		73.95	4.55	v1.0.11										d__Bacteria;p__Nitrospirota;c__Nitrospiria;o__Nitrospirales;f__Nitrospiraceae;g__Nitrospira_D;s__Nitrospira_D sp015904055	GCA_015904055.1	95	d__Bacteria;p__Nitrospirota;c__Nitrospiria;o__Nitrospirales;f__Nitrospiraceae;g__Nitrospira_D;s__Nitrospira_D sp015904055	98.33	0.785							ani_screen	classification based on ANI only	GCA_002083405.1, s__Nitrospira_D sp002083405, 95.0, 87.44, 0.427; GCA_015904075.1, s__Nitrospira_D sp015904075, 95.0, 95.05, 0.61; GCA_022843785.1, s__Nitrospira_D sp022843785, 95.0, 87.06, 0.417; GCA_005793285.1, s__Nitrospira_D sp005793285, 95.0, 89.48, 0.424; GCA_002083565.1, s__Nitrospira_D sp002083565, 95.0, 86.85, 0.455; GCA_022842445.1, s__Nitrospira_D sp022842445, 95.0, 87.35, 0.423					gtdbtk-2.4.0	R220
GCA_019912415		100	4.98	v1.0.11										d__Bacteria;p__Nitrospirota;c__Thermodesulfovibrionia;o__Thermodesulfovibrionales;f__Dissulfurispiraceae;g__Nitrobium;s__Nitrobium versatile	GCA_002634385.1	95	d__Bacteria;p__Nitrospirota;c__Thermodesulfovibrionia;o__Thermodesulfovibrionales;f__Dissulfurispiraceae;g__Nitrobium;s__Nitrobium versatile	99.99	0.992							ani_screen	classification based on ANI only	N/A					gtdbtk-2.4.0	R220
GCA_937872295		73.86	0	v1.0.11										d__Bacteria;p__Nitrospirota;c__Nitrospiria;o__Nitrospirales;f__Nitrospiraceae;g__Nitrospira_A;s__Nitrospira_A sp900170025	GCF_900170025.1	95	d__Bacteria;p__Nitrospirota;c__Nitrospiria;o__Nitrospirales;f__Nitrospiraceae;g__Nitrospira_A;s__Nitrospira_A sp900170025	99.52	0.929							ani_screen	classification based on ANI only	GCA_902500715.1, s__Nitrospira_A sp902500715, 95.0, 91.61, 0.61; GCA_024998625.1, s__Nitrospira_A sp024998625, 95.0, 92.23, 0.73; GCA_000196815.1, s__Nitrospira_A defluvii_A, 95.0, 92.33, 0.742; GCA_024998565.1, s__Nitrospira_A sp016788925, 95.0, 93.6, 0.775; GCA_919902505.1, s__Nitrospira_A sp919902505, 95.0, 93.56, 0.68; GCA_017986555.1, s__Nitrospira_A sp017986555, 95.0, 87.68, 0.468; GCA_0249…					gtdbtk-2.4.0	R220
GCA_020028595		73.81	0.35	v1.0.11										d__Bacteria;p__Nitrospirota;c__Nitrospiria;o__Nitrospirales;f__Nitrospiraceae;g__2-02-FULL-62-14;s__2-02-FULL-62-14 sp020028595	GCA_020028595.1	95	d__Bacteria;p__Nitrospirota;c__Nitrospiria;o__Nitrospirales;f__Nitrospiraceae;g__2-02-FULL-62-14;s__2-02-FULL-62-14 sp020028595	100	1							ani_screen	classification based on ANI only	GCA_009692155.1, s__2-02-FULL-62-14 sp009692155, 95.0, 94.5, 0.731					gtdbtk-2.4.0	R220
SPIREOTU_02502742		73.75	2.73	v1.0.11										d__Bacteria;p__Nitrospirota;c__Nitrospiria;o__Nitrospirales;f__Nitrospiraceae;g__Nitrospira_D;s__											d__Bacteria;p__Nitrospirota;c__Nitrospiria;o__Nitrospirales;f__Nitrospiraceae;g__Nitrospira_D;s__	taxonomic classification fully defined by topology	classification based on placement in class-level tree	N/A	69.59	11	0.90894		gtdbtk-2.4.0	R220
SMAGOTU_01971		73.74	3.03	v1.0.11										d__Bacteria;p__Nitrospirota;c__Nitrospiria;o__Nitrospirales;f__Nitrospiraceae;g__Nitrospira_D;s__											d__Bacteria;p__Nitrospirota;c__Nitrospiria;o__Nitrospirales;f__Nitrospiraceae;g__Nitrospira_D;s__	taxonomic classification defined by topology and ANI	classification based on placement in class-level tree	GCA_030444405.1, s__Nitrospira_D sp030444405, 95.0, 87.47, 0.375; GCA_019636835.1, s__Nitrospira_D sp019636835, 95.0, 86.82, 0.314; GCA_029194675.1, s__Nitrospira_D sp029194675, 95.0, 86.46, 0.324; GCA_025934915.1, s__Nitrospira_D sp025934915, 95.0, 86.39, 0.324; GCA_018242685.1, s__Nitrospira_D sp018242685, 95.0, 86.26, 0.334; GCA_001464735.1, s__Nitrospira_D sp001464735, 95.0, 85.96, 0.299; GCA…	61.11	11	0.96526		gtdbtk-2.4.0	R220
GCA_913063805		100	1.82	v1.0.11										d__Bacteria;p__Nitrospirota;c__Thermodesulfovibrionia;o__Thermodesulfovibrionales;f__JdFR-88;g__JdFR-88;s__JdFR-88 sp002011795	GCA_002011795.1	95	d__Bacteria;p__Nitrospirota;c__Thermodesulfovibrionia;o__Thermodesulfovibrionales;f__JdFR-88;g__JdFR-88;s__JdFR-88 sp002011795	99.83	0.989							ani_screen	classification based on ANI only	N/A					gtdbtk-2.4.0	R220
GCA_027425935		73.71	1.53	v1.0.11										d__Bacteria;p__Nitrospirota;c__Thermodesulfovibrionia;o__Thermodesulfovibrionales;f__UBA6898;g__Sulfobium;s__Sulfobium sp021814065	GCA_021814065.1	95	d__Bacteria;p__Nitrospirota;c__Thermodesulfovibrionia;o__Thermodesulfovibrionales;f__UBA6898;g__Sulfobium;s__Sulfobium sp021814065	99.3	0.792							ani_screen	classification based on ANI only	GCA_021811105.1, s__Sulfobium sp021811105, 95.0, 91.19, 0.601; GCA_021787505.1, s__Sulfobium sp021787505, 95.0, 91.31, 0.438					gtdbtk-2.4.0	R220
GCA_003162365		73.4	0	v1.0.11										d__Bacteria;p__Nitrospirota;c__Thermodesulfovibrionia;o__Thermodesulfovibrionales;f__Dissulfurispiraceae;g__Fen-1308;s__Fen-1308 sp003170655	GCA_003170655.1	95	d__Bacteria;p__Nitrospirota;c__Thermodesulfovibrionia;o__Thermodesulfovibrionales;f__Dissulfurispiraceae;g__Fen-1308;s__Fen-1308 sp003170655	98.75	0.757							ani_screen	classification based on ANI only	N/A					gtdbtk-2.4.0	R220
GCA_022117435		73.35	4.65	v1.0.11										d__Bacteria;p__Nitrospirota;c__Nitrospiria;o__Nitrospirales;f__Nitrospiraceae;g__Palsa-1315;s__Palsa-1315 sp945865525	GCA_945865525.1	95	d__Bacteria;p__Nitrospirota;c__Nitrospiria;o__Nitrospirales;f__Nitrospiraceae;g__Palsa-1315;s__Palsa-1315 sp945865525	99.67	0.793							ani_screen	classification based on ANI only	GCA_026387665.1, s__Palsa-1315 sp026387665, 95.0, 87.46, 0.534					gtdbtk-2.4.0	R220
GCA_005877535		73.33	1.02	v1.0.11										d__Bacteria;p__Nitrospirota;c__Nitrospiria;o__Nitrospirales;f__Nitrospiraceae;g__Palsa-1315;s__Palsa-1315 sp005877535	GCA_005877535.1	95	d__Bacteria;p__Nitrospirota;c__Nitrospiria;o__Nitrospirales;f__Nitrospiraceae;g__Palsa-1315;s__Palsa-1315 sp005877535	100	0.997							ani_screen	classification based on ANI only	GCA_005887945.1, s__Palsa-1315 sp005887945, 95.0, 90.17, 0.493; GCA_016650275.1, s__Palsa-1315 sp016650275, 95.0, 87.8, 0.364; GCA_005239475.1, s__Palsa-1315 sp005239475, 95.0, 88.01, 0.385; GCA_025363325.1, s__Palsa-1315 sp025363325, 95.0, 87.13, 0.282; GCA_003135435.1, s__Palsa-1315 sp003135435, 95.0, 88.31, 0.421; GCA_025360665.1, s__Palsa-1315 sp025360665, 95.0, 87.02, 0.283					gtdbtk-2.4.0	R220
GCA_024281635		73.31	7.73	v1.0.11										d__Bacteria;p__Nitrospirota;c__Nitrospiria;o__Nitrospirales;f__Nitrospiraceae;g__Nitrospira_D;s__Nitrospira_D sp002083555	GCA_002083555.1	95	d__Bacteria;p__Nitrospirota;c__Nitrospiria;o__Nitrospirales;f__Nitrospiraceae;g__Nitrospira_D;s__Nitrospira_D sp002083555	97.01	0.824							ani_screen	classification based on ANI only	GCA_013140455.1, s__Nitrospira_D sp013140455, 95.0, 88.03, 0.65; GCA_030653545.1, s__Nitrospira_D sp030653545, 95.0, 91.55, 0.718; GCA_024998645.1, s__Nitrospira_D sp024998645, 95.0, 89.41, 0.607; GCA_002869855.2, s__Nitrospira_D sp002869855, 95.0, 88.23, 0.629; GCF_900403705.1, s__Nitrospira_D lenta, 95.0, 86.67, 0.583; GCA_030692565.1, s__Nitrospira_D sp030692565, 95.0, 91.04, 0.692					gtdbtk-2.4.0	R220
SPIREOTU_01820562		73.13	5.53	v1.0.11										d__Bacteria;p__Nitrospirota;c__Nitrospiria;o__Nitrospirales;f__NS-4;g__NS-12;s__						GCA_005877855.1	95	d__Bacteria;p__Nitrospirota;c__Nitrospiria;o__Nitrospirales;f__NS-4;g__NS-12;s__NS-12 sp005877855	92.29	0.562	d__Bacteria;p__Nitrospirota;c__Nitrospiria;o__Nitrospirales;f__NS-4;g__NS-12;s__	taxonomic classification defined by topology and ANI	classification based on placement in class-level tree	GCA_005877565.1, s__NS-12 sp005877565, 95.0, 88.73, 0.455; GCA_005877615.1, s__NS-12 sp005877615, 95.0, 88.64, 0.479; GCA_005877505.1, s__NS-12 sp005877505, 95.0, 87.0, 0.346	69.39	11	0.97165	Genome not assigned to closest species as it falls outside its pre-defined ANI radius	gtdbtk-2.4.0	R220
SPIREOTU_00808411		73.12	3.64	v1.0.11										d__Bacteria;p__Nitrospirota;c__Nitrospiria;o__Nitrospirales;f__Nitrospiraceae;g__Nitrospira_C;s__											d__Bacteria;p__Nitrospirota;c__Nitrospiria;o__Nitrospirales;f__Nitrospiraceae;g__Nitrospira_C;s__	taxonomic classification fully defined by topology	classification based on placement in class-level tree	N/A	71.48	11	0.96057		gtdbtk-2.4.0	R220
GCA_023248255		73.02	5.45	v1.0.11										d__Bacteria;p__Nitrospirota;c__Nitrospiria;o__Nitrospirales;f__Nitrospiraceae;g__Palsa-1315;s__						GCA_005887945.1	95	d__Bacteria;p__Nitrospirota;c__Nitrospiria;o__Nitrospirales;f__Nitrospiraceae;g__Palsa-1315;s__Palsa-1315 sp005887945	88.63	0.344	d__Bacteria;p__Nitrospirota;c__Nitrospiria;o__Nitrospirales;f__Nitrospiraceae;g__Palsa-1315;s__	taxonomic classification defined by topology and ANI	classification based on placement in class-level tree	GCA_005877535.1, s__Palsa-1315 sp005877535, 95.0, 88.31, 0.304; GCA_003135435.1, s__Palsa-1315 sp003135435, 95.0, 87.9, 0.361; GCA_005239475.1, s__Palsa-1315 sp005239475, 95.0, 87.23, 0.323; GCA_025363325.1, s__Palsa-1315 sp025363325, 95.0, 87.08, 0.244; GCA_016650275.1, s__Palsa-1315 sp016650275, 95.0, 86.92, 0.31; GCA_025360665.1, s__Palsa-1315 sp025360665, 95.0, 86.71, 0.261; GCA_018971525.1, …	63.32	11	0.96992		gtdbtk-2.4.0	R220
SMAGOTU_02603		72.97	1.72	v1.0.11										d__Bacteria;p__Bacteroidota;c__Bacteroidia;o__Chitinophagales;f__Chitinophagaceae;g__Hanamia;s__											d__Bacteria;p__Bacteroidota;c__Bacteroidia;o__Chitinophagales;f__Chitinophagaceae;g__Hanamia;s__	taxonomic classification defined by topology and ANI	classification based on placement in class-level tree	GCA_025933935.1, s__Hanamia sp025933935, 95.0, 85.75, 0.204	58.63	11	0.98289		gtdbtk-2.4.0	R220
SPIREOTU_00873647		72.94	0.91	v1.0.11										d__Bacteria;p__Nitrospirota;c__Nitrospiria;o__Nitrospirales;f__UBA8639;g__UBA8639;s__						GCA_020355985.1	95	d__Bacteria;p__Nitrospirota;c__Nitrospiria;o__Nitrospirales;f__UBA8639;g__UBA8639;s__UBA8639 sp020355985	86.95	0.387	d__Bacteria;p__Nitrospirota;c__Nitrospiria;o__Nitrospirales;f__UBA8639;g__UBA8639;s__	taxonomic classification defined by topology and ANI	classification based on placement in class-level tree	GCA_003228495.1, s__UBA8639 sp003228495, 95.0, 82.96, 0.158	61.83	11	0.97244		gtdbtk-2.4.0	R220
GCA_027416475		72.85	4.09	v1.0.11										d__Bacteria;p__Nitrospirota_A;c__Leptospirillia;o__Leptospirillales;f__Leptospirillaceae;g__Leptospirillum_A;s__Leptospirillum_A sp021846825	GCA_021846825.1	95	d__Bacteria;p__Nitrospirota_A;c__Leptospirillia;o__Leptospirillales;f__Leptospirillaceae;g__Leptospirillum_A;s__Leptospirillum_A sp021846825	96.17	0.611							ani_screen	classification based on ANI only	GCA_023480765.1, s__Leptospirillum_A sp023480765, 95.0, 87.53, 0.285; GCA_021844275.1, s__Leptospirillum_A sp021844275, 95.0, 86.91, 0.366					gtdbtk-2.4.0	R220
GCA_027343785		72.81	3.51	v1.0.11										d__Bacteria;p__Nitrospirota_A;c__Leptospirillia;o__Leptospirillales;f__Leptospirillaceae;g__Leptospirillum_A;s__Leptospirillum_A sp027343785	GCA_027343785.1	95	d__Bacteria;p__Nitrospirota_A;c__Leptospirillia;o__Leptospirillales;f__Leptospirillaceae;g__Leptospirillum_A;s__Leptospirillum_A sp027343785	100	0.999							ani_screen	classification based on ANI only	N/A					gtdbtk-2.4.0	R220
SPIREOTU_01779657		72.73	3.64	v1.0.11										d__Bacteria;p__Nitrospirota;c__Nitrospiria;o__Nitrospirales;f__Nitrospiraceae;g__Palsa-1315;s__											d__Bacteria;p__Nitrospirota;c__Nitrospiria;o__Nitrospirales;f__Nitrospiraceae;g__Palsa-1315;s__	taxonomic classification defined by topology and ANI	classification based on placement in class-level tree	GCA_003135435.1, s__Palsa-1315 sp003135435, 95.0, 92.92, 0.616; GCA_025360665.1, s__Palsa-1315 sp025360665, 95.0, 91.64, 0.442; GCA_025363325.1, s__Palsa-1315 sp025363325, 95.0, 91.06, 0.445; GCA_005887945.1, s__Palsa-1315 sp005887945, 95.0, 90.49, 0.464; GCA_016650275.1, s__Palsa-1315 sp016650275, 95.0, 89.85, 0.446; GCA_005239475.1, s__Palsa-1315 sp005239475, 95.0, 89.76, 0.458; GCA_018971525.1…	68.9	11	0.97244	Genome not assigned to closest species as it falls outside its pre-defined ANI radius	gtdbtk-2.4.0	R220
IMG_3300009702_67		72.73	3.64	v1.0.11										d__Bacteria;p__Nitrospirota;c__Nitrospiria;o__Nitrospirales;f__UBA8639;g__;s__											d__Bacteria;p__Nitrospirota;c__Nitrospiria;o__Nitrospirales;f__UBA8639;g__;s__	taxonomic classification fully defined by topology	classification based on placement in class-level tree	N/A	56.37	11	0.78369		gtdbtk-2.4.0	R220
GCA_015664055		72.72	5.91	v1.0.11										d__Bacteria;p__Nitrospirota;c__Nitrospiria;o__Nitrospirales;f__UBA2166;g__UBA2166;s__UBA2166 sp012965905	GCA_012965905.1	95	d__Bacteria;p__Nitrospirota;c__Nitrospiria;o__Nitrospirales;f__UBA2166;g__UBA2166;s__UBA2166 sp012965905	99.52	0.733							ani_screen	classification based on ANI only	N/A					gtdbtk-2.4.0	R220
GCA_018606805		99.94	1.82	v1.0.11										d__Bacteria;p__Nitrospirota;c__Thermodesulfovibrionia;o__Thermodesulfovibrionales;f__Magnetobacteriaceae;g__XYC;s__XYC sp018606805	GCA_018606805.1	95	d__Bacteria;p__Nitrospirota;c__Thermodesulfovibrionia;o__Thermodesulfovibrionales;f__Magnetobacteriaceae;g__XYC;s__XYC sp018606805	99.99	1							ani_screen	classification based on ANI only	N/A					gtdbtk-2.4.0	R220
IMG_3300006847_35		72.71	2.73	v1.0.11										d__Bacteria;p__Nitrospirota;c__Nitrospiria;o__Nitrospirales;f__Nitrospiraceae;g__Nitrospira_C;s__Nitrospira_C sp025935475	GCA_025935475.1	95	d__Bacteria;p__Nitrospirota;c__Nitrospiria;o__Nitrospirales;f__Nitrospiraceae;g__Nitrospira_C;s__Nitrospira_C sp025935475	97.15	0.68							ani_screen	classification based on ANI only	N/A					gtdbtk-2.4.0	R220
SMAGOTU_18900		99.51	1.94	v1.0.11										d__Archaea;p__Thermoproteota;c__Nitrososphaeria;o__Nitrososphaerales;f__Nitrososphaeraceae;g__TA-21;s__											d__Archaea;p__Thermoproteota;c__Nitrososphaeria;o__Nitrososphaerales;f__Nitrososphaeraceae;g__TA-21;s__	taxonomic classification defined by topology and ANI		GCA_014523525.1, s__TA-21 sp014523525, 95.64, 93.98, 0.697; GCA_005877345.1, s__TA-21 sp005877345, 95.0, 92.69, 0.591; GCA_021324715.1, s__TA-21 sp021324715, 95.0, 84.57, 0.304; GCA_014523495.1, s__TA-21 sp014523495, 95.0, 84.36, 0.362; GCA_014523595.1, s__TA-21 sp014523595, 95.0, 84.32, 0.184; GCA_005877075.1, s__TA-21 sp005877075, 95.0, 82.04, 0.202	91.31	11	0.99038	Genome not assigned to closest species as it falls outside its pre-defined ANI radius	gtdbtk-2.4.0	R220
GCA_001308895		99.34	0	v1.0.11										d__Bacteria;p__Pseudomonadota;c__Gammaproteobacteria;o__Acidithiobacillales;f__Acidithiobacillaceae;g__Acidithiobacillus;s__Acidithiobacillus ferrooxidans	GCF_000021485.1	95	d__Bacteria;p__Pseudomonadota;c__Gammaproteobacteria;o__Acidithiobacillales;f__Acidithiobacillaceae;g__Acidithiobacillus;s__Acidithiobacillus ferrooxidans	99.55	0.869							ani_screen	classification based on ANI only	GCA_021818125.1, s__Acidithiobacillus sp021818125, 95.0, 87.53, 0.48; GCA_021827445.1, s__Acidithiobacillus sp021827445, 95.0, 86.76, 0.316; GCA_023381645.1, s__Acidithiobacillus sp023381645, 95.0, 94.28, 0.619; GCA_027351205.1, s__Acidithiobacillus sp027351205, 95.0, 94.17, 0.735; GCF_023229925.1, s__Acidithiobacillus sp023229925, 95.0, 85.98, 0.501; GCA_028065135.1, s__Acidithiobacillus sp02806…					gtdbtk-2.4.0	R220
GCA_027331655		99.09	2.27	v1.0.11										d__Bacteria;p__Nitrospirota;c__Thermodesulfovibrionia;o__UBA6902;f__JAJYJJ01;g__JAJYJJ01;s__JAJYJJ01 sp021789595	GCA_021789595.1	95	d__Bacteria;p__Nitrospirota;c__Thermodesulfovibrionia;o__UBA6902;f__JAJYJJ01;g__JAJYJJ01;s__JAJYJJ01 sp021789595	99.94	0.988							ani_screen	classification based on ANI only	N/A					gtdbtk-2.4.0	R220
GCA_029880955		72.71	6.65	v1.0.11										d__Bacteria;p__Nitrospirota;c__Nitrospiria;o__Nitrospirales;f__Nitrospiraceae;g__Nitrospira_D;s__Nitrospira_D sp029858925	GCA_029858925.1	95	d__Bacteria;p__Nitrospirota;c__Nitrospiria;o__Nitrospirales;f__Nitrospiraceae;g__Nitrospira_D;s__Nitrospira_D sp029858925	99.06	0.615							ani_screen	classification based on ANI only	N/A					gtdbtk-2.4.0	R220
GCA_003456185		72.55	0.91	v1.0.11										d__Bacteria;p__Nitrospirota;c__Nitrospiria;o__Nitrospirales;f__Nitrospiraceae;g__Nitrospira_A;s__Nitrospira_A sp900170025	GCF_900170025.1	95	d__Bacteria;p__Nitrospirota;c__Nitrospiria;o__Nitrospirales;f__Nitrospiraceae;g__Nitrospira_A;s__Nitrospira_A sp900170025	99.71	0.864							ani_screen	classification based on ANI only	GCA_000196815.1, s__Nitrospira_A defluvii_A, 95.0, 92.4, 0.689; GCA_902500715.1, s__Nitrospira_A sp902500715, 95.0, 91.83, 0.583; GCA_024998625.1, s__Nitrospira_A sp024998625, 95.0, 92.11, 0.687; GCA_024998565.1, s__Nitrospira_A sp016788925, 95.0, 93.66, 0.723; GCA_017986555.1, s__Nitrospira_A sp017986555, 95.0, 86.92, 0.393; GCA_919902505.1, s__Nitrospira_A sp919902505, 95.0, 93.23, 0.642; GCA_0…					gtdbtk-2.4.0	R220
GCA_015663555		72.41	2.27	v1.0.11										d__Bacteria;p__Nitrospirota;c__Nitrospiria;o__Nitrospirales;f__UBA2166;g__UBA2166;s__UBA2166 sp012965905	GCA_012965905.1	95	d__Bacteria;p__Nitrospirota;c__Nitrospiria;o__Nitrospirales;f__UBA2166;g__UBA2166;s__UBA2166 sp012965905	99.57	0.898							ani_screen	classification based on ANI only	N/A					gtdbtk-2.4.0	R220
SMAGOTU_15092		72.37	3.94	v1.0.11										d__Bacteria;p__Nitrospirota;c__Nitrospiria;o__Nitrospirales;f__NS-4;g__NS-11;s__NS-11 sp005877525	GCA_005877525.1	95	d__Bacteria;p__Nitrospirota;c__Nitrospiria;o__Nitrospirales;f__NS-4;g__NS-11;s__NS-11 sp005877525	98.19	0.66							ani_screen	classification based on ANI only	N/A					gtdbtk-2.4.0	R220
GCA_016788735		72.27	3.42	v1.0.11										d__Bacteria;p__Nitrospirota;c__Nitrospiria;o__Nitrospirales;f__Nitrospiraceae;g__Nitrospira_D;s__Nitrospira_D sp002254365	GCA_002254365.1	95	d__Bacteria;p__Nitrospirota;c__Nitrospiria;o__Nitrospirales;f__Nitrospiraceae;g__Nitrospira_D;s__Nitrospira_D sp002254365	97.97	0.743							ani_screen	classification based on ANI only	GCF_001458735.1, s__Nitrospira_D nitrosa, 95.0, 94.67, 0.689; GCA_018242725.1, s__Nitrospira_D sp018242725, 95.0, 89.71, 0.403					gtdbtk-2.4.0	R220
SMAGOTU_01178		72.25	1.88	v1.0.11										d__Bacteria;p__Acidobacteriota;c__Thermoanaerobaculia;o__UBA5066;f__;g__;s__											d__Bacteria;p__Acidobacteriota;c__Thermoanaerobaculia;o__UBA5066;f__;g__;s__	taxonomic novelty determined using RED	classification based on placement in class-level tree	N/A	62.24	11	0.68745		gtdbtk-2.4.0	R220
IMG_3300025945_29		72.23	2	v1.0.11										d__Bacteria;p__Nitrospirota;c__Nitrospiria;o__Nitrospirales;f__Nitrospiraceae;g__Nitrospira_C;s__Nitrospira_C sp025935475	GCA_025935475.1	95	d__Bacteria;p__Nitrospirota;c__Nitrospiria;o__Nitrospirales;f__Nitrospiraceae;g__Nitrospira_C;s__Nitrospira_C sp025935475	97.02	0.785							ani_screen	classification based on ANI only	N/A					gtdbtk-2.4.0	R220
IMG_3300027957_6		72.22	2.27	v1.0.11										d__Bacteria;p__Nitrospirota;c__Nitrospiria;o__Nitrospirales;f__Nitrospiraceae;g__NS-7;s__NS-7 sp020028195	GCA_020028195.1	95	d__Bacteria;p__Nitrospirota;c__Nitrospiria;o__Nitrospirales;f__Nitrospiraceae;g__NS-7;s__NS-7 sp020028195	97.76	0.727							ani_screen	classification based on ANI only	GCA_005877775.1, s__NS-7 sp005877775, 95.0, 87.37, 0.513					gtdbtk-2.4.0	R220
GCA_027342695		99.09	1.36	v1.0.11										d__Bacteria;p__Nitrospirota;c__Thermodesulfovibrionia;o__Thermodesulfovibrionales;f__JdFR-88;g__JAKAEG01;s__JAKAEG01 sp021789935	GCA_021789935.1	95	d__Bacteria;p__Nitrospirota;c__Thermodesulfovibrionia;o__Thermodesulfovibrionales;f__JdFR-88;g__JAKAEG01;s__JAKAEG01 sp021789935	99.78	0.978							ani_screen	classification based on ANI only	N/A					gtdbtk-2.4.0	R220
SPIREOTU_00078377		72.07	6.93	v1.0.11										d__Bacteria;p__Nitrospirota;c__Nitrospiria;o__Nitrospirales;f__Nitrospiraceae;g__Palsa-1315;s__						GCA_016219645.1	95	d__Bacteria;p__Nitrospirota;c__Nitrospiria;o__Nitrospirales;f__Nitrospiraceae;g__Palsa-1315;s__Palsa-1315 sp016219645	93.14	0.564	d__Bacteria;p__Nitrospirota;c__Nitrospiria;o__Nitrospirales;f__Nitrospiraceae;g__Palsa-1315;s__	taxonomic classification defined by topology and ANI	classification based on placement in class-level tree	GCA_013388555.1, s__Palsa-1315 sp013388555, 95.0, 86.91, 0.318; GCA_003135435.1, s__Palsa-1315 sp003135435, 95.0, 84.39, 0.157	59.21	11	0.99405	Genome not assigned to closest species as it falls outside its pre-defined ANI radius	gtdbtk-2.4.0	R220
GCA_027348225		99.09	1.82	v1.0.11										d__Bacteria;p__Nitrospirota;c__Thermodesulfovibrionia;o__Thermodesulfovibrionales;f__JdFR-88;g__JAKAEG01;s__JAKAEG01 sp021813765	GCA_021813765.1	95	d__Bacteria;p__Nitrospirota;c__Thermodesulfovibrionia;o__Thermodesulfovibrionales;f__JdFR-88;g__JAKAEG01;s__JAKAEG01 sp021813765	99.59	0.96							ani_screen	classification based on ANI only	GCA_021789735.1, s__JAKAEG01 sp021789735, 95.0, 87.21, 0.565; GCA_021812785.1, s__JAKAEG01 sp021812785, 95.0, 91.33, 0.404					gtdbtk-2.4.0	R220
IMG_3300027360_2		72.05	1.88	v1.0.11										d__Bacteria;p__Nitrospirota;c__Nitrospiria;o__Nitrospirales;f__Nitrospiraceae;g__Nitrospira_C;s__Nitrospira_C sp025935475	GCA_025935475.1	95	d__Bacteria;p__Nitrospirota;c__Nitrospiria;o__Nitrospirales;f__Nitrospiraceae;g__Nitrospira_C;s__Nitrospira_C sp025935475	97.22	0.849							ani_screen	classification based on ANI only	N/A					gtdbtk-2.4.0	R220
GCA_025352725		71.93	2.1	v1.0.11										d__Bacteria;p__Nitrospirota;c__Nitrospiria;o__Nitrospirales;f__Nitrospiraceae;g__Palsa-1315;s__Palsa-1315 sp014379455	GCA_014379455.1	95	d__Bacteria;p__Nitrospirota;c__Nitrospiria;o__Nitrospirales;f__Nitrospiraceae;g__Palsa-1315;s__Palsa-1315 sp014379455	96.26	0.68							ani_screen	classification based on ANI only	GCA_005116945.1, s__Palsa-1315 sp005116945, 95.0, 89.13, 0.348; GCA_002869925.2, s__Palsa-1315 sp002869925, 95.0, 89.52, 0.448; GCA_005116885.1, s__Palsa-1315 sp005116885, 95.0, 90.28, 0.457					gtdbtk-2.4.0	R220
GCA_003599025		71.91	1.09	v1.0.11										d__Bacteria;p__Nitrospirota;c__Thermodesulfovibrionia;o__UBA6902;f__UBA6902;g__UBA6902;s__UBA6902 sp003599025	GCA_003599025.1	95	d__Bacteria;p__Nitrospirota;c__Thermodesulfovibrionia;o__UBA6902;f__UBA6902;g__UBA6902;s__UBA6902 sp003599025	100	1							ani_screen	classification based on ANI only	N/A					gtdbtk-2.4.0	R220
GCA_027426075		99.09	2.84	v1.0.11										d__Bacteria;p__Nitrospirota;c__Thermodesulfovibrionia;o__Thermodesulfovibrionales;f__JdFR-88;g__JAJYGJ01;s__JAJYGJ01 sp021789555	GCA_021789555.1	95	d__Bacteria;p__Nitrospirota;c__Thermodesulfovibrionia;o__Thermodesulfovibrionales;f__JdFR-88;g__JAJYGJ01;s__JAJYGJ01 sp021789555	98.04	0.826							ani_screen	classification based on ANI only	N/A					gtdbtk-2.4.0	R220
GCA_003517855		71.82	0.08	v1.0.11										d__Bacteria;p__Nitrospirota;c__Thermodesulfovibrionia;o__UBA6902;f__JACROP01;g__JACROP01;s__						GCA_016214385.1	95	d__Bacteria;p__Nitrospirota;c__Thermodesulfovibrionia;o__UBA6902;f__JACROP01;g__JACROP01;s__JACROP01 sp016214385	91.41	0.49	d__Bacteria;p__Nitrospirota;c__Thermodesulfovibrionia;o__UBA6902;f__JACROP01;g__JACROP01;s__	taxonomic classification defined by topology and ANI	classification based on placement in class-level tree	N/A	73.19	11	0.9548		gtdbtk-2.4.0	R220
GCA_001464735		87.67	2.83	v1.0.11				4111525	150736	174			v2.4.2	d__Bacteria;p__Nitrospirota;c__Nitrospiria;o__Nitrospirales;f__Nitrospiraceae;g__Nitrospira_D;s__Nitrospira_D sp001464735	GCA_001464735.1	95	d__Bacteria;p__Nitrospirota;c__Nitrospiria;o__Nitrospirales;f__Nitrospiraceae;g__Nitrospira_D;s__Nitrospira_D sp001464735	100	1							ani_screen	classification based on ANI only	GCA_005116955.1, s__Nitrospira_D sp005116955, 95.0, 90.99, 0.611; GCA_016222925.1, s__Nitrospira_D sp016222925, 95.0, 90.64, 0.562; GCA_005116745.1, s__Nitrospira_D sp005116745, 95.0, 90.53, 0.568; GCF_001458775.1, s__Nitrospira_D nitrificans, 95.0, 85.82, 0.435; GCA_919902665.1, s__Nitrospira_D sp919902665, 95.0, 92.11, 0.64; GCA_002869845.2, s__Nitrospira_D sp002869845, 95.0, 90.02, 0.614; GCA_…					gtdbtk-2.4.0	R220
IMG_3300005471_53		71.79	2.97	v1.0.11										d__Bacteria;p__Nitrospirota;c__Nitrospiria;o__Nitrospirales;f__NS-4;g__;s__											d__Bacteria;p__Nitrospirota;c__Nitrospiria;o__Nitrospirales;f__NS-4;g__;s__	taxonomic novelty determined using RED	classification based on placement in class-level tree	N/A	74.58	11	0.88916		gtdbtk-2.4.0	R220
SMAGOTU_01567		71.72	5	v1.0.11										d__Bacteria;p__Nitrospirota;c__Nitrospiria;o__Nitrospirales;f__Nitrospiraceae;g__Nitrospira_C;s__						GCA_025935475.1	95	d__Bacteria;p__Nitrospirota;c__Nitrospiria;o__Nitrospirales;f__Nitrospiraceae;g__Nitrospira_C;s__Nitrospira_C sp025935475	91.86	0.593	d__Bacteria;p__Nitrospirota;c__Nitrospiria;o__Nitrospirales;f__Nitrospiraceae;g__Nitrospira_C;s__	taxonomic classification defined by topology and ANI	classification based on placement in class-level tree	N/A	63.28	11	0.98656	Genome not assigned to closest species as it falls outside its pre-defined ANI radius	gtdbtk-2.4.0	R220
GCA_028065265		99.09	0.91	v1.0.11										d__Bacteria;p__Nitrospirota;c__Thermodesulfovibrionia;o__Thermodesulfovibrionales;f__JdFR-88;g__JAJYGJ01;s__JAJYGJ01 sp021789555	GCA_021789555.1	95	d__Bacteria;p__Nitrospirota;c__Thermodesulfovibrionia;o__Thermodesulfovibrionales;f__JdFR-88;g__JAJYGJ01;s__JAJYGJ01 sp021789555	99.92	0.998							ani_screen	classification based on ANI only	N/A					gtdbtk-2.4.0	R220
IMG_3300010399_30		71.6	1.82	v1.0.11										d__Bacteria;p__Nitrospirota;c__Nitrospiria;o__Nitrospirales;f__Nitrospiraceae;g__Nitrospira_C;s__Nitrospira_C sp025935475	GCA_025935475.1	95	d__Bacteria;p__Nitrospirota;c__Nitrospiria;o__Nitrospirales;f__Nitrospiraceae;g__Nitrospira_C;s__Nitrospira_C sp025935475	97	0.826							ani_screen	classification based on ANI only	N/A					gtdbtk-2.4.0	R220
SPIREOTU_02579492		99.12	12.76	v1.0.11										d__Bacteria;p__Nitrospirota;c__Nitrospiria;o__Nitrospirales;f__UBA8639;g__Bin75;s__						GCA_012270585.1	95	d__Bacteria;p__Nitrospirota;c__Nitrospiria;o__Nitrospirales;f__UBA8639;g__Bin75;s__Bin75 sp012270585	86.33	0.476	d__Bacteria;p__Nitrospirota;c__Nitrospiria;o__Nitrospirales;f__UBA8639;g__Bin75;s__	taxonomic classification defined by topology and ANI	classification based on placement in class-level tree	GCA_009840285.1, s__Bin75 sp009840285, 95.0, 87.02, 0.515; GCA_020027535.1, s__Bin75 sp020027535, 95.0, 86.63, 0.522; GCA_951812745.1, s__Bin75 sp951812745, 95.0, 86.59, 0.542; GCA_002238765.1, s__Bin75 sp002238765, 95.0, 85.95, 0.448; GCA_011523385.1, s__Bin75 sp011523385, 95.0, 85.93, 0.445; GCA_022828225.1, s__Bin75 sp022828225, 95.0, 84.13, 0.407; GCA_028819435.1, s__Bin75 sp028819435, 95.0, …	80.6	11	0.97143	Genome not assigned to closest species as it falls outside its pre-defined ANI radius;Genome has more than 15.0% of markers with multiple hits	gtdbtk-2.4.0	R220
GCA_001567445		91	4.32	v1.0.11				3754263	121772	149			v2.4.2	d__Bacteria;p__Nitrospirota;c__Nitrospiria;o__Nitrospirales;f__Nitrospiraceae;g__Nitrospira_A;s__Nitrospira_A sp001567445	GCA_015709715.1	95	d__Bacteria;p__Nitrospirota;c__Nitrospiria;o__Nitrospirales;f__Nitrospiraceae;g__Nitrospira_A;s__Nitrospira_A sp001567445	99.65	0.936							ani_screen	classification based on ANI only	N/A					gtdbtk-2.4.0	R220
GCA_013821375		71.33	6.32	v1.0.11										d__Bacteria;p__Nitrospirota;c__Nitrospiria;o__Nitrospirales;f__UBA8639;g__UBA8639;s__UBA8639 sp013817135	GCA_013817135.1	95	d__Bacteria;p__Nitrospirota;c__Nitrospiria;o__Nitrospirales;f__UBA8639;g__UBA8639;s__UBA8639 sp013817135	98.73	0.716							ani_screen	classification based on ANI only	GCA_020632595.1, s__UBA8639 sp020632595, 95.0, 87.75, 0.346; GCA_024760505.1, s__UBA8639 sp024760505, 95.0, 88.89, 0.378; GCA_902500695.1, s__UBA8639 sp902500695, 95.0, 91.59, 0.504; GCA_021604365.1, s__UBA8639 sp021604365, 95.0, 90.36, 0.404					gtdbtk-2.4.0	R220
GCA_001805225		85.85	2.73	v1.0.11				2273558	17839	99			v2.4.2	d__Bacteria;p__Nitrospirota;c__Nitrospiria;o__Nitrospirales;f__Nitrospiraceae;g__2-02-FULL-62-14;s__2-02-FULL-62-14 sp001805245	GCA_001805245.1	95	d__Bacteria;p__Nitrospirota;c__Nitrospiria;o__Nitrospirales;f__Nitrospiraceae;g__2-02-FULL-62-14;s__2-02-FULL-62-14 sp001805245	99.46	0.954							ani_screen	classification based on ANI only	GCA_009692155.1, s__2-02-FULL-62-14 sp009692155, 95.0, 84.04, 0.357					gtdbtk-2.4.0	R220
GCA_024281595		71.31	9.09	v1.0.11										d__Bacteria;p__Nitrospirota;c__Nitrospiria;o__Nitrospirales;f__Nitrospiraceae;g__Nitrospira_D;s__						GCA_900299245.1	95	d__Bacteria;p__Nitrospirota;c__Nitrospiria;o__Nitrospirales;f__Nitrospiraceae;g__Nitrospira_D;s__Nitrospira_D sp900299245	88.69	0.467	d__Bacteria;p__Nitrospirota;c__Nitrospiria;o__Nitrospirales;f__Nitrospiraceae;g__Nitrospira_D;s__	taxonomic classification defined by topology and ANI	classification based on placement in class-level tree	GCA_022226955.1, s__Nitrospira_D sp022226955, 95.0, 86.12, 0.442; GCA_024998645.1, s__Nitrospira_D sp024998645, 95.0, 83.87, 0.378; GCA_020846195.1, s__Nitrospira_D sp020846195, 95.0, 83.86, 0.378; GCA_013140455.1, s__Nitrospira_D sp013140455, 95.0, 83.79, 0.372; GCA_002083555.1, s__Nitrospira_D sp002083555, 95.0, 83.58, 0.387; GCA_030653545.1, s__Nitrospira_D sp030653545, 95.0, 83.34, 0.392; GCA…	71.64	11	0.97669		gtdbtk-2.4.0	R220
GCA_001914955		75.4	2.73	v1.0.11				2017118	29515	89			v2.4.2	d__Bacteria;p__Nitrospirota;c__Nitrospiria;o__Nitrospirales;f__Nitrospiraceae;g__40CM-3-62-11;s__40CM-3-62-11 sp001914955	GCA_001914955.1	95	d__Bacteria;p__Nitrospirota;c__Nitrospiria;o__Nitrospirales;f__Nitrospiraceae;g__40CM-3-62-11;s__40CM-3-62-11 sp001914955	100	1							ani_screen	classification based on ANI only	GCA_023248295.1, s__40CM-3-62-11 sp023248295, 95.0, 89.77, 0.573					gtdbtk-2.4.0	R220
GCA_029937395		71.23	2.83	v1.0.11										d__Bacteria;p__Nitrospirota;c__Nitrospiria;o__Nitrospirales;f__UBA2166;g__UBA2166;s__											d__Bacteria;p__Nitrospirota;c__Nitrospiria;o__Nitrospirales;f__UBA2166;g__UBA2166;s__	taxonomic classification defined by topology and ANI	classification based on placement in class-level tree	GCA_012965905.1, s__UBA2166 sp012965905, 95.0, 86.24, 0.216	58.53	11	0.9049		gtdbtk-2.4.0	R220
GCA_937138415		99.09	2.73	v1.0.11										d__Bacteria;p__Nitrospirota;c__Thermodesulfovibrionia;o__Thermodesulfovibrionales;f__SM23-35;g__JALHSV01;s__JALHSV01 sp937138415	GCA_937138415.1	95	d__Bacteria;p__Nitrospirota;c__Thermodesulfovibrionia;o__Thermodesulfovibrionales;f__SM23-35;g__JALHSV01;s__JALHSV01 sp937138415	99.99	1							ani_screen	classification based on ANI only	N/A					gtdbtk-2.4.0	R220
IMG_3300010048_19		71.19	3.18	v1.0.11										d__Bacteria;p__Nitrospirota;c__Nitrospiria;o__Nitrospirales;f__Nitrospiraceae;g__;s__											d__Bacteria;p__Nitrospirota;c__Nitrospiria;o__Nitrospirales;f__Nitrospiraceae;g__;s__	taxonomic classification fully defined by topology	classification based on placement in class-level tree	N/A	62.46	11	0.85682		gtdbtk-2.4.0	R220
SMAGOTU_01376		71.07	3.64	v1.0.11										d__Bacteria;p__Nitrospirota;c__Nitrospiria;o__Nitrospirales;f__Nitrospiraceae;g__Palsa-1315;s__											d__Bacteria;p__Nitrospirota;c__Nitrospiria;o__Nitrospirales;f__Nitrospiraceae;g__Palsa-1315;s__	taxonomic classification defined by topology and ANI	classification based on placement in class-level tree	GCA_005887945.1, s__Palsa-1315 sp005887945, 95.0, 87.41, 0.305; GCA_003135435.1, s__Palsa-1315 sp003135435, 95.0, 86.75, 0.294; GCA_005239475.1, s__Palsa-1315 sp005239475, 95.0, 86.66, 0.253; GCA_016200355.1, s__Palsa-1315 sp016200355, 95.0, 86.6, 0.236; GCA_016650275.1, s__Palsa-1315 sp016650275, 95.0, 86.22, 0.242; GCA_018971525.1, s__Palsa-1315 sp018971525, 95.0, 85.96, 0.231; GCA_025360665.1,…	64.53	11	0.96359		gtdbtk-2.4.0	R220
GCA_005799365		71.05	1.75	v1.0.11										d__Bacteria;p__Nitrospirota;c__Nitrospiria;o__Nitrospirales;f__Nitrospiraceae;g__SYGV01;s__SYGV01 sp005799365	GCA_005799365.1	95	d__Bacteria;p__Nitrospirota;c__Nitrospiria;o__Nitrospirales;f__Nitrospiraceae;g__SYGV01;s__SYGV01 sp005799365	100	1							ani_screen	classification based on ANI only	GCA_004296885.1, s__SYGV01 sp004296885, 95.0, 89.92, 0.71; GCA_016873495.1, s__SYGV01 sp016873495, 95.0, 89.87, 0.733					gtdbtk-2.4.0	R220
GCA_027416255		71.05	1.75	v1.0.11										d__Bacteria;p__Nitrospirota_A;c__Leptospirillia;o__Leptospirillales;f__Leptospirillaceae;g__Leptospirillum_A;s__Leptospirillum_A rubarum	GCF_000299235.1	95	d__Bacteria;p__Nitrospirota_A;c__Leptospirillia;o__Leptospirillales;f__Leptospirillaceae;g__Leptospirillum_A;s__Leptospirillum_A rubarum	98.35	0.876							ani_screen	classification based on ANI only	GCA_021844275.1, s__Leptospirillum_A sp021844275, 95.0, 86.09, 0.269; GCA_023380285.1, s__JAMCRA01 sp023380285, 95.0, 96.56, 0.633; GCA_023480765.1, s__Leptospirillum_A sp023480765, 95.0, 95.0, 0.65; GCF_000755505.1, s__Leptospirillum_A ferriphilum, 95.0, 92.06, 0.846					gtdbtk-2.4.0	R220
GCA_937139565		99.09	0	v1.0.11										d__Bacteria;p__Nitrospirota;c__Thermodesulfovibrionia;o__Thermodesulfovibrionales;f__Thermodesulfovibrionaceae;g__Thermodesulfovibrio;s__Thermodesulfovibrio sp937139565	GCA_937139565.1	95	d__Bacteria;p__Nitrospirota;c__Thermodesulfovibrionia;o__Thermodesulfovibrionales;f__Thermodesulfovibrionaceae;g__Thermodesulfovibrio;s__Thermodesulfovibrio sp937139565	100	1							ani_screen	classification based on ANI only	N/A					gtdbtk-2.4.0	R220
GCA_002083405		95.85	3.69	v1.0.11				3659024	89465	201			v2.4.2	d__Bacteria;p__Nitrospirota;c__Nitrospiria;o__Nitrospirales;f__Nitrospiraceae;g__Nitrospira_D;s__Nitrospira_D sp002083405	GCA_002083405.1	95	d__Bacteria;p__Nitrospirota;c__Nitrospiria;o__Nitrospirales;f__Nitrospiraceae;g__Nitrospira_D;s__Nitrospira_D sp002083405	100	1							ani_screen	classification based on ANI only	GCA_022843785.1, s__Nitrospira_D sp022843785, 95.0, 92.17, 0.668; GCA_015904075.1, s__Nitrospira_D sp015904075, 95.0, 90.07, 0.536; GCA_005793285.1, s__Nitrospira_D sp005793285, 95.0, 89.67, 0.5; GCA_002083565.1, s__Nitrospira_D sp002083565, 95.0, 94.51, 0.716; GCA_015904045.1, s__Nitrospira_D sp015904045, 95.0, 89.52, 0.251; GCA_015904055.1, s__Nitrospira_D sp015904055, 95.0, 87.44, 0.415; GCA_0…					gtdbtk-2.4.0	R220
GCA_002238765		94.09	2.73	v1.0.11				3038306	44884	75			v2.4.2	d__Bacteria;p__Nitrospirota;c__Nitrospiria;o__Nitrospirales;f__UBA8639;g__Bin75;s__Bin75 sp002238765	GCA_002238765.1	95	d__Bacteria;p__Nitrospirota;c__Nitrospiria;o__Nitrospirales;f__UBA8639;g__Bin75;s__Bin75 sp002238765	100	1							ani_screen	classification based on ANI only	GCA_011523385.1, s__Bin75 sp011523385, 95.0, 84.31, 0.397; GCA_951812745.1, s__Bin75 sp951812745, 95.0, 88.77, 0.629; GCA_020027535.1, s__Bin75 sp020027535, 95.0, 88.83, 0.591; GCA_009840285.1, s__Bin75 sp009840285, 95.0, 84.72, 0.414; GCA_012270585.1, s__Bin75 sp012270585, 95.0, 86.58, 0.476					gtdbtk-2.4.0	R220
GCA_027417115		71.05	1.75	v1.0.11										d__Bacteria;p__Nitrospirota_A;c__Leptospirillia;o__Leptospirillales;f__Leptospirillaceae;g__Leptospirillum;s__Leptospirillum sp021816465	GCA_021816465.1	95	d__Bacteria;p__Nitrospirota_A;c__Leptospirillia;o__Leptospirillales;f__Leptospirillaceae;g__Leptospirillum;s__Leptospirillum sp021816465	99.58	0.77							ani_screen	classification based on ANI only	GCA_021829515.1, s__Leptospirillum sp021829515, 95.0, 93.67, 0.421; GCA_021838765.1, s__Leptospirillum sp021838765, 95.0, 92.58, 0.607; GCA_028064945.1, s__JAPTWQ01 sp028064945, 95.0, 92.53, 0.163; GCA_021844645.1, s__Leptospirillum sp021844645, 95.93, 94.44, 0.492					gtdbtk-2.4.0	R220
GCA_002254325		94.36	4.66	v1.0.11				3539436	11000	151			v2.4.2	d__Bacteria;p__Nitrospirota;c__Nitrospiria;o__Nitrospirales;f__Nitrospiraceae;g__Nitrospira_A;s__Nitrospira_A sp900170025	GCF_900170025.1	95	d__Bacteria;p__Nitrospirota;c__Nitrospiria;o__Nitrospirales;f__Nitrospiraceae;g__Nitrospira_A;s__Nitrospira_A sp900170025	99.49	0.968							ani_screen	classification based on ANI only	GCA_000196815.1, s__Nitrospira_A defluvii_A, 95.0, 92.04, 0.786; GCA_024998625.1, s__Nitrospira_A sp024998625, 95.0, 91.78, 0.768; GCA_902500715.1, s__Nitrospira_A sp902500715, 95.0, 91.58, 0.645; GCA_017986555.1, s__Nitrospira_A sp017986555, 95.0, 86.78, 0.463; GCA_024998565.1, s__Nitrospira_A sp016788925, 95.0, 93.32, 0.813; GCA_919902505.1, s__Nitrospira_A sp919902505, 95.0, 93.04, 0.717; GCA_…					gtdbtk-2.4.0	R220
GCA_015904055		71.02	1.67	v1.0.11										d__Bacteria;p__Nitrospirota;c__Nitrospiria;o__Nitrospirales;f__Nitrospiraceae;g__Nitrospira_D;s__Nitrospira_D sp015904055	GCA_015904055.1	95	d__Bacteria;p__Nitrospirota;c__Nitrospiria;o__Nitrospirales;f__Nitrospiraceae;g__Nitrospira_D;s__Nitrospira_D sp015904055	100	1							ani_screen	classification based on ANI only	GCA_002083405.1, s__Nitrospira_D sp002083405, 95.0, 87.44, 0.415; GCA_022843785.1, s__Nitrospira_D sp022843785, 95.0, 86.86, 0.411; GCA_015904075.1, s__Nitrospira_D sp015904075, 95.0, 94.61, 0.558; GCA_005793285.1, s__Nitrospira_D sp005793285, 95.0, 89.66, 0.391; GCA_002083565.1, s__Nitrospira_D sp002083565, 95.0, 86.76, 0.417; GCA_022842445.1, s__Nitrospira_D sp022842445, 95.0, 87.22, 0.41					gtdbtk-2.4.0	R220
GCA_002254365		95.8	3.64	v1.0.11				3909997	29398	167			v2.4.2	d__Bacteria;p__Nitrospirota;c__Nitrospiria;o__Nitrospirales;f__Nitrospiraceae;g__Nitrospira_D;s__Nitrospira_D sp002254365	GCA_002254365.1	95	d__Bacteria;p__Nitrospirota;c__Nitrospiria;o__Nitrospirales;f__Nitrospiraceae;g__Nitrospira_D;s__Nitrospira_D sp002254365	100	1							ani_screen	classification based on ANI only	GCA_024281365.1, s__Nitrospira_D sp024281365, 95.0, 87.44, 0.567; GCA_018242725.1, s__Nitrospira_D sp018242725, 95.0, 87.85, 0.516; GCF_001458735.1, s__Nitrospira_D nitrosa, 95.0, 94.86, 0.794; GCA_019636945.1, s__Nitrospira_D sp019636945, 95.0, 85.97, 0.42; GCA_002420115.1, s__Nitrospira_D sp002420115, 95.0, 85.62, 0.437; GCA_902500805.1, s__Nitrospira_D sp902500805, 95.0, 86.07, 0.465					gtdbtk-2.4.0	R220
GCA_009594835		70.99	2.12	v1.0.11										d__Bacteria;p__Nitrospirota;c__Nitrospiria;o__Nitrospirales;f__Nitrospiraceae;g__Nitrospira_D;s__Nitrospira_D sp002254365	GCA_002254365.1	95	d__Bacteria;p__Nitrospirota;c__Nitrospiria;o__Nitrospirales;f__Nitrospiraceae;g__Nitrospira_D;s__Nitrospira_D sp002254365	99.14	0.86							ani_screen	classification based on ANI only	GCF_001458735.1, s__Nitrospira_D nitrosa, 95.0, 94.97, 0.78; GCA_018242725.1, s__Nitrospira_D sp018242725, 95.0, 88.92, 0.522; GCA_024281365.1, s__Nitrospira_D sp024281365, 95.0, 86.78, 0.387					gtdbtk-2.4.0	R220
GCA_002299405		76.94	1.36	v1.0.11				2871596	10009	151			v2.4.2	d__Bacteria;p__Nitrospirota;c__Nitrospiria;o__Nitrospirales;f__Nitrospiraceae;g__Nitrospira_A;s__Nitrospira_A sp900170025	GCF_900170025.1	95	d__Bacteria;p__Nitrospirota;c__Nitrospiria;o__Nitrospirales;f__Nitrospiraceae;g__Nitrospira_A;s__Nitrospira_A sp900170025	99.67	0.957							ani_screen	classification based on ANI only	GCA_024998625.1, s__Nitrospira_A sp024998625, 95.0, 91.98, 0.725; GCA_000196815.1, s__Nitrospira_A defluvii_A, 95.0, 91.95, 0.725; GCA_902500715.1, s__Nitrospira_A sp902500715, 95.0, 91.52, 0.605; GCA_017986555.1, s__Nitrospira_A sp017986555, 95.0, 86.57, 0.41; GCA_919902505.1, s__Nitrospira_A sp919902505, 95.0, 93.16, 0.669; GCA_024998565.1, s__Nitrospira_A sp016788925, 95.0, 93.32, 0.762; GCA_0…					gtdbtk-2.4.0	R220
GCA_019456325		70.9	0.45	v1.0.11										d__Bacteria;p__Nitrospirota;c__Nitrospiria;o__Nitrospirales;f__Nitrospiraceae;g__JACZQN01;s__JACZQN01 sp022545705	GCA_022545705.1	95	d__Bacteria;p__Nitrospirota;c__Nitrospiria;o__Nitrospirales;f__Nitrospiraceae;g__JACZQN01;s__JACZQN01 sp022545705	97.99	0.818							ani_screen	classification based on ANI only	N/A					gtdbtk-2.4.0	R220
SMAGOTU_01177		99.07	3.15	v1.0.11										d__Bacteria;p__Chloroflexota;c__Dormibacteria;o__Dormibacterales;f__Dormibacteraceae;g__40CM-4-65-16;s__						GCA_005880345.1	95	d__Bacteria;p__Chloroflexota;c__Dormibacteria;o__Dormibacterales;f__Dormibacteraceae;g__40CM-4-65-16;s__40CM-4-65-16 sp005880345	82.62	0.153	d__Bacteria;p__Chloroflexota;c__Dormibacteria;o__Dormibacterales;f__Dormibacteraceae;g__40CM-4-65-16;s__	taxonomic classification defined by topology and ANI	classification based on placement in class-level tree	GCA_005889135.1, s__40CM-4-65-16 sp005889135, 95.0, 81.32, 0.185	89.16	11	0.94588		gtdbtk-2.4.0	R220
GCA_027425895		70.83	2.9	v1.0.11										d__Bacteria;p__Nitrospirota;c__Thermodesulfovibrionia;o__Thermodesulfovibrionales;f__UBA6898;g__Sulfobium;s__Sulfobium sp021787505	GCA_021787505.1	95	d__Bacteria;p__Nitrospirota;c__Thermodesulfovibrionia;o__Thermodesulfovibrionales;f__UBA6898;g__Sulfobium;s__Sulfobium sp021787505	99.64	0.684							ani_screen	classification based on ANI only	GCA_021811105.1, s__Sulfobium sp021811105, 95.0, 93.87, 0.66; GCA_021814065.1, s__Sulfobium sp021814065, 95.0, 91.66, 0.573					gtdbtk-2.4.0	R220
SPIREOTU_02090214		94.94	10.86	v1.0.11										d__Bacteria;p__Nitrospirota;c__Nitrospiria;o__Nitrospirales;f__Nitrospiraceae;g__Nitrospira_D;s__Nitrospira_D sp029879905	GCA_029879905.1	95	d__Bacteria;p__Nitrospirota;c__Nitrospiria;o__Nitrospirales;f__Nitrospiraceae;g__Nitrospira_D;s__Nitrospira_D sp029879905	99.75	0.904							ani_screen	classification based on ANI only	N/A					gtdbtk-2.4.0	R220
GCA_025357935		70.76	5	v1.0.11										d__Bacteria;p__Nitrospirota;c__Nitrospiria;o__Nitrospirales;f__Nitrospiraceae;g__Palsa-1315;s__						GCA_014379455.1	95	d__Bacteria;p__Nitrospirota;c__Nitrospiria;o__Nitrospirales;f__Nitrospiraceae;g__Palsa-1315;s__Palsa-1315 sp014379455	93.85	0.464	d__Bacteria;p__Nitrospirota;c__Nitrospiria;o__Nitrospirales;f__Nitrospiraceae;g__Palsa-1315;s__	taxonomic classification defined by topology and ANI	classification based on placement in class-level tree	GCA_005116885.1, s__Palsa-1315 sp005116885, 95.0, 89.47, 0.313; GCA_002869925.2, s__Palsa-1315 sp002869925, 95.0, 88.73, 0.312; GCA_005116945.1, s__Palsa-1315 sp005116945, 95.0, 87.61, 0.234; GCA_030456405.1, s__Palsa-1315 sp030456405, 95.0, 86.79, 0.151; GCA_003135435.1, s__Palsa-1315 sp003135435, 95.0, 86.18, 0.156	57.58	11	0.99551		gtdbtk-2.4.0	R220
SMAGOTU_07621		70.69	0	v1.0.11										d__Bacteria;p__Actinomycetota;c__Thermoleophilia;o__Gaiellales;f__Gaiellaceae;g__;s__											d__Bacteria;p__Actinomycetota;c__Thermoleophilia;o__Gaiellales;f__Gaiellaceae;g__;s__	taxonomic novelty determined using RED	classification based on placement in class-level tree	N/A	56.21	11	0.87359		gtdbtk-2.4.0	R220
GCA_004376055		99.03	0.91	v1.0.11										d__Bacteria;p__Nitrospirota;c__Thermodesulfovibrionia;o__Thermodesulfovibrionales;f__Magnetobacteriaceae;g__JADFXG01;s__JADFXG01 sp004376055	GCA_004376055.2	95	d__Bacteria;p__Nitrospirota;c__Thermodesulfovibrionia;o__Thermodesulfovibrionales;f__Magnetobacteriaceae;g__JADFXG01;s__JADFXG01 sp004376055	100	1							ani_screen	classification based on ANI only	N/A					gtdbtk-2.4.0	R220
SMAGOTU_05485		70.62	3.4	v1.0.11										d__Bacteria;p__Chloroflexota;c__UBA6077;o__UBA6077;f__SHYK01;g__;s__											d__Bacteria;p__Chloroflexota;c__UBA6077;o__UBA6077;f__SHYK01;g__;s__	taxonomic classification fully defined by topology	classification based on placement in class-level tree	N/A	70.31	11	0.82071		gtdbtk-2.4.0	R220
GCA_012030925		70.6	2.78	v1.0.11										d__Bacteria;p__Nitrospirota;c__Nitrospiria;o__Nitrospirales;f__Nitrospiraceae;g__Nitrospira_D;s__Nitrospira_D sp902500745	GCA_902500745.1	95	d__Bacteria;p__Nitrospirota;c__Nitrospiria;o__Nitrospirales;f__Nitrospiraceae;g__Nitrospira_D;s__Nitrospira_D sp902500745	95.36	0.629							ani_screen	classification based on ANI only	N/A					gtdbtk-2.4.0	R220
SMAGOTU_02291		99.03	2.91	v1.0.11										d__Archaea;p__Thermoproteota;c__Nitrososphaeria;o__Nitrososphaerales;f__Nitrososphaeraceae;g__TH1177;s__TH1177 sp025922715	GCA_025922715.1	95	d__Archaea;p__Thermoproteota;c__Nitrososphaeria;o__Nitrososphaerales;f__Nitrososphaeraceae;g__TH1177;s__TH1177 sp025922715	99.11	0.883							ani_screen	classification based on ANI only	GCA_025451315.1, s__TH1177 sp025451315, 95.0, 85.8, 0.372; GCA_014523515.1, s__TH1177 sp014523515, 95.0, 85.81, 0.232; GCA_025924135.1, s__TH1177 sp025924135, 95.0, 87.93, 0.411; GCA_014523485.1, s__TH1177 sp014523485, 95.0, 89.32, 0.545					gtdbtk-2.4.0	R220
GCA_020051275		70.57	4.55	v1.0.11										d__Bacteria;p__Nitrospirota;c__Nitrospiria;o__Nitrospirales;f__Nitrospiraceae;g__Nitrospira_D;s__											d__Bacteria;p__Nitrospirota;c__Nitrospiria;o__Nitrospirales;f__Nitrospiraceae;g__Nitrospira_D;s__	taxonomic classification defined by topology and ANI	classification based on placement in class-level tree	GCA_024998645.1, s__Nitrospira_D sp024998645, 95.0, 91.29, 0.679; GCA_002869855.2, s__Nitrospira_D sp002869855, 95.0, 90.29, 0.638; GCA_013140455.1, s__Nitrospira_D sp013140455, 95.0, 90.29, 0.602; GCA_002083555.1, s__Nitrospira_D sp002083555, 95.0, 88.92, 0.563; GCA_030692565.1, s__Nitrospira_D sp030692565, 95.0, 88.55, 0.557; GCA_030653545.1, s__Nitrospira_D sp030653545, 95.0, 88.54, 0.569; GCF…	58.79	11	0.99025	Genome not assigned to closest species as it falls outside its pre-defined ANI radius	gtdbtk-2.4.0	R220
GCA_002328825		86.23	2.73	v1.0.11				2071204	26689	22			v2.4.2	d__Bacteria;p__Nitrospirota;c__Nitrospiria;o__Nitrospirales;f__UBA2166;g__UBA2166;s__UBA2166 sp002328825	GCA_002328825.1	95	d__Bacteria;p__Nitrospirota;c__Nitrospiria;o__Nitrospirales;f__UBA2166;g__UBA2166;s__UBA2166 sp002328825	100	0.999							ani_screen	classification based on ANI only	N/A					gtdbtk-2.4.0	R220
SPIREOTU_01583980		70.53	3.33	v1.0.11										d__Bacteria;p__Nitrospirota;c__Nitrospiria;o__Nitrospirales;f__UBA8639;g__SPGG5;s__SPGG5 sp022561525	GCA_022561525.1	95	d__Bacteria;p__Nitrospirota;c__Nitrospiria;o__Nitrospirales;f__UBA8639;g__SPGG5;s__SPGG5 sp022561525	97.36	0.554							ani_screen	classification based on ANI only	GCA_001643555.1, s__SPGG5 sp001643555, 95.0, 96.24, 0.44					gtdbtk-2.4.0	R220
SPIREOTU_01799832		70.51	0	v1.0.11										d__Bacteria;p__Nitrospirota;c__Nitrospiria;o__Nitrospirales;f__Nitrospiraceae;g__2-02-FULL-62-14;s__											d__Bacteria;p__Nitrospirota;c__Nitrospiria;o__Nitrospirales;f__Nitrospiraceae;g__2-02-FULL-62-14;s__	taxonomic novelty determined using RED	classification based on placement in class-level tree	N/A	72.63	11	0.91009		gtdbtk-2.4.0	R220
GCA_021731465		70.48	5.81	v1.0.11										d__Bacteria;p__Nitrospirota;c__Nitrospiria;o__Nitrospirales;f__Nitrospiraceae;g__Nitrospira_A;s__Nitrospira_A sp900170025	GCF_900170025.1	95	d__Bacteria;p__Nitrospirota;c__Nitrospiria;o__Nitrospirales;f__Nitrospiraceae;g__Nitrospira_A;s__Nitrospira_A sp900170025	97.12	0.672							ani_screen	classification based on ANI only	GCA_000196815.1, s__Nitrospira_A defluvii_A, 95.0, 92.28, 0.603; GCA_024998625.1, s__Nitrospira_A sp024998625, 95.0, 92.54, 0.589; GCA_902500715.1, s__Nitrospira_A sp902500715, 95.0, 92.09, 0.509; GCA_919902505.1, s__Nitrospira_A sp919902505, 95.0, 93.25, 0.605; GCA_024998565.1, s__Nitrospira_A sp016788925, 95.0, 93.42, 0.636					gtdbtk-2.4.0	R220
GCA_003599795		70.45	1.82	v1.0.11										d__Bacteria;p__Nitrospirota;c__Thermodesulfovibrionia;o__Thermodesulfovibrionales;f__UBA1546;g__UBA1546;s__UBA1546 sp003599795	GCA_003599795.1	95	d__Bacteria;p__Nitrospirota;c__Thermodesulfovibrionia;o__Thermodesulfovibrionales;f__UBA1546;g__UBA1546;s__UBA1546 sp003599795	100	1							ani_screen	classification based on ANI only	GCA_001805105.1, s__UBA1546 sp001805105, 95.0, 87.7, 0.462					gtdbtk-2.4.0	R220
SPIREOTU_01791160		70.44	2.78	v1.0.11										d__Bacteria;p__Nitrospirota;c__Nitrospiria;o__Nitrospirales;f__Nitrospiraceae;g__Nitrospira_D;s__Nitrospira_D sp005116745	GCA_005116745.1	95	d__Bacteria;p__Nitrospirota;c__Nitrospiria;o__Nitrospirales;f__Nitrospiraceae;g__Nitrospira_D;s__Nitrospira_D sp005116745	96.46	0.813							ani_screen	classification based on ANI only	GCA_919902665.1, s__Nitrospira_D sp919902665, 95.0, 94.31, 0.773; GCA_002869845.2, s__Nitrospira_D sp002869845, 95.0, 92.29, 0.653; GCA_001464735.1, s__Nitrospira_D sp001464735, 95.0, 92.06, 0.669; GCA_005116955.1, s__Nitrospira_D sp005116955, 95.0, 94.4, 0.769; GCA_005116895.1, s__Nitrospira_D sp005116895, 95.0, 91.64, 0.665; GCA_005116965.1, s__Nitrospira_D sp005116965, 95.0, 92.09, 0.706; GCA_…					gtdbtk-2.4.0	R220
SPIREOTU_02502781		70.36	8.03	v1.0.11										d__Bacteria;p__Nitrospirota;c__Nitrospiria;o__Nitrospirales;f__Nitrospiraceae;g__Nitrospira_C;s__											d__Bacteria;p__Nitrospirota;c__Nitrospiria;o__Nitrospirales;f__Nitrospiraceae;g__Nitrospira_C;s__	taxonomic classification fully defined by topology	classification based on placement in class-level tree	N/A	55.25	11	0.91718		gtdbtk-2.4.0	R220
SMAGOTU_02357		98.93	0.74	v1.0.11										d__Bacteria;p__Bacteroidota;c__Bacteroidia;o__Chitinophagales;f__Chitinophagaceae;g__JAFDYH01;s__											d__Bacteria;p__Bacteroidota;c__Bacteroidia;o__Chitinophagales;f__Chitinophagaceae;g__JAFDYH01;s__	taxonomic novelty determined using RED	classification based on placement in class-level tree	N/A	92.95	11	0.91396		gtdbtk-2.4.0	R220
GCA_028064135		98.79	0	v1.0.11										d__Bacteria;p__Nitrospirota;c__Thermodesulfovibrionia;o__Thermodesulfovibrionales;f__UBA6898;g__JAKAGF01;s__JAKAGF01 sp021825805	GCA_021825805.1	95	d__Bacteria;p__Nitrospirota;c__Thermodesulfovibrionia;o__Thermodesulfovibrionales;f__UBA6898;g__JAKAGF01;s__JAKAGF01 sp021825805	100	0.998							ani_screen	classification based on ANI only	GCA_021825365.1, s__JAKAGF01 sp021825365, 95.0, 85.9, 0.464					gtdbtk-2.4.0	R220
GCA_027416755		70.35	2.05	v1.0.11										d__Bacteria;p__Nitrospirota_A;c__Leptospirillia;o__Leptospirillales;f__Leptospirillaceae;g__Leptospirillum;s__Leptospirillum ferrooxidans	GCF_000284315.1	95	d__Bacteria;p__Nitrospirota_A;c__Leptospirillia;o__Leptospirillales;f__Leptospirillaceae;g__Leptospirillum;s__Leptospirillum ferrooxidans	99.33	0.887							ani_screen	classification based on ANI only	GCA_021838765.1, s__Leptospirillum sp021838765, 95.0, 94.47, 0.551; GCA_021844645.1, s__Leptospirillum sp021844645, 95.93, 93.43, 0.375; GCA_021829515.1, s__Leptospirillum sp021829515, 95.0, 93.07, 0.303					gtdbtk-2.4.0	R220
GCA_027364535		70.35	0	v1.0.11										d__Bacteria;p__Nitrospirota_A;c__Leptospirillia;o__Leptospirillales;f__Leptospirillaceae;g__Leptospirillum_A;s__Leptospirillum_A ferriphilum	GCF_000755505.1	95	d__Bacteria;p__Nitrospirota_A;c__Leptospirillia;o__Leptospirillales;f__Leptospirillaceae;g__Leptospirillum_A;s__Leptospirillum_A ferriphilum	99.28	0.852							ani_screen	classification based on ANI only	GCA_023480765.1, s__Leptospirillum_A sp023480765, 95.0, 92.74, 0.581; GCF_000299235.1, s__Leptospirillum_A rubarum, 95.0, 92.66, 0.784					gtdbtk-2.4.0	R220
IMG_3300027876_10		70.3	2.27	v1.0.11										d__Bacteria;p__Nitrospirota;c__Nitrospiria;o__Nitrospirales;f__Nitrospiraceae;g__Nitrospira_C;s__						GCA_029240595.1	95	d__Bacteria;p__Nitrospirota;c__Nitrospiria;o__Nitrospirales;f__Nitrospiraceae;g__Nitrospira_C;s__Nitrospira_C sp029240595	90.11	0.641	d__Bacteria;p__Nitrospirota;c__Nitrospiria;o__Nitrospirales;f__Nitrospiraceae;g__Nitrospira_C;s__	taxonomic classification defined by topology and ANI	classification based on placement in class-level tree	N/A	60.5	11	0.98864	Genome not assigned to closest species as it falls outside its pre-defined ANI radius	gtdbtk-2.4.0	R220
GCA_019637005		70.18	7.02	v1.0.11										d__Bacteria;p__Nitrospirota;c__Nitrospiria;o__Nitrospirales;f__Nitrospiraceae;g__Nitrospira_A;s__Nitrospira_A sp900696505	GCA_900696505.1	95	d__Bacteria;p__Nitrospirota;c__Nitrospiria;o__Nitrospirales;f__Nitrospiraceae;g__Nitrospira_A;s__Nitrospira_A sp900696505	98.01	0.774							ani_screen	classification based on ANI only	GCA_020853775.1, s__Nitrospira_A sp020853775, 95.0, 86.38, 0.549; GCA_022226935.1, s__Nitrospira_A sp022226935, 95.0, 87.59, 0.641; GCA_009594865.1, s__Nitrospira_A sp009594865, 95.0, 88.26, 0.562; GCA_014055465.1, s__Nitrospira_A sp014055465, 95.0, 84.94, 0.48					gtdbtk-2.4.0	R220
GCA_025929115		70.15	4.7	v1.0.11										d__Bacteria;p__Nitrospirota;c__Nitrospiria;o__Nitrospirales;f__Nitrospiraceae;g__Nitrospira_C;s__											d__Bacteria;p__Nitrospirota;c__Nitrospiria;o__Nitrospirales;f__Nitrospiraceae;g__Nitrospira_C;s__	taxonomic classification fully defined by topology	classification based on placement in class-level tree	N/A	68.16	11	0.97145		gtdbtk-2.4.0	R220
GCA_005116795		70.15	0.91	v1.0.11										d__Bacteria;p__Nitrospirota;c__Nitrospiria;o__Nitrospirales;f__Nitrospiraceae;g__RSF151;s__RSF151 sp005116795	GCA_005116795.1	95	d__Bacteria;p__Nitrospirota;c__Nitrospiria;o__Nitrospirales;f__Nitrospiraceae;g__RSF151;s__RSF151 sp005116795	100	1							ani_screen	classification based on ANI only	GCA_016235225.1, s__RSF151 sp016235225, 95.0, 90.79, 0.372					gtdbtk-2.4.0	R220
GCA_020430225		70.12	0.91	v1.0.11										d__Bacteria;p__Nitrospirota;c__Nitrospiria;o__Nitrospirales;f__UBA8639;g__UBA8639;s__UBA8639 sp020632595	GCA_020632595.1	95	d__Bacteria;p__Nitrospirota;c__Nitrospiria;o__Nitrospirales;f__UBA8639;g__UBA8639;s__UBA8639 sp020632595	99.68	0.773							ani_screen	classification based on ANI only	GCA_030430725.1, s__UBA8639 sp030430725, 95.0, 87.7, 0.355; GCA_024760505.1, s__UBA8639 sp024760505, 95.0, 91.16, 0.472; GCA_021604105.1, s__UBA8639 sp021604105, 95.0, 88.24, 0.446					gtdbtk-2.4.0	R220
GCA_027426015		70.06	0	v1.0.11										d__Bacteria;p__Nitrospirota;c__Thermodesulfovibrionia;o__Thermodesulfovibrionales;f__UBA6898;g__JAKAGF01;s__JAKAGF01 sp021825805	GCA_021825805.1	95	d__Bacteria;p__Nitrospirota;c__Thermodesulfovibrionia;o__Thermodesulfovibrionales;f__UBA6898;g__JAKAGF01;s__JAKAGF01 sp021825805	99.12	0.881							ani_screen	classification based on ANI only	GCA_021825365.1, s__JAKAGF01 sp021825365, 95.0, 86.88, 0.556					gtdbtk-2.4.0	R220
SMAGOTU_00022		69.98	0	v1.0.11										d__Bacteria;p__Nitrospirota;c__Nitrospiria;o__Nitrospirales;f__Nitrospiraceae;g__Nitrospira_C;s__Nitrospira_C sp946479785	GCA_946479785.1	95	d__Bacteria;p__Nitrospirota;c__Nitrospiria;o__Nitrospirales;f__Nitrospiraceae;g__Nitrospira_C;s__Nitrospira_C sp946479785	96.11	0.863							ani_screen	classification based on ANI only	N/A					gtdbtk-2.4.0	R220
GCA_001541255		98.18	0.91	v1.0.11										d__Bacteria;p__Nitrospirota;c__Thermodesulfovibrionia;o__Thermodesulfovibrionales;f__Magnetobacteriaceae;g__Magnetominusculus;s__Magnetominusculus xianensis	GCF_001541255.1	95	d__Bacteria;p__Nitrospirota;c__Thermodesulfovibrionia;o__Thermodesulfovibrionales;f__Magnetobacteriaceae;g__Magnetominusculus;s__Magnetominusculus xianensis	100	1							ani_screen	classification based on ANI only	N/A					gtdbtk-2.4.0	R220
GCA_002420045		94.09	3.86	v1.0.11				4305818	71681	170			v2.4.2	d__Bacteria;p__Nitrospirota;c__Nitrospiria;o__Nitrospirales;f__Nitrospiraceae;g__Nitrospira_D;s__Nitrospira_D sp002420115	GCA_002420115.1	95	d__Bacteria;p__Nitrospirota;c__Nitrospiria;o__Nitrospirales;f__Nitrospiraceae;g__Nitrospira_D;s__Nitrospira_D sp002420115	99.94	0.991							ani_screen	classification based on ANI only	GCA_002254365.1, s__Nitrospira_D sp002254365, 95.0, 85.53, 0.431; GCA_024281365.1, s__Nitrospira_D sp024281365, 95.0, 92.57, 0.743; GCF_001458735.1, s__Nitrospira_D nitrosa, 95.0, 84.96, 0.409; GCA_019636945.1, s__Nitrospira_D sp019636945, 95.0, 93.3, 0.611; GCA_900696515.1, s__Nitrospira_D sp900696515, 95.0, 86.87, 0.438; GCA_902500805.1, s__Nitrospira_D sp902500805, 95.0, 93.1, 0.709					gtdbtk-2.4.0	R220
GCA_002435405		82.23	1.82	v1.0.11				2688141	62961	202			v2.4.2	d__Bacteria;p__Nitrospirota;c__Nitrospiria;o__Nitrospirales;f__Nitrospiraceae;g__Nitrospira_D;s__Nitrospira_D sp002435325	GCA_002435325.1	95	d__Bacteria;p__Nitrospirota;c__Nitrospiria;o__Nitrospirales;f__Nitrospiraceae;g__Nitrospira_D;s__Nitrospira_D sp002435325	99.93	0.956							ani_screen	classification based on ANI only	N/A					gtdbtk-2.4.0	R220
GCA_020723105		98.18	2.98	v1.0.11										d__Bacteria;p__Nitrospirota;c__Thermodesulfovibrionia;o__UBA6902;f__UBA6902;g__SURF-23;s__SURF-23 sp020723105	GCA_020723105.1	95	d__Bacteria;p__Nitrospirota;c__Thermodesulfovibrionia;o__UBA6902;f__UBA6902;g__SURF-23;s__SURF-23 sp020723105	99.99	1							ani_screen	classification based on ANI only	N/A					gtdbtk-2.4.0	R220
GCA_016201805		69.94	1.82	v1.0.11										d__Bacteria;p__Nitrospirota;c__Nitrospiria;o__Nitrospirales;f__Nitrospiraceae;g__SCVQ01;s__SCVQ01 sp016201805	GCA_016201805.1	95	d__Bacteria;p__Nitrospirota;c__Nitrospiria;o__Nitrospirales;f__Nitrospiraceae;g__SCVQ01;s__SCVQ01 sp016201805	100	0.998							ani_screen	classification based on ANI only	GCA_004296865.1, s__SCVQ01 sp004296865, 95.0, 93.22, 0.714					gtdbtk-2.4.0	R220
GCA_027347715		98.18	0	v1.0.11										d__Bacteria;p__Nitrospirota;c__Thermodesulfovibrionia;o__Thermodesulfovibrionales;f__JdFR-88;g__JAKAKS01;s__JAKAKS01 sp021813405	GCA_021813405.1	95	d__Bacteria;p__Nitrospirota;c__Thermodesulfovibrionia;o__Thermodesulfovibrionales;f__JdFR-88;g__JAKAKS01;s__JAKAKS01 sp021813405	99.85	0.985							ani_screen	classification based on ANI only	GCA_021788025.1, s__JAKAKS01 sp021788025, 95.0, 94.52, 0.872					gtdbtk-2.4.0	R220
GCA_025934615		69.86	3.69	v1.0.11										d__Bacteria;p__Nitrospirota;c__Nitrospiria;o__Nitrospirales;f__Nitrospiraceae;g__JAICXS01;s__JAICXS01 sp025934615	GCA_025934615.1	95	d__Bacteria;p__Nitrospirota;c__Nitrospiria;o__Nitrospirales;f__Nitrospiraceae;g__JAICXS01;s__JAICXS01 sp025934615	100	0.998							ani_screen	classification based on ANI only	N/A					gtdbtk-2.4.0	R220
GCA_027414855		98.18	0	v1.0.11										d__Bacteria;p__Nitrospirota;c__Thermodesulfovibrionia;o__Thermodesulfovibrionales;f__JdFR-88;g__JAKAKS01;s__JAKAKS01 sp021813405	GCA_021813405.1	95	d__Bacteria;p__Nitrospirota;c__Thermodesulfovibrionia;o__Thermodesulfovibrionales;f__JdFR-88;g__JAKAKS01;s__JAKAKS01 sp021813405	99.96	0.988							ani_screen	classification based on ANI only	GCA_021788025.1, s__JAKAKS01 sp021788025, 95.0, 94.73, 0.845					gtdbtk-2.4.0	R220
SMAGOTU_14673		69.85	3.69	v1.0.11										d__Bacteria;p__Nitrospirota;c__Nitrospiria;o__Nitrospirales;f__Nitrospiraceae;g__Nitrospira_D;s__											d__Bacteria;p__Nitrospirota;c__Nitrospiria;o__Nitrospirales;f__Nitrospiraceae;g__Nitrospira_D;s__	taxonomic classification defined by topology and ANI	classification based on placement in class-level tree	GCA_018242685.1, s__Nitrospira_D sp018242685, 95.0, 90.04, 0.583; GCA_025934915.1, s__Nitrospira_D sp025934915, 95.0, 89.48, 0.504; GCA_024998685.1, s__Nitrospira_D sp024998685, 95.0, 88.04, 0.447; GCA_019636835.1, s__Nitrospira_D sp019636835, 95.0, 87.95, 0.37; GCA_030123625.1, s__Nitrospira_D sp030123625, 95.0, 87.64, 0.375; GCA_025936075.1, s__Nitrospira_D sp025936075, 95.0, 87.56, 0.356; GCA_…	61.79	11	0.97623	Genome not assigned to closest species as it falls outside its pre-defined ANI radius	gtdbtk-2.4.0	R220
GCA_000963235		94.09	34.5	v1.0.11										d__Bacteria;p__Nitrospirota;c__Thermodesulfovibrionia;o__Thermodesulfovibrionales;f__Magnetobacteriaceae;g__Magnetobacterium;s__						GCA_015232165.1	95	d__Bacteria;p__Nitrospirota;c__Thermodesulfovibrionia;o__Thermodesulfovibrionales;f__Magnetobacteriaceae;g__Magnetobacterium;s__Magnetobacterium sp015232165	87.81	0.41	d__Bacteria;p__Nitrospirota;c__Thermodesulfovibrionia;o__Thermodesulfovibrionales;f__Magnetobacteriaceae;g__Magnetobacterium;s__	taxonomic classification defined by topology and ANI	classification based on placement in class-level tree	GCF_019173545.1, s__Magnetobacterium sp002753685, 95.0, 84.93, 0.188; GCF_000714715.1, s__Magnetobacterium casense, 95.0, 84.71, 0.227	66.42	11	0.98044	Genome has more than 20.8% of markers with multiple hits	gtdbtk-2.4.0	R220
GCA_029266075		69.65	6.24	v1.0.11										d__Bacteria;p__Nitrospirota;c__Nitrospiria;o__Nitrospirales;f__Nitrospiraceae;g__Nitrospira_D;s__Nitrospira_D sp024331085	GCA_024331085.1	95	d__Bacteria;p__Nitrospirota;c__Nitrospiria;o__Nitrospirales;f__Nitrospiraceae;g__Nitrospira_D;s__Nitrospira_D sp024331085	97.4	0.786							ani_screen	classification based on ANI only	GCF_001458695.1, s__Nitrospira_D inopinata, 95.0, 91.11, 0.762; GCA_024331125.1, s__Nitrospira_D sp024331125, 95.0, 93.03, 0.728; GCA_024330965.1, s__Nitrospira_D sp024330965, 95.0, 87.11, 0.438; GCA_024330945.1, s__Nitrospira_D sp024330945, 95.0, 90.08, 0.573; GCA_020216985.1, s__Nitrospira_D sp020216985, 95.0, 91.79, 0.627; GCA_024331095.1, s__Nitrospira_D sp024331095, 95.0, 92.75, 0.677					gtdbtk-2.4.0	R220
GCA_005877525		69.58	0.91	v1.0.11										d__Bacteria;p__Nitrospirota;c__Nitrospiria;o__Nitrospirales;f__NS-4;g__NS-11;s__NS-11 sp005877525	GCA_005877525.1	95	d__Bacteria;p__Nitrospirota;c__Nitrospiria;o__Nitrospirales;f__NS-4;g__NS-11;s__NS-11 sp005877525	100	1							ani_screen	classification based on ANI only	N/A					gtdbtk-2.4.0	R220
SMAGOTU_00260		69.46	2.27	v1.0.11										d__Bacteria;p__Nitrospirota;c__Nitrospiria;o__Nitrospirales;f__Nitrospiraceae;g__Palsa-1315;s__						GCA_005887945.1	95	d__Bacteria;p__Nitrospirota;c__Nitrospiria;o__Nitrospirales;f__Nitrospiraceae;g__Palsa-1315;s__Palsa-1315 sp005887945	93.19	0.577	d__Bacteria;p__Nitrospirota;c__Nitrospiria;o__Nitrospirales;f__Nitrospiraceae;g__Palsa-1315;s__	taxonomic classification defined by topology and ANI	classification based on placement in class-level tree	GCA_025360665.1, s__Palsa-1315 sp025360665, 95.0, 90.69, 0.356; GCA_005877535.1, s__Palsa-1315 sp005877535, 95.0, 90.66, 0.346; GCA_003135435.1, s__Palsa-1315 sp003135435, 95.0, 90.51, 0.501; GCA_005239475.1, s__Palsa-1315 sp005239475, 95.0, 90.36, 0.435; GCA_016650275.1, s__Palsa-1315 sp016650275, 95.0, 90.02, 0.438; GCA_025363325.1, s__Palsa-1315 sp025363325, 95.0, 89.68, 0.364; GCA_018971525.1…	60.48	11	0.97175	Genome not assigned to closest species as it falls outside its pre-defined ANI radius	gtdbtk-2.4.0	R220
GCA_903822005		98.18	1.82	v1.0.11										d__Bacteria;p__Nitrospirota;c__Thermodesulfovibrionia;o__Thermodesulfovibrionales;f__Dissulfurispiraceae;g__Fen-1308;s__Fen-1308 sp903822005	GCA_903822005.1	95	d__Bacteria;p__Nitrospirota;c__Thermodesulfovibrionia;o__Thermodesulfovibrionales;f__Dissulfurispiraceae;g__Fen-1308;s__Fen-1308 sp903822005	99.99	1							ani_screen	classification based on ANI only	N/A					gtdbtk-2.4.0	R220
GCA_029261375		69.33	0.91	v1.0.11										d__Bacteria;p__Nitrospirota;c__Nitrospiria;o__Nitrospirales;f__UBA2166;g__UBA2166;s__UBA2166 sp029261375	GCA_029261375.1	95	d__Bacteria;p__Nitrospirota;c__Nitrospiria;o__Nitrospirales;f__UBA2166;g__UBA2166;s__UBA2166 sp029261375	100	0.999							ani_screen	classification based on ANI only	N/A					gtdbtk-2.4.0	R220
GCA_002420195		69.3	0	v1.0.11										d__Bacteria;p__Nitrospirota_A;c__Leptospirillia;o__Leptospirillales;f__JAMCRA01;g__JAMCRA01;s__JAMCRA01 sp023380285	GCA_023380285.1	95	d__Bacteria;p__Nitrospirota_A;c__Leptospirillia;o__Leptospirillales;f__JAMCRA01;g__JAMCRA01;s__JAMCRA01 sp023380285	96.91	0.572							ani_screen	classification based on ANI only	GCA_021844275.1, s__Leptospirillum_A sp021844275, 95.0, 86.93, 0.233; GCF_000755505.1, s__Leptospirillum_A ferriphilum, 95.0, 93.17, 0.798; GCA_023480765.1, s__Leptospirillum_A sp023480765, 95.0, 94.79, 0.6; GCF_000299235.1, s__Leptospirillum_A rubarum, 95.0, 96.43, 0.793					gtdbtk-2.4.0	R220
GCA_005800255		69.3	0	v1.0.11										d__Bacteria;p__Nitrospirota;c__Nitrospiria;o__Nitrospirales;f__Nitrospiraceae;g__Palsa-1315;s__Palsa-1315 sp005800255	GCA_005800255.1	95	d__Bacteria;p__Nitrospirota;c__Nitrospiria;o__Nitrospirales;f__Nitrospiraceae;g__Palsa-1315;s__Palsa-1315 sp005800255	100	1							ani_screen	classification based on ANI only	GCA_002737345.1, s__Palsa-1315 sp002737345, 95.0, 88.63, 0.54; GCA_945905765.1, s__Palsa-1315 sp945905765, 95.0, 90.93, 0.671; GCA_026387665.1, s__Palsa-1315 sp026387665, 95.0, 90.79, 0.71					gtdbtk-2.4.0	R220
GCA_027317405		69.3	0	v1.0.11										d__Bacteria;p__Nitrospirota_A;c__Leptospirillia;o__Leptospirillales;f__JAMCRA01;g__JAMCRA01;s__JAMCRA01 sp023380285	GCA_023380285.1	95	d__Bacteria;p__Nitrospirota_A;c__Leptospirillia;o__Leptospirillales;f__JAMCRA01;g__JAMCRA01;s__JAMCRA01 sp023380285	97.31	0.594							ani_screen	classification based on ANI only	GCA_021844275.1, s__Leptospirillum_A sp021844275, 95.0, 87.33, 0.231; GCF_000755505.1, s__Leptospirillum_A ferriphilum, 95.0, 93.48, 0.812; GCA_023480765.1, s__Leptospirillum_A sp023480765, 95.0, 94.38, 0.611; GCF_000299235.1, s__Leptospirillum_A rubarum, 95.0, 96.6, 0.814					gtdbtk-2.4.0	R220
SMAGOTU_07615		69.23	0.85	v1.0.11										d__Bacteria;p__Actinomycetota;c__UBA4738;o__UBA4738;f__CALAEC01;g__;s__											d__Bacteria;p__Actinomycetota;c__UBA4738;o__UBA4738;f__CALAEC01;g__;s__	taxonomic novelty determined using RED	classification based on placement in class-level tree	N/A	67.25	11	0.79914		gtdbtk-2.4.0	R220
GCA_002473245		69.12	2.73	v1.0.11										d__Bacteria;p__Nitrospirota;c__Nitrospiria;o__Nitrospirales;f__Nitrospiraceae;g__Nitrospira_A;s__Nitrospira_A sp900170025	GCF_900170025.1	95	d__Bacteria;p__Nitrospirota;c__Nitrospiria;o__Nitrospirales;f__Nitrospiraceae;g__Nitrospira_A;s__Nitrospira_A sp900170025	99.54	0.929							ani_screen	classification based on ANI only	GCA_000196815.1, s__Nitrospira_A defluvii_A, 95.0, 91.7, 0.708; GCA_024998625.1, s__Nitrospira_A sp024998625, 95.0, 91.65, 0.702; GCA_902500715.1, s__Nitrospira_A sp902500715, 95.0, 91.51, 0.586; GCA_024998565.1, s__Nitrospira_A sp016788925, 95.0, 93.22, 0.757; GCA_017986555.1, s__Nitrospira_A sp017986555, 95.0, 86.57, 0.398; GCA_919902505.1, s__Nitrospira_A sp919902505, 95.0, 92.79, 0.655; GCA_0…					gtdbtk-2.4.0	R220
IMG_3300012891_1		69.1	0.96	v1.0.11										d__Bacteria;p__Nitrospirota;c__Nitrospiria;o__Nitrospirales;f__Nitrospiraceae;g__Nitrospira_C;s__Nitrospira_C sp025935475	GCA_025935475.1	95	d__Bacteria;p__Nitrospirota;c__Nitrospiria;o__Nitrospirales;f__Nitrospiraceae;g__Nitrospira_C;s__Nitrospira_C sp025935475	97.15	0.786							ani_screen	classification based on ANI only	N/A					gtdbtk-2.4.0	R220
GCA_903823195		98.18	3.64	v1.0.11										d__Bacteria;p__Nitrospirota;c__Thermodesulfovibrionia;o__Thermodesulfovibrionales;f__Dissulfurispiraceae;g__Fen-1308;s__Fen-1308 sp903822005	GCA_903822005.1	95	d__Bacteria;p__Nitrospirota;c__Thermodesulfovibrionia;o__Thermodesulfovibrionales;f__Dissulfurispiraceae;g__Fen-1308;s__Fen-1308 sp903822005	99.98	0.976							ani_screen	classification based on ANI only	N/A					gtdbtk-2.4.0	R220
GCA_903843525		98.18	1.82	v1.0.11										d__Bacteria;p__Nitrospirota;c__Thermodesulfovibrionia;o__Thermodesulfovibrionales;f__Dissulfurispiraceae;g__Fen-1308;s__Fen-1308 sp903822005	GCA_903822005.1	95	d__Bacteria;p__Nitrospirota;c__Thermodesulfovibrionia;o__Thermodesulfovibrionales;f__Dissulfurispiraceae;g__Fen-1308;s__Fen-1308 sp903822005	99.94	0.992							ani_screen	classification based on ANI only	N/A					gtdbtk-2.4.0	R220
GCA_020347785		69.08	1.82	v1.0.11										d__Bacteria;p__Nitrospirota;c__Thermodesulfovibrionia;o__UBA6902;f__UBA6902;g__CALZJD01;s__CALZJD01 sp020354155	GCA_020354155.1	95	d__Bacteria;p__Nitrospirota;c__Thermodesulfovibrionia;o__UBA6902;f__UBA6902;g__CALZJD01;s__CALZJD01 sp020354155	97.73	0.767							ani_screen	classification based on ANI only	N/A					gtdbtk-2.4.0	R220
SMAGOTU_00397		69.05	8.69	v1.0.11										d__Bacteria;p__Nitrospirota;c__Nitrospiria;o__Nitrospirales;f__Nitrospiraceae;g__;s__											d__Bacteria;p__Nitrospirota;c__Nitrospiria;o__Nitrospirales;f__Nitrospiraceae;g__;s__	taxonomic classification fully defined by topology	classification based on placement in class-level tree	N/A	59.46	11	0.85496		gtdbtk-2.4.0	R220
SMAGOTU_11102		97.44	5.98	v1.0.11										d__Bacteria;p__Acidobacteriota;c__Vicinamibacteria;o__Vicinamibacterales;f__UBA2999;g__JAMQPK01;s__											d__Bacteria;p__Acidobacteriota;c__Vicinamibacteria;o__Vicinamibacterales;f__UBA2999;g__JAMQPK01;s__	taxonomic novelty determined using RED	classification based on placement in class-level tree	N/A	93.03	11	0.90135		gtdbtk-2.4.0	R220
GCA_027416795		69.03	1.82	v1.0.11										d__Bacteria;p__Nitrospirota_A;c__Leptospirillia;o__Leptospirillales;f__Leptospirillaceae;g__Leptospirillum;s__Leptospirillum ferrooxidans	GCF_000284315.1	95	d__Bacteria;p__Nitrospirota_A;c__Leptospirillia;o__Leptospirillales;f__Leptospirillaceae;g__Leptospirillum;s__Leptospirillum ferrooxidans	99.77	0.935							ani_screen	classification based on ANI only	GCA_021838765.1, s__Leptospirillum sp021838765, 95.0, 94.24, 0.61; GCA_021844645.1, s__Leptospirillum sp021844645, 95.93, 91.44, 0.317; GCA_021829515.1, s__Leptospirillum sp021829515, 95.0, 90.5, 0.315					gtdbtk-2.4.0	R220
IMG_3300025901_16		68.9	2.78	v1.0.11										d__Bacteria;p__Nitrospirota;c__Nitrospiria;o__Nitrospirales;f__Nitrospiraceae;g__Nitrospira_C;s__Nitrospira_C sp025935475	GCA_025935475.1	95	d__Bacteria;p__Nitrospirota;c__Nitrospiria;o__Nitrospirales;f__Nitrospiraceae;g__Nitrospira_C;s__Nitrospira_C sp025935475	96.88	0.777							ani_screen	classification based on ANI only	N/A					gtdbtk-2.4.0	R220
IMG_3300001680_21		68.87	0.91	v1.0.11										d__Bacteria;p__Nitrospirota;c__Nitrospiria;o__Nitrospirales;f__UBA2166;g__UBA2166;s__UBA2166 sp012965905	GCA_012965905.1	95	d__Bacteria;p__Nitrospirota;c__Nitrospiria;o__Nitrospirales;f__UBA2166;g__UBA2166;s__UBA2166 sp012965905	99.4	0.926							ani_screen	classification based on ANI only	N/A					gtdbtk-2.4.0	R220
SMAGOTU_02601		68.6	4.29	v1.0.11										d__Bacteria;p__Chloroflexota;c__Ktedonobacteria;o__Ktedonobacterales;f__JADMIN01;g__DAHUXT01;s__											d__Bacteria;p__Chloroflexota;c__Ktedonobacteria;o__Ktedonobacterales;f__JADMIN01;g__DAHUXT01;s__	taxonomic classification fully defined by topology	classification based on placement in class-level tree	N/A	57.86	11	0.95173		gtdbtk-2.4.0	R220
GCA_024281515		68.58	5.45	v1.0.11										d__Bacteria;p__Nitrospirota;c__Nitrospiria;o__Nitrospirales;f__Nitrospiraceae;g__Nitrospira_A;s__						GCA_018242665.1	95	d__Bacteria;p__Nitrospirota;c__Nitrospiria;o__Nitrospirales;f__Nitrospiraceae;g__Nitrospira_A;s__Nitrospira_A sp018242665	84.85	0.485	d__Bacteria;p__Nitrospirota;c__Nitrospiria;o__Nitrospirales;f__Nitrospiraceae;g__Nitrospira_A;s__	taxonomic classification defined by topology and ANI	classification based on placement in class-level tree	GCF_905220995.1, s__Nitrospira_A defluvii_C, 95.0, 84.92, 0.523; GCA_011525625.1, s__Nitrospira_A sp003456605, 95.0, 84.42, 0.49; GCA_014055495.1, s__Nitrospira_A sp014055495, 95.0, 83.41, 0.427; GCA_016788885.1, s__Nitrospira_A sp009594855, 95.0, 82.93, 0.414; GCA_009594865.1, s__Nitrospira_A sp009594865, 95.0, 81.04, 0.21; GCF_900170025.1, s__Nitrospira_A sp900170025, 95.0, 80.89, 0.197; GCA_00…	64.27	11	0.99041	Genome not assigned to closest species as it falls outside its pre-defined ANI radius	gtdbtk-2.4.0	R220
GCA_027425975		68.55	3.21	v1.0.11										d__Bacteria;p__Nitrospirota;c__Thermodesulfovibrionia;o__Thermodesulfovibrionales;f__UBA6898;g__Sulfobium;s__Sulfobium sp021783515	GCA_021783515.1	95	d__Bacteria;p__Nitrospirota;c__Thermodesulfovibrionia;o__Thermodesulfovibrionales;f__UBA6898;g__Sulfobium;s__Sulfobium sp021783515	99.71	0.901							ani_screen	classification based on ANI only	N/A					gtdbtk-2.4.0	R220
SMAGOTU_14662		68.53	1.88	v1.0.11										d__Bacteria;p__Acidobacteriota;c__Thermoanaerobaculia;o__Multivoradales;f__;g__;s__											d__Bacteria;p__Acidobacteriota;c__Thermoanaerobaculia;o__Multivoradales;f__;g__;s__	taxonomic novelty determined using RED	classification based on placement in class-level tree	N/A	48.64	11	0.68103		gtdbtk-2.4.0	R220
GCA_005116935		68.48	0	v1.0.11										d__Bacteria;p__Nitrospirota;c__Nitrospiria;o__Nitrospirales;f__Nitrospiraceae;g__Nitrospira_A;s__Nitrospira_A sp900170025	GCF_900170025.1	95	d__Bacteria;p__Nitrospirota;c__Nitrospiria;o__Nitrospirales;f__Nitrospiraceae;g__Nitrospira_A;s__Nitrospira_A sp900170025	97.47	0.867							ani_screen	classification based on ANI only	GCA_000196815.1, s__Nitrospira_A defluvii_A, 95.0, 92.05, 0.705; GCA_024998625.1, s__Nitrospira_A sp024998625, 95.0, 91.82, 0.688; GCA_902500715.1, s__Nitrospira_A sp902500715, 95.0, 89.65, 0.558; GCA_017986555.1, s__Nitrospira_A sp017986555, 95.0, 84.13, 0.35; GCA_024998565.1, s__Nitrospira_A sp016788925, 95.0, 93.42, 0.747; GCA_919902505.1, s__Nitrospira_A sp919902505, 95.0, 93.0, 0.657; GCA_02…					gtdbtk-2.4.0	R220
GCA_027331185		97.27	4.07	v1.0.11										d__Bacteria;p__Nitrospirota;c__Thermodesulfovibrionia;o__Thermodesulfovibrionales;f__UBA6898;g__Sulfobium;s__Sulfobium sp021811105	GCA_021811105.1	95	d__Bacteria;p__Nitrospirota;c__Thermodesulfovibrionia;o__Thermodesulfovibrionales;f__UBA6898;g__Sulfobium;s__Sulfobium sp021811105	99.99	0.983							ani_screen	classification based on ANI only	GCA_021787505.1, s__Sulfobium sp021787505, 95.0, 93.94, 0.703; GCA_021814065.1, s__Sulfobium sp021814065, 95.0, 90.89, 0.626					gtdbtk-2.4.0	R220
GCA_027447205		68.42	0	v1.0.11										d__Bacteria;p__Nitrospirota_A;c__Leptospirillia;o__Leptospirillales;f__Leptospirillaceae;g__Leptospirillum_A;s__Leptospirillum_A sp021826965	GCA_021826965.1	95	d__Bacteria;p__Nitrospirota_A;c__Leptospirillia;o__Leptospirillales;f__Leptospirillaceae;g__Leptospirillum_A;s__Leptospirillum_A sp021826965	99.59	0.768							ani_screen	classification based on ANI only	GCA_021844275.1, s__Leptospirillum_A sp021844275, 95.0, 95.05, 0.375					gtdbtk-2.4.0	R220
IMG_3300027716_6		68.25	1.01	v1.0.11										d__Bacteria;p__Nitrospirota;c__Nitrospiria;o__Nitrospirales;f__Nitrospiraceae;g__Nitrospira_D;s__Nitrospira_D sp001464735	GCA_001464735.1	95	d__Bacteria;p__Nitrospirota;c__Nitrospiria;o__Nitrospirales;f__Nitrospiraceae;g__Nitrospira_D;s__Nitrospira_D sp001464735	96.26	0.766							ani_screen	classification based on ANI only	GCA_005116895.1, s__Nitrospira_D sp005116895, 95.0, 91.49, 0.715; GCA_005116965.1, s__Nitrospira_D sp005116965, 95.0, 91.64, 0.74; GCA_029865345.1, s__Nitrospira_D sp029865345, 95.0, 93.56, 0.756; GCA_005116955.1, s__Nitrospira_D sp005116955, 95.0, 92.88, 0.757; GCA_005116745.1, s__Nitrospira_D sp005116745, 95.0, 92.39, 0.739; GCA_002869845.2, s__Nitrospira_D sp002869845, 95.0, 92.32, 0.701; GCA_…					gtdbtk-2.4.0	R220
SPIREOTU_00080268		68.13	10	v1.0.11										d__Bacteria;p__Nitrospirota;c__Nitrospiria;o__Nitrospirales;f__Nitrospiraceae;g__Nitrospira_D;s__Nitrospira_D sp025936075	GCA_025936075.1	95	d__Bacteria;p__Nitrospirota;c__Nitrospiria;o__Nitrospirales;f__Nitrospiraceae;g__Nitrospira_D;s__Nitrospira_D sp025936075	98.69	0.675							ani_screen	classification based on ANI only	GCA_024998685.1, s__Nitrospira_D sp024998685, 95.0, 92.99, 0.594; GCA_030123625.1, s__Nitrospira_D sp030123625, 95.0, 91.29, 0.56					gtdbtk-2.4.0	R220
GCA_027416735		68.12	1.82	v1.0.11										d__Bacteria;p__Nitrospirota_A;c__Leptospirillia;o__Leptospirillales;f__Leptospirillaceae;g__Leptospirillum;s__Leptospirillum ferrooxidans	GCF_000284315.1	95	d__Bacteria;p__Nitrospirota_A;c__Leptospirillia;o__Leptospirillales;f__Leptospirillaceae;g__Leptospirillum;s__Leptospirillum ferrooxidans	99.64	0.913							ani_screen	classification based on ANI only	GCA_021838765.1, s__Leptospirillum sp021838765, 95.0, 94.54, 0.594; GCA_021844645.1, s__Leptospirillum sp021844645, 95.93, 91.56, 0.289; GCA_021829515.1, s__Leptospirillum sp021829515, 95.0, 93.79, 0.303					gtdbtk-2.4.0	R220
SPIREOTU_02372814		68.08	3.08	v1.0.11										d__Bacteria;p__Nitrospirota;c__Nitrospiria;o__Nitrospirales;f__Nitrospiraceae;g__Palsa-1315;s__											d__Bacteria;p__Nitrospirota;c__Nitrospiria;o__Nitrospirales;f__Nitrospiraceae;g__Palsa-1315;s__	taxonomic classification defined by topology and ANI	classification based on placement in class-level tree	GCA_005887945.1, s__Palsa-1315 sp005887945, 95.0, 86.78, 0.297; GCA_016200355.1, s__Palsa-1315 sp016200355, 95.0, 86.72, 0.255; GCA_003135435.1, s__Palsa-1315 sp003135435, 95.0, 86.55, 0.318; GCA_005239475.1, s__Palsa-1315 sp005239475, 95.0, 86.38, 0.277; GCA_016650275.1, s__Palsa-1315 sp016650275, 95.0, 86.28, 0.241; GCA_025360665.1, s__Palsa-1315 sp025360665, 95.0, 85.76, 0.216; GCA_025363325.1…	53.33	11	0.94793		gtdbtk-2.4.0	R220
GCA_027310345		67.88	0.88	v1.0.11										d__Bacteria;p__Nitrospirota;c__Nitrospiria;o__Nitrospirales;f__Nitrospiraceae;g__Nitrospira_D;s__											d__Bacteria;p__Nitrospirota;c__Nitrospiria;o__Nitrospirales;f__Nitrospiraceae;g__Nitrospira_D;s__	taxonomic classification fully defined by topology	classification based on placement in class-level tree	N/A	47.85	11	0.92233		gtdbtk-2.4.0	R220
GCA_027414875		97.27	0	v1.0.11										d__Bacteria;p__Nitrospirota;c__Thermodesulfovibrionia;o__Thermodesulfovibrionales;f__JdFR-88;g__JAKAKS01;s__JAKAKS01 sp021813405	GCA_021813405.1	95	d__Bacteria;p__Nitrospirota;c__Thermodesulfovibrionia;o__Thermodesulfovibrionales;f__JdFR-88;g__JAKAKS01;s__JAKAKS01 sp021813405	99.92	0.981							ani_screen	classification based on ANI only	GCA_021788025.1, s__JAKAKS01 sp021788025, 95.0, 94.63, 0.862					gtdbtk-2.4.0	R220
SMAGOTU_07619		67.87	4.36	v1.0.11										d__Bacteria;p__Pseudomonadota;c__Alphaproteobacteria;o__Rhizobiales;f__Beijerinckiaceae;g__Microvirga;s__											d__Bacteria;p__Pseudomonadota;c__Alphaproteobacteria;o__Rhizobiales;f__Beijerinckiaceae;g__Microvirga;s__	taxonomic classification fully defined by topology	classification based on placement in class-level tree	N/A	47.81	11	0.93595		gtdbtk-2.4.0	R220
IMG_3300005518_35		67.58	3.41	v1.0.11										d__Bacteria;p__Nitrospirota;c__Nitrospiria;o__Nitrospirales;f__NS-4;g__;s__											d__Bacteria;p__Nitrospirota;c__Nitrospiria;o__Nitrospirales;f__NS-4;g__;s__	taxonomic novelty determined using RED	classification based on placement in class-level tree	N/A	58.61	11	0.88187		gtdbtk-2.4.0	R220
GCA_028065755		97.27	3.16	v1.0.11										d__Bacteria;p__Nitrospirota;c__Thermodesulfovibrionia;o__Thermodesulfovibrionales;f__UBA6898;g__Sulfobium;s__Sulfobium sp021811105	GCA_021811105.1	95	d__Bacteria;p__Nitrospirota;c__Thermodesulfovibrionia;o__Thermodesulfovibrionales;f__UBA6898;g__Sulfobium;s__Sulfobium sp021811105	100	1							ani_screen	classification based on ANI only	GCA_021787505.1, s__Sulfobium sp021787505, 95.0, 93.94, 0.694; GCA_021814065.1, s__Sulfobium sp021814065, 95.0, 90.89, 0.616					gtdbtk-2.4.0	R220
SMAGOTU_05489		67.54	0	v1.0.11										d__Bacteria;p__Nitrospirota;c__Nitrospiria;o__Nitrospirales;f__NS-4;g__NS-12;s__						GCA_005877615.1	95	d__Bacteria;p__Nitrospirota;c__Nitrospiria;o__Nitrospirales;f__NS-4;g__NS-12;s__NS-12 sp005877615	94.79	0.742	d__Bacteria;p__Nitrospirota;c__Nitrospiria;o__Nitrospirales;f__NS-4;g__NS-12;s__	taxonomic classification defined by topology and ANI	classification based on placement in class-level tree	GCA_005877565.1, s__NS-12 sp005877565, 95.0, 91.2, 0.656; GCA_005877505.1, s__NS-12 sp005877505, 95.0, 88.72, 0.493; GCA_005877855.1, s__NS-12 sp005877855, 95.0, 88.48, 0.525	51.36	11	0.9863	Genome not assigned to closest species as it falls outside its pre-defined ANI radius	gtdbtk-2.4.0	R220
IMG_3300006056_61		67.54	0	v1.0.11										d__Bacteria;p__Nitrospirota;c__Nitrospiria;o__Nitrospirales;f__Nitrospiraceae;g__Nitrospira_A;s__Nitrospira_A sp900170025	GCF_900170025.1	95	d__Bacteria;p__Nitrospirota;c__Nitrospiria;o__Nitrospirales;f__Nitrospiraceae;g__Nitrospira_A;s__Nitrospira_A sp900170025	99.68	0.942							ani_screen	classification based on ANI only	GCA_919902505.1, s__Nitrospira_A sp919902505, 95.0, 93.05, 0.696; GCA_017986555.1, s__Nitrospira_A sp017986555, 95.0, 86.65, 0.49; GCA_024998625.1, s__Nitrospira_A sp024998625, 95.0, 91.76, 0.752; GCA_902500715.1, s__Nitrospira_A sp902500715, 95.0, 91.64, 0.652; GCA_024998565.1, s__Nitrospira_A sp016788925, 95.0, 93.1, 0.788; GCA_000196815.1, s__Nitrospira_A defluvii_A, 95.0, 91.96, 0.759					gtdbtk-2.4.0	R220
GCA_002386985		67.54	0	v1.0.11										d__Bacteria;p__Nitrospirota_A;c__Leptospirillia;o__Leptospirillales;f__JAMCRA01;g__JAMCRA01;s__JAMCRA01 sp023380285	GCA_023380285.1	95	d__Bacteria;p__Nitrospirota_A;c__Leptospirillia;o__Leptospirillales;f__JAMCRA01;g__JAMCRA01;s__JAMCRA01 sp023380285	97.16	0.567							ani_screen	classification based on ANI only	GCA_021844275.1, s__Leptospirillum_A sp021844275, 95.0, 86.85, 0.224; GCF_000755505.1, s__Leptospirillum_A ferriphilum, 95.0, 93.67, 0.838; GCA_023480765.1, s__Leptospirillum_A sp023480765, 95.0, 94.81, 0.591; GCF_000299235.1, s__Leptospirillum_A rubarum, 95.0, 96.57, 0.836					gtdbtk-2.4.0	R220
GCA_011391455		67.44	0.05	v1.0.11										d__Bacteria;p__Nitrospirota;c__Nitrospiria;o__Nitrospirales;f__Nitrospiraceae;g__Palsa-1315;s__Palsa-1315 sp011391455	GCA_011391455.1	95	d__Bacteria;p__Nitrospirota;c__Nitrospiria;o__Nitrospirales;f__Nitrospiraceae;g__Palsa-1315;s__Palsa-1315 sp011391455	100	0.999							ani_screen	classification based on ANI only	GCA_002869885.2, s__Palsa-1315 sp002869885, 95.0, 90.73, 0.607; GCA_945906715.1, s__Palsa-1315 sp945906715, 95.0, 90.81, 0.456					gtdbtk-2.4.0	R220
SMAGOTU_01097		67.4	0	v1.0.11										d__Bacteria;p__Pseudomonadota;c__Alphaproteobacteria;o__Rhizobiales;f__Xanthobacteraceae;g__Pseudolabrys;s__											d__Bacteria;p__Pseudomonadota;c__Alphaproteobacteria;o__Rhizobiales;f__Xanthobacteraceae;g__Pseudolabrys;s__	taxonomic classification fully defined by topology	classification based on placement in class-level tree	N/A	65.64	11	0.96219		gtdbtk-2.4.0	R220
SMAGOTU_06799		67.36	4.14	v1.0.11										d__Bacteria;p__Nitrospirota;c__Nitrospiria;o__Nitrospirales;f__Nitrospiraceae;g__Nitrospira_C;s__											d__Bacteria;p__Nitrospirota;c__Nitrospiria;o__Nitrospirales;f__Nitrospiraceae;g__Nitrospira_C;s__	taxonomic classification fully defined by topology	classification based on placement in class-level tree	N/A	51.72	11	0.97335		gtdbtk-2.4.0	R220
SMAGOTU_20875		97.09	0.97	v1.0.11										d__Archaea;p__Thermoproteota;c__Nitrososphaeria;o__Nitrososphaerales;f__Nitrosopumilaceae;g__UBA8516;s__						GCA_013330055.1	95	d__Archaea;p__Thermoproteota;c__Nitrososphaeria;o__Nitrososphaerales;f__Nitrosopumilaceae;g__UBA8516;s__UBA8516 sp8516u	88.21	0.526	d__Archaea;p__Thermoproteota;c__Nitrososphaeria;o__Nitrososphaerales;f__Nitrosopumilaceae;g__UBA8516;s__	taxonomic classification defined by topology and ANI		GCA_023251795.1, s__UBA8516 sp023251795, 95.0, 88.92, 0.575; GCA_023251295.1, s__UBA8516 sp023251295, 95.0, 85.98, 0.585	93.62	11	0.97477	Genome not assigned to closest species as it falls outside its pre-defined ANI radius	gtdbtk-2.4.0	R220
SMAGOTU_15973		97.03	2.91	v1.0.11										d__Bacteria;p__Pseudomonadota;c__Alphaproteobacteria;o__;f__;g__;s__											d__Bacteria;p__Pseudomonadota;c__Alphaproteobacteria;o__;f__;g__;s__	taxonomic classification fully defined by topology	classification based on placement in class-level tree	N/A	90.98	11	0.67119		gtdbtk-2.4.0	R220
SMAGOTU_02602		67.34	9.07	v1.0.11										d__Bacteria;p__Actinomycetota;c__Thermoleophilia;o__Gaiellales;f__Gaiellaceae;g__PALSA-600;s__						GCA_025935595.1	95	d__Bacteria;p__Actinomycetota;c__Thermoleophilia;o__Gaiellales;f__Gaiellaceae;g__PALSA-600;s__PALSA-600 sp025935595	85.48	0.317	d__Bacteria;p__Actinomycetota;c__Thermoleophilia;o__Gaiellales;f__Gaiellaceae;g__PALSA-600;s__	taxonomic classification defined by topology and ANI	classification based on placement in class-level tree	GCA_025934335.1, s__PALSA-600 sp025934335, 95.0, 84.38, 0.179	46.34	11	0.98114	Genome has more than 14.2% of markers with multiple hits	gtdbtk-2.4.0	R220
GCA_027020665		96.76	2.05	v1.0.11										d__Bacteria;p__Nitrospirota;c__Nitrospiria;o__SBBL01;f__JAADHI01;g__JAADHI01;s__JAADHI01 sp027020665	GCA_027020665.1	95	d__Bacteria;p__Nitrospirota;c__Nitrospiria;o__SBBL01;f__JAADHI01;g__JAADHI01;s__JAADHI01 sp027020665	100	1							ani_screen	classification based on ANI only	N/A					gtdbtk-2.4.0	R220
IMG_3300001683_37		96.76	1.82	v1.0.11										d__Bacteria;p__Nitrospirota;c__Nitrospiria;o__SBBL01;f__JAADHI01;g__DUAG01;s__DUAG01 sp012960925	GCA_012960925.1	95	d__Bacteria;p__Nitrospirota;c__Nitrospiria;o__SBBL01;f__JAADHI01;g__DUAG01;s__DUAG01 sp012960925	99.95	0.986							ani_screen	classification based on ANI only	N/A					gtdbtk-2.4.0	R220
IMG_3300027773_22		96.76	3.64	v1.0.11										d__Bacteria;p__Nitrospirota;c__Nitrospiria;o__SBBL01;f__Manganitrophaceae;g__Manganitrophus;s__						GCA_004297235.1	95	d__Bacteria;p__Nitrospirota;c__Nitrospiria;o__SBBL01;f__Manganitrophaceae;g__Manganitrophus;s__Manganitrophus sp004297235	84.07	0.212	d__Bacteria;p__Nitrospirota;c__Nitrospiria;o__SBBL01;f__Manganitrophaceae;g__Manganitrophus;s__	taxonomic classification defined by topology and ANI	classification based on placement in class-level tree	GCA_021651055.1, s__Manganitrophus morganii, 95.0, 80.8, 0.152	88.9	11	0.94992		gtdbtk-2.4.0	R220
GCA_011682535		96.7	7.14	v1.0.11										d__Bacteria;p__Hydrogenedentota;c__Hydrogenedentia;o__Hydrogenedentiales;f__SLHB01;g__JAACEL01;s__JAACEL01 sp011682535	GCA_011682535.1	95	d__Bacteria;p__Hydrogenedentota;c__Hydrogenedentia;o__Hydrogenedentiales;f__SLHB01;g__JAACEL01;s__JAACEL01 sp011682535	100	0.999							ani_screen	classification based on ANI only	N/A					gtdbtk-2.4.0	R220
GCA_005239945		96.5	3.37	v1.0.11										d__Bacteria;p__UBA9089;c__CG2-30-40-21;o__CG2-30-40-21;f__SBAY01;g__SBAY01;s__SBAY01 sp005239945	GCA_005239945.1	95	d__Bacteria;p__UBA9089;c__CG2-30-40-21;o__CG2-30-40-21;f__SBAY01;g__SBAY01;s__SBAY01 sp005239945	100	1							ani_screen	classification based on ANI only	GCA_030018635.1, s__SBAY01 sp030018635, 95.0, 87.55, 0.314					gtdbtk-2.4.0	R220
GCA_028064075		96.41	1.09	v1.0.11										d__Bacteria;p__Nitrospirota;c__Thermodesulfovibrionia;o__Thermodesulfovibrionales;f__UBA6898;g__PALSA-1316;s__PALSA-1316 sp021814475	GCA_021814475.1	95	d__Bacteria;p__Nitrospirota;c__Thermodesulfovibrionia;o__Thermodesulfovibrionales;f__UBA6898;g__PALSA-1316;s__PALSA-1316 sp021814475	100	1							ani_screen	classification based on ANI only	N/A					gtdbtk-2.4.0	R220
GCA_020356065		96.36	0.18	v1.0.11										d__Bacteria;p__Nitrospirota;c__Thermodesulfovibrionia;o__UBA6902;f__UBA6902;g__CALZJD01;s__CALZJD01 sp020356065	GCA_020356065.1	95	d__Bacteria;p__Nitrospirota;c__Thermodesulfovibrionia;o__UBA6902;f__UBA6902;g__CALZJD01;s__CALZJD01 sp020356065	100	1							ani_screen	classification based on ANI only	N/A					gtdbtk-2.4.0	R220
GCA_027425855		96.36	4.73	v1.0.11										d__Bacteria;p__Nitrospirota;c__Thermodesulfovibrionia;o__Thermodesulfovibrionales;f__UBA9159;g__JAJYIF01;s__JAJYIF01 sp021790195	GCA_021790195.1	95	d__Bacteria;p__Nitrospirota;c__Thermodesulfovibrionia;o__Thermodesulfovibrionales;f__UBA9159;g__JAJYIF01;s__JAJYIF01 sp021790195	99.96	0.985							ani_screen	classification based on ANI only	N/A					gtdbtk-2.4.0	R220
GCA_028064195		96.36	4.85	v1.0.11										d__Bacteria;p__Nitrospirota;c__Thermodesulfovibrionia;o__Thermodesulfovibrionales;f__JdFR-88;g__JAKAEG01;s__JAKAEG01 sp021819985	GCA_021819985.1	95	d__Bacteria;p__Nitrospirota;c__Thermodesulfovibrionia;o__Thermodesulfovibrionales;f__JdFR-88;g__JAKAEG01;s__JAKAEG01 sp021819985	99.11	0.802							ani_screen	classification based on ANI only	GCA_021825785.1, s__JAKAEG01 sp021825785, 95.0, 96.29, 0.191; GCA_021812785.1, s__JAKAEG01 sp021812785, 95.0, 93.05, 0.268					gtdbtk-2.4.0	R220
GCA_027315205		96.25	1.82	v1.0.11										d__Bacteria;p__Nitrospirota_A;c__Leptospirillia;o__Leptospirillales;f__Leptospirillaceae;g__DAHUYM01;s__DAHUYM01 sp027315205	GCA_027315205.1	95	d__Bacteria;p__Nitrospirota_A;c__Leptospirillia;o__Leptospirillales;f__Leptospirillaceae;g__DAHUYM01;s__DAHUYM01 sp027315205	99.99	1							ani_screen	classification based on ANI only	N/A					gtdbtk-2.4.0	R220
GCA_018606785		96.06	2.73	v1.0.11										d__Bacteria;p__Nitrospirota;c__Thermodesulfovibrionia;o__Thermodesulfovibrionales;f__Magnetobacteriaceae;g__Magnetobacterium;s__Magnetobacterium sp002753685	GCF_019173545.1	95	d__Bacteria;p__Nitrospirota;c__Thermodesulfovibrionia;o__Thermodesulfovibrionales;f__Magnetobacteriaceae;g__Magnetobacterium;s__Magnetobacterium sp002753685	98.88	0.763							ani_screen	classification based on ANI only	GCF_000714715.1, s__Magnetobacterium casense, 95.0, 90.89, 0.668					gtdbtk-2.4.0	R220
GCA_027426055		95.89	3.64	v1.0.11										d__Bacteria;p__Nitrospirota;c__Thermodesulfovibrionia;o__Thermodesulfovibrionales;f__UBA6898;g__JAKAGF01;s__JAKAGF01 sp021825805	GCA_021825805.1	95	d__Bacteria;p__Nitrospirota;c__Thermodesulfovibrionia;o__Thermodesulfovibrionales;f__UBA6898;g__JAKAGF01;s__JAKAGF01 sp021825805	99.68	0.888							ani_screen	classification based on ANI only	N/A					gtdbtk-2.4.0	R220
GCA_003456605		79.42	4.14	v1.0.11				4432703	16582	154			v2.4.2	d__Bacteria;p__Nitrospirota;c__Nitrospiria;o__Nitrospirales;f__Nitrospiraceae;g__Nitrospira_A;s__Nitrospira_A sp003456605	GCA_011525625.1	95	d__Bacteria;p__Nitrospirota;c__Nitrospiria;o__Nitrospirales;f__Nitrospiraceae;g__Nitrospira_A;s__Nitrospira_A sp003456605	98.92	0.797							ani_screen	classification based on ANI only	GCA_014055495.1, s__Nitrospira_A sp014055495, 95.0, 88.03, 0.57; GCF_905220995.1, s__Nitrospira_A defluvii_C, 95.0, 91.46, 0.663					gtdbtk-2.4.0	R220
IMG_3300019487_23		95.85	4.55	v1.0.11										d__Bacteria;p__Nitrospirota;c__Nitrospiria;o__;f__;g__;s__											d__Bacteria;p__Nitrospirota;c__Nitrospiria;o__;f__;g__;s__	taxonomic classification fully defined by topology	classification based on placement in class-level tree	N/A	90.67	11	0.55039		gtdbtk-2.4.0	R220
GCA_002328665		95.45	2.73	v1.0.11										d__Bacteria;p__Nitrospirota;c__Thermodesulfovibrionia;o__Thermodesulfovibrionales;f__SM23-35;g__UBA2194;s__UBA2194 sp002328665	GCA_002328665.1	95	d__Bacteria;p__Nitrospirota;c__Thermodesulfovibrionia;o__Thermodesulfovibrionales;f__SM23-35;g__UBA2194;s__UBA2194 sp002328665	100	1							ani_screen	classification based on ANI only	N/A					gtdbtk-2.4.0	R220
GCA_003453275		95.45	0	v1.0.11										d__Bacteria;p__Nitrospirota;c__Thermodesulfovibrionia;o__Thermodesulfovibrionales;f__Dissulfurispiraceae;g__GWB2-47-37;s__GWB2-47-37 sp001803635	GCA_001803635.1	95	d__Bacteria;p__Nitrospirota;c__Thermodesulfovibrionia;o__Thermodesulfovibrionales;f__Dissulfurispiraceae;g__GWB2-47-37;s__GWB2-47-37 sp001803635	99.9	0.949							ani_screen	classification based on ANI only	GCA_021792185.1, s__GWB2-47-37 sp021792185, 95.0, 85.99, 0.421; GCA_016212685.1, s__GWB2-47-37 sp016212685, 95.0, 87.7, 0.395					gtdbtk-2.4.0	R220
GCA_003599505		95.45	2	v1.0.11										d__Bacteria;p__Nitrospirota;c__Thermodesulfovibrionia;o__UBA6902;f__UBA6902;g__SURF-23;s__SURF-23 sp003599505	GCA_003599505.1	95	d__Bacteria;p__Nitrospirota;c__Thermodesulfovibrionia;o__UBA6902;f__UBA6902;g__SURF-23;s__SURF-23 sp003599505	100	1							ani_screen	classification based on ANI only	N/A					gtdbtk-2.4.0	R220
GCA_003529185		92.67	5.41	v1.0.11				4192498	45679	170			v2.4.2	d__Bacteria;p__Nitrospirota;c__Nitrospiria;o__Nitrospirales;f__Nitrospiraceae;g__Nitrospira_D;s__Nitrospira_D sp002420115	GCA_002420115.1	95	d__Bacteria;p__Nitrospirota;c__Nitrospiria;o__Nitrospirales;f__Nitrospiraceae;g__Nitrospira_D;s__Nitrospira_D sp002420115	99.93	0.987							ani_screen	classification based on ANI only	GCA_002254365.1, s__Nitrospira_D sp002254365, 95.0, 85.31, 0.408; GCA_024281365.1, s__Nitrospira_D sp024281365, 95.0, 92.57, 0.738; GCA_019636945.1, s__Nitrospira_D sp019636945, 95.0, 93.3, 0.625; GCA_900696515.1, s__Nitrospira_D sp900696515, 95.0, 87.13, 0.436; GCA_902500805.1, s__Nitrospira_D sp902500805, 95.0, 93.1, 0.708					gtdbtk-2.4.0	R220
GCA_012517735		95.45	1.82	v1.0.11										d__Bacteria;p__Nitrospirota;c__Thermodesulfovibrionia;o__Thermodesulfovibrionales;f__Dissulfurispiraceae;g__JAAYUK01;s__JAAYUK01 sp012517735	GCA_012517735.1	95	d__Bacteria;p__Nitrospirota;c__Thermodesulfovibrionia;o__Thermodesulfovibrionales;f__Dissulfurispiraceae;g__JAAYUK01;s__JAAYUK01 sp012517735	100	0.998							ani_screen	classification based on ANI only	N/A					gtdbtk-2.4.0	R220
GCA_003569385		93.9	0.91	v1.0.11				1798230	313929	47			v2.4.2	d__Bacteria;p__Nitrospirota;c__Nitrospiria;o__Nitrospirales;f__Nitrospiraceae;g__Palsa-1315;s__Palsa-1315 sp002737345	GCA_002737345.1	95	d__Bacteria;p__Nitrospirota;c__Nitrospiria;o__Nitrospirales;f__Nitrospiraceae;g__Palsa-1315;s__Palsa-1315 sp002737345	98.79	0.952							ani_screen	classification based on ANI only	GCA_945865525.1, s__Palsa-1315 sp945865525, 95.0, 84.48, 0.495; GCA_026387615.1, s__Palsa-1315 sp026387615, 95.0, 85.09, 0.451; GCA_005800255.1, s__Palsa-1315 sp005800255, 95.0, 88.54, 0.559; GCA_945905765.1, s__Palsa-1315 sp945905765, 95.0, 91.19, 0.784; GCA_026387665.1, s__Palsa-1315 sp026387665, 95.0, 90.32, 0.738					gtdbtk-2.4.0	R220
GCA_003576955		96.76	5.23	v1.0.11				3961664	86454	149			v2.4.2	d__Bacteria;p__Nitrospirota;c__Nitrospiria;o__Nitrospirales;f__Nitrospiraceae;g__Nitrospira_A;s__Nitrospira_A sp001567445	GCA_015709715.1	95	d__Bacteria;p__Nitrospirota;c__Nitrospiria;o__Nitrospirales;f__Nitrospiraceae;g__Nitrospira_A;s__Nitrospira_A sp001567445	99.6	0.935							ani_screen	classification based on ANI only	N/A					gtdbtk-2.4.0	R220
GCA_016873615		95.45	6.72	v1.0.11										d__Bacteria;p__Nitrospirota;c__Thermodesulfovibrionia;o__Thermodesulfovibrionales;f__SM23-35;g__VGWX01;s__VGWX01 sp016873615	GCA_016873615.1	95	d__Bacteria;p__Nitrospirota;c__Thermodesulfovibrionia;o__Thermodesulfovibrionales;f__SM23-35;g__VGWX01;s__VGWX01 sp016873615	100	1							ani_screen	classification based on ANI only	N/A					gtdbtk-2.4.0	R220
GCA_020725385		95.45	2.73	v1.0.11										d__Bacteria;p__Nitrospirota;c__Thermodesulfovibrionia;o__Thermodesulfovibrionales;f__SM23-35;g__DYFC01;s__DYFC01 sp020725385	GCA_020725385.1	95	d__Bacteria;p__Nitrospirota;c__Thermodesulfovibrionia;o__Thermodesulfovibrionales;f__SM23-35;g__DYFC01;s__DYFC01 sp020725385	100	0.999							ani_screen	classification based on ANI only	GCA_013388435.1, s__DYFC01 sp013388435, 95.0, 85.12, 0.491					gtdbtk-2.4.0	R220
GCA_021373015		95.45	1.82	v1.0.11										d__Bacteria;p__Nitrospirota;c__Thermodesulfovibrionia;o__Thermodesulfovibrionales;f__UBA1546;g__JAJFTJ01;s__JAJFTJ01 sp021373015	GCA_021373015.1	95	d__Bacteria;p__Nitrospirota;c__Thermodesulfovibrionia;o__Thermodesulfovibrionales;f__UBA1546;g__JAJFTJ01;s__JAJFTJ01 sp021373015	100	1							ani_screen	classification based on ANI only	N/A					gtdbtk-2.4.0	R220
GCA_027347295		95.45	2.45	v1.0.11										d__Bacteria;p__Nitrospirota;c__Thermodesulfovibrionia;o__Thermodesulfovibrionales;f__UBA6898;g__PALSA-1316;s__PALSA-1316 sp021814475	GCA_021814475.1	95	d__Bacteria;p__Nitrospirota;c__Thermodesulfovibrionia;o__Thermodesulfovibrionales;f__UBA6898;g__PALSA-1316;s__PALSA-1316 sp021814475	99.7	0.904							ani_screen	classification based on ANI only	N/A					gtdbtk-2.4.0	R220
GCA_028065565		95.4	0.91	v1.0.11										d__Bacteria;p__Nitrospirota;c__Thermodesulfovibrionia;o__Thermodesulfovibrionales;f__Dissulfurispiraceae;g__JAJYXI01;s__JAJYXI01 sp021791055	GCA_021791055.1	95	d__Bacteria;p__Nitrospirota;c__Thermodesulfovibrionia;o__Thermodesulfovibrionales;f__Dissulfurispiraceae;g__JAJYXI01;s__JAJYXI01 sp021791055	98.48	0.86							ani_screen	classification based on ANI only	GCA_020062545.1, s__Dissulfurispira sp020062545, 95.0, 84.59, 0.318					gtdbtk-2.4.0	R220
GCA_028067875		95.38	0.08	v1.0.11										d__Bacteria;p__Nitrospirota;c__Thermodesulfovibrionia;o__Thermodesulfovibrionales;f__JdFR-88;g__JAJYGJ01;s__JAJYGJ01 sp021789555	GCA_021789555.1	95	d__Bacteria;p__Nitrospirota;c__Thermodesulfovibrionia;o__Thermodesulfovibrionales;f__JdFR-88;g__JAJYGJ01;s__JAJYGJ01 sp021789555	98.08	0.772							ani_screen	classification based on ANI only	N/A					gtdbtk-2.4.0	R220
GCA_014055475		94.09	10.99	v1.0.11										d__Bacteria;p__Nitrospirota;c__Nitrospiria;o__Nitrospirales;f__Nitrospiraceae;g__Nitrospira_A;s__Nitrospira_A sp014055495	GCA_014055495.1	95	d__Bacteria;p__Nitrospirota;c__Nitrospiria;o__Nitrospirales;f__Nitrospiraceae;g__Nitrospira_A;s__Nitrospira_A sp014055495	95.51	0.893							ani_screen	classification based on ANI only	GCA_011525625.1, s__Nitrospira_A sp003456605, 95.0, 88.05, 0.587; GCF_905220995.1, s__Nitrospira_A defluvii_C, 95.0, 88.03, 0.565					gtdbtk-2.4.0	R220
GCA_028064275		95.3	0	v1.0.11										d__Bacteria;p__Nitrospirota;c__UBA9217;o__UBA9217;f__UBA9217;g__JAKAHZ01;s__JAKAHZ01 sp021814615	GCA_021814615.1	95	d__Bacteria;p__Nitrospirota;c__UBA9217;o__UBA9217;f__UBA9217;g__JAKAHZ01;s__JAKAHZ01 sp021814615	100	1							ani_screen	classification based on ANI only	N/A					gtdbtk-2.4.0	R220
GCA_016198945		67.32	2.11	v1.0.11										d__Bacteria;p__Nitrospirota;c__Nitrospiria;o__JACQBZ01;f__JACQBZ01;g__JACQFA01;s__JACQFA01 sp016198945	GCA_016198945.1	95	d__Bacteria;p__Nitrospirota;c__Nitrospiria;o__JACQBZ01;f__JACQBZ01;g__JACQFA01;s__JACQFA01 sp016198945	100	0.999							ani_screen	classification based on ANI only	N/A					gtdbtk-2.4.0	R220
IMG_3300027532_42		67.24	1.82	v1.0.11										d__Bacteria;p__Nitrospirota;c__Nitrospiria;o__Nitrospirales;f__UBA8639;g__Bin75;s__Bin75 sp002238765	GCA_002238765.1	95	d__Bacteria;p__Nitrospirota;c__Nitrospiria;o__Nitrospirales;f__UBA8639;g__Bin75;s__Bin75 sp002238765	99.94	0.965							ani_screen	classification based on ANI only	GCA_951812745.1, s__Bin75 sp951812745, 95.0, 89.81, 0.592; GCA_020027535.1, s__Bin75 sp020027535, 95.0, 88.71, 0.51; GCA_012270585.1, s__Bin75 sp012270585, 95.0, 87.88, 0.509					gtdbtk-2.4.0	R220
GCA_005798745		87.34	1.82	v1.0.11				1545241	11885	47			v2.4.2	d__Bacteria;p__Nitrospirota;c__Nitrospiria;o__Nitrospirales;f__Nitrospiraceae;g__Palsa-1315;s__Palsa-1315 sp002737345	GCA_002737345.1	95	d__Bacteria;p__Nitrospirota;c__Nitrospiria;o__Nitrospirales;f__Nitrospiraceae;g__Palsa-1315;s__Palsa-1315 sp002737345	98.17	0.94							ani_screen	classification based on ANI only	GCA_026387615.1, s__Palsa-1315 sp026387615, 95.0, 86.41, 0.423; GCA_005800255.1, s__Palsa-1315 sp005800255, 95.0, 87.74, 0.489; GCA_945905765.1, s__Palsa-1315 sp945905765, 95.0, 92.84, 0.815; GCA_026387665.1, s__Palsa-1315 sp026387665, 95.0, 90.12, 0.742					gtdbtk-2.4.0	R220
GCA_027416335		67.19	0	v1.0.11										d__Bacteria;p__Nitrospirota_A;c__Leptospirillia;o__Leptospirillales;f__Leptospirillaceae;g__Leptospirillum_A;s__Leptospirillum_A ferriphilum	GCF_000755505.1	95	d__Bacteria;p__Nitrospirota_A;c__Leptospirillia;o__Leptospirillales;f__Leptospirillaceae;g__Leptospirillum_A;s__Leptospirillum_A ferriphilum	99.7	0.832							ani_screen	classification based on ANI only	GCA_023380285.1, s__JAMCRA01 sp023380285, 95.0, 92.76, 0.58; GCA_023480765.1, s__Leptospirillum_A sp023480765, 95.0, 92.1, 0.41; GCF_000299235.1, s__Leptospirillum_A rubarum, 95.0, 92.66, 0.778					gtdbtk-2.4.0	R220
GCA_005808785		81.48	7.73	v1.0.11				1960760	13374	104			v2.4.2	d__Bacteria;p__Nitrospirota;c__Nitrospiria;o__Nitrospirales;f__Nitrospiraceae;g__SYGV01;s__SYGV01 sp005799365	GCA_005799365.1	95	d__Bacteria;p__Nitrospirota;c__Nitrospiria;o__Nitrospirales;f__Nitrospiraceae;g__SYGV01;s__SYGV01 sp005799365	99.75	0.924							ani_screen	classification based on ANI only	GCA_016873495.1, s__SYGV01 sp016873495, 95.0, 89.64, 0.711; GCA_004296885.1, s__SYGV01 sp004296885, 95.0, 89.95, 0.706					gtdbtk-2.4.0	R220
SMAGOTU_01103		67.05	1.85	v1.0.11										d__Bacteria;p__Chloroflexota;c__Limnocylindria;o__Limnocylindrales;f__CSP1-4;g__BPIH01;s__											d__Bacteria;p__Chloroflexota;c__Limnocylindria;o__Limnocylindrales;f__CSP1-4;g__BPIH01;s__	taxonomic novelty determined using RED	classification based on placement in class-level tree	N/A	55.69	11	0.84076		gtdbtk-2.4.0	R220
GCA_005877575		88.08	2.73	v1.0.11				2710112	7892	89			v2.4.2	d__Bacteria;p__Nitrospirota;c__Nitrospiria;o__Nitrospirales;f__Nitrospiraceae;g__40CM-3-62-11;s__40CM-3-62-11 sp001914955	GCA_001914955.1	95	d__Bacteria;p__Nitrospirota;c__Nitrospiria;o__Nitrospirales;f__Nitrospiraceae;g__40CM-3-62-11;s__40CM-3-62-11 sp001914955	99.32	0.853							ani_screen	classification based on ANI only	GCA_023248295.1, s__40CM-3-62-11 sp023248295, 95.0, 89.8, 0.441					gtdbtk-2.4.0	R220
GCA_005877605		95.85	4.77	v1.0.11				2930287	17006	89			v2.4.2	d__Bacteria;p__Nitrospirota;c__Nitrospiria;o__Nitrospirales;f__Nitrospiraceae;g__40CM-3-62-11;s__40CM-3-62-11 sp001914955	GCA_001914955.1	95	d__Bacteria;p__Nitrospirota;c__Nitrospiria;o__Nitrospirales;f__Nitrospiraceae;g__40CM-3-62-11;s__40CM-3-62-11 sp001914955	99.14	0.974							ani_screen	classification based on ANI only	GCA_023248295.1, s__40CM-3-62-11 sp023248295, 95.0, 90.34, 0.557					gtdbtk-2.4.0	R220
SMAGOTU_19937		66.92	3.64	v1.0.11										d__Bacteria;p__Nitrospirota;c__Nitrospiria;o__Nitrospirales;f__Nitrospiraceae;g__JAICXS01;s__											d__Bacteria;p__Nitrospirota;c__Nitrospiria;o__Nitrospirales;f__Nitrospiraceae;g__JAICXS01;s__	taxonomic novelty determined using RED	classification based on placement in class-level tree	N/A	55.71	11	0.95067		gtdbtk-2.4.0	R220
GCA_005877615		83.18	4.09	v1.0.11				1820882	18824	112			v2.4.2	d__Bacteria;p__Nitrospirota;c__Nitrospiria;o__Nitrospirales;f__NS-4;g__NS-12;s__NS-12 sp005877615	GCA_005877615.1	95	d__Bacteria;p__Nitrospirota;c__Nitrospiria;o__Nitrospirales;f__NS-4;g__NS-12;s__NS-12 sp005877615	100	1							ani_screen	classification based on ANI only	GCA_005877855.1, s__NS-12 sp005877855, 95.0, 88.48, 0.524; GCA_005877505.1, s__NS-12 sp005877505, 95.0, 88.16, 0.523; GCA_005877565.1, s__NS-12 sp005877565, 95.0, 90.8, 0.683					gtdbtk-2.4.0	R220
GCA_005877815		86.76	2.73	v1.0.11				2646610	24900	126			v2.4.2	d__Bacteria;p__Nitrospirota;c__Nitrospiria;o__Nitrospirales;f__NS-4;g__NS-4;s__NS-4 sp005877815	GCA_005877815.1	95	d__Bacteria;p__Nitrospirota;c__Nitrospiria;o__Nitrospirales;f__NS-4;g__NS-4;s__NS-4 sp005877815	100	1							ani_screen	classification based on ANI only	N/A					gtdbtk-2.4.0	R220
GCA_009594855		97.67	7.78	v1.0.11				3907701	794701	153			v2.4.2	d__Bacteria;p__Nitrospirota;c__Nitrospiria;o__Nitrospirales;f__Nitrospiraceae;g__Nitrospira_A;s__Nitrospira_A sp009594855	GCA_016788885.1	95	d__Bacteria;p__Nitrospirota;c__Nitrospiria;o__Nitrospirales;f__Nitrospiraceae;g__Nitrospira_A;s__Nitrospira_A sp009594855	99.7	0.938							ani_screen	classification based on ANI only	N/A					gtdbtk-2.4.0	R220
GCA_001914545		66.84	0.91	v1.0.11										d__Bacteria;p__Nitrospirota;c__Nitrospiria;o__Nitrospirales;f__Nitrospiraceae;g__40CM-3-62-11;s__40CM-3-62-11 sp001914955	GCA_001914955.1	95	d__Bacteria;p__Nitrospirota;c__Nitrospiria;o__Nitrospirales;f__Nitrospiraceae;g__40CM-3-62-11;s__40CM-3-62-11 sp001914955	99.25	0.838							ani_screen	classification based on ANI only	GCA_023248295.1, s__40CM-3-62-11 sp023248295, 95.0, 89.95, 0.583					gtdbtk-2.4.0	R220
[truncated: 652 more rows]
