# Supplementary material for: Comparative genome analysis reveals broad phylogenetic and functional diversity within the order Nitrospirales
Source: ISME J. 2025 Jul 22;19(1):wraf151. doi: 10.1093/ismejo/wraf151 (PMC12342949; doi:10.1093/ismejo/wraf151)
Supplement: Kop_Koch_2025_Nitrospirales_SupplTabl-04_wraf151 [file kop_koch_2025_nitrospirales_suppltabl-04_wraf151.xlsx]

## Sheet: 20240905_habitat_table
Index	Accession	Lineage	Habitat category	Habitat subcategory	Biosample	IMG Accession	PubMed Link
1	GCA_016201765	Other	aquatic	groundwater	SAMN15435599
2	GCA_016194285	Other	aquatic	groundwater	SAMN15435594
3	GCA_016201865	Other	aquatic	groundwater	SAMN15435595
4	GCA_919901335	Other	aquatic	groundwater	SAMEA10985173
5	GCA_016200255	Other	aquatic	groundwater	SAMN15435674
6	GCA_016234185	Other	aquatic	groundwater	SAMN15436412
7	GCA_016201825	Other	aquatic	groundwater	SAMN15435598
8	GCA_016201875	Other	aquatic	groundwater	SAMN15435593
9	GCA_016194305	Other	aquatic	groundwater	SAMN15435591
10	GCA_016178585	Other	aquatic	groundwater	SAMN15434351
11	GCA_005239745	Other	aquatic	groundwater	SAMN08774423		https://microbiomejournal.biomedcentral.com/articles/10.1186/s40168-019-0625-6
12	GCA_016195485	Other	aquatic	groundwater	SAMN15435528
13	GCA_005239925	Other	aquatic	groundwater	SAMN08774412		https://www.ncbi.nlm.nih.gov/pmc/articles/pmid/30674352/
14	GCA_005239595	Other	aquatic	groundwater	SAMN08774431		https://microbiomejournal.biomedcentral.com/articles/10.1186/s40168-019-0625-6
15	GCA_012960925	Other	marine_saline	hydrothermal vent	SAMN10967605
16	GCA_945787655	Other	marine_saline	marine sediment	SAMEA110353824
17	GCA_013151935	Other	marine_saline	hydrothermal vent	SAMN12405750		https://www.ncbi.nlm.nih.gov/pmc/articles/pmid/32605604/
18	GCA_016200325	Other	aquatic	groundwater	SAMN15435673
19	GCA_004297235	Other	aquatic	groundwater	SAMN10720223		https://www.ncbi.nlm.nih.gov/pmc/articles/pmid/32252814/
20	GCA_021651055	Other	engineered	microbial mat	SAMN22733880		https://www.ncbi.nlm.nih.gov/pmc/articles/pmid/35285693/
21	GCA_012184425	Other	engineered	drinking water	SAMN12638105		https://www.ncbi.nlm.nih.gov/pmc/articles/pmid/32669693/
22	GCA_015664745	UBA2166	marine_saline	hydrothermal vent	SAMN09926379		https://www.ncbi.nlm.nih.gov/pmc/articles/pmid/32820229/
23	GCA_913046395	UBA2166	marine_saline	marine	SAMEA9694548
24	GCA_002726235	UBA2166	marine_saline	marine	SAMN07619525		https://www.ncbi.nlm.nih.gov/pmc/articles/pmid/29337314/
25	SMAGOTU_12335	NS4	soil_sediment	soil	SAMN06264866		https://www.nature.com/articles/s41467-023-43000-z
26	SPIREOTU_01779409	NS4	aquatic	river	SAMN08777445		https://academic.oup.com/nar/article/52/D1/D777/7332059
27	SMAGOTU_05475	NS4	soil_sediment	soil	SAMN14510895		https://www.nature.com/articles/s41467-023-43000-z
28	GCA_005877505	NS4	soil_sediment	soil	SAMN11380658		https://www.ncbi.nlm.nih.gov/pmc/articles/pmid/31110364/
29	GCA_005877855	NS4	soil_sediment	soil	SAMN11380649		https://www.ncbi.nlm.nih.gov/pmc/articles/pmid/31110364/
30	SPIREOTU_01382232	NS4	soil_sediment	soil	SAMN06268166		https://academic.oup.com/nar/article/52/D1/D777/7332059
31	SMAGOTU_08576	NS4	soil_sediment	soil	SAMN04116735		https://www.nature.com/articles/s41467-023-43000-z
32	SPIREOTU_00549552	NS4	soil_sediment	soil	SAMN04874259		https://academic.oup.com/nar/article/52/D1/D777/7332059
33	GCA_005877565	NS4	soil_sediment	soil	SAMN11380654		https://www.ncbi.nlm.nih.gov/pmc/articles/pmid/31110364/
34	SMAGOTU_16524	NS4	soil_sediment	soil	SAMN08902869		https://www.nature.com/articles/s41467-023-43000-z
35	SPIREOTU_01606673	NS4	soil_sediment	soil	SAMN07632047		https://academic.oup.com/nar/article/52/D1/D777/7332059
36	SMAGOTU_02842	NS4	soil_sediment	soil	SAMN13153373		https://www.nature.com/articles/s41467-023-43000-z
37	SMAGOTU_05284	NS4	soil_sediment	soil	SAMN14510730		https://www.nature.com/articles/s41467-023-43000-z
38	SPIREOTU_00061305	NS4	soil_sediment	soil rhizosphere host-associated	SAMN06266399		https://academic.oup.com/nar/article/52/D1/D777/7332059
39	SPIREOTU_00098108	NS4	hotspring	hotspring	SAMN06267240		https://academic.oup.com/nar/article/52/D1/D777/7332059
40	GCA_004298335	NS4	aquatic	groundwater	SAMN10720186		https://www.ncbi.nlm.nih.gov/pmc/articles/pmid/32252814/
41	SPIREOTU_00098231	NS4	subsurface	cave lake	SAMN08777752		https://academic.oup.com/nar/article/52/D1/D777/7332059
42	IMG_3300017434_18	NS4	engineered	drinking water treatment plant		3300017434	http://www.nature.com/articles/s41587-020-0718-6
43	SPIREOTU_00097628	NS4	aquatic	lake	SAMN06269224		https://academic.oup.com/nar/article/52/D1/D777/7332059
44	GCA_030648395	NS4	aquatic	groundwater	SAMN36304243
45	GCA_919902955	NS4	aquatic	groundwater	SAMEA10985177
46	GCA_919902935	NS4	aquatic	groundwater	SAMEA10985178
47	GCA_011088105	Lineage IVb	marine_saline	sponge	SAMN14054226
48	GCA_003696975	Lineage IVb	hotspring	hotspring	SAMN10119931
49	GCA_022572725	Lineage IVb	marine_saline	marine sediment	SAMN16244049
50	GCA_022564895	Lineage IVb	marine_saline	marine sediment	SAMN16244139
51	SPIREOTU_00174748	Lineage IVb	marine_saline	hydrothermal vent	SAMN10350717		https://academic.oup.com/nar/article/52/D1/D777/7332059
52	GCA_027018225	Lineage IVb	marine_saline	hydrothermal vent	SAMN27359499		https://www.ncbi.nlm.nih.gov/pmc/articles/pmid/36572924/
53	IMG_3300024516_18	Lineage IVb	marine_saline	marine sediment	SAMN08779673	3300024516	http://www.nature.com/articles/s41587-020-0718-6
54	GCA_032191465	Lineage IVb	marine_saline	marine	SAMN32641646		https://www.ncbi.nlm.nih.gov/pmc/articles/pmid/37749300/
55	GCA_029261305	Lineage IVb	engineered	marine tunnel biofilm	SAMN22315546
56	GCA_958295805	Lineage IVb	marine_saline	sponge	SAMEA112878492
57	GCA_020027205	Lineage IVb	marine_saline	cold seep	SAMN19079269
58	GCA_007570995	Lineage IVb	marine_saline	sponge	SAMN10273088
59	GCA_028817545	Lineage IVb	marine_saline	sponge	SAMN15855636
60	GCA_028817215	Lineage IVb	marine_saline	sponge	SAMN15855652
61	GCA_020027535	Lineage IVb	marine_saline	cold seep	SAMN19079263
62	GCA_012270585	Lineage IVb	marine_saline	sponge	SAMN12097979		https://doi.org/10.1038/s41564-019-0532-4
63	IMG_3300027386_28	Lineage IVb	marine_saline	sponge	SAMN10200334	3300027386	http://www.nature.com/articles/s41587-020-0718-6
64	GCA_951812745	Lineage IVb	marine_saline	sponge	SAMEA113399346
65	GCA_022825885	Lineage IVb	marine_saline	sponge	SAMN22072807
66	GCA_022826845	Lineage IVb	marine_saline	sponge	SAMN22072677
67	GCA_022820305	Lineage IVb	marine_saline	sponge	SAMN22072852
68	GCA_022821285	Lineage IVb	marine_saline	sponge	SAMN22072920
69	GCA_022824245	Lineage IVb	marine_saline	sponge	SAMN22072613
70	GCA_022821825	Lineage IVb	marine_saline	sponge	SAMN22072712
71	GCA_022828225	Lineage IVb	marine_saline	sponge	SAMN22072961
72	GCA_009840285	Lineage IVb	marine_saline	sponge	SAMN12598260
73	GCA_009836985	Lineage IVb	marine_saline	sponge	SAMN12598421
74	GCA_028819435	Lineage IVb	marine_saline	sponge	SAMN15855529
75	GCA_022824735	Lineage IVb	marine_saline	sponge	SAMN22072998
76	GCA_009836145	Lineage IVb	marine_saline	sponge	SAMN12598465
77	GCA_026707955	Lineage IVb	marine_saline	sponge	SAMN15855098
78	GCA_026707525	Lineage IVb	marine_saline	sponge	SAMN15855119
79	GCA_026706145	Lineage IVb	marine_saline	sponge	SAMN15855197
80	GCA_011523385	Lineage IVb	marine_saline	sponge	SAMN13494930
81	GCA_003695915	Lineage IVa	hotspring	hotspring	SAMN10119917
82	GCA_020348185	Lineage IVa	marine_saline	marine sediment	SAMN17669622		https://www.ncbi.nlm.nih.gov/pmc/articles/pmid/34354693/
83	GCA_020430285	Lineage IVa	engineered	saline waste water treatment plant	SAMN14563921		https://www.ncbi.nlm.nih.gov/pmc/articles/pmid/34615557/
84	GCA_029261355	Lineage IVa	engineered	marine tunnel biofilm	SAMN22315544
85	Nitrospira sp. M1	Lineage IVa	engineered	marine biofilter			https://doi.org/10.1111/j.1462-2920.2011.02525.x
86	GCA_021604005	Lineage IVa	engineered	saline waste water treatment plant	SAMD00422776
87	GCA_021604145	Lineage IVa	engineered	waste water treatment plant	SAMD00422778
88	Ca. Nitrospira salsa AC6	Lineage IVa	marine_saline	marine			https://doi.org/10.3389/fmicb.2013.00060
89	GCA_021603905	Lineage IVa	engineered	saline waste water treatment plant	SAMD00422775
90	GCA_020430345	Lineage IVa	engineered	saline waste water treatment plant	SAMN14563919		https://www.ncbi.nlm.nih.gov/pmc/articles/pmid/34615557/
91	GCA_020430335	Lineage IVa	engineered	saline waste water treatment plant	SAMN14563920		https://www.ncbi.nlm.nih.gov/pmc/articles/pmid/34615557/
92	GCA_020430325	Lineage IVa	engineered	saline waste water treatment plant	SAMN14563923		https://www.ncbi.nlm.nih.gov/pmc/articles/pmid/34615557/
93	GCA_020430305	Lineage IVa	engineered	saline waste water treatment plant	SAMN14563922		https://www.ncbi.nlm.nih.gov/pmc/articles/pmid/34615557/
94	GCA_003235785	Lineage IVa	marine_saline	hydrothermal vent	SAMN09287860
95	IMG_3300000124_6	Lineage IVa	marine_saline	marine sediment	SAMN05518189	3300000124	http://www.nature.com/articles/s41587-020-0718-6
96	SPIREOTU_01584414	Lineage IVa	marine_saline	marine sediment	SAMN07631020		https://academic.oup.com/nar/article/52/D1/D777/7332059
97	GCA_003228495	Lineage IVa	marine_saline	hydrothermal vent	SAMN09240199
98	GCA_003233615	Lineage IVa	marine_saline	hydrothermal vent	SAMN09239988
99	GCA_029261275	Lineage IVa	engineered	marine tunnel biofilm	SAMN22315549
100	GCA_029261295	Lineage IVa	engineered	marine tunnel biofilm	SAMN22315547
101	SPIREOTU_02090148	Lineage IVa	marine_saline	marine sediment	SAMN08769314		https://academic.oup.com/nar/article/52/D1/D777/7332059
102	GCA_029261255	Lineage IVa	engineered	marine tunnel biofilm	SAMN22315548
103	GCA_029261235	Lineage IVa	engineered	marine tunnel biofilm	SAMN22315550
104	SPIREOTU_00316837	Lineage IVa	marine_saline	marine sediment	SAMN08769329		https://academic.oup.com/nar/article/52/D1/D777/7332059
105	Ca. Nitrospira alkalitolerans	Lineage IVa	marine_saline	saline sediment	SAMEA6064216		https://pubmed.ncbi.nlm.nih.gov/32709974/
106	SPIREOTU_01825655	Lineage IVa	soil_sediment	soil	SAMN11532199		https://academic.oup.com/nar/article/52/D1/D777/7332059
107	GCA_009377845	Lineage IVa	soil_sediment	sediment	SAMN12830849
108	GCA_003523945	Lineage IVa	engineered	waste water treatment plant	SAMN08018319		https://doi.org/10.1038/nbt.4229
109	SPIREOTU_00041239	Lineage IVa	aquatic	groundwater	SAMN06344006		https://academic.oup.com/nar/article/52/D1/D777/7332059
110	SMAGOTU_05155	Lineage IVa	soil_sediment	soil	SAMN14845643		https://www.nature.com/articles/s41467-023-43000-z
111	GCA_902500695	Lineage IVa	engineered	waste water treatment plant biofilm	SAMEA5954152
112	GCA_021604365	Lineage IVa	engineered	saline bioreactor	SAMD00422780
113	Nitrospira sp. Ecomares 2.1	Lineage IVa	engineered	marine biofilter			https://doi.org/10.1111/j.1462-2920.2011.02525.x
114	GCA_032139905	Lineage IVa	marine_saline	marine sediment	SAMN32641643		https://www.ncbi.nlm.nih.gov/pmc/articles/pmid/37749300/
115	GCA_020430245	Lineage IVa	engineered	saline waste water treatment plant	SAMN14563925		https://www.ncbi.nlm.nih.gov/pmc/articles/pmid/34615557/
116	GCA_021604105	Lineage IVa	engineered	saline bioreactor	SAMD00422777
117	GCA_024760505	Lineage IVa	marine_saline	marine sediment	SAMN12045833
118	GCA_032051675	Lineage IVa	marine_saline	marine	SAMN32641504
119	Nitrospira marina Nb-295	Lineage IVa	marine_saline	marine	SAMN05660474		https://www.nature.com/articles/s41396-020-00828-3
120	GCA_032050975	Lineage IVa	marine_saline	marine	SAMN32641628
121	SMAGOTU_20869	Lineage IVa	soil_sediment	soil	SAMN35729411		https://www.nature.com/articles/s41467-023-43000-z
122	SPIREOTU_02503015	Lineage IVa	marine_saline	saline soil	SAMN14775398		https://academic.oup.com/nar/article/52/D1/D777/7332059
123	GCA_026128885	Lineage IVa	engineered	waste water treatment plant	SAMN19104364
124	GCA_020632595	Lineage IVa	engineered	saline waste water treatment plant	SAMN15687794		https://www.ncbi.nlm.nih.gov/pmc/articles/pmid/34649602/
125	SMAGOTU_10901	Lineage V	soil_sediment	soil rhizosphere	SAMN06239029		https://www.nature.com/articles/s41467-023-43000-z
126	Ca. Nitrospira bockiana 47C	Lineage V	engineered	pipe			https://doi.org/10.1099/ijs.0.65379-0
127	IMG_3300027907_21	Lineage V	soil_sediment	soil rhizosphere host-associated	SAMN06266326	3300027907	http://www.nature.com/articles/s41587-020-0718-6
128	SPIREOTU_00490922	Lineage V	soil_sediment	soil rhizosphere host-associated	SAMN08776902		https://academic.oup.com/nar/article/52/D1/D777/7332059
129	Nitrospira sp. Nam74	Lineage V	soil_sediment	soil			https://doi.org/10.1093/femsec/fiu031
130	SMAGOTU_11424	Lineage V	soil_sediment	soil rhizosphere	SAMN06238989		https://www.nature.com/articles/s41467-023-43000-z
131	SPIREOTU_00832808	Lineage V	soil_sediment	soil	SAMN10094660		https://academic.oup.com/nar/article/52/D1/D777/7332059
132	GCA_027717545	Unclassified 1	marine_saline	marine sediment	SAMN27544102
133	GCA_022572005	Unclassified 1	marine_saline	marine sediment	SAMN16242001
134	GCA_022545705	Unclassified 1	marine_saline	marine sediment	SAMN16241975
135	SPIREOTU_00865494	Unclassified 1	aquatic	lake	SAMN09201688		https://academic.oup.com/nar/article/52/D1/D777/7332059
136	SPIREOTU_00865485	Unclassified 1	aquatic	lake	SAMN09201688		https://academic.oup.com/nar/article/52/D1/D777/7332059
137	GCA_016873395	Unclassified 1	aquatic	lake	SAMN10966863
138	GCA_016873525	Unclassified 1	aquatic	lake	SAMN10966860
139	GCA_004296865	Unclassified 1	aquatic	groundwater	SAMN10720248		https://www.ncbi.nlm.nih.gov/pmc/articles/pmid/32252814/
140	SPIREOTU_01283382	Unclassified 1	aquatic	groundwater	SAMN11321107		https://academic.oup.com/nar/article/52/D1/D777/7332059
141	SPIREOTU_01632027	Unclassified 1	aquatic	lake	SAMN11356861		https://academic.oup.com/nar/article/52/D1/D777/7332059
142	SPIREOTU_00865414	Unclassified 1	aquatic	lake	SAMN09201688		https://academic.oup.com/nar/article/52/D1/D777/7332059
143	GCA_004296885	Unclassified 1	aquatic	groundwater	SAMN10720245		https://www.ncbi.nlm.nih.gov/pmc/articles/pmid/32252814/
144	SPIREOTU_02484056	Unclassified 1	aquatic	lake	SAMEA8660020		https://academic.oup.com/nar/article/52/D1/D777/7332059
145	GCA_016873495	Unclassified 1	aquatic	lake	SAMN10966859
146	GCA_016207025	Unclassified 1	aquatic	groundwater	SAMN15435974
147	SPIREOTU_01583817	Unclassified 1	subsurface	cave biofilm	SAMN09666220		https://academic.oup.com/nar/article/52/D1/D777/7332059
148	GCA_020027965	Unclassified 1	soil_sediment	freshwater sediment	SAMN18867652
149	GCA_023248295	Unclassified 1	aquatic	groundwater	SAMN19017238		https://www.ncbi.nlm.nih.gov/pmc/articles/pmid/35191775/
150	SMAGOTU_16511	Unclassified 1	soil_sediment	soil	SAMN08902886		https://www.nature.com/articles/s41467-023-43000-z
151	GCA_001918075	Unclassified 1	soil_sediment	soil	SAMN04327881		https://www.ncbi.nlm.nih.gov/pmc/articles/pmid/27843720/
152	GCA_005877775	Unclassified 1	soil_sediment	soil	SAMN11380653		https://www.ncbi.nlm.nih.gov/pmc/articles/pmid/31110364/
153	SPIREOTU_01583904	Unclassified 1	subsurface	cave biofilm	SAMN09666220		https://academic.oup.com/nar/article/52/D1/D777/7332059
154	IMG_3300027950_3	Unclassified 1	soil_sediment	freshwater sediment	SAMN06267118	3300027950	http://www.nature.com/articles/s41587-020-0718-6
155	GCA_020028225	Unclassified 1	soil_sediment	freshwater sediment	SAMN18867663
156	GCA_020028715	Unclassified 1	soil_sediment	freshwater sediment	SAMN18867687
157	IMG_3300027332_2	Unclassified 1	soil_sediment	freshwater sediment	SAMN06267141	3300027332	http://www.nature.com/articles/s41587-020-0718-6
158	IMG_3300027277_3	Unclassified 1	soil_sediment	freshwater sediment	SAMN06267140	3300027277	http://www.nature.com/articles/s41587-020-0718-6
159	GCA_020028275	Unclassified 1	soil_sediment	freshwater sediment	SAMN18867666
160	GCA_020028215	Unclassified 1	soil_sediment	freshwater sediment	SAMN18867664
161	GCA_020028195	Unclassified 1	soil_sediment	freshwater sediment	SAMN18867662
162	IMG_3300027949_1	Unclassified 1	soil_sediment	freshwater sediment	SAMN06267139	3300027949	http://www.nature.com/articles/s41587-020-0718-6
163	GCA_020028735	Unclassified 1	soil_sediment	freshwater sediment	SAMN18867690
164	SPIREOTU_01791072	Unclassified 1	soil_sediment	freshwater sediment	SAMN06267137		https://academic.oup.com/nar/article/52/D1/D777/7332059
165	GCA_020028155	Unclassified 1	soil_sediment	freshwater sediment	SAMN18867660
166	GCA_020028015	Unclassified 1	soil_sediment	freshwater sediment	SAMN18867654
167	SPIREOTU_00841708	Lineage VIII	engineered	waste water treatment plant	SAMN08707544		https://academic.oup.com/nar/article/52/D1/D777/7332059
168	Nitrospira sp. Kam-Ns4a	Lineage VIII	hotspring	hotspring			https://doi.org/10.1111/j.1574-6941.2010.01006.x
169	GCA_016235225	Unclassified 2	aquatic	groundwater	SAMN15436687
170	GCA_016873435	Unclassified 2	aquatic	lake	SAMN10966862
171	SPIREOTU_01583908	Unclassified 2	subsurface	cave biofilm	SAMN09666220		https://academic.oup.com/nar/article/52/D1/D777/7332059
172	SPIREOTU_01821082	Unclassified 2	soil_sediment	soil	SAMN12811966		https://academic.oup.com/nar/article/52/D1/D777/7332059
173	GCA_001805245	Unclassified 2	aquatic	groundwater	SAMN04315937		https://www.ncbi.nlm.nih.gov/pmc/articles/pmid/27774985/
174	SMAGOTU_15574	Unclassified 2	soil_sediment	soil	SAMN08618477		https://www.nature.com/articles/s41467-023-43000-z
175	GCA_020027905	Unclassified 2	soil_sediment	freshwater sediment	SAMN18867649
176	GCA_009692155	Unclassified 2	aquatic	lake	SAMN10915764
177	SMAGOTU_17534	Lineage VI	soil_sediment	soil	SAMN10096626		https://www.nature.com/articles/s41467-023-43000-z
178	SMAGOTU_17487	Lineage VI	soil_sediment	soil	SAMN10096626		https://www.nature.com/articles/s41467-023-43000-z
179	Ca. Nitrospira calida Ns10	Lineage VI	hotspring	geothermal spring microbial mat			https://doi.org/10.1111/j.1574-6941.2010.01006.x
180	SMAGOTU_10984	Lineage I	soil_sediment	soil rhizosphere	SAMN06239023		https://www.nature.com/articles/s41467-023-43000-z
181	SMAGOTU_00891	Lineage I	soil_sediment	soil	SAMN35729607		https://www.nature.com/articles/s41467-023-43000-z
182	Nitrospira sp. Nam80	Lineage I	soil_sediment	soil biocrust			https://doi.org/10.1093/femsec/fiu031
183	SMAGOTU_02531	Lineage I	soil_sediment	soil	SAMN35729755		https://www.nature.com/articles/s41467-023-43000-z
184	GCA_019637075	Lineage I	engineered	waste water treatment plant	SAMN18899373		https://linkinghub.elsevier.com/retrieve/pii/S0043-1354(21)00652-7
185	GCA_023150745	Lineage I	engineered	bioreactor waste water	SAMN25008100
186	GCA_030123605	Lineage I	engineered	bioreactor waste water	SAMN31287992
187	GCA_030123565	Lineage I	engineered	bioreactor waste water	SAMN31287994
188	GCA_017879665	Lineage I	engineered	waste water treatment plant	SAMN13439358
189	GCA_020697375	Lineage I	soil_sediment	soil	SAMN20393774
190	GCA_023248215	Lineage I	aquatic	groundwater	SAMN19017240		https://www.ncbi.nlm.nih.gov/pmc/articles/pmid/35191775/
191	GCA_013696305	Lineage I	soil_sediment	soil	SAMN15052096
192	SPIREOTU_00498187	Lineage I	engineered	waste water treatment plant	SAMN12347523		https://academic.oup.com/nar/article/52/D1/D777/7332059
193	GCA_021323395	Lineage I	soil_sediment	soil	SAMN20393814
194	GCA_902500785	Lineage I	engineered	waste water treatment plant biofilm	SAMEA5954141
195	GCA_024998705	Lineage I	engineered	drinking water	SAMN15825265
196	GCA_022641695	Lineage I	engineered	bioreactor	SAMN22412568
197	IMG_3300029446_9	Lineage I	engineered	waste water treatment plant	SAMEA3991432	3300029446	http://www.nature.com/articles/s41587-020-0718-6
198	SPIREOTU_00144968	Lineage I	engineered	waste water treatment plant	SAMN06343851		https://academic.oup.com/nar/article/52/D1/D777/7332059
199	GCA_919902505	Lineage I	aquatic	groundwater	SAMEA10985185
200	GCA_016719745	Lineage I	engineered	waste water treatment plant	SAMN16426230		https://www.ncbi.nlm.nih.gov/pmc/articles/pmid/33790294/
201	GCA_016722315	Lineage I	engineered	waste water treatment plant	SAMN16426441		https://www.ncbi.nlm.nih.gov/pmc/articles/pmid/33790294/
202	GCA_002380995	Lineage I	engineered	waste water treatment plant	SAMN06453221		https://doi.org/10.1038/s41564-017-0012-7
203	GCA_902500715	Lineage I	engineered	waste water treatment plant	SAMEA5954140
204	GCA_024998625	Lineage I	engineered	drinking water	SAMN15825271
205	GCA_000196815	Lineage I	engineered	waste water treatment plant	SAMEA2272290		https://www.pnas.org/doi/full/10.1073/pnas.1003860107
206	GCA_016788925	Lineage I	engineered	bioreactor waste water	SAMN17181172
207	GCA_024998565	Lineage I	engineered	drinking water	SAMN15825272
208	GCA_026128905	Lineage I	engineered	waste water treatment plant	SAMN19104362
209	GCA_018242805	Lineage I	engineered	waste water treatment plant	SAMN17574053		https://linkinghub.elsevier.com/retrieve/pii/S0043-1354(21)00285-2
210	GCA_024281575	Lineage I	engineered	waste water treatment plant	SAMN28968190		https://linkinghub.elsevier.com/retrieve/pii/S0043-1354(22)01442-7
211	GCA_018242735	Lineage I	engineered	waste water treatment plant	SAMN17574054		https://linkinghub.elsevier.com/retrieve/pii/S0043-1354(21)00285-2
212	GCA_014055495	Lineage I	engineered	bioreactor	SAMN13055410
213	GCA_905220995	Lineage I	engineered	waste water treatment plant	SAMEA7993253
214	GCA_019636975	Lineage I	engineered	waste water treatment plant	SAMN18899378		https://linkinghub.elsevier.com/retrieve/pii/S0043-1354(21)00652-7
215	GCA_011525625	Lineage I	engineered	bioreactor waste water	SAMN13739120
216	SPIREOTU_00706028	Lineage I	engineered	waste water treatment plant	SAMEA3991442		https://academic.oup.com/nar/article/52/D1/D777/7332059
217	GCA_009594995	Lineage I	engineered	waste water treatment plant	SAMN12392389
218	GCA_024998595	Lineage I	engineered	drinking water	SAMN15825270
219	GCA_022227015	Lineage I	engineered	waste water treatment plant	SAMN24539248
220	GCA_014055465	Lineage I	engineered	bioreactor	SAMN13055409
221	GCA_902500995	Lineage I	engineered	waste water treatment plant	SAMEA5954139
222	SPIREOTU_01663580	Lineage I	engineered	waste water treatment plant	SAMEA103904964		https://academic.oup.com/nar/article/52/D1/D777/7332059
223	GCA_020853775	Lineage I	engineered	waste water treatment plant	SAMN16439673
224	GCA_018242665	Lineage I	engineered	waste water treatment plant	SAMN17574056		https://linkinghub.elsevier.com/retrieve/pii/S0043-1354(21)00285-2
225	GCA_026128995	Lineage I	engineered	waste water treatment plant	SAMN19104360
226	GCA_022226935	Lineage I	engineered	waste water treatment plant	SAMN24539249
227	GCA_019637035	Lineage I	engineered	waste water treatment plant	SAMN18899374		https://linkinghub.elsevier.com/retrieve/pii/S0043-1354(21)00652-7
228	GCA_026128925	Lineage I	engineered	waste water treatment plant	SAMN19104361
229	GCA_900696505	Lineage I	engineered	bioreactor waste water	SAMEA5364565
230	GCA_019637055	Lineage I	engineered	waste water treatment plant	SAMN18899375		https://linkinghub.elsevier.com/retrieve/pii/S0043-1354(21)00652-7
231	SMAGOTU_20898	Lineage VII	soil_sediment	soil	SAMN35729414		https://www.nature.com/articles/s41467-023-43000-z
232	GCA_947241125	Lineage VII	engineered	waste water treatment plant	SAMEA111406345
233	SMAGOTU_12003	Lineage II	soil_sediment	soil	SAMN06264378		https://www.nature.com/articles/s41467-023-43000-z
234	SMAGOTU_01171	Lineage II	soil_sediment	soil	SAMN35729634		https://www.nature.com/articles/s41467-023-43000-z
235	SMAGOTU_16124	Lineage II	soil_sediment	soil	SAMN08778311		https://www.nature.com/articles/s41467-023-43000-z
236	SPIREOTU_01485968	Lineage II	marine_saline	saline soil	SAMN11382436		https://academic.oup.com/nar/article/52/D1/D777/7332059
237	SMAGOTU_15598	Lineage II	soil_sediment	soil	SAMN08618479		https://www.nature.com/articles/s41467-023-43000-z
238	GCA_011405515	Lineage II	engineered	drinking water treatment plant	SAMD00073592
239	SPIREOTU_00078550	Lineage II	soil_sediment	soil	SAMN06239028		https://academic.oup.com/nar/article/52/D1/D777/7332059
240	SMAGOTU_02352	Lineage II	soil_sediment	soil	SAMN35729736		https://www.nature.com/articles/s41467-023-43000-z
241	GCA_014055525	Lineage II	engineered	bioreactor	SAMN13055411
242	GCA_900169565	Lineage II	engineered	waste water treatment plant	SAMEA17758918
243	GCA_029194535	Lineage II	engineered	waste water treatment plant weakly acidic bioreactor	SAMN32945652
244	GCA_002420105	Lineage II	soil_sediment	freshwater sediment	SAMN06457681		https://doi.org/10.1038/s41564-017-0012-7
245	SPIREOTU_00832837	Lineage II	soil_sediment	soil	SAMN10094660		https://academic.oup.com/nar/article/52/D1/D777/7332059
246	SMAGOTU_21013	Lineage II	soil_sediment	soil	SAMN35729425		https://www.nature.com/articles/s41467-023-43000-z
247	SMAGOTU_12015	Lineage II	soil_sediment	soil	SAMN06264377		https://www.nature.com/articles/s41467-023-43000-z
248	GCA_946479785	Lineage II	soil_sediment	soil rhizosphere	SAMEA110698878
249	SMAGOTU_01775	Lineage II	soil_sediment	soil	SAMN35729685		https://www.nature.com/articles/s41467-023-43000-z
250	SPIREOTU_01101533	Lineage II	soil_sediment	soil rhizosphere	SAMN06343971		https://academic.oup.com/nar/article/52/D1/D777/7332059
251	SMAGOTU_02313	Lineage II	soil_sediment	soil	SAMN35729735		https://www.nature.com/articles/s41467-023-43000-z
252	SPIREOTU_01960408	Lineage II	soil_sediment	soil rhizosphere	SAMN10864097		https://academic.oup.com/nar/article/52/D1/D777/7332059
253	SMAGOTU_00920	Lineage II	soil_sediment	soil	SAMN35729609		https://www.nature.com/articles/s41467-023-43000-z
254	GCA_029240595	Lineage II	soil_sediment	soil	SAMN20418636
255	SMAGOTU_21029	Lineage II	soil_sediment	soil	SAMN35729426		https://www.nature.com/articles/s41467-023-43000-z
256	SMAGOTU_02288	Lineage II	soil_sediment	soil	SAMN35729732		https://www.nature.com/articles/s41467-023-43000-z
257	SPIREOTU_00492691	Lineage II	soil_sediment	soil rhizosphere	SAMN06266401		https://academic.oup.com/nar/article/52/D1/D777/7332059
258	SMAGOTU_02026	Lineage II	soil_sediment	soil	SAMN35729709		https://www.nature.com/articles/s41467-023-43000-z
259	SMAGOTU_11293	Lineage II	soil_sediment	soil rhizosphere	SAMN06238999		https://www.nature.com/articles/s41467-023-43000-z
260	SMAGOTU_19908	Lineage II	soil_sediment	soil	SAMN11532353		https://www.nature.com/articles/s41467-023-43000-z
261	SMAGOTU_11101	Lineage II	soil_sediment	soil rhizosphere	SAMN06239019		https://www.nature.com/articles/s41467-023-43000-z
262	SPIREOTU_00080692	Lineage II	soil_sediment	soil rhizosphere	SAMN06239001		https://academic.oup.com/nar/article/52/D1/D777/7332059
263	SPIREOTU_00053186	Lineage II	soil_sediment	soil	SAMN05518036		https://academic.oup.com/nar/article/52/D1/D777/7332059
264	SMAGOTU_00001	Lineage II	soil_sediment	soil	SAMN35729406		https://www.nature.com/articles/s41467-023-43000-z
265	GCA_025935475	Lineage II	soil_sediment	soil	SAMN20133075
266	IMG_3300027462_1	Lineage II	soil_sediment	soil rhizosphere	SAMN06267898	3300027462	http://www.nature.com/articles/s41587-020-0718-6
267	GCA_025361385	Lineage II	soil_sediment	freshwater sediment	SAMN30206070
268	GCA_009885705	Lineage II	aquatic	lake	SAMN12036131
269	GCA_005116815	Lineage II	engineered	drinking water treatment plant	SAMN11414599
270	SPIREOTU_02484569	Lineage II	aquatic	lake	SAMEA6265457		https://academic.oup.com/nar/article/52/D1/D777/7332059
271	SPIREOTU_02484602	Lineage II	aquatic	lake	SAMEA8660020		https://academic.oup.com/nar/article/52/D1/D777/7332059
272	GCA_945905765	Lineage II	aquatic	lake	SAMEA110380607
273	GCA_945860965	Lineage II	aquatic	lake	SAMEA110379472
274	GCA_005788665	Lineage II	aquatic	groundwater	SAMN11369160
275	GCA_013521025	Lineage II	aquatic	lake	SAMN15216727
276	GCA_002737345	Lineage II	aquatic	lake	SAMN07460794		https://www.ncbi.nlm.nih.gov/pmc/articles/pmid/29079621/
277	SPIREOTU_02188117	Lineage II	soil_sediment	freshwater sediment	SAMN21157280		https://academic.oup.com/nar/article/52/D1/D777/7332059
278	GCA_018971525	Lineage II	aquatic	river	SAMN16745478
279	GCA_025363325	Lineage II	soil_sediment	freshwater sediment	SAMN30205608
280	GCA_025360665	Lineage II	soil_sediment	freshwater sediment	SAMN30206146
281	GCA_003152135	Lineage II	soil_sediment	soil	SAMN08179846
282	GCA_003135435	Lineage II	soil_sediment	soil	SAMN08179337
283	GCA_016650275	Lineage II	soil_sediment	soil	SAMN16871425
284	GCA_005239475	Lineage II	soil_sediment	freshwater sediment	SAMN10721429
285	SMAGOTU_15555	Lineage II	soil_sediment	soil	SAMN07691962		https://www.nature.com/articles/s41467-023-43000-z
286	SPIREOTU_00405611	Lineage II	aquatic	lake	SAMN06915721		https://academic.oup.com/nar/article/52/D1/D777/7332059
287	SMAGOTU_02115	Lineage II	soil_sediment	soil	SAMN35729713		https://www.nature.com/articles/s41467-023-43000-z
288	GCA_022614835	Lineage II	subsurface	cave biofilm	SAMN23768603
289	SMAGOTU_05295	Lineage II	soil_sediment	soil	SAMN14510730		https://www.nature.com/articles/s41467-023-43000-z
290	SMAGOTU_05423	Lineage II	soil_sediment	soil	SAMN14510884		https://www.nature.com/articles/s41467-023-43000-z
291	GCA_005887945	Lineage II	soil_sediment	soil	SAMN11380655		https://www.ncbi.nlm.nih.gov/pmc/articles/pmid/31110364/
292	SPIREOTU_00079953	Lineage II	soil_sediment	soil rhizosphere	SAMN06239007		https://academic.oup.com/nar/article/52/D1/D777/7332059
293	SPIREOTU_00177707	Lineage II	soil_sediment	soil	SAMEA3539314		https://academic.oup.com/nar/article/52/D1/D777/7332059
294	SMAGOTU_00251	Lineage II	soil_sediment	soil	SAMEA3539316		https://www.nature.com/articles/s41467-023-43000-z
295	SMAGOTU_11411	Lineage II	soil_sediment	soil rhizosphere	SAMN06238990		https://www.nature.com/articles/s41467-023-43000-z
296	SPIREOTU_01822961	Lineage II	soil_sediment	soil	SAMN07631249		https://academic.oup.com/nar/article/52/D1/D777/7332059
297	SPIREOTU_01101249	Lineage II	soil_sediment	soil rhizosphere	SAMN06343973		https://academic.oup.com/nar/article/52/D1/D777/7332059
298	GCA_013140715	Lineage II	engineered	drinking water treatment plant	SAMN14539129
299	GCA_002869895	Lineage II	engineered	drinking water treatment plant	SAMN06854222
300	GCA_013388555	Lineage II	hotspring	hotspring	SAMN14673749
301	IMG_3300005466_14	Lineage II	soil_sediment	soil rhizosphere	SAMN06266412	3300005466	http://www.nature.com/articles/s41587-020-0718-6
302	GCA_016880205	Lineage II	soil_sediment	soil	SAMN16786674
303	GCA_016219645	Lineage II	aquatic	groundwater	SAMN15436686
304	SPIREOTU_02374049	Lineage II	soil_sediment	freshwater sediment	SAMEA7723599		https://academic.oup.com/nar/article/52/D1/D777/7332059
305	SMAGOTU_20877	Lineage II	soil_sediment	soil	SAMN35729412		https://www.nature.com/articles/s41467-023-43000-z
306	GCA_016200355	Lineage II	aquatic	groundwater	SAMN15435672
307	SPIREOTU_01600253	Lineage II	aquatic	groundwater	SAMN06268930		https://academic.oup.com/nar/article/52/D1/D777/7332059
308	SPIREOTU_01876492	Lineage II	aquatic	groundwater	SAMN10863956		https://academic.oup.com/nar/article/52/D1/D777/7332059
309	SPIREOTU_00080310	Lineage II	soil_sediment	soil rhizosphere	SAMN06238994		https://academic.oup.com/nar/article/52/D1/D777/7332059
310	GCA_005116775	Lineage II	engineered	drinking water treatment plant	SAMN11414595
311	SPIREOTU_01125681	Lineage II	soil_sediment	soil	SAMN12282986		https://academic.oup.com/nar/article/52/D1/D777/7332059
312	SMAGOTU_08672	Lineage II	soil_sediment	soil	SAMN00728605		https://www.nature.com/articles/s41467-023-43000-z
313	SPIREOTU_01126182	Lineage II	soil_sediment	soil	SAMN12282961		https://academic.oup.com/nar/article/52/D1/D777/7332059
314	GCA_014379455	Lineage II	soil_sediment	soil	SAMN14819081
315	GCA_005116945	Lineage II	engineered	drinking water treatment plant	SAMN11414589
316	GCA_002869925	Lineage II	engineered	drinking water treatment plant	SAMN06854218
317	GCA_005116885	Lineage II	engineered	drinking water treatment plant	SAMN11414597
318	GCA_919902055	Lineage II	aquatic	groundwater	SAMEA10985183
319	GCA_919901595	Lineage II	aquatic	groundwater	SAMEA10985184
320	GCA_013140535	Lineage II	engineered	drinking water treatment plant	SAMN14539139
321	GCA_005116835	Lineage II	engineered	drinking water treatment plant	SAMN11414594
322	SPIREOTU_01948526	Lineage II	aquatic	lake	SAMN08779072		https://academic.oup.com/nar/article/52/D1/D777/7332059
323	GCA_947485305	Lineage II	aquatic	lake	SAMEA112176154
324	GCA_947445915	Lineage II	aquatic	lake	SAMEA112172287
325	GCA_005116825	Lineage II	engineered	drinking water treatment plant	SAMN11414598
326	GCA_002869885	Lineage II	engineered	drinking water treatment plant	SAMN06854220
327	GCA_900299325	Lineage II	marine_saline	river estuary	SAMEA104651822
328	GCA_002435325	Lineage II	marine_saline	river estuary	SAMN06450968		https://doi.org/10.1038/s41564-017-0012-7
329	SPIREOTU_01883018	Lineage II	engineered	drinking water	SAMN08626542		https://academic.oup.com/nar/article/52/D1/D777/7332059
330	GCA_024998665	Lineage II	engineered	drinking water	SAMN15825268
331	GCA_900299245	Lineage II	marine_saline	river estuary	SAMEA104651819
332	GCA_023257215	Lineage II	marine_saline	estuary	SAMN27163851
333	GCA_020846195	Lineage II	engineered	waste water treatment plant	SAMN16439671
334	GCA_024281455	Lineage II	engineered	waste water treatment plant	SAMN28968193		https://linkinghub.elsevier.com/retrieve/pii/S0043-1354(22)01442-7
335	GCA_022226955	Lineage II	engineered	waste water treatment plant	SAMN24539247
336	SPIREOTU_00869247	Lineage II	soil_sediment	soil	SAMN11533415		https://academic.oup.com/nar/article/52/D1/D777/7332059
337	SMAGOTU_03449	Lineage II	soil_sediment	soil rhizosphere	SAMN13567777		https://www.nature.com/articles/s41467-023-43000-z
338	IMG_3300027975_9	Lineage II	soil_sediment	freshwater sediment	SAMN06267048	3300027975	http://www.nature.com/articles/s41587-020-0718-6
339	GCA_005116865	Lineage II	engineered	drinking water treatment plant	SAMN11414592
340	GCA_002869855	Lineage II	engineered	drinking water treatment plant	SAMN06854221
341	GCA_013140455	Lineage II	engineered	drinking water treatment plant	SAMN14539143
342	GCA_900403705	Lineage II	engineered	waste water treatment plant	SAMEA4623285
343	GCA_024998645	Lineage II	engineered	drinking water	SAMN15825269
344	GCA_030692565	Lineage II	aquatic	groundwater	SAMN36729714
345	GCA_030653545	Lineage II	aquatic	groundwater	SAMN36304492
346	GCA_009594955	Lineage II	engineered	waste water treatment plant	SAMN12392384
347	SPIREOTU_00905746	Lineage II	engineered	drinking water	SAMN11159037		https://academic.oup.com/nar/article/52/D1/D777/7332059
348	GCA_019748255	Lineage II	engineered	drinking water	SAMN20165097
349	GCA_002083555	Lineage II	engineered	biofilter drinking water	SAMN06189318		https://linkinghub.elsevier.com/retrieve/pii/S0043-1354(17)30225-7
350	Nitrospira sp. LUA16	Lineage II	soil_sediment	natural sandstone			https://doi.org/10.1093/femsec/fiu031
351	GCA_001273775	Lineage II	engineered	pipe	SAMN03702441		https://www.ncbi.nlm.nih.gov/pmc/articles/pmid/26305944/
352	GCA_023248355	Lineage II	aquatic	groundwater	SAMN19017236		https://www.ncbi.nlm.nih.gov/pmc/articles/pmid/35191775/
353	SMAGOTU_21027	Lineage II	soil_sediment	soil	SAMN35729425		https://www.nature.com/articles/s41467-023-43000-z
354	GCA_016195505	Lineage II	aquatic	groundwater	SAMN15435529
355	SPIREOTU_01821391	Lineage II	soil_sediment	soil	SAMN11529709		https://academic.oup.com/nar/article/52/D1/D777/7332059
356	GCA_005239465	Lineage II	soil_sediment	freshwater sediment	SAMN10717836
357	SPIREOTU_00865455	Lineage II	aquatic	lake	SAMN09201688		https://academic.oup.com/nar/article/52/D1/D777/7332059
358	SMAGOTU_21064	Lineage II	soil_sediment	soil	SAMN35729429		https://www.nature.com/articles/s41467-023-43000-z
359	GCA_029858095	Lineage II	marine_saline	marine sediment	SAMN30442963
360	GCA_029858925	Lineage II	marine_saline	marine sediment	SAMN30442919
361	SPIREOTU_01632321	Lineage II	aquatic	lake	SAMN11356863		https://academic.oup.com/nar/article/52/D1/D777/7332059
362	GCA_005799375	Lineage II	aquatic	lake	SAMN11369322
363	GCA_015904085	Lineage II	aquatic	river	SAMN12518156
364	GCA_015904025	Lineage II	soil_sediment	freshwater sediment	SAMN12518159
365	SPIREOTU_02598682	Lineage II	soil_sediment	soil rhizosphere	SAMEA8585645		https://academic.oup.com/nar/article/52/D1/D777/7332059
366	GCA_022843785	Lineage II	engineered	drinking water treatment plant	SAMN21474311		https://academic.oup.com/femsec/article-lookup/doi/10.1093/femsec/fiac032
367	GCA_019750685	Lineage II	engineered	drinking water	SAMN20165057
368	GCA_015903955	Lineage II	marine_saline	estuary sediment	SAMN12518163
369	GCA_002083565	Lineage II	engineered	biofilter drinking water	SAMN06189317		https://linkinghub.elsevier.com/retrieve/pii/S0043-1354(17)30225-7
370	GCA_022842445	Lineage II	engineered	drinking water treatment plant	SAMN21474378		https://academic.oup.com/femsec/article-lookup/doi/10.1093/femsec/fiac032
371	SMAGOTU_01609	Lineage II	soil_sediment	wetland soil	SAMN35729664		https://www.nature.com/articles/s41467-023-43000-z
372	GCA_016873515	Lineage II	aquatic	lake	SAMN10966858
373	GCA_016873455	Lineage II	aquatic	lake	SAMN10966861
374	GCA_002331335	Lineage II	soil_sediment	freshwater sediment	SAMN06457483		https://doi.org/10.1038/s41564-017-0012-7
375	GCA_015904045	Lineage II	soil_sediment	freshwater sediment	SAMN12518157
376	GCA_015903945	Lineage II	marine_saline	estuary sediment	SAMN12518162
377	GCA_002451055	Lineage II	marine_saline	river estuary	SAMN06455876		https://doi.org/10.1038/s41564-017-0012-7
378	GCA_029879905	Lineage II	marine_saline	marine sediment	SAMN30443217
379	GCA_024331045	Lineage II	hotspring	hotspring	SAMN29340190
380	GCA_024330925	Lineage II	hotspring	hotspring	SAMN29256971
381	GCA_024330965	Lineage II	hotspring	hotspring	SAMN29256522
382	GCA_024330945	Lineage II	hotspring	hotspring	SAMN29257171
383	GCA_020216985	Lineage II	hotspring	hotspring	SAMN16863482
384	GCA_001458695	Lineage II	engineered	pipe	SAMEA3560316
385	GCA_024331125	Lineage II	hotspring	hotspring	SAMN29339500
386	GCA_024331095	Lineage II	hotspring	hotspring	SAMN29340155
387	GCA_024331085	Lineage II	hotspring	hotspring	SAMN29340084
388	GCA_030144965	Lineage II	soil_sediment	freshwater sediment	SAMN28488410		https://www.ncbi.nlm.nih.gov/pmc/articles/pmid/36719237/
389	GCA_002083365	Lineage II	engineered	biofilter drinking water	SAMN04592276		https://linkinghub.elsevier.com/retrieve/pii/S0043-1354(17)30225-7
390	SPIREOTU_00094861	Lineage II	hotspring	hotspring	SAMN06343859		https://academic.oup.com/nar/article/52/D1/D777/7332059
391	SMAGOTU_21038	Lineage II	soil_sediment	soil	SAMN35729426		https://www.nature.com/articles/s41467-023-43000-z
392	GCA_902500825	Lineage II	engineered	waste water treatment plant	SAMEA5954144
393	GCA_019636835	Lineage II	engineered	waste water treatment plant	SAMN18899385		https://linkinghub.elsevier.com/retrieve/pii/S0043-1354(21)00652-7
394	GCA_030123625	Lineage II	engineered	bioreactor waste water	SAMN31287990
395	GCA_025936075	Lineage II	soil_sediment	soil	SAMN20133047
396	GCA_024998685	Lineage II	engineered	drinking water	SAMN15825267
397	GCA_028580895	Lineage II	soil_sediment	freshwater sediment	SAMN23798208
398	GCA_025934915	Lineage II	soil_sediment	soil	SAMN20133103
399	SMAGOTU_01525	Lineage II	soil_sediment	soil	SAMN35729658		https://www.nature.com/articles/s41467-023-43000-z
400	GCA_018242685	Lineage II	engineered	waste water treatment plant	SAMN17574060		https://linkinghub.elsevier.com/retrieve/pii/S0043-1354(21)00285-2
401	GCA_029194725	Lineage II	engineered	waste water treatment plant	SAMN32945651
402	GCA_029194675	Lineage II	engineered	waste water treatment plant	SAMN32945650
403	GCA_029194665	Lineage II	engineered	waste water treatment plant	SAMN32945649
404	GCA_011090425	Lineage II	engineered	waste water treatment plant	SAMN07644399
405	GCA_030444405	Lineage II	soil_sediment	freshwater sediment	SAMN32521134
406	GCA_902500705	Lineage II	engineered	waste water treatment plant	SAMEA5954143
407	GCA_015903995	Lineage II	marine_saline	estuary sediment	SAMN12518161
408	GCA_001458775	Lineage II	engineered	biofilter freshwater aquaculture	SAMEA3638996
409	GCA_022843765	Lineage II	engineered	drinking water treatment plant	SAMN21474312		https://academic.oup.com/femsec/article-lookup/doi/10.1093/femsec/fiac032
410	GCA_016222925	Lineage II	aquatic	groundwater	SAMN15436802
411	GCA_002869845	Lineage II	engineered	drinking water treatment plant	SAMN06854219
412	GCA_005116895	Lineage II	engineered	drinking water treatment plant	SAMN11414596
413	GCA_013141205	Lineage II	engineered	drinking water treatment plant	SAMN14539105
414	GCA_005116965	Lineage II	engineered	drinking water treatment plant	SAMN11414588
415	GCA_005116955	Lineage II	engineered	drinking water treatment plant	SAMN11414590
416	GCA_005116745	Lineage II	engineered	drinking water treatment plant	SAMN11414600
417	GCA_029865345	Lineage II	marine_saline	marine sediment	SAMN30442999
418	SPIREOTU_00099390	Lineage II	engineered	drinking water	SAMN06267035		https://academic.oup.com/nar/article/52/D1/D777/7332059
419	GCA_919902665	Lineage II	aquatic	groundwater	SAMEA10985179
420	GCA_019636815	Lineage II	engineered	waste water treatment plant	SAMN18899384		https://linkinghub.elsevier.com/retrieve/pii/S0043-1354(21)00652-7
421	GCA_016715825	Lineage II	engineered	saline waste water treatment plant	SAMN16426200		https://www.ncbi.nlm.nih.gov/pmc/articles/pmid/33790294/
422	GCA_029865225	Lineage II	marine_saline	marine sediment	SAMN30443005
423	GCA_019636895	Lineage II	engineered	saline waste water treatment plant	SAMN18899383		https://linkinghub.elsevier.com/retrieve/pii/S0043-1354(21)00652-7
424	GCA_019636875	Lineage II	engineered	saline waste water treatment plant	SAMN18899382		https://linkinghub.elsevier.com/retrieve/pii/S0043-1354(21)00652-7
425	GCA_902500745	Lineage II	engineered	waste water treatment plant	SAMEA5954148
426	GCA_029881435	Lineage II	marine_saline	marine sediment	SAMN30443143
427	GCA_029879695	Lineage II	marine_saline	marine sediment	SAMN30443223
428	GCA_902500755	Lineage II	engineered	waste water treatment plant	SAMEA5954150
429	GCA_014058405	Lineage II	engineered	bioreactor	SAMN13404496		https://www.ncbi.nlm.nih.gov/pmc/articles/pmid/33188298/
430	GCA_002331625	Lineage II	soil_sediment	freshwater sediment	SAMN06457482		https://doi.org/10.1038/s41564-017-0012-7
431	GCA_019636915	Lineage II	engineered	waste water treatment plant	SAMN18899381		https://linkinghub.elsevier.com/retrieve/pii/S0043-1354(21)00652-7
432	GCA_018242825	Lineage II	engineered	waste water treatment plant	SAMN17574057		https://linkinghub.elsevier.com/retrieve/pii/S0043-1354(21)00285-2
433	GCA_018242765	Lineage II	engineered	waste water treatment plant	SAMN17574058		https://linkinghub.elsevier.com/retrieve/pii/S0043-1354(21)00285-2
434	GCA_016788465	Lineage II	engineered	bioreactor waste water	SAMN17181169
435	SPIREOTU_00841702	Lineage II	engineered	waste water treatment plant	SAMN08707544		https://academic.oup.com/nar/article/52/D1/D777/7332059
436	GCA_029865485	Lineage II	marine_saline	marine sediment	SAMN30442989
437	GCA_902500775	Lineage II	engineered	waste water treatment plant	SAMEA5954147
438	GCA_018242725	Lineage II	engineered	waste water treatment plant	SAMN17574059		https://linkinghub.elsevier.com/retrieve/pii/S0043-1354(21)00285-2
439	GCA_009594825	Lineage II	engineered	waste water treatment plant	SAMN12392388
440	GCA_001458735	Lineage II	engineered	biofilter freshwater aquaculture	SAMEA3638995
441	GCA_024281355	Lineage II	engineered	waste water treatment plant	SAMN28968199		https://linkinghub.elsevier.com/retrieve/pii/S0043-1354(22)01442-7
442	GCA_016712165	Lineage II	engineered	waste water treatment plant	SAMN16426034		https://www.ncbi.nlm.nih.gov/pmc/articles/pmid/33790294/
443	GCA_009595005	Lineage II	engineered	waste water treatment plant	SAMN12392386
444	GCA_902501035	Lineage II	engineered	waste water treatment plant	SAMEA5954146
445	GCA_016722055	Lineage II	engineered	waste water treatment plant	SAMN16426454		https://www.ncbi.nlm.nih.gov/pmc/articles/pmid/33790294/
446	GCA_002083355	Lineage II	engineered	biofilter drinking water	SAMN04592456		https://linkinghub.elsevier.com/retrieve/pii/S0043-1354(17)30225-7
447	GCA_900696515	Lineage II	engineered	bioreactor waste water	SAMEA5364563
448	GCA_002483475	Lineage II	engineered	drinking water treatment plant	SAMN06457254		https://doi.org/10.1038/s41564-017-0012-7
449	GCA_015903965	Lineage II	marine_saline	estuary sediment	SAMN12518160
450	GCA_902500805	Lineage II	engineered	waste water treatment plant	SAMEA5954145
451	GCA_002420115	Lineage II	soil_sediment	freshwater sediment	SAMN06457682		https://doi.org/10.1038/s41564-017-0012-7
452	GCA_024281365	Lineage II	engineered	waste water treatment plant	SAMN28968198		https://linkinghub.elsevier.com/retrieve/pii/S0043-1354(22)01442-7
453	SPIREOTU_01664340	Lineage II	engineered	waste water treatment plant	SAMEA103905001		https://academic.oup.com/nar/article/52/D1/D777/7332059
454	GCA_019636945	Lineage II	engineered	waste water treatment plant	SAMN18899379		https://linkinghub.elsevier.com/retrieve/pii/S0043-1354(21)00652-7
455	GCA_019636935	Lineage II	engineered	waste water treatment plant	SAMN18899380		https://linkinghub.elsevier.com/retrieve/pii/S0043-1354(21)00652-7
