# Supplementary material for: Comparative genome analysis reveals broad phylogenetic and functional diversity within the order Nitrospirales
Source: ISME J. 2025 Jul 22;19(1):wraf151. doi: 10.1093/ismejo/wraf151 (PMC12342949; doi:10.1093/ismejo/wraf151)
Supplement: Kop_Koch_2025_Nitrospirales_SupplTabl-05_wraf151 [file kop_koch_2025_nitrospirales_suppltabl-05_wraf151.zip]

Archive with 1 entries (1 files):
- Kop_Koch_2025_Nitrospirales_SupplTabl-05_wraf151.csv
