# Supplementary material for: Comparative genome analysis reveals broad phylogenetic and functional diversity within the order Nitrospirales
Source: ISME J. 2025 Jul 22;19(1):wraf151. doi: 10.1093/ismejo/wraf151 (PMC12342949; doi:10.1093/ismejo/wraf151)
Supplement: Kop_Koch_2025_Nitrospirales_SupplTabl-06_wraf151 [file kop_koch_2025_nitrospirales_suppltabl-06_wraf151.xlsx]

## Sheet: 20240926_table_annotation_wide_
Category	Encoded protein	Description	KEGG Entry	Nitrospira sp. M1	Ca. Nitrospira salsa	Nitrospira sp. Ecomares 2.1	Ca. Nitrospira bockiana	Nitrospira sp. Nam74	Nitrospira sp. Kam-Ns4a	Nitrospira sp. Nam80	Ca. Nitrospira calida	Nitrospira sp. LUA16	GCA_016201765	GCA_016194285	GCA_016201865	GCA_919901335	GCA_016200255	GCA_016234185	GCA_016201825	GCA_016201875	GCA_016194305	GCA_016178585	GCA_005239745	GCA_016195485	GCA_005239925	GCA_005239595	GCA_012960925	GCA_945787655	GCA_013151935	GCA_016200325	GCA_004297235	GCA_021651055	GCA_012184425	GCA_015664745	GCA_913046395	GCA_002726235	SMAGOTU_12335	SPIREOTU_01779409	SMAGOTU_05475	GCA_005877505	GCA_005877855	SPIREOTU_01382232	SMAGOTU_08576	SPIREOTU_00549552	GCA_005877565	SMAGOTU_16524	SPIREOTU_01606673	SMAGOTU_02842	SMAGOTU_05284
Complex I	NuoA	NADH-quinone oxidoreductase 1, membrane subunit A	K00330	NITM1X.2_NITM1X.2_305	NSAL.1_1751000001_292	NITECO.1_NITECO.1_228	NBOC.1_NBOC.1_325	NAM74.1_NAM74.1_491	KamNS4_1_3779	NAM80.2_NAM80.2_4425	NCAL.1_NCAL.1_156	LUA16_NLUA.2_4529	GCA_016201765.1_ASM1620176v1_genomic_JACQCE010000004.1_5	GCA_016194285.1_ASM1619428v1_genomic_JACQBZ010000002.1_4	GCA_016201865.1_ASM1620186v1_genomic_JACQCA010000094.1_4	GCA_919901335.1_Hainich-H32-bin115-1_genomic_CAKKOZ010000031.1_14	GCA_016200255.1_ASM1620025v1_genomic_JACQFA010000079.1_8		GCA_016201825.1_ASM1620182v1_genomic_JACQCD010000009.1_28				GCA_005239745.1_ASM523974v1_genomic_SBBL01000129.1_4	GCA_016195485.1_ASM1619548v1_genomic_JACPZM010000108.1_7	GCA_005239925.1_ASM523992v1_genomic_SBBA01000022.1_7	GCA_005239595.1_ASM523959v1_genomic_SBBT01000006.1_12	GCA_012960925.1_ASM1296092v1_genomic_DUAG01000039.1_8	GCA_945787655.1_FO.M.Nitrospirota.01.1_genomic_CALZIJ010000068.1_21	GCA_013151935.1_ASM1315193v1_genomic_JAADHI010000052.1_15	GCA_016200325.1_ASM1620032v1_genomic_JACQEZ010000001.1_373	GCA_004297235.1_ASM429723v1_genomic_SCUR01000511.1_3	GCA_021651055.1_ASM2165105v1_genomic_JAJHOH010000001.1_2633	GCA_012184425.1_ASM1218442v1_genomic_VTOW01000001.1_1536	GCA_015664745.1_ASM1566474v1_genomic_DQPQ01000036.1_4	GCA_913046395.1_ERR599062_bin.35_MetaBAT_v2.12.1_MAG_genomic_CAJWSK010000017.1_9	GCA_002726235.1_ASM272623v1_genomic_PBSN01000027.1_10	SMAGOTU_12335_SRR5439720bin.122k141_7814076_6	SPIREOTU_01779409_k141_670303_61			GCA_005877855.1_ASM587785v1_genomic_VBOF01000249.1_8				GCA_005877565.1_ASM587756v1_genomic_VBOK01000078.1_14	SMAGOTU_16524_SRR7042373rbin.2k141_765453_20	SPIREOTU_01606673_k141_253062_5	SMAGOTU_02842_SRR10360617bin.1k141_1294870_4	SMAGOTU_05284_SRR11742948bin.12k141_2754200_9
Complex I	NuoB	NADH-quinone oxidoreductase 1, subunit B	K00331	NITM1X.2_NITM1X.2_304	NSAL.1_1751000001_293	NITECO.1_NITECO.1_229	NBOC.1_NBOC.1_326	NAM74.1_NAM74.1_492	KamNS4_1_3778	NAM80.2_NAM80.2_4426	NCAL.1_NCAL.1_155	LUA16_NLUA.2_4530	GCA_016201765.1_ASM1620176v1_genomic_JACQCE010000004.1_6	GCA_016194285.1_ASM1619428v1_genomic_JACQBZ010000002.1_3	GCA_016201865.1_ASM1620186v1_genomic_JACQCA010000094.1_5	GCA_919901335.1_Hainich-H32-bin115-1_genomic_CAKKOZ010000031.1_15	GCA_016200255.1_ASM1620025v1_genomic_JACQFA010000079.1_7		GCA_016201825.1_ASM1620182v1_genomic_JACQCD010000009.1_29				GCA_005239745.1_ASM523974v1_genomic_SBBL01000129.1_3	GCA_016195485.1_ASM1619548v1_genomic_JACPZM010000108.1_8	GCA_005239925.1_ASM523992v1_genomic_SBBA01000022.1_6	GCA_005239595.1_ASM523959v1_genomic_SBBT01000006.1_11	GCA_012960925.1_ASM1296092v1_genomic_DUAG01000039.1_7	GCA_945787655.1_FO.M.Nitrospirota.01.1_genomic_CALZIJ010000068.1_22	GCA_013151935.1_ASM1315193v1_genomic_JAADHI010000052.1_14	GCA_016200325.1_ASM1620032v1_genomic_JACQEZ010000001.1_372	GCA_004297235.1_ASM429723v1_genomic_SCUR01000511.1_4	GCA_021651055.1_ASM2165105v1_genomic_JAJHOH010000001.1_2632	GCA_012184425.1_ASM1218442v1_genomic_VTOW01000001.1_1535	GCA_015664745.1_ASM1566474v1_genomic_DQPQ01000036.1_5	GCA_913046395.1_ERR599062_bin.35_MetaBAT_v2.12.1_MAG_genomic_CAJWSK010000017.1_8	GCA_002726235.1_ASM272623v1_genomic_PBSN01000027.1_9	SMAGOTU_12335_SRR5439720bin.122k141_7814076_7	SPIREOTU_01779409_k141_670303_60			GCA_005877855.1_ASM587785v1_genomic_VBOF01000249.1_7				GCA_005877565.1_ASM587756v1_genomic_VBOK01000078.1_15	SMAGOTU_16524_SRR7042373rbin.2k141_765453_21	SPIREOTU_01606673_k141_253062_6	SMAGOTU_02842_SRR10360617bin.1k141_1294870_3	SMAGOTU_05284_SRR11742948bin.12k141_2754200_10
Complex I	NuoC	NADH-quinone oxidoreductase 1, subunit C	K00332	NITM1X.2_NITM1X.2_303	NSAL.1_1751000001_294	NITECO.1_NITECO.1_230	NBOC.1_NBOC.1_327	NAM74.1_NAM74.1_493	KamNS4_1_3777	NAM80.2_NAM80.2_4427	NCAL.1_NCAL.1_154	LUA16_NLUA.2_4531	GCA_016201765.1_ASM1620176v1_genomic_JACQCE010000004.1_7	GCA_016194285.1_ASM1619428v1_genomic_JACQBZ010000002.1_2	GCA_016201865.1_ASM1620186v1_genomic_JACQCA010000094.1_6	GCA_919901335.1_Hainich-H32-bin115-1_genomic_CAKKOZ010000031.1_16 GCA_919901335.1_Hainich-H32-bin115-1_genomic_CAKKOZ010000054.1_13	GCA_016200255.1_ASM1620025v1_genomic_JACQFA010000079.1_6		GCA_016201825.1_ASM1620182v1_genomic_JACQCD010000009.1_30				GCA_005239745.1_ASM523974v1_genomic_SBBL01000068.1_12 GCA_005239745.1_ASM523974v1_genomic_SBBL01000129.1_2	GCA_016195485.1_ASM1619548v1_genomic_JACPZM010000108.1_9	GCA_005239925.1_ASM523992v1_genomic_SBBA01000022.1_5	GCA_005239595.1_ASM523959v1_genomic_SBBT01000006.1_10	GCA_012960925.1_ASM1296092v1_genomic_DUAG01000039.1_6	GCA_945787655.1_FO.M.Nitrospirota.01.1_genomic_CALZIJ010000005.1_14 GCA_945787655.1_FO.M.Nitrospirota.01.1_genomic_CALZIJ010000068.1_23	GCA_013151935.1_ASM1315193v1_genomic_JAADHI010000052.1_13	GCA_016200325.1_ASM1620032v1_genomic_JACQEZ010000001.1_371	GCA_004297235.1_ASM429723v1_genomic_SCUR01000511.1_5	GCA_021651055.1_ASM2165105v1_genomic_JAJHOH010000001.1_2631	GCA_012184425.1_ASM1218442v1_genomic_VTOW01000001.1_1534	GCA_015664745.1_ASM1566474v1_genomic_DQPQ01000036.1_6	GCA_913046395.1_ERR599062_bin.35_MetaBAT_v2.12.1_MAG_genomic_CAJWSK010000017.1_7	GCA_002726235.1_ASM272623v1_genomic_PBSN01000027.1_8	SMAGOTU_12335_SRR5439720bin.122k141_7814076_8	SPIREOTU_01779409_k141_670303_59			GCA_005877855.1_ASM587785v1_genomic_VBOF01000249.1_6			SPIREOTU_00549552_k141_118540_1	GCA_005877565.1_ASM587756v1_genomic_VBOK01000078.1_16	SMAGOTU_16524_SRR7042373rbin.2k141_765453_22	SPIREOTU_01606673_k141_253062_7	SMAGOTU_02842_SRR10360617bin.1k141_1294870_2	SMAGOTU_05284_SRR11742948bin.12k141_2754200_11
Complex I	NuoD	NADH-quinone oxidoreductase 1, subunit D	K00333	NITM1X.2_NITM1X.2_302	NSAL.1_1751000001_295	NITECO.1_NITECO.1_231	NBOC.1_NBOC.1_328	NAM74.1_NAM74.1_494	KamNS4_1_3776	NAM80.2_NAM80.2_4428	NCAL.1_NCAL.1_153	LUA16_NLUA.2_4532	GCA_016201765.1_ASM1620176v1_genomic_JACQCE010000004.1_8		GCA_016201865.1_ASM1620186v1_genomic_JACQCA010000094.1_7	GCA_919901335.1_Hainich-H32-bin115-1_genomic_CAKKOZ010000031.1_17 GCA_919901335.1_Hainich-H32-bin115-1_genomic_CAKKOZ010000054.1_12	GCA_016200255.1_ASM1620025v1_genomic_JACQFA010000079.1_5		GCA_016201825.1_ASM1620182v1_genomic_JACQCD010000009.1_31				GCA_005239745.1_ASM523974v1_genomic_SBBL01000068.1_11 GCA_005239745.1_ASM523974v1_genomic_SBBL01000090.1_3	GCA_016195485.1_ASM1619548v1_genomic_JACPZM010000050.1_3	GCA_005239925.1_ASM523992v1_genomic_SBBA01000002.1_2	GCA_005239595.1_ASM523959v1_genomic_SBBT01000006.1_9	GCA_012960925.1_ASM1296092v1_genomic_DUAG01000039.1_5	GCA_945787655.1_FO.M.Nitrospirota.01.1_genomic_CALZIJ010000005.1_13 GCA_945787655.1_FO.M.Nitrospirota.01.1_genomic_CALZIJ010000068.1_24	GCA_013151935.1_ASM1315193v1_genomic_JAADHI010000052.1_12	GCA_016200325.1_ASM1620032v1_genomic_JACQEZ010000001.1_370	GCA_004297235.1_ASM429723v1_genomic_SCUR01000511.1_6	GCA_021651055.1_ASM2165105v1_genomic_JAJHOH010000001.1_2630	GCA_012184425.1_ASM1218442v1_genomic_VTOW01000001.1_1533	GCA_015664745.1_ASM1566474v1_genomic_DQPQ01000036.1_10	GCA_913046395.1_ERR599062_bin.35_MetaBAT_v2.12.1_MAG_genomic_CAJWSK010000017.1_5	GCA_002726235.1_ASM272623v1_genomic_PBSN01000027.1_6	SMAGOTU_12335_SRR5439720bin.122k141_7814076_9	SPIREOTU_01779409_k141_670303_58			GCA_005877855.1_ASM587785v1_genomic_VBOF01000249.1_5				GCA_005877565.1_ASM587756v1_genomic_VBOK01000078.1_17	SMAGOTU_16524_SRR7042373rbin.2k141_765453_23	SPIREOTU_01606673_k141_253062_8	SMAGOTU_02842_SRR10360617bin.1k141_1294870_1	SMAGOTU_05284_SRR11742948bin.12k141_2754200_12
Complex I	NuoG	putative NADH-quinone oxidoreductase 1, subunit G	K00336	NITM1X.2_NITM1X.2_301	NSAL.1_1751000001_296	NITECO.1_NITECO.1_232	NBOC.1_NBOC.1_329	NAM74.1_NAM74.1_496	KamNS4_1_3775	NAM80.2_NAM80.2_4429	NCAL.1_NCAL.1_152	LUA16_NLUA.2_4533	GCA_016201765.1_ASM1620176v1_genomic_JACQCE010000004.1_9	GCA_016194285.1_ASM1619428v1_genomic_JACQBZ010000072.1_1	GCA_016201865.1_ASM1620186v1_genomic_JACQCA010000094.1_8	GCA_919901335.1_Hainich-H32-bin115-1_genomic_CAKKOZ010000031.1_18	GCA_016200255.1_ASM1620025v1_genomic_JACQFA010000079.1_4		GCA_016201825.1_ASM1620182v1_genomic_JACQCD010000009.1_32				GCA_005239745.1_ASM523974v1_genomic_SBBL01000045.1_11	GCA_016195485.1_ASM1619548v1_genomic_JACPZM010000030.1_1	GCA_005239925.1_ASM523992v1_genomic_SBBA01000002.1_3	GCA_005239595.1_ASM523959v1_genomic_SBBT01000006.1_8	GCA_012960925.1_ASM1296092v1_genomic_DUAG01000039.1_4	GCA_945787655.1_FO.M.Nitrospirota.01.1_genomic_CALZIJ010000068.1_25	GCA_013151935.1_ASM1315193v1_genomic_JAADHI010000052.1_11	GCA_016200325.1_ASM1620032v1_genomic_JACQEZ010000001.1_369	GCA_004297235.1_ASM429723v1_genomic_SCUR01000119.1_5 GCA_004297235.1_ASM429723v1_genomic_SCUR01000511.1_7	GCA_021651055.1_ASM2165105v1_genomic_JAJHOH010000001.1_2629	GCA_012184425.1_ASM1218442v1_genomic_VTOW01000001.1_1532	GCA_015664745.1_ASM1566474v1_genomic_DQPQ01000009.1_1	GCA_913046395.1_ERR599062_bin.35_MetaBAT_v2.12.1_MAG_genomic_CAJWSK010000017.1_4	GCA_002726235.1_ASM272623v1_genomic_PBSN01000027.1_5	SMAGOTU_12335_SRR5439720bin.122k141_7814076_10	SPIREOTU_01779409_k141_670303_57	SMAGOTU_05475_SRR11743028bin.40k141_1548470_23		GCA_005877855.1_ASM587785v1_genomic_VBOF01000249.1_4		SMAGOTU_08576_SRR2546428rbin.2k141_750893_1	SPIREOTU_00549552_k141_134381_1	GCA_005877565.1_ASM587756v1_genomic_VBOK01000078.1_18	SMAGOTU_16524_SRR7042373rbin.2k141_765453_24		SMAGOTU_02842_SRR10360617bin.1k141_730783_1	SMAGOTU_05284_SRR11742948bin.12k141_2754200_13
Complex I	NuoI	NADH-quinone oxidoreductase 1, subunit I (modular protein)	K00338	NITM1X.2_NITM1X.2_300	NSAL.1_1751000001_297	NITECO.1_NITECO.1_233	NBOC.1_NBOC.1_330	NAM74.1_NAM74.1_497	KamNS4_1_3774	NAM80.2_NAM80.2_4430	NCAL.1_NCAL.1_151	LUA16_NLUA.2_4534	GCA_016201765.1_ASM1620176v1_genomic_JACQCE010000004.1_10	GCA_016194285.1_ASM1619428v1_genomic_JACQBZ010000072.1_2	GCA_016201865.1_ASM1620186v1_genomic_JACQCA010000094.1_9	GCA_919901335.1_Hainich-H32-bin115-1_genomic_CAKKOZ010000031.1_19	GCA_016200255.1_ASM1620025v1_genomic_JACQFA010000079.1_3		GCA_016201825.1_ASM1620182v1_genomic_JACQCD010000009.1_33				GCA_005239745.1_ASM523974v1_genomic_SBBL01000115.1_4	GCA_016195485.1_ASM1619548v1_genomic_JACPZM010000030.1_2	GCA_005239925.1_ASM523992v1_genomic_SBBA01000002.1_4	GCA_005239595.1_ASM523959v1_genomic_SBBT01000006.1_7	GCA_012960925.1_ASM1296092v1_genomic_DUAG01000039.1_3	GCA_945787655.1_FO.M.Nitrospirota.01.1_genomic_CALZIJ010000068.1_26	GCA_013151935.1_ASM1315193v1_genomic_JAADHI010000052.1_10	GCA_016200325.1_ASM1620032v1_genomic_JACQEZ010000001.1_368	GCA_004297235.1_ASM429723v1_genomic_SCUR01000119.1_4	GCA_021651055.1_ASM2165105v1_genomic_JAJHOH010000001.1_2628	GCA_012184425.1_ASM1218442v1_genomic_VTOW01000001.1_1531		GCA_913046395.1_ERR599062_bin.35_MetaBAT_v2.12.1_MAG_genomic_CAJWSK010000017.1_3	GCA_002726235.1_ASM272623v1_genomic_PBSN01000027.1_4	SMAGOTU_12335_SRR5439720bin.122k141_7814076_11	SPIREOTU_01779409_k141_670303_56	SMAGOTU_05475_SRR11743028bin.40k141_1548470_22		GCA_005877855.1_ASM587785v1_genomic_VBOF01000249.1_3			SPIREOTU_00549552_k141_134381_2	GCA_005877565.1_ASM587756v1_genomic_VBOK01000078.1_19	SMAGOTU_16524_SRR7042373rbin.2k141_765453_25		SMAGOTU_02842_SRR10360617bin.1k141_1913486_2	SMAGOTU_05284_SRR11742948bin.12k141_2754200_14
Complex I	NuoJ	NADH-quinone oxidoreductase 1, membrane subunit J	K00339	NITM1X.2_NITM1X.2_299	NSAL.1_1751000001_298	NITECO.1_NITECO.1_234	NBOC.1_NBOC.1_331	NAM74.1_NAM74.1_498	KamNS4_1_3773	NAM80.2_NAM80.2_4431	NCAL.1_NCAL.1_150	LUA16_NLUA.2_4535	GCA_016201765.1_ASM1620176v1_genomic_JACQCE010000004.1_11	GCA_016194285.1_ASM1619428v1_genomic_JACQBZ010000072.1_3	GCA_016201865.1_ASM1620186v1_genomic_JACQCA010000094.1_10	GCA_919901335.1_Hainich-H32-bin115-1_genomic_CAKKOZ010000031.1_20	GCA_016200255.1_ASM1620025v1_genomic_JACQFA010000079.1_2		GCA_016201825.1_ASM1620182v1_genomic_JACQCD010000009.1_34				GCA_005239745.1_ASM523974v1_genomic_SBBL01000050.1_7		GCA_005239925.1_ASM523992v1_genomic_SBBA01000190.1_7	GCA_005239595.1_ASM523959v1_genomic_SBBT01000006.1_6	GCA_012960925.1_ASM1296092v1_genomic_DUAG01000039.1_2	GCA_945787655.1_FO.M.Nitrospirota.01.1_genomic_CALZIJ010000068.1_27	GCA_013151935.1_ASM1315193v1_genomic_JAADHI010000052.1_9	GCA_016200325.1_ASM1620032v1_genomic_JACQEZ010000001.1_367	GCA_004297235.1_ASM429723v1_genomic_SCUR01000119.1_3	GCA_021651055.1_ASM2165105v1_genomic_JAJHOH010000001.1_2627	GCA_012184425.1_ASM1218442v1_genomic_VTOW01000001.1_1530		GCA_913046395.1_ERR599062_bin.35_MetaBAT_v2.12.1_MAG_genomic_CAJWSK010000017.1_2	GCA_002726235.1_ASM272623v1_genomic_PBSN01000027.1_3	SMAGOTU_12335_SRR5439720bin.122k141_7814076_12	SPIREOTU_01779409_k141_670303_55	SMAGOTU_05475_SRR11743028bin.40k141_1548470_21		GCA_005877855.1_ASM587785v1_genomic_VBOF01000249.1_2			SPIREOTU_00549552_k141_134381_3	GCA_005877565.1_ASM587756v1_genomic_VBOK01000078.1_20			SMAGOTU_02842_SRR10360617bin.1k141_1913486_3	SMAGOTU_05284_SRR11742948bin.12k141_2754200_15
Complex I	NuoK	NADH-quinone oxidoreductase 1, membrane subunit K	K00340	NITM1X.2_NITM1X.2_298	NSAL.1_1751000001_299	NITECO.1_NITECO.1_235	NBOC.1_NBOC.1_332	NAM74.1_NAM74.1_499	KamNS4_1_3772	NAM80.2_NAM80.2_4432	NCAL.1_NCAL.1_149	LUA16_NLUA.2_4536	GCA_016201765.1_ASM1620176v1_genomic_JACQCE010000004.1_12	GCA_016194285.1_ASM1619428v1_genomic_JACQBZ010000072.1_4	GCA_016201865.1_ASM1620186v1_genomic_JACQCA010000094.1_11		GCA_016200255.1_ASM1620025v1_genomic_JACQFA010000079.1_1		GCA_016201825.1_ASM1620182v1_genomic_JACQCD010000009.1_35				GCA_005239745.1_ASM523974v1_genomic_SBBL01000014.1_3 GCA_005239745.1_ASM523974v1_genomic_SBBL01000050.1_6		GCA_005239925.1_ASM523992v1_genomic_SBBA01000190.1_6	GCA_005239595.1_ASM523959v1_genomic_SBBT01000006.1_5	GCA_012960925.1_ASM1296092v1_genomic_DUAG01000039.1_1	GCA_945787655.1_FO.M.Nitrospirota.01.1_genomic_CALZIJ010000068.1_28	GCA_013151935.1_ASM1315193v1_genomic_JAADHI010000052.1_8	GCA_016200325.1_ASM1620032v1_genomic_JACQEZ010000001.1_366	GCA_004297235.1_ASM429723v1_genomic_SCUR01000119.1_2	GCA_021651055.1_ASM2165105v1_genomic_JAJHOH010000001.1_2626	GCA_012184425.1_ASM1218442v1_genomic_VTOW01000001.1_1529		GCA_913046395.1_ERR599062_bin.35_MetaBAT_v2.12.1_MAG_genomic_CAJWSK010000017.1_1	GCA_002726235.1_ASM272623v1_genomic_PBSN01000027.1_2	SMAGOTU_12335_SRR5439720bin.122k141_7814076_13	SPIREOTU_01779409_k141_670303_54	SMAGOTU_05475_SRR11743028bin.40k141_1548470_20		GCA_005877855.1_ASM587785v1_genomic_VBOF01000249.1_1			SPIREOTU_00549552_k141_388524_1	GCA_005877565.1_ASM587756v1_genomic_VBOK01000078.1_21			SMAGOTU_02842_SRR10360617bin.1k141_1913486_4	SMAGOTU_05284_SRR11742948bin.12k141_2754200_16
Complex I	NuoL	NADH-quinone oxidoreductase 1, membrane subunit L	K00341	NITM1X.2_NITM1X.2_297	NSAL.1_1751000001_300	NITECO.1_NITECO.1_236	NBOC.1_NBOC.1_333	NAM74.1_NAM74.1_500	KamNS4_1_3771	NAM80.2_NAM80.2_4433	NCAL.1_NCAL.1_148	LUA16_NLUA.2_4537	GCA_016201765.1_ASM1620176v1_genomic_JACQCE010000004.1_13	GCA_016194285.1_ASM1619428v1_genomic_JACQBZ010000072.1_5		GCA_919901335.1_Hainich-H32-bin115-1_genomic_CAKKOZ010000031.1_21			GCA_016201825.1_ASM1620182v1_genomic_JACQCD010000009.1_36				GCA_005239745.1_ASM523974v1_genomic_SBBL01000015.1_3		GCA_005239925.1_ASM523992v1_genomic_SBBA01000190.1_5	GCA_005239595.1_ASM523959v1_genomic_SBBT01000006.1_4 GCA_005239595.1_ASM523959v1_genomic_SBBT01000131.1_7		GCA_945787655.1_FO.M.Nitrospirota.01.1_genomic_CALZIJ010000068.1_29	GCA_013151935.1_ASM1315193v1_genomic_JAADHI010000052.1_7	GCA_016200325.1_ASM1620032v1_genomic_JACQEZ010000001.1_365	GCA_004297235.1_ASM429723v1_genomic_SCUR01000119.1_1	GCA_021651055.1_ASM2165105v1_genomic_JAJHOH010000001.1_2625	GCA_012184425.1_ASM1218442v1_genomic_VTOW01000001.1_1528 GCA_012184425.1_ASM1218442v1_genomic_VTOW01000004.1_82			GCA_002726235.1_ASM272623v1_genomic_PBSN01000022.1_23 GCA_002726235.1_ASM272623v1_genomic_PBSN01000027.1_1	SMAGOTU_12335_SRR5439720bin.122k141_7814076_14	SPIREOTU_01779409_k141_670303_53	SMAGOTU_05475_SRR11743028bin.40k141_1548470_19	GCA_005877505.1_ASM587750v1_genomic_VBOO01000108.1_4	GCA_005877855.1_ASM587785v1_genomic_VBOF01000227.1_3			SPIREOTU_00549552_k141_388524_2	GCA_005877565.1_ASM587756v1_genomic_VBOK01000078.1_22			SMAGOTU_02842_SRR10360617bin.1k141_1913486_5	SMAGOTU_05284_SRR11742948bin.12k141_2754200_17
Complex I	NuoM	NADH-quinone oxidoreductase 1, membrane subunit M	K00342	NITM1X.2_NITM1X.2_295 NITM1X.2_NITM1X.2_296	NSAL.1_1751000001_302 NSAL.1_1751000001_301	NITECO.1_NITECO.1_238 NITECO.1_NITECO.1_237	NBOC.1_NBOC.1_335 NBOC.1_NBOC.1_334	NAM74.1_NAM74.1_502 NAM74.1_NAM74.1_501	KamNS4_1_3769 KamNS4_1_3770	NAM80.2_NAM80.2_4435 NAM80.2_NAM80.2_4434	NCAL.1_NCAL.1_146 NCAL.1_NCAL.1_147	LUA16_NLUA.2_4539 LUA16_NLUA.2_4538	GCA_016201765.1_ASM1620176v1_genomic_JACQCE010000004.1_14	GCA_016194285.1_ASM1619428v1_genomic_JACQBZ010000072.1_7 GCA_016194285.1_ASM1619428v1_genomic_JACQBZ010000072.1_6	GCA_016201865.1_ASM1620186v1_genomic_JACQCA010000035.1_3 GCA_016201865.1_ASM1620186v1_genomic_JACQCA010000035.1_2	GCA_919901335.1_Hainich-H32-bin115-1_genomic_CAKKOZ010000031.1_23 GCA_919901335.1_Hainich-H32-bin115-1_genomic_CAKKOZ010000031.1_22	GCA_016200255.1_ASM1620025v1_genomic_JACQFA010000092.1_45 GCA_016200255.1_ASM1620025v1_genomic_JACQFA010000092.1_46		GCA_016201825.1_ASM1620182v1_genomic_JACQCD010000009.1_38 GCA_016201825.1_ASM1620182v1_genomic_JACQCD010000009.1_37				GCA_005239745.1_ASM523974v1_genomic_SBBL01000055.1_26 GCA_005239745.1_ASM523974v1_genomic_SBBL01000027.1_13		GCA_005239925.1_ASM523992v1_genomic_SBBA01000190.1_4 GCA_005239925.1_ASM523992v1_genomic_SBBA01000190.1_3	GCA_005239595.1_ASM523959v1_genomic_SBBT01000006.1_2 GCA_005239595.1_ASM523959v1_genomic_SBBT01000006.1_3		GCA_945787655.1_FO.M.Nitrospirota.01.1_genomic_CALZIJ010000068.1_32 GCA_945787655.1_FO.M.Nitrospirota.01.1_genomic_CALZIJ010000068.1_31	GCA_013151935.1_ASM1315193v1_genomic_JAADHI010000052.1_4 GCA_013151935.1_ASM1315193v1_genomic_JAADHI010000052.1_5	GCA_016200325.1_ASM1620032v1_genomic_JACQEZ010000001.1_361 GCA_016200325.1_ASM1620032v1_genomic_JACQEZ010000001.1_362	GCA_004297235.1_ASM429723v1_genomic_SCUR01000316.1_2 GCA_004297235.1_ASM429723v1_genomic_SCUR01000316.1_3	GCA_021651055.1_ASM2165105v1_genomic_JAJHOH010000001.1_2621 GCA_021651055.1_ASM2165105v1_genomic_JAJHOH010000001.1_2622	GCA_012184425.1_ASM1218442v1_genomic_VTOW01000001.1_1524 GCA_012184425.1_ASM1218442v1_genomic_VTOW01000001.1_1525	GCA_015664745.1_ASM1566474v1_genomic_DQPQ01000010.1_3 GCA_015664745.1_ASM1566474v1_genomic_DQPQ01000010.1_4	GCA_913046395.1_ERR599062_bin.35_MetaBAT_v2.12.1_MAG_genomic_CAJWSK010000016.1_32 GCA_913046395.1_ERR599062_bin.35_MetaBAT_v2.12.1_MAG_genomic_CAJWSK010000016.1_33	GCA_002726235.1_ASM272623v1_genomic_PBSN01000017.1_31 GCA_002726235.1_ASM272623v1_genomic_PBSN01000017.1_32	SMAGOTU_12335_SRR5439720bin.122k141_7814076_16 SMAGOTU_12335_SRR5439720bin.122k141_7814076_15	SPIREOTU_01779409_k141_670303_51 SPIREOTU_01779409_k141_670303_52	SMAGOTU_05475_SRR11743028bin.40k141_1548470_17 SMAGOTU_05475_SRR11743028bin.40k141_1548470_18	GCA_005877505.1_ASM587750v1_genomic_VBOO01000108.1_2 GCA_005877505.1_ASM587750v1_genomic_VBOO01000108.1_3	GCA_005877855.1_ASM587785v1_genomic_VBOF01000227.1_1 GCA_005877855.1_ASM587785v1_genomic_VBOF01000227.1_2		SMAGOTU_08576_SRR2546428rbin.2k141_24356_1	SPIREOTU_00549552_k141_388524_4 SPIREOTU_00549552_k141_388524_3	GCA_005877565.1_ASM587756v1_genomic_VBOK01000078.1_24 GCA_005877565.1_ASM587756v1_genomic_VBOK01000078.1_23			SMAGOTU_02842_SRR10360617bin.1k141_1913486_6	SMAGOTU_05284_SRR11742948bin.12k141_2754200_18
Complex I	NuoN	NADH-quinone oxidoreductase 1, membrane subunit N	K00343	NITM1X.2_NITM1X.2_294	NSAL.1_1751000001_303	NITECO.1_NITECO.1_239	NBOC.1_NBOC.1_336	NAM74.1_NAM74.1_503	KamNS4_1_3768	NAM80.2_NAM80.2_4436	NCAL.1_NCAL.1_145	LUA16_NLUA.2_4540		GCA_016194285.1_ASM1619428v1_genomic_JACQBZ010000072.1_8	GCA_016201865.1_ASM1620186v1_genomic_JACQCA010000035.1_4	GCA_919901335.1_Hainich-H32-bin115-1_genomic_CAKKOZ010000031.1_24	GCA_016200255.1_ASM1620025v1_genomic_JACQFA010000092.1_44		GCA_016201825.1_ASM1620182v1_genomic_JACQCD010000009.1_39				GCA_005239745.1_ASM523974v1_genomic_SBBL01000035.1_6	GCA_016195485.1_ASM1619548v1_genomic_JACPZM010000022.1_13	GCA_005239925.1_ASM523992v1_genomic_SBBA01000189.1_20	GCA_005239595.1_ASM523959v1_genomic_SBBT01000004.1_1		GCA_945787655.1_FO.M.Nitrospirota.01.1_genomic_CALZIJ010000068.1_33	GCA_013151935.1_ASM1315193v1_genomic_JAADHI010000052.1_3	GCA_016200325.1_ASM1620032v1_genomic_JACQEZ010000001.1_360	GCA_004297235.1_ASM429723v1_genomic_SCUR01000316.1_1	GCA_021651055.1_ASM2165105v1_genomic_JAJHOH010000001.1_2620	GCA_012184425.1_ASM1218442v1_genomic_VTOW01000001.1_1523	GCA_015664745.1_ASM1566474v1_genomic_DQPQ01000010.1_2	GCA_913046395.1_ERR599062_bin.35_MetaBAT_v2.12.1_MAG_genomic_CAJWSK010000016.1_31	GCA_002726235.1_ASM272623v1_genomic_PBSN01000017.1_30	SMAGOTU_12335_SRR5439720bin.122k141_7814076_17	SPIREOTU_01779409_k141_670303_50	SMAGOTU_05475_SRR11743028bin.40k141_1548470_16		GCA_005877855.1_ASM587785v1_genomic_VBOF01000151.1_2		SMAGOTU_08576_SRR2546428rbin.2k141_24356_2	SPIREOTU_00549552_k141_388524_5	GCA_005877565.1_ASM587756v1_genomic_VBOK01000078.1_25	SMAGOTU_16524_SRR7042373rbin.2k141_1378659_4		SMAGOTU_02842_SRR10360617bin.1k141_2321801_4
Complex I	NuoA	NADH-quinone oxidoreductase 2, membrane subunit A	K00330	NITM1X.2_NITM1X.2_2938	NSAL.1_1751000002_1318 NSAL.1_1751000003_73	NITECO.1_NITECO.1_3212	NBOC.1_NBOC.1_1597 NBOC.1_NBOC.1_3632	NAM74.1_NAM74.1_2043 NAM74.1_NAM74.1_2996 NAM74.1_NAM74.1_4502	KamNS4_1_3640	NAM80.2_NAM80.2_2603 NAM80.2_NAM80.2_3967	NCAL.1_NCAL.1_567	LUA16_NLUA.2_2825 LUA16_NLUA.2_4099	GCA_016201765.1_ASM1620176v1_genomic_JACQCE010000043.1_33	GCA_016194285.1_ASM1619428v1_genomic_JACQBZ010000015.1_43	GCA_016201865.1_ASM1620186v1_genomic_JACQCA010000027.1_23	GCA_919901335.1_Hainich-H32-bin115-1_genomic_CAKKOZ010000054.1_15		GCA_016234185.1_ASM1623418v1_genomic_JACRHA010000174.1_1	GCA_016201825.1_ASM1620182v1_genomic_JACQCD010000032.1_25	GCA_016201875.1_ASM1620187v1_genomic_JACQBY010000139.1_4	GCA_016194305.1_ASM1619430v1_genomic_JACQBW010000011.1_122	GCA_016178585.1_ASM1617858v1_genomic_JACOTA010000004.1_15	GCA_005239745.1_ASM523974v1_genomic_SBBL01000068.1_14	GCA_016195485.1_ASM1619548v1_genomic_JACPZM010000133.1_12		GCA_005239595.1_ASM523959v1_genomic_SBBT01000131.1_20	GCA_012960925.1_ASM1296092v1_genomic_DUAG01000011.1_102	GCA_945787655.1_FO.M.Nitrospirota.01.1_genomic_CALZIJ010000005.1_16	GCA_013151935.1_ASM1315193v1_genomic_JAADHI010000064.1_3	GCA_016200325.1_ASM1620032v1_genomic_JACQEZ010000015.1_34 GCA_016200325.1_ASM1620032v1_genomic_JACQEZ010000016.1_139	GCA_004297235.1_ASM429723v1_genomic_SCUR01000268.1_11 GCA_004297235.1_ASM429723v1_genomic_SCUR01000319.1_7	GCA_021651055.1_ASM2165105v1_genomic_JAJHOH010000001.1_2333 GCA_021651055.1_ASM2165105v1_genomic_JAJHOH010000001.1_3011	GCA_012184425.1_ASM1218442v1_genomic_VTOW01000002.1_289 GCA_012184425.1_ASM1218442v1_genomic_VTOW01000004.1_71	GCA_015664745.1_ASM1566474v1_genomic_DQPQ01000084.1_22	GCA_913046395.1_ERR599062_bin.35_MetaBAT_v2.12.1_MAG_genomic_CAJWSK010000014.1_10	GCA_002726235.1_ASM272623v1_genomic_PBSN01000004.1_106	SMAGOTU_12335_SRR5439720bin.122k141_5463591_44	SPIREOTU_01779409_k141_661683_41	SMAGOTU_05475_SRR11743028bin.40k141_3521406_12	GCA_005877505.1_ASM587750v1_genomic_VBOO01000062.1_8	GCA_005877855.1_ASM587785v1_genomic_VBOF01000167.1_7	SPIREOTU_01382232_k141_1164029_2		SPIREOTU_00549552_k141_118540_3	GCA_005877565.1_ASM587756v1_genomic_VBOK01000093.1_4	SMAGOTU_16524_SRR7042373rbin.2k141_1055939_3	SPIREOTU_01606673_k141_173626_4	SMAGOTU_02842_SRR10360617bin.1k141_2841225_4
Complex I	NuoB	NADH-quinone oxidoreductase 2, subunit B	K00331	NITM1X.2_NITM1X.2_2937	NSAL.1_1751000002_1317 NSAL.1_1751000003_72	NITECO.1_NITECO.1_3211	NBOC.1_NBOC.1_1596 NBOC.1_NBOC.1_3631	NAM74.1_NAM74.1_2044 NAM74.1_NAM74.1_2997 NAM74.1_NAM74.1_4501	KamNS4_1_3641	NAM80.2_NAM80.2_2602 NAM80.2_NAM80.2_3968	NCAL.1_NCAL.1_566	LUA16_NLUA.2_2826 LUA16_NLUA.2_4100	GCA_016201765.1_ASM1620176v1_genomic_JACQCE010000043.1_32	GCA_016194285.1_ASM1619428v1_genomic_JACQBZ010000015.1_44	GCA_016201865.1_ASM1620186v1_genomic_JACQCA010000027.1_24	GCA_919901335.1_Hainich-H32-bin115-1_genomic_CAKKOZ010000054.1_14	GCA_016200255.1_ASM1620025v1_genomic_JACQFA010000074.1_10	GCA_016234185.1_ASM1623418v1_genomic_JACRHA010000113.1_21 GCA_016234185.1_ASM1623418v1_genomic_JACRHA010000174.1_2	GCA_016201825.1_ASM1620182v1_genomic_JACQCD010000032.1_24	GCA_016201875.1_ASM1620187v1_genomic_JACQBY010000139.1_5	GCA_016194305.1_ASM1619430v1_genomic_JACQBW010000011.1_123	GCA_016178585.1_ASM1617858v1_genomic_JACOTA010000004.1_14	GCA_005239745.1_ASM523974v1_genomic_SBBL01000068.1_13	GCA_016195485.1_ASM1619548v1_genomic_JACPZM010000133.1_11		GCA_005239595.1_ASM523959v1_genomic_SBBT01000131.1_19	GCA_012960925.1_ASM1296092v1_genomic_DUAG01000011.1_101	GCA_945787655.1_FO.M.Nitrospirota.01.1_genomic_CALZIJ010000005.1_15	GCA_013151935.1_ASM1315193v1_genomic_JAADHI010000064.1_4	GCA_016200325.1_ASM1620032v1_genomic_JACQEZ010000015.1_35 GCA_016200325.1_ASM1620032v1_genomic_JACQEZ010000016.1_138	GCA_004297235.1_ASM429723v1_genomic_SCUR01000268.1_10 GCA_004297235.1_ASM429723v1_genomic_SCUR01000319.1_6	GCA_021651055.1_ASM2165105v1_genomic_JAJHOH010000001.1_2334 GCA_021651055.1_ASM2165105v1_genomic_JAJHOH010000001.1_3010	GCA_012184425.1_ASM1218442v1_genomic_VTOW01000002.1_290 GCA_012184425.1_ASM1218442v1_genomic_VTOW01000004.1_72	GCA_015664745.1_ASM1566474v1_genomic_DQPQ01000084.1_23	GCA_913046395.1_ERR599062_bin.35_MetaBAT_v2.12.1_MAG_genomic_CAJWSK010000014.1_11	GCA_002726235.1_ASM272623v1_genomic_PBSN01000004.1_107	SMAGOTU_12335_SRR5439720bin.122k141_5463591_43	SPIREOTU_01779409_k141_661683_40	SMAGOTU_05475_SRR11743028bin.40k141_3521406_11	GCA_005877505.1_ASM587750v1_genomic_VBOO01000062.1_9	GCA_005877855.1_ASM587785v1_genomic_VBOF01000167.1_8	SPIREOTU_01382232_k141_1164029_3		SPIREOTU_00549552_k141_118540_2	GCA_005877565.1_ASM587756v1_genomic_VBOK01000093.1_5	SMAGOTU_16524_SRR7042373rbin.2k141_1055939_4	SPIREOTU_01606673_k141_173626_3	SMAGOTU_02842_SRR10360617bin.1k141_2841225_5
Complex I	NuoCD	NADH-quinone oxidoreductase 2, subunits C and D	K13378	NITM1X.2_NITM1X.2_2936	NSAL.1_1751000002_1316 NSAL.1_1751000003_71	NITECO.1_NITECO.1_3210	NBOC.1_NBOC.1_1595 NBOC.1_NBOC.1_3630	NAM74.1_NAM74.1_2045 NAM74.1_NAM74.1_2998 NAM74.1_NAM74.1_4500	KamNS4_1_3643	NAM80.2_NAM80.2_2601 NAM80.2_NAM80.2_3969	NCAL.1_NCAL.1_565	LUA16_NLUA.2_2827 LUA16_NLUA.2_4101	GCA_016201765.1_ASM1620176v1_genomic_JACQCE010000043.1_30 GCA_016201765.1_ASM1620176v1_genomic_JACQCE010000043.1_31	GCA_016194285.1_ASM1619428v1_genomic_JACQBZ010000015.1_45 GCA_016194285.1_ASM1619428v1_genomic_JACQBZ010000015.1_46	GCA_016201865.1_ASM1620186v1_genomic_JACQCA010000027.1_25 GCA_016201865.1_ASM1620186v1_genomic_JACQCA010000027.1_26		GCA_016200255.1_ASM1620025v1_genomic_JACQFA010000074.1_8 GCA_016200255.1_ASM1620025v1_genomic_JACQFA010000074.1_9	GCA_016234185.1_ASM1623418v1_genomic_JACRHA010000113.1_20 GCA_016234185.1_ASM1623418v1_genomic_JACRHA010000174.1_3 GCA_016234185.1_ASM1623418v1_genomic_JACRHA010000174.1_4	GCA_016201825.1_ASM1620182v1_genomic_JACQCD010000032.1_22 GCA_016201825.1_ASM1620182v1_genomic_JACQCD010000032.1_23	GCA_016201875.1_ASM1620187v1_genomic_JACQBY010000139.1_6 GCA_016201875.1_ASM1620187v1_genomic_JACQBY010000139.1_7	GCA_016194305.1_ASM1619430v1_genomic_JACQBW010000011.1_124 GCA_016194305.1_ASM1619430v1_genomic_JACQBW010000011.1_125	GCA_016178585.1_ASM1617858v1_genomic_JACOTA010000004.1_12 GCA_016178585.1_ASM1617858v1_genomic_JACOTA010000004.1_13		GCA_016195485.1_ASM1619548v1_genomic_JACPZM010000133.1_10 GCA_016195485.1_ASM1619548v1_genomic_JACPZM010000133.1_9		GCA_005239595.1_ASM523959v1_genomic_SBBT01000131.1_17 GCA_005239595.1_ASM523959v1_genomic_SBBT01000131.1_18	GCA_012960925.1_ASM1296092v1_genomic_DUAG01000011.1_100 GCA_012960925.1_ASM1296092v1_genomic_DUAG01000011.1_99		GCA_013151935.1_ASM1315193v1_genomic_JAADHI010000064.1_5 GCA_013151935.1_ASM1315193v1_genomic_JAADHI010000064.1_6	GCA_016200325.1_ASM1620032v1_genomic_JACQEZ010000015.1_36 GCA_016200325.1_ASM1620032v1_genomic_JACQEZ010000016.1_136 GCA_016200325.1_ASM1620032v1_genomic_JACQEZ010000016.1_137	GCA_004297235.1_ASM429723v1_genomic_SCUR01000268.1_9 GCA_004297235.1_ASM429723v1_genomic_SCUR01000319.1_4 GCA_004297235.1_ASM429723v1_genomic_SCUR01000319.1_5	GCA_021651055.1_ASM2165105v1_genomic_JAJHOH010000001.1_2335 GCA_021651055.1_ASM2165105v1_genomic_JAJHOH010000001.1_2336 GCA_021651055.1_ASM2165105v1_genomic_JAJHOH010000001.1_3009	GCA_012184425.1_ASM1218442v1_genomic_VTOW01000002.1_291 GCA_012184425.1_ASM1218442v1_genomic_VTOW01000004.1_73 GCA_012184425.1_ASM1218442v1_genomic_VTOW01000004.1_74	GCA_015664745.1_ASM1566474v1_genomic_DQPQ01000084.1_24	GCA_913046395.1_ERR599062_bin.35_MetaBAT_v2.12.1_MAG_genomic_CAJWSK010000014.1_12	GCA_002726235.1_ASM272623v1_genomic_PBSN01000004.1_108	SMAGOTU_12335_SRR5439720bin.122k141_5463591_42	SPIREOTU_01779409_k141_661683_39	SMAGOTU_05475_SRR11743028bin.40k141_3521406_10	GCA_005877505.1_ASM587750v1_genomic_VBOO01000062.1_10	GCA_005877855.1_ASM587785v1_genomic_VBOF01000167.1_9	SPIREOTU_01382232_k141_1164029_4		SPIREOTU_00549552_k141_385915_1	GCA_005877565.1_ASM587756v1_genomic_VBOK01000093.1_6	SMAGOTU_16524_SRR7042373rbin.2k141_1055939_5 SMAGOTU_16524_SRR7042373rbin.2k141_696421_4	SPIREOTU_01606673_k141_173626_2	SMAGOTU_02842_SRR10360617bin.1k141_1638108_5	SMAGOTU_05284_SRR11742948bin.12k141_3202604_1
Complex I	NuoE	NADH-quinone oxidoreductase 2, subunit E	K00334	NITM1X.2_NITM1X.2_2935	NSAL.1_1751000002_1315 NSAL.1_1751000003_70	NITECO.1_NITECO.1_3209	NBOC.1_NBOC.1_1593 NBOC.1_NBOC.1_3629	NAM74.1_NAM74.1_2046 NAM74.1_NAM74.1_2999 NAM74.1_NAM74.1_4499	KamNS4_1_3644	NAM80.2_NAM80.2_2600 NAM80.2_NAM80.2_3970	NCAL.1_NCAL.1_564	LUA16_NLUA.2_2828 LUA16_NLUA.2_4102	GCA_016201765.1_ASM1620176v1_genomic_JACQCE010000043.1_29	GCA_016194285.1_ASM1619428v1_genomic_JACQBZ010000015.1_47	GCA_016201865.1_ASM1620186v1_genomic_JACQCA010000027.1_27	GCA_919901335.1_Hainich-H32-bin115-1_genomic_CAKKOZ010000054.1_11	GCA_016200255.1_ASM1620025v1_genomic_JACQFA010000074.1_7	GCA_016234185.1_ASM1623418v1_genomic_JACRHA010000174.1_5	GCA_016201825.1_ASM1620182v1_genomic_JACQCD010000032.1_21	GCA_016201875.1_ASM1620187v1_genomic_JACQBY010000139.1_8	GCA_016194305.1_ASM1619430v1_genomic_JACQBW010000011.1_126	GCA_016178585.1_ASM1617858v1_genomic_JACOTA010000004.1_11	GCA_005239745.1_ASM523974v1_genomic_SBBL01000068.1_10	GCA_016195485.1_ASM1619548v1_genomic_JACPZM010000133.1_8		GCA_005239595.1_ASM523959v1_genomic_SBBT01000131.1_16	GCA_012960925.1_ASM1296092v1_genomic_DUAG01000011.1_98	GCA_945787655.1_FO.M.Nitrospirota.01.1_genomic_CALZIJ010000005.1_12	GCA_013151935.1_ASM1315193v1_genomic_JAADHI010000064.1_7	GCA_016200325.1_ASM1620032v1_genomic_JACQEZ010000015.1_37 GCA_016200325.1_ASM1620032v1_genomic_JACQEZ010000016.1_135	GCA_004297235.1_ASM429723v1_genomic_SCUR01000268.1_8 GCA_004297235.1_ASM429723v1_genomic_SCUR01000319.1_3	GCA_021651055.1_ASM2165105v1_genomic_JAJHOH010000001.1_2337 GCA_021651055.1_ASM2165105v1_genomic_JAJHOH010000001.1_3008	GCA_012184425.1_ASM1218442v1_genomic_VTOW01000002.1_292 GCA_012184425.1_ASM1218442v1_genomic_VTOW01000004.1_75		GCA_913046395.1_ERR599062_bin.35_MetaBAT_v2.12.1_MAG_genomic_CAJWSK010000014.1_13		SMAGOTU_12335_SRR5439720bin.122k141_5463591_41	SPIREOTU_01779409_k141_661683_38	SMAGOTU_05475_SRR11743028bin.40k141_3521406_9	GCA_005877505.1_ASM587750v1_genomic_VBOO01000062.1_11		SPIREOTU_01382232_k141_1164029_5		SPIREOTU_00549552_k141_385915_2		SMAGOTU_16524_SRR7042373rbin.2k141_696421_3	SPIREOTU_01606673_k141_173626_1		SMAGOTU_05284_SRR11742948bin.12k141_3202604_2
Complex I	NuoF	NADH-quinone oxidoreductase 2, subunit F	K00335	NITM1X.2_NITM1X.2_2934	NSAL.1_1751000002_1314 NSAL.1_1751000003_69	NITECO.1_NITECO.1_3208	NBOC.1_NBOC.1_1592 NBOC.1_NBOC.1_3628	NAM74.1_NAM74.1_2047 NAM74.1_NAM74.1_3000 NAM74.1_NAM74.1_4498	KamNS4_1_3645 KamNS4_1_700	NAM80.2_NAM80.2_2599 NAM80.2_NAM80.2_3971 NAM80.2_NAM80.2_926	NCAL.1_NCAL.1_3097 NCAL.1_NCAL.1_563	LUA16_NLUA.2_2829 LUA16_NLUA.2_4103	GCA_016201765.1_ASM1620176v1_genomic_JACQCE010000043.1_28	GCA_016194285.1_ASM1619428v1_genomic_JACQBZ010000015.1_48	GCA_016201865.1_ASM1620186v1_genomic_JACQCA010000027.1_28 GCA_016201865.1_ASM1620186v1_genomic_JACQCA010000088.1_29	GCA_919901335.1_Hainich-H32-bin115-1_genomic_CAKKOZ010000054.1_10 GCA_919901335.1_Hainich-H32-bin115-1_genomic_CAKKOZ010000096.1_7	GCA_016200255.1_ASM1620025v1_genomic_JACQFA010000074.1_6	GCA_016234185.1_ASM1623418v1_genomic_JACRHA010000019.1_1 GCA_016234185.1_ASM1623418v1_genomic_JACRHA010000113.1_19	GCA_016201825.1_ASM1620182v1_genomic_JACQCD010000032.1_20	GCA_016201875.1_ASM1620187v1_genomic_JACQBY010000139.1_9	GCA_016194305.1_ASM1619430v1_genomic_JACQBW010000011.1_127	GCA_016178585.1_ASM1617858v1_genomic_JACOTA010000004.1_10	GCA_005239745.1_ASM523974v1_genomic_SBBL01000018.1_32	GCA_016195485.1_ASM1619548v1_genomic_JACPZM010000069.1_10	GCA_005239925.1_ASM523992v1_genomic_SBBA01000108.1_6	GCA_005239595.1_ASM523959v1_genomic_SBBT01000131.1_15	GCA_012960925.1_ASM1296092v1_genomic_DUAG01000011.1_97	GCA_945787655.1_FO.M.Nitrospirota.01.1_genomic_CALZIJ010000005.1_11	GCA_013151935.1_ASM1315193v1_genomic_JAADHI010000064.1_8	GCA_016200325.1_ASM1620032v1_genomic_JACQEZ010000015.1_38 GCA_016200325.1_ASM1620032v1_genomic_JACQEZ010000016.1_134	GCA_004297235.1_ASM429723v1_genomic_SCUR01000268.1_7 GCA_004297235.1_ASM429723v1_genomic_SCUR01000319.1_2	GCA_021651055.1_ASM2165105v1_genomic_JAJHOH010000001.1_2338 GCA_021651055.1_ASM2165105v1_genomic_JAJHOH010000001.1_3007	GCA_012184425.1_ASM1218442v1_genomic_VTOW01000002.1_293 GCA_012184425.1_ASM1218442v1_genomic_VTOW01000004.1_76	GCA_015664745.1_ASM1566474v1_genomic_DQPQ01000084.1_25	GCA_913046395.1_ERR599062_bin.35_MetaBAT_v2.12.1_MAG_genomic_CAJWSK010000014.1_14	GCA_002726235.1_ASM272623v1_genomic_PBSN01000004.1_109	SMAGOTU_12335_SRR5439720bin.122k141_5463591_40	SPIREOTU_01779409_k141_661683_37	SMAGOTU_05475_SRR11743028bin.40k141_3521406_8	GCA_005877505.1_ASM587750v1_genomic_VBOO01000062.1_12		SPIREOTU_01382232_k141_1088031_2	SMAGOTU_08576_SRR2546428rbin.2k141_1701837_2 SMAGOTU_08576_SRR2546428rbin.2k141_2517182_8	SPIREOTU_00549552_k141_385915_3 SPIREOTU_00549552_k141_51904_3	GCA_005877565.1_ASM587756v1_genomic_VBOK01000004.1_8 GCA_005877565.1_ASM587756v1_genomic_VBOK01000093.1_7	SMAGOTU_16524_SRR7042373rbin.2k141_696421_2		SMAGOTU_02842_SRR10360617bin.1k141_1638108_4	SMAGOTU_05284_SRR11742948bin.12k141_3202604_3
Complex I	NuoG	NADH-quinone oxidoreductase 2, subunit G	K00336	NITM1X.2_NITM1X.2_2933	NSAL.1_1751000002_1313 NSAL.1_1751000003_68	NITECO.1_NITECO.1_3207	NBOC.1_NBOC.1_1591 NBOC.1_NBOC.1_3627	NAM74.1_NAM74.1_2048 NAM74.1_NAM74.1_3001 NAM74.1_NAM74.1_4497	KamNS4_1_3646	NAM80.2_NAM80.2_2598 NAM80.2_NAM80.2_3972	NCAL.1_NCAL.1_562	LUA16_NLUA.2_2830 LUA16_NLUA.2_4104	GCA_016201765.1_ASM1620176v1_genomic_JACQCE010000043.1_27	GCA_016194285.1_ASM1619428v1_genomic_JACQBZ010000015.1_49	GCA_016201865.1_ASM1620186v1_genomic_JACQCA010000027.1_29	GCA_919901335.1_Hainich-H32-bin115-1_genomic_CAKKOZ010000054.1_9	GCA_016200255.1_ASM1620025v1_genomic_JACQFA010000074.1_5	GCA_016234185.1_ASM1623418v1_genomic_JACRHA010000019.1_2 GCA_016234185.1_ASM1623418v1_genomic_JACRHA010000113.1_18	GCA_016201825.1_ASM1620182v1_genomic_JACQCD010000032.1_19	GCA_016201875.1_ASM1620187v1_genomic_JACQBY010000139.1_10	GCA_016194305.1_ASM1619430v1_genomic_JACQBW010000011.1_128	GCA_016178585.1_ASM1617858v1_genomic_JACOTA010000004.1_9	GCA_005239745.1_ASM523974v1_genomic_SBBL01000018.1_33	GCA_016195485.1_ASM1619548v1_genomic_JACPZM010000113.1_7	GCA_005239925.1_ASM523992v1_genomic_SBBA01000027.1_10	GCA_005239595.1_ASM523959v1_genomic_SBBT01000131.1_14	GCA_012960925.1_ASM1296092v1_genomic_DUAG01000011.1_96	GCA_945787655.1_FO.M.Nitrospirota.01.1_genomic_CALZIJ010000005.1_10	GCA_013151935.1_ASM1315193v1_genomic_JAADHI010000064.1_9	GCA_016200325.1_ASM1620032v1_genomic_JACQEZ010000015.1_39 GCA_016200325.1_ASM1620032v1_genomic_JACQEZ010000016.1_133	GCA_004297235.1_ASM429723v1_genomic_SCUR01000268.1_6 GCA_004297235.1_ASM429723v1_genomic_SCUR01000319.1_1	GCA_021651055.1_ASM2165105v1_genomic_JAJHOH010000001.1_2339 GCA_021651055.1_ASM2165105v1_genomic_JAJHOH010000001.1_3006	GCA_012184425.1_ASM1218442v1_genomic_VTOW01000002.1_294 GCA_012184425.1_ASM1218442v1_genomic_VTOW01000004.1_77	GCA_015664745.1_ASM1566474v1_genomic_DQPQ01000084.1_26	GCA_913046395.1_ERR599062_bin.35_MetaBAT_v2.12.1_MAG_genomic_CAJWSK010000014.1_15	GCA_002726235.1_ASM272623v1_genomic_PBSN01000004.1_110	SMAGOTU_12335_SRR5439720bin.122k141_5463591_39	SPIREOTU_01779409_k141_661683_36	SMAGOTU_05475_SRR11743028bin.40k141_3521406_7	GCA_005877505.1_ASM587750v1_genomic_VBOO01000242.1_5		SPIREOTU_01382232_k141_1088031_1	SMAGOTU_08576_SRR2546428rbin.2k141_1701837_1	SPIREOTU_00549552_k141_278899_1 SPIREOTU_00549552_k141_385915_4	GCA_005877565.1_ASM587756v1_genomic_VBOK01000093.1_8	SMAGOTU_16524_SRR7042373rbin.2k141_696421_1 SMAGOTU_16524_SRR7042373rbin.2k141_878880_6		SMAGOTU_02842_SRR10360617bin.1k141_1638108_3	SMAGOTU_05284_SRR11742948bin.12k141_3202604_4
Complex I	NuoH	NADH-quinone oxidoreductase 2, membrane subunit H	K00337	NITM1X.2_NITM1X.2_2932	NSAL.1_1751000002_1312 NSAL.1_1751000003_67	NITECO.1_NITECO.1_3206	NBOC.1_NBOC.1_1590 NBOC.1_NBOC.1_3626	NAM74.1_NAM74.1_2049 NAM74.1_NAM74.1_3002 NAM74.1_NAM74.1_4496	KamNS4_1_3647	NAM80.2_NAM80.2_2597 NAM80.2_NAM80.2_3973	NCAL.1_NCAL.1_561	LUA16_NLUA.2_2831 LUA16_NLUA.2_4105	GCA_016201765.1_ASM1620176v1_genomic_JACQCE010000043.1_26	GCA_016194285.1_ASM1619428v1_genomic_JACQBZ010000015.1_50	GCA_016201865.1_ASM1620186v1_genomic_JACQCA010000027.1_30	GCA_919901335.1_Hainich-H32-bin115-1_genomic_CAKKOZ010000054.1_8	GCA_016200255.1_ASM1620025v1_genomic_JACQFA010000074.1_4	GCA_016234185.1_ASM1623418v1_genomic_JACRHA010000019.1_3	GCA_016201825.1_ASM1620182v1_genomic_JACQCD010000032.1_18		GCA_016194305.1_ASM1619430v1_genomic_JACQBW010000011.1_129	GCA_016178585.1_ASM1617858v1_genomic_JACOTA010000004.1_8	GCA_005239745.1_ASM523974v1_genomic_SBBL01000018.1_34		GCA_005239925.1_ASM523992v1_genomic_SBBA01000009.1_4	GCA_005239595.1_ASM523959v1_genomic_SBBT01000131.1_13	GCA_012960925.1_ASM1296092v1_genomic_DUAG01000011.1_95	GCA_945787655.1_FO.M.Nitrospirota.01.1_genomic_CALZIJ010000005.1_9	GCA_013151935.1_ASM1315193v1_genomic_JAADHI010000064.1_10	GCA_016200325.1_ASM1620032v1_genomic_JACQEZ010000015.1_40 GCA_016200325.1_ASM1620032v1_genomic_JACQEZ010000016.1_132	GCA_004297235.1_ASM429723v1_genomic_SCUR01000051.1_28 GCA_004297235.1_ASM429723v1_genomic_SCUR01000268.1_5	GCA_021651055.1_ASM2165105v1_genomic_JAJHOH010000001.1_2340 GCA_021651055.1_ASM2165105v1_genomic_JAJHOH010000001.1_3005	GCA_012184425.1_ASM1218442v1_genomic_VTOW01000002.1_295 GCA_012184425.1_ASM1218442v1_genomic_VTOW01000004.1_78	GCA_015664745.1_ASM1566474v1_genomic_DQPQ01000084.1_27	GCA_913046395.1_ERR599062_bin.35_MetaBAT_v2.12.1_MAG_genomic_CAJWSK010000014.1_16	GCA_002726235.1_ASM272623v1_genomic_PBSN01000004.1_111	SMAGOTU_12335_SRR5439720bin.122k141_5463591_38	SPIREOTU_01779409_k141_661683_35	SMAGOTU_05475_SRR11743028bin.40k141_3521406_6	GCA_005877505.1_ASM587750v1_genomic_VBOO01000242.1_4				SPIREOTU_00549552_k141_278899_2	GCA_005877565.1_ASM587756v1_genomic_VBOK01000093.1_9	SMAGOTU_16524_SRR7042373rbin.2k141_878880_5		SMAGOTU_02842_SRR10360617bin.1k141_1638108_2	SMAGOTU_05284_SRR11742948bin.12k141_3202604_5
Complex I	NuoI	NADH-quinone oxidoreductase 2, subunit I	K00338	NITM1X.2_NITM1X.2_2931 NITM1X.2_NITM1X.2_3263	NSAL.1_1751000002_1311 NSAL.1_1751000002_1369 NSAL.1_1751000003_66	NITECO.1_NITECO.1_3205	NBOC.1_NBOC.1_1589 NBOC.1_NBOC.1_3625	NAM74.1_NAM74.1_2050 NAM74.1_NAM74.1_3003 NAM74.1_NAM74.1_4495	KamNS4_1_3648	NAM80.2_NAM80.2_2596 NAM80.2_NAM80.2_3974	NCAL.1_NCAL.1_560	LUA16_NLUA.2_2832 LUA16_NLUA.2_4106	GCA_016201765.1_ASM1620176v1_genomic_JACQCE010000043.1_25	GCA_016194285.1_ASM1619428v1_genomic_JACQBZ010000015.1_51	GCA_016201865.1_ASM1620186v1_genomic_JACQCA010000027.1_31	GCA_919901335.1_Hainich-H32-bin115-1_genomic_CAKKOZ010000054.1_7	GCA_016200255.1_ASM1620025v1_genomic_JACQFA010000074.1_3	GCA_016234185.1_ASM1623418v1_genomic_JACRHA010000019.1_4 GCA_016234185.1_ASM1623418v1_genomic_JACRHA010000113.1_17	GCA_016201825.1_ASM1620182v1_genomic_JACQCD010000032.1_17		GCA_016194305.1_ASM1619430v1_genomic_JACQBW010000011.1_130	GCA_016178585.1_ASM1617858v1_genomic_JACOTA010000004.1_7	GCA_005239745.1_ASM523974v1_genomic_SBBL01000115.1_21		GCA_005239925.1_ASM523992v1_genomic_SBBA01000009.1_3	GCA_005239595.1_ASM523959v1_genomic_SBBT01000131.1_12	GCA_012960925.1_ASM1296092v1_genomic_DUAG01000011.1_94	GCA_945787655.1_FO.M.Nitrospirota.01.1_genomic_CALZIJ010000005.1_8	GCA_013151935.1_ASM1315193v1_genomic_JAADHI010000064.1_11	GCA_016200325.1_ASM1620032v1_genomic_JACQEZ010000015.1_41 GCA_016200325.1_ASM1620032v1_genomic_JACQEZ010000016.1_131	GCA_004297235.1_ASM429723v1_genomic_SCUR01000051.1_27 GCA_004297235.1_ASM429723v1_genomic_SCUR01000268.1_4	GCA_021651055.1_ASM2165105v1_genomic_JAJHOH010000001.1_2341 GCA_021651055.1_ASM2165105v1_genomic_JAJHOH010000001.1_3004	GCA_012184425.1_ASM1218442v1_genomic_VTOW01000002.1_296 GCA_012184425.1_ASM1218442v1_genomic_VTOW01000004.1_79	GCA_015664745.1_ASM1566474v1_genomic_DQPQ01000084.1_28	GCA_913046395.1_ERR599062_bin.35_MetaBAT_v2.12.1_MAG_genomic_CAJWSK010000014.1_17	GCA_002726235.1_ASM272623v1_genomic_PBSN01000004.1_112	SMAGOTU_12335_SRR5439720bin.122k141_5463591_37	SPIREOTU_01779409_k141_661683_34	SMAGOTU_05475_SRR11743028bin.40k141_3521406_5	GCA_005877505.1_ASM587750v1_genomic_VBOO01000242.1_3				SPIREOTU_00549552_k141_278899_3	GCA_005877565.1_ASM587756v1_genomic_VBOK01000093.1_10	SMAGOTU_16524_SRR7042373rbin.2k141_878880_4		SMAGOTU_02842_SRR10360617bin.1k141_1638108_1	SMAGOTU_05284_SRR11742948bin.12k141_3202604_6
Complex I	NuoJ	NADH-quinone oxidoreductase 2, membrane subunit J	K00339	NITM1X.2_NITM1X.2_2930	NSAL.1_1751000002_1310 NSAL.1_1751000003_65	NITECO.1_NITECO.1_3204	NBOC.1_NBOC.1_1588 NBOC.1_NBOC.1_3624	NAM74.1_NAM74.1_2051 NAM74.1_NAM74.1_3004 NAM74.1_NAM74.1_4493	KamNS4_1_3649	NAM80.2_NAM80.2_2595 NAM80.2_NAM80.2_3975	NCAL.1_NCAL.1_559	LUA16_NLUA.2_2833 LUA16_NLUA.2_4107	GCA_016201765.1_ASM1620176v1_genomic_JACQCE010000043.1_24	GCA_016194285.1_ASM1619428v1_genomic_JACQBZ010000015.1_52	GCA_016201865.1_ASM1620186v1_genomic_JACQCA010000027.1_32	GCA_919901335.1_Hainich-H32-bin115-1_genomic_CAKKOZ010000054.1_6	GCA_016200255.1_ASM1620025v1_genomic_JACQFA010000074.1_2	GCA_016234185.1_ASM1623418v1_genomic_JACRHA010000019.1_5	GCA_016201825.1_ASM1620182v1_genomic_JACQCD010000032.1_16	GCA_016201875.1_ASM1620187v1_genomic_JACQBY010000155.1_5	GCA_016194305.1_ASM1619430v1_genomic_JACQBW010000011.1_131	GCA_016178585.1_ASM1617858v1_genomic_JACOTA010000004.1_6	GCA_005239745.1_ASM523974v1_genomic_SBBL01000115.1_20		GCA_005239925.1_ASM523992v1_genomic_SBBA01000009.1_2	GCA_005239595.1_ASM523959v1_genomic_SBBT01000131.1_11	GCA_012960925.1_ASM1296092v1_genomic_DUAG01000011.1_93		GCA_013151935.1_ASM1315193v1_genomic_JAADHI010000064.1_12	GCA_016200325.1_ASM1620032v1_genomic_JACQEZ010000015.1_42 GCA_016200325.1_ASM1620032v1_genomic_JACQEZ010000016.1_130	GCA_004297235.1_ASM429723v1_genomic_SCUR01000051.1_26 GCA_004297235.1_ASM429723v1_genomic_SCUR01000268.1_3	GCA_021651055.1_ASM2165105v1_genomic_JAJHOH010000001.1_2342 GCA_021651055.1_ASM2165105v1_genomic_JAJHOH010000001.1_3003	GCA_012184425.1_ASM1218442v1_genomic_VTOW01000002.1_297 GCA_012184425.1_ASM1218442v1_genomic_VTOW01000004.1_80	GCA_015664745.1_ASM1566474v1_genomic_DQPQ01000061.1_11	GCA_913046395.1_ERR599062_bin.35_MetaBAT_v2.12.1_MAG_genomic_CAJWSK010000013.1_56	GCA_002726235.1_ASM272623v1_genomic_PBSN01000025.1_3	SMAGOTU_12335_SRR5439720bin.122k141_5463591_36	SPIREOTU_01779409_k141_661683_33	SMAGOTU_05475_SRR11743028bin.40k141_3521406_4	GCA_005877505.1_ASM587750v1_genomic_VBOO01000242.1_2				SPIREOTU_00549552_k141_278899_4	GCA_005877565.1_ASM587756v1_genomic_VBOK01000093.1_11	SMAGOTU_16524_SRR7042373rbin.2k141_878880_3			SMAGOTU_05284_SRR11742948bin.12k141_3202604_7
Complex I	NuoK	NADH-quinone oxidoreductase 2, membrane subunit K	K00340	NITM1X.2_NITM1X.2_2929	NSAL.1_1751000002_1309 NSAL.1_1751000003_64	NITECO.1_NITECO.1_3203	NBOC.1_NBOC.1_1587 NBOC.1_NBOC.1_3622	NAM74.1_NAM74.1_3005 NAM74.1_NAM74.1_4492	KamNS4_1_3650	NAM80.2_NAM80.2_2594 NAM80.2_NAM80.2_3976	NCAL.1_NCAL.1_558	LUA16_NLUA.2_2834 LUA16_NLUA.2_4108	GCA_016201765.1_ASM1620176v1_genomic_JACQCE010000043.1_23	GCA_016194285.1_ASM1619428v1_genomic_JACQBZ010000015.1_53	GCA_016201865.1_ASM1620186v1_genomic_JACQCA010000027.1_33	GCA_919901335.1_Hainich-H32-bin115-1_genomic_CAKKOZ010000054.1_5	GCA_016200255.1_ASM1620025v1_genomic_JACQFA010000074.1_1	GCA_016234185.1_ASM1623418v1_genomic_JACRHA010000108.1_1	GCA_016201825.1_ASM1620182v1_genomic_JACQCD010000032.1_15	GCA_016201875.1_ASM1620187v1_genomic_JACQBY010000155.1_4	GCA_016194305.1_ASM1619430v1_genomic_JACQBW010000011.1_132	GCA_016178585.1_ASM1617858v1_genomic_JACOTA010000004.1_5			GCA_005239925.1_ASM523992v1_genomic_SBBA01000009.1_1	GCA_005239595.1_ASM523959v1_genomic_SBBT01000131.1_10	GCA_012960925.1_ASM1296092v1_genomic_DUAG01000011.1_92	GCA_945787655.1_FO.M.Nitrospirota.01.1_genomic_CALZIJ010000005.1_5	GCA_013151935.1_ASM1315193v1_genomic_JAADHI010000064.1_13	GCA_016200325.1_ASM1620032v1_genomic_JACQEZ010000015.1_43 GCA_016200325.1_ASM1620032v1_genomic_JACQEZ010000016.1_129	GCA_004297235.1_ASM429723v1_genomic_SCUR01000051.1_25 GCA_004297235.1_ASM429723v1_genomic_SCUR01000268.1_2	GCA_021651055.1_ASM2165105v1_genomic_JAJHOH010000001.1_2343 GCA_021651055.1_ASM2165105v1_genomic_JAJHOH010000001.1_3002	GCA_012184425.1_ASM1218442v1_genomic_VTOW01000004.1_81	GCA_015664745.1_ASM1566474v1_genomic_DQPQ01000061.1_12	GCA_913046395.1_ERR599062_bin.35_MetaBAT_v2.12.1_MAG_genomic_CAJWSK010000013.1_57	GCA_002726235.1_ASM272623v1_genomic_PBSN01000025.1_2	SMAGOTU_12335_SRR5439720bin.122k141_5463591_35	SPIREOTU_01779409_k141_661683_32	SMAGOTU_05475_SRR11743028bin.40k141_3521406_3	GCA_005877505.1_ASM587750v1_genomic_VBOO01000242.1_1				SPIREOTU_00549552_k141_278899_5	GCA_005877565.1_ASM587756v1_genomic_VBOK01000093.1_12	SMAGOTU_16524_SRR7042373rbin.2k141_878880_2			SMAGOTU_05284_SRR11742948bin.12k141_3202604_8
Complex I	NuoL	NADH-quinone oxidoreductase 2, membrane subunit L	K00341	NITM1X.2_NITM1X.2_2928 NITM1X.2_NITM1X.2_313	NSAL.1_1751000001_282 NSAL.1_1751000002_1308 NSAL.1_1751000003_63	NITECO.1_NITECO.1_302 NITECO.1_NITECO.1_3202	NBOC.1_NBOC.1_1586 NBOC.1_NBOC.1_3621	NAM74.1_NAM74.1_2053 NAM74.1_NAM74.1_3006 NAM74.1_NAM74.1_4491	KamNS4_1_3653 KamNS4_1_873	NAM80.2_NAM80.2_2593 NAM80.2_NAM80.2_3977	NCAL.1_NCAL.1_557	LUA16_NLUA.2_2835 LUA16_NLUA.2_4109	GCA_016201765.1_ASM1620176v1_genomic_JACQCE010000043.1_22	GCA_016194285.1_ASM1619428v1_genomic_JACQBZ010000015.1_54		GCA_919901335.1_Hainich-H32-bin115-1_genomic_CAKKOZ010000054.1_4		GCA_016234185.1_ASM1623418v1_genomic_JACRHA010000108.1_2	GCA_016201825.1_ASM1620182v1_genomic_JACQCD010000032.1_14	GCA_016201875.1_ASM1620187v1_genomic_JACQBY010000155.1_3	GCA_016194305.1_ASM1619430v1_genomic_JACQBW010000011.1_133	GCA_016178585.1_ASM1617858v1_genomic_JACOTA010000004.1_4					GCA_012960925.1_ASM1296092v1_genomic_DUAG01000011.1_91		GCA_013151935.1_ASM1315193v1_genomic_JAADHI010000064.1_16	GCA_016200325.1_ASM1620032v1_genomic_JACQEZ010000015.1_44 GCA_016200325.1_ASM1620032v1_genomic_JACQEZ010000016.1_128	GCA_004297235.1_ASM429723v1_genomic_SCUR01000051.1_24 GCA_004297235.1_ASM429723v1_genomic_SCUR01000268.1_1	GCA_021651055.1_ASM2165105v1_genomic_JAJHOH010000001.1_2344 GCA_021651055.1_ASM2165105v1_genomic_JAJHOH010000001.1_3001	GCA_012184425.1_ASM1218442v1_genomic_VTOW01000002.1_299	GCA_015664745.1_ASM1566474v1_genomic_DQPQ01000061.1_15			SMAGOTU_12335_SRR5439720bin.122k141_5463591_34	SPIREOTU_01779409_k141_661683_31	SMAGOTU_05475_SRR11743028bin.40k141_3521406_2	GCA_005877505.1_ASM587750v1_genomic_VBOO01000008.1_8				SPIREOTU_00549552_k141_278899_6		SMAGOTU_16524_SRR7042373rbin.2k141_1256200_6			SMAGOTU_05284_SRR11742948bin.12k141_3202604_9
Complex I	NuoM	NADH-quinone oxidoreductase 2, membrane subunit M	K00342	NITM1X.2_NITM1X.2_2927 NITM1X.2_NITM1X.2_312	NSAL.1_1751000001_283 NSAL.1_1751000002_1307 NSAL.1_1751000003_62	NITECO.1_NITECO.1_304 NITECO.1_NITECO.1_3201	NBOC.1_NBOC.1_1585 NBOC.1_NBOC.1_3620	NAM74.1_NAM74.1_2054 NAM74.1_NAM74.1_3007 NAM74.1_NAM74.1_4490	KamNS4_1_3654 KamNS4_1_872	NAM80.2_NAM80.2_2592 NAM80.2_NAM80.2_3978	NCAL.1_NCAL.1_556	LUA16_NLUA.2_2836 LUA16_NLUA.2_4110	GCA_016201765.1_ASM1620176v1_genomic_JACQCE010000043.1_21	GCA_016194285.1_ASM1619428v1_genomic_JACQBZ010000015.1_55		GCA_919901335.1_Hainich-H32-bin115-1_genomic_CAKKOZ010000054.1_3	GCA_016200255.1_ASM1620025v1_genomic_JACQFA010000093.1_4	GCA_016234185.1_ASM1623418v1_genomic_JACRHA010000108.1_3	GCA_016201825.1_ASM1620182v1_genomic_JACQCD010000032.1_13	GCA_016201875.1_ASM1620187v1_genomic_JACQBY010000155.1_2	GCA_016194305.1_ASM1619430v1_genomic_JACQBW010000011.1_135	GCA_016178585.1_ASM1617858v1_genomic_JACOTA010000004.1_3	GCA_005239745.1_ASM523974v1_genomic_SBBL01000082.1_1	GCA_016195485.1_ASM1619548v1_genomic_JACPZM010000028.1_6		GCA_005239595.1_ASM523959v1_genomic_SBBT01000131.1_6	GCA_012960925.1_ASM1296092v1_genomic_DUAG01000011.1_87 GCA_012960925.1_ASM1296092v1_genomic_DUAG01000072.1_2		GCA_013151935.1_ASM1315193v1_genomic_JAADHI010000064.1_17	GCA_016200325.1_ASM1620032v1_genomic_JACQEZ010000015.1_45 GCA_016200325.1_ASM1620032v1_genomic_JACQEZ010000016.1_127	GCA_004297235.1_ASM429723v1_genomic_SCUR01000051.1_23 GCA_004297235.1_ASM429723v1_genomic_SCUR01000093.1_2	GCA_021651055.1_ASM2165105v1_genomic_JAJHOH010000001.1_2345 GCA_021651055.1_ASM2165105v1_genomic_JAJHOH010000001.1_3000	GCA_012184425.1_ASM1218442v1_genomic_VTOW01000002.1_300 GCA_012184425.1_ASM1218442v1_genomic_VTOW01000004.1_83	GCA_015664745.1_ASM1566474v1_genomic_DQPQ01000061.1_16 GCA_015664745.1_ASM1566474v1_genomic_DQPQ01000078.1_2	GCA_913046395.1_ERR599062_bin.35_MetaBAT_v2.12.1_MAG_genomic_CAJWSK010000016.1_4	GCA_002726235.1_ASM272623v1_genomic_PBSN01000003.1_4 GCA_002726235.1_ASM272623v1_genomic_PBSN01000015.1_2 GCA_002726235.1_ASM272623v1_genomic_PBSN01000022.1_24	SMAGOTU_12335_SRR5439720bin.122k141_5463591_33	SPIREOTU_01779409_k141_661683_30	SMAGOTU_05475_SRR11743028bin.40k141_3521406_1	GCA_005877505.1_ASM587750v1_genomic_VBOO01000008.1_7				SPIREOTU_00549552_k141_278899_7		SMAGOTU_16524_SRR7042373rbin.2k141_1256200_5
Complex I	NuoN	NADH-quinone oxidoreductase 2, membrane subunit N	K00343	NITM1X.2_NITM1X.2_2926	NSAL.1_1751000002_1306 NSAL.1_1751000003_61	NITECO.1_NITECO.1_3200	NBOC.1_NBOC.1_1584 NBOC.1_NBOC.1_3619	NAM74.1_NAM74.1_2055 NAM74.1_NAM74.1_3008 NAM74.1_NAM74.1_4489	KamNS4_1_3655	NAM80.2_NAM80.2_2591 NAM80.2_NAM80.2_3979	NCAL.1_NCAL.1_555	LUA16_NLUA.2_2837 LUA16_NLUA.2_4111	GCA_016201765.1_ASM1620176v1_genomic_JACQCE010000043.1_20	GCA_016194285.1_ASM1619428v1_genomic_JACQBZ010000015.1_56	GCA_016201865.1_ASM1620186v1_genomic_JACQCA010000027.1_35	GCA_919901335.1_Hainich-H32-bin115-1_genomic_CAKKOZ010000054.1_2	GCA_016200255.1_ASM1620025v1_genomic_JACQFA010000093.1_2	GCA_016234185.1_ASM1623418v1_genomic_JACRHA010000108.1_4	GCA_016201825.1_ASM1620182v1_genomic_JACQCD010000032.1_12	GCA_016201875.1_ASM1620187v1_genomic_JACQBY010000155.1_1	GCA_016194305.1_ASM1619430v1_genomic_JACQBW010000011.1_136		GCA_005239745.1_ASM523974v1_genomic_SBBL01000082.1_2		GCA_005239925.1_ASM523992v1_genomic_SBBA01000212.1_4	GCA_005239595.1_ASM523959v1_genomic_SBBT01000131.1_5	GCA_012960925.1_ASM1296092v1_genomic_DUAG01000011.1_86 GCA_012960925.1_ASM1296092v1_genomic_DUAG01000072.1_3		GCA_013151935.1_ASM1315193v1_genomic_JAADHI010000064.1_18	GCA_016200325.1_ASM1620032v1_genomic_JACQEZ010000015.1_46 GCA_016200325.1_ASM1620032v1_genomic_JACQEZ010000016.1_126	GCA_004297235.1_ASM429723v1_genomic_SCUR01000051.1_22 GCA_004297235.1_ASM429723v1_genomic_SCUR01000093.1_3	GCA_021651055.1_ASM2165105v1_genomic_JAJHOH010000001.1_2346 GCA_021651055.1_ASM2165105v1_genomic_JAJHOH010000001.1_2999	GCA_012184425.1_ASM1218442v1_genomic_VTOW01000002.1_301 GCA_012184425.1_ASM1218442v1_genomic_VTOW01000004.1_84	GCA_015664745.1_ASM1566474v1_genomic_DQPQ01000061.1_17	GCA_913046395.1_ERR599062_bin.35_MetaBAT_v2.12.1_MAG_genomic_CAJWSK010000016.1_5	GCA_002726235.1_ASM272623v1_genomic_PBSN01000003.1_5	SMAGOTU_12335_SRR5439720bin.122k141_5463591_32	SPIREOTU_01779409_k141_661683_29	SMAGOTU_05475_SRR11743028bin.40k141_3079473_42	GCA_005877505.1_ASM587750v1_genomic_VBOO01000008.1_6	GCA_005877855.1_ASM587785v1_genomic_VBOF01000012.1_16	SPIREOTU_01382232_k141_856183_10		SPIREOTU_00549552_k141_278899_8	GCA_005877565.1_ASM587756v1_genomic_VBOK01000232.1_1	SMAGOTU_16524_SRR7042373rbin.2k141_1256200_4
Complex I	NqrA	Na(+)-translocating NADH-quinone reductase subunit A	K00346	NITM1X.2_NITM1X.2_898	NSAL.1_1751000004_1213
Complex I	NqrB	Na(+)-translocating NADH-quinone reductase subunit B	K00347	NITM1X.2_NITM1X.2_899	NSAL.1_1751000004_1214
Complex I	NqrC	Na(+)-translocating NADH-quinone reductase subunit C	K00348	NITM1X.2_NITM1X.2_900	NSAL.1_1751000004_1215
Complex I	NqrD	Na(+)-translocating NADH-quinone reductase subunit D	K00349	NITM1X.2_NITM1X.2_901	NSAL.1_1751000004_1216
Complex I	NqrE	Na(+)-translocating NADH-quinone reductase subunit E	K00350	NITM1X.2_NITM1X.2_902	NSAL.1_1751000004_1217
Complex I	NqrF	Na(+)-translocating NADH-quinone reductase subunit F	K00351	NITM1X.2_NITM1X.2_903	NSAL.1_1751000004_1218
Complex II	SdhA	Succinate dehydrogenase/fumarate reductase, flavoprotein subunit	K00239	NITM1X.2_NITM1X.2_1186	NSAL.1_1751000002_1638	NITECO.1_NITECO.1_1270						LUA16_NLUA.2_174																						GCA_015664745.1_ASM1566474v1_genomic_DQPQ01000136.1_7	GCA_913046395.1_ERR599062_bin.35_MetaBAT_v2.12.1_MAG_genomic_CAJWSK010000014.1_30	GCA_002726235.1_ASM272623v1_genomic_PBSN01000004.1_127		SPIREOTU_01779409_k141_661683_3
Complex II	SdhB	Succinate dehydrogenase/fumarate reductase, Fe-S protein subunit	K00240	NITM1X.2_NITM1X.2_1185	NSAL.1_1751000002_1639	NITECO.1_NITECO.1_1269																												GCA_015664745.1_ASM1566474v1_genomic_DQPQ01000136.1_8	GCA_913046395.1_ERR599062_bin.35_MetaBAT_v2.12.1_MAG_genomic_CAJWSK010000014.1_31	GCA_002726235.1_ASM272623v1_genomic_PBSN01000004.1_128										SMAGOTU_16524_SRR7042373rbin.2k141_1165863_1 SMAGOTU_16524_SRR7042373rbin.2k141_966341_1
Complex II	SdhC	succinate dehydrogenase/fumarate reductase 1, cytochrome b558 subunit	K00241									LUA16_NLUA.2_173
Complex II	SdhE	Succinate dehydrogenase/fumarate reductase, subunit C	K00241	NITM1X.2_NITM1X.2_1184	NSAL.1_1751000002_1640	NITECO.1_NITECO.1_1268																												GCA_015664745.1_ASM1566474v1_genomic_DQPQ01000136.1_9	GCA_913046395.1_ERR599062_bin.35_MetaBAT_v2.12.1_MAG_genomic_CAJWSK010000014.1_32	GCA_002726235.1_ASM272623v1_genomic_PBSN01000004.1_129
Complex III	PetB	putative Cytochrome b/b6 domain-containing protein	K02635				NBOC.1_NBOC.1_1565		KamNS4_1_3022	NAM80.2_NAM80.2_3203	NCAL.1_NCAL.1_1434	LUA16_NLUA.2_3370				GCA_919901335.1_Hainich-H32-bin115-1_genomic_CAKKOZ010000016.1_10		GCA_016234185.1_ASM1623418v1_genomic_JACRHA010000025.1_11 GCA_016234185.1_ASM1623418v1_genomic_JACRHA010000025.1_12	GCA_016201825.1_ASM1620182v1_genomic_JACQCD010000134.1_4 GCA_016201825.1_ASM1620182v1_genomic_JACQCD010000134.1_5	GCA_016201875.1_ASM1620187v1_genomic_JACQBY010000003.1_16 GCA_016201875.1_ASM1620187v1_genomic_JACQBY010000003.1_17	GCA_016194305.1_ASM1619430v1_genomic_JACQBW010000017.1_14 GCA_016194305.1_ASM1619430v1_genomic_JACQBW010000017.1_15	GCA_016178585.1_ASM1617858v1_genomic_JACOTA010000019.1_19 GCA_016178585.1_ASM1617858v1_genomic_JACOTA010000019.1_20		GCA_016195485.1_ASM1619548v1_genomic_JACPZM010000070.1_8 GCA_016195485.1_ASM1619548v1_genomic_JACPZM010000070.1_9	GCA_005239925.1_ASM523992v1_genomic_SBBA01000059.1_3 GCA_005239925.1_ASM523992v1_genomic_SBBA01000059.1_4	GCA_005239595.1_ASM523959v1_genomic_SBBT01000198.1_4 GCA_005239595.1_ASM523959v1_genomic_SBBT01000198.1_5	GCA_012960925.1_ASM1296092v1_genomic_DUAG01000003.1_39 GCA_012960925.1_ASM1296092v1_genomic_DUAG01000003.1_40	GCA_945787655.1_FO.M.Nitrospirota.01.1_genomic_CALZIJ010000052.1_11 GCA_945787655.1_FO.M.Nitrospirota.01.1_genomic_CALZIJ010000052.1_12	GCA_013151935.1_ASM1315193v1_genomic_JAADHI010000109.1_12 GCA_013151935.1_ASM1315193v1_genomic_JAADHI010000109.1_13	GCA_016200325.1_ASM1620032v1_genomic_JACQEZ010000015.1_10 GCA_016200325.1_ASM1620032v1_genomic_JACQEZ010000015.1_11		GCA_021651055.1_ASM2165105v1_genomic_JAJHOH010000001.1_1038 GCA_021651055.1_ASM2165105v1_genomic_JAJHOH010000001.1_3033 GCA_021651055.1_ASM2165105v1_genomic_JAJHOH010000001.1_3034	GCA_012184425.1_ASM1218442v1_genomic_VTOW01000002.1_266 GCA_012184425.1_ASM1218442v1_genomic_VTOW01000002.1_267 GCA_012184425.1_ASM1218442v1_genomic_VTOW01000002.1_793										SMAGOTU_08576_SRR2546428rbin.2k141_207919_4					SMAGOTU_02842_SRR10360617bin.1k141_1399651_4
Complex III	PetC	putative Cytochrome b6-f complex iron-sulfur subunit	K02636				NBOC.1_NBOC.1_1564		KamNS4_1_3023	NAM80.2_NAM80.2_3204	NCAL.1_NCAL.1_1433	LUA16_NLUA.2_3371				GCA_919901335.1_Hainich-H32-bin115-1_genomic_CAKKOZ010000016.1_9		GCA_016234185.1_ASM1623418v1_genomic_JACRHA010000025.1_13	GCA_016201825.1_ASM1620182v1_genomic_JACQCD010000134.1_6	GCA_016201875.1_ASM1620187v1_genomic_JACQBY010000003.1_18	GCA_016194305.1_ASM1619430v1_genomic_JACQBW010000017.1_13	GCA_016178585.1_ASM1617858v1_genomic_JACOTA010000019.1_18	GCA_005239745.1_ASM523974v1_genomic_SBBL01000116.1_2	GCA_016195485.1_ASM1619548v1_genomic_JACPZM010000070.1_11	GCA_005239925.1_ASM523992v1_genomic_SBBA01000059.1_2	GCA_005239595.1_ASM523959v1_genomic_SBBT01000198.1_6	GCA_012960925.1_ASM1296092v1_genomic_DUAG01000003.1_38	GCA_945787655.1_FO.M.Nitrospirota.01.1_genomic_CALZIJ010000052.1_13	GCA_013151935.1_ASM1315193v1_genomic_JAADHI010000109.1_14	GCA_016200325.1_ASM1620032v1_genomic_JACQEZ010000015.1_12	GCA_004297235.1_ASM429723v1_genomic_SCUR01000385.1_7	GCA_021651055.1_ASM2165105v1_genomic_JAJHOH010000001.1_3032	GCA_012184425.1_ASM1218442v1_genomic_VTOW01000002.1_268							GCA_005877505.1_ASM587750v1_genomic_VBOO01000047.1_3			SMAGOTU_08576_SRR2546428rbin.2k141_207919_3					SMAGOTU_02842_SRR10360617bin.1k141_1399651_3
Complex III	QcrA	putative quinol-cytochrome c reductase 3, iron-sulfur subunit (Rieske iron-sulfur protein)	K03886	NITM1X.2_NITM1X.2_2981 NITM1X.2_NITM1X.2_401 NITM1X.2_NITM1X.2_492	NSAL.1_1751000001_122 NSAL.1_1751000001_199	NITECO.1_NITECO.1_3424 NITECO.1_NITECO.1_398	NBOC.1_NBOC.1_2538 NBOC.1_NBOC.1_3373	NAM74.1_NAM74.1_1257 NAM74.1_NAM74.1_2063 NAM74.1_NAM74.1_3496 NAM74.1_NAM74.1_3769	KamNS4_1_1060 KamNS4_1_535 KamNS4_1_992	NAM80.2_NAM80.2_3732 NAM80.2_NAM80.2_680	NCAL.1_NCAL.1_1005 NCAL.1_NCAL.1_754	LUA16_NLUA.2_1776 LUA16_NLUA.2_3905 LUA16_NLUA.2_745	GCA_016201765.1_ASM1620176v1_genomic_JACQCE010000062.1_48	GCA_016194285.1_ASM1619428v1_genomic_JACQBZ010000013.1_22 GCA_016194285.1_ASM1619428v1_genomic_JACQBZ010000091.1_3	GCA_016201865.1_ASM1620186v1_genomic_JACQCA010000034.1_16 GCA_016201865.1_ASM1620186v1_genomic_JACQCA010000054.1_20	GCA_919901335.1_Hainich-H32-bin115-1_genomic_CAKKOZ010000034.1_22	GCA_016200255.1_ASM1620025v1_genomic_JACQFA010000008.1_49 GCA_016200255.1_ASM1620025v1_genomic_JACQFA010000027.1_20	GCA_016234185.1_ASM1623418v1_genomic_JACRHA010000052.1_20	GCA_016201825.1_ASM1620182v1_genomic_JACQCD010000053.1_3	GCA_016201875.1_ASM1620187v1_genomic_JACQBY010000184.1_11	GCA_016194305.1_ASM1619430v1_genomic_JACQBW010000007.1_4	GCA_016178585.1_ASM1617858v1_genomic_JACOTA010000070.1_10									GCA_004297235.1_ASM429723v1_genomic_SCUR01000089.1_2 GCA_004297235.1_ASM429723v1_genomic_SCUR01000130.1_11 GCA_004297235.1_ASM429723v1_genomic_SCUR01000260.1_3	GCA_021651055.1_ASM2165105v1_genomic_JAJHOH010000001.1_1037 GCA_021651055.1_ASM2165105v1_genomic_JAJHOH010000001.1_881	GCA_012184425.1_ASM1218442v1_genomic_VTOW01000001.1_1733 GCA_012184425.1_ASM1218442v1_genomic_VTOW01000002.1_792	GCA_015664745.1_ASM1566474v1_genomic_DQPQ01000092.1_35	GCA_913046395.1_ERR599062_bin.35_MetaBAT_v2.12.1_MAG_genomic_CAJWSK010000020.1_43	GCA_002726235.1_ASM272623v1_genomic_PBSN01000007.1_107	SMAGOTU_12335_SRR5439720bin.122k141_3573076_57 SMAGOTU_12335_SRR5439720bin.122k141_9118659_9	SPIREOTU_01779409_k141_391498_16	SMAGOTU_05475_SRR11743028bin.40k141_3078936_5 SMAGOTU_05475_SRR11743028bin.40k141_4212296_22		GCA_005877855.1_ASM587785v1_genomic_VBOF01000055.1_21 GCA_005877855.1_ASM587785v1_genomic_VBOF01000075.1_15			SPIREOTU_00549552_k141_95524_2	GCA_005877565.1_ASM587756v1_genomic_VBOK01000012.1_5 GCA_005877565.1_ASM587756v1_genomic_VBOK01000075.1_8		SPIREOTU_01606673_k141_112332_2	SMAGOTU_02842_SRR10360617bin.1k141_178674_3
Complex III	QcrB	cytochrome b N-terminal domain-containing protein	K03887	NITM1X.2_NITM1X.2_400	NSAL.1_1751000001_200	NITECO.1_NITECO.1_3425								GCA_016194285.1_ASM1619428v1_genomic_JACQBZ010000091.1_4
Complex III	QcrBC	quinol-cytochrome c reductase 3, fused cytochrome b/c subunit	K00412	NITM1X.2_NITM1X.2_2980 NITM1X.2_NITM1X.2_493	NSAL.1_1751000001_121	NITECO.1_NITECO.1_399	NBOC.1_NBOC.1_2536 NBOC.1_NBOC.1_3372	NAM74.1_NAM74.1_1258 NAM74.1_NAM74.1_2062 NAM74.1_NAM74.1_3495 NAM74.1_NAM74.1_3768	KamNS4_1_1061 KamNS4_1_532 KamNS4_1_991	NAM80.2_NAM80.2_3731 NAM80.2_NAM80.2_681	NCAL.1_NCAL.1_1006 NCAL.1_NCAL.1_757	LUA16_NLUA.2_1777 LUA16_NLUA.2_3904 LUA16_NLUA.2_746	GCA_016201765.1_ASM1620176v1_genomic_JACQCE010000062.1_47	GCA_016194285.1_ASM1619428v1_genomic_JACQBZ010000013.1_21	GCA_016201865.1_ASM1620186v1_genomic_JACQCA010000034.1_15 GCA_016201865.1_ASM1620186v1_genomic_JACQCA010000054.1_21	GCA_919901335.1_Hainich-H32-bin115-1_genomic_CAKKOZ010000034.1_23	GCA_016200255.1_ASM1620025v1_genomic_JACQFA010000008.1_48 GCA_016200255.1_ASM1620025v1_genomic_JACQFA010000027.1_21	GCA_016234185.1_ASM1623418v1_genomic_JACRHA010000052.1_19	GCA_016201825.1_ASM1620182v1_genomic_JACQCD010000053.1_2	GCA_016201875.1_ASM1620187v1_genomic_JACQBY010000184.1_12	GCA_016194305.1_ASM1619430v1_genomic_JACQBW010000007.1_3	GCA_016178585.1_ASM1617858v1_genomic_JACOTA010000070.1_11									GCA_004297235.1_ASM429723v1_genomic_SCUR01000089.1_3 GCA_004297235.1_ASM429723v1_genomic_SCUR01000130.1_12 GCA_004297235.1_ASM429723v1_genomic_SCUR01000260.1_4 GCA_004297235.1_ASM429723v1_genomic_SCUR01000385.1_5 GCA_004297235.1_ASM429723v1_genomic_SCUR01000385.1_6	GCA_021651055.1_ASM2165105v1_genomic_JAJHOH010000001.1_882	GCA_012184425.1_ASM1218442v1_genomic_VTOW01000001.1_1732	GCA_015664745.1_ASM1566474v1_genomic_DQPQ01000092.1_36	GCA_913046395.1_ERR599062_bin.35_MetaBAT_v2.12.1_MAG_genomic_CAJWSK010000020.1_44	GCA_002726235.1_ASM272623v1_genomic_PBSN01000007.1_108	SMAGOTU_12335_SRR5439720bin.122k141_3573076_56	SPIREOTU_01779409_k141_391498_15	SMAGOTU_05475_SRR11743028bin.40k141_3078936_4 SMAGOTU_05475_SRR11743028bin.40k141_4212296_21	GCA_005877505.1_ASM587750v1_genomic_VBOO01000047.1_4	GCA_005877855.1_ASM587785v1_genomic_VBOF01000055.1_22 GCA_005877855.1_ASM587785v1_genomic_VBOF01000075.1_16		SMAGOTU_08576_SRR2546428rbin.2k141_1389907_1	SPIREOTU_00549552_k141_95524_3	GCA_005877565.1_ASM587756v1_genomic_VBOK01000012.1_6 GCA_005877565.1_ASM587756v1_genomic_VBOK01000075.1_7		SPIREOTU_01606673_k141_112332_3	SMAGOTU_02842_SRR10360617bin.1k141_178674_2
Complex III	QcrC	putative quinol-cytochrome c reductase 3, cytochrome c subunit	K19713					NAM74.1_NAM74.1_3492		NAM80.2_NAM80.2_683		LUA16_NLUA.2_1778 LUA16_NLUA.2_747					GCA_016200255.1_ASM1620025v1_genomic_JACQFA010000027.1_19	GCA_016234185.1_ASM1623418v1_genomic_JACRHA010000052.1_18					GCA_005239745.1_ASM523974v1_genomic_SBBL01000116.1_4							GCA_016200325.1_ASM1620032v1_genomic_JACQEZ010000015.1_14		GCA_021651055.1_ASM2165105v1_genomic_JAJHOH010000001.1_883
Complex III	ActA	putative menaquinone oxidoreductase complex ACIII, pentahaem cytochrome c subunit			NSAL.1_1751000002_1328		NBOC.1_NBOC.1_1519			NAM80.2_NAM80.2_2775																		GCA_945787655.1_FO.M.Nitrospirota.01.1_genomic_CALZIJ010000006.1_4		GCA_016200325.1_ASM1620032v1_genomic_JACQEZ010000014.1_150	GCA_004297235.1_ASM429723v1_genomic_SCUR01000221.1_9	GCA_021651055.1_ASM2165105v1_genomic_JAJHOH010000001.1_939	GCA_012184425.1_ASM1218442v1_genomic_VTOW01000001.1_1650
Complex III	ActB	putative menaquinone oxidoreductase complex ACIII, molybdopterin-binding-like subunit			NSAL.1_1751000002_1329		NBOC.1_NBOC.1_1518			NAM80.2_NAM80.2_2776																		GCA_945787655.1_FO.M.Nitrospirota.01.1_genomic_CALZIJ010000006.1_3		GCA_016200325.1_ASM1620032v1_genomic_JACQEZ010000014.1_151	GCA_004297235.1_ASM429723v1_genomic_SCUR01000221.1_10	GCA_021651055.1_ASM2165105v1_genomic_JAJHOH010000001.1_938	GCA_012184425.1_ASM1218442v1_genomic_VTOW01000001.1_1651
Complex III	ActC	putative menaquinol oxidoreductase complex ACIII, iron-sulfur cluster-binding subunit			NSAL.1_1751000002_1330		NBOC.1_NBOC.1_1517			NAM80.2_NAM80.2_2777																		GCA_945787655.1_FO.M.Nitrospirota.01.1_genomic_CALZIJ010000006.1_3		GCA_016200325.1_ASM1620032v1_genomic_JACQEZ010000014.1_152	GCA_004297235.1_ASM429723v1_genomic_SCUR01000221.1_11	GCA_021651055.1_ASM2165105v1_genomic_JAJHOH010000001.1_937	GCA_012184425.1_ASM1218442v1_genomic_VTOW01000001.1_1652
Complex III	ActD	putative Menaquinol oxidoreductase complex ACIII DUF3341 subunit			NSAL.1_1751000002_1332		NBOC.1_NBOC.1_1515			NAM80.2_NAM80.2_2779																				GCA_016200325.1_ASM1620032v1_genomic_JACQEZ010000014.1_154	GCA_004297235.1_ASM429723v1_genomic_SCUR01000221.1_13	GCA_021651055.1_ASM2165105v1_genomic_JAJHOH010000001.1_935	GCA_012184425.1_ASM1218442v1_genomic_VTOW01000001.1_1654
Complex III	ActE	putative Menaquinol oxidoreductase complex ACIII, monohaem cytochrome c			NSAL.1_1751000002_1333																											GCA_021651055.1_ASM2165105v1_genomic_JAJHOH010000001.1_934	GCA_012184425.1_ASM1218442v1_genomic_VTOW01000001.1_1655
Complex III	QcrD	menaquinol oxidoreductase complex ACIII, menaquinol-binding membrane protein subunit			NSAL.1_1751000002_1331		NBOC.1_NBOC.1_1516			NAM80.2_NAM80.2_2778																		GCA_945787655.1_FO.M.Nitrospirota.01.1_genomic_CALZIJ010000006.1_2		GCA_016200325.1_ASM1620032v1_genomic_JACQEZ010000014.1_153	GCA_004297235.1_ASM429723v1_genomic_SCUR01000221.1_12	GCA_021651055.1_ASM2165105v1_genomic_JAJHOH010000001.1_936	GCA_012184425.1_ASM1218442v1_genomic_VTOW01000001.1_1653
Complex IV	CydA	cytochrome bd oxidase subunit I	K00425	NITM1X.2_NITM1X.2_490 NITM1X.2_NITM1X.2_495 NITM1X.2_NITM1X.2_2566 NITM1X.2_NITM1X.2_3366 NITM1X.2_NITM1X.2_971 NITM1X.2_NITM1X.2_964	NSAL.1_1751000001_124 NSAL.1_1751000002_1334 NSAL.1_1751000002_1335 NSAL.1_1751000001_119 NSAL.1_1751000002_1829 NSAL.1_1751000001_13 NSAL.1_1751000004_1286 NSAL.1_1751000004_1279	NITECO.1_NITECO.1_396 NITECO.1_NITECO.1_401 NITECO.1_NITECO.1_2276 NITECO.1_NITECO.1_3171 NITECO.1_NITECO.1_3518 NITECO.1_NITECO.1_894 NITECO.1_NITECO.1_887	NBOC.1_NBOC.1_1512 NBOC.1_NBOC.1_3375 NBOC.1_NBOC.1_1513 NBOC.1_NBOC.1_3370 NBOC.1_NBOC.1_1464 NBOC.1_NBOC.1_1016 NBOC.1_NBOC.1_807 NBOC.1_NBOC.1_1008	NAM74.1_NAM74.1_1255 NAM74.1_NAM74.1_1260 NAM74.1_NAM74.1_2512 NAM74.1_NAM74.1_2075 NAM74.1_NAM74.1_4293 NAM74.1_NAM74.1_4300	KamNS4_1_537 KamNS4_1_530 KamNS4_1_3424 KamNS4_1_3432	NAM80.2_NAM80.2_2780 NAM80.2_NAM80.2_2781 NAM80.2_NAM80.2_3734 NAM80.2_NAM80.2_3729 NAM80.2_NAM80.2_2611 NAM80.2_NAM80.2_1225 NAM80.2_NAM80.2_2925 NAM80.2_NAM80.2_1217	NCAL.1_NCAL.1_752 NCAL.1_NCAL.1_759 NCAL.1_NCAL.1_2886 NCAL.1_NCAL.1_3065 NCAL.1_NCAL.1_2894	LUA16_NLUA.2_3907 LUA16_NLUA.2_3902 LUA16_NLUA.2_2690 LUA16_NLUA.2_1110 LUA16_NLUA.2_310 LUA16_NLUA.2_1102	GCA_016201765.1_ASM1620176v1_genomic_JACQCE010000062.1_50 GCA_016201765.1_ASM1620176v1_genomic_JACQCE010000033.1_12 GCA_016201765.1_ASM1620176v1_genomic_JACQCE010000082.1_14	GCA_016194285.1_ASM1619428v1_genomic_JACQBZ010000091.1_1 GCA_016194285.1_ASM1619428v1_genomic_JACQBZ010000091.1_8 GCA_016194285.1_ASM1619428v1_genomic_JACQBZ010000096.1_31	GCA_016201865.1_ASM1620186v1_genomic_JACQCA010000023.1_37 GCA_016201865.1_ASM1620186v1_genomic_JACQCA010000054.1_18 GCA_016201865.1_ASM1620186v1_genomic_JACQCA010000023.1_42 GCA_016201865.1_ASM1620186v1_genomic_JACQCA010000054.1_23 GCA_016201865.1_ASM1620186v1_genomic_JACQCA010000081.1_72	GCA_919901335.1_Hainich-H32-bin115-1_genomic_CAKKOZ010000016.1_7 GCA_919901335.1_Hainich-H32-bin115-1_genomic_CAKKOZ010000016.1_14 GCA_919901335.1_Hainich-H32-bin115-1_genomic_CAKKOZ010000096.1_22	GCA_016200255.1_ASM1620025v1_genomic_JACQFA010000027.1_18 GCA_016200255.1_ASM1620025v1_genomic_JACQFA010000027.1_23 GCA_016200255.1_ASM1620025v1_genomic_JACQFA010000039.1_115	GCA_016234185.1_ASM1623418v1_genomic_JACRHA010000025.1_20 GCA_016234185.1_ASM1623418v1_genomic_JACRHA010000108.1_5 GCA_016234185.1_ASM1623418v1_genomic_JACRHA010000180.1_22	GCA_016201825.1_ASM1620182v1_genomic_JACQCD010000003.1_38 GCA_016201825.1_ASM1620182v1_genomic_JACQCD010000121.1_24	GCA_016201875.1_ASM1620187v1_genomic_JACQBY010000036.1_8	GCA_016194305.1_ASM1619430v1_genomic_JACQBW010000025.1_11	GCA_016178585.1_ASM1617858v1_genomic_JACOTA010000060.1_19	GCA_005239745.1_ASM523974v1_genomic_SBBL01000036.1_1 GCA_005239745.1_ASM523974v1_genomic_SBBL01000058.1_5 GCA_005239745.1_ASM523974v1_genomic_SBBL01000116.1_9 GCA_005239745.1_ASM523974v1_genomic_SBBL01000053.1_4 GCA_005239745.1_ASM523974v1_genomic_SBBL01000089.1_1	GCA_016195485.1_ASM1619548v1_genomic_JACPZM010000068.1_11 GCA_016195485.1_ASM1619548v1_genomic_JACPZM010000137.1_3 GCA_016195485.1_ASM1619548v1_genomic_JACPZM010000075.1_2 GCA_016195485.1_ASM1619548v1_genomic_JACPZM010000075.1_8 GCA_016195485.1_ASM1619548v1_genomic_JACPZM010000125.1_12	GCA_005239925.1_ASM523992v1_genomic_SBBA01000221.1_6 GCA_005239925.1_ASM523992v1_genomic_SBBA01000229.1_30 GCA_005239925.1_ASM523992v1_genomic_SBBA01000081.1_3 GCA_005239925.1_ASM523992v1_genomic_SBBA01000092.1_6 GCA_005239925.1_ASM523992v1_genomic_SBBA01000048.1_15	GCA_005239595.1_ASM523959v1_genomic_SBBT01000145.1_5 GCA_005239595.1_ASM523959v1_genomic_SBBT01000162.1_1 GCA_005239595.1_ASM523959v1_genomic_SBBT01000106.1_14 GCA_005239595.1_ASM523959v1_genomic_SBBT01000106.1_5 GCA_005239595.1_ASM523959v1_genomic_SBBT01000106.1_9 GCA_005239595.1_ASM523959v1_genomic_SBBT01000096.1_2	GCA_012960925.1_ASM1296092v1_genomic_DUAG01000046.1_55 GCA_012960925.1_ASM1296092v1_genomic_DUAG01000003.1_33 GCA_012960925.1_ASM1296092v1_genomic_DUAG01000072.1_17	GCA_945787655.1_FO.M.Nitrospirota.01.1_genomic_CALZIJ010000008.1_48 GCA_945787655.1_FO.M.Nitrospirota.01.1_genomic_CALZIJ010000026.1_28 GCA_945787655.1_FO.M.Nitrospirota.01.1_genomic_CALZIJ010000008.1_45	GCA_013151935.1_ASM1315193v1_genomic_JAADHI010000060.1_7 GCA_013151935.1_ASM1315193v1_genomic_JAADHI010000109.1_19 GCA_013151935.1_ASM1315193v1_genomic_JAADHI010000060.1_2	GCA_016200325.1_ASM1620032v1_genomic_JACQEZ010000011.1_385 GCA_016200325.1_ASM1620032v1_genomic_JACQEZ010000014.1_156 GCA_016200325.1_ASM1620032v1_genomic_JACQEZ010000014.1_157 GCA_016200325.1_ASM1620032v1_genomic_JACQEZ010000015.1_18 GCA_016200325.1_ASM1620032v1_genomic_JACQEZ010000014.1_27	GCA_004297235.1_ASM429723v1_genomic_SCUR01000130.1_14 GCA_004297235.1_ASM429723v1_genomic_SCUR01000260.1_2 GCA_004297235.1_ASM429723v1_genomic_SCUR01000260.1_5 GCA_004297235.1_ASM429723v1_genomic_SCUR01000444.1_9 GCA_004297235.1_ASM429723v1_genomic_SCUR01000474.1_10 GCA_004297235.1_ASM429723v1_genomic_SCUR01000474.1_9 GCA_004297235.1_ASM429723v1_genomic_SCUR01000577.1_4	GCA_021651055.1_ASM2165105v1_genomic_JAJHOH010000001.1_1036 GCA_021651055.1_ASM2165105v1_genomic_JAJHOH010000001.1_1039 GCA_021651055.1_ASM2165105v1_genomic_JAJHOH010000001.1_1910 GCA_021651055.1_ASM2165105v1_genomic_JAJHOH010000001.1_932 GCA_021651055.1_ASM2165105v1_genomic_JAJHOH010000001.1_933 GCA_021651055.1_ASM2165105v1_genomic_JAJHOH010000001.1_3026 GCA_021651055.1_ASM2165105v1_genomic_JAJH…	GCA_012184425.1_ASM1218442v1_genomic_VTOW01000001.1_1656 GCA_012184425.1_ASM1218442v1_genomic_VTOW01000001.1_1657 GCA_012184425.1_ASM1218442v1_genomic_VTOW01000001.1_359 GCA_012184425.1_ASM1218442v1_genomic_VTOW01000002.1_791 GCA_012184425.1_ASM1218442v1_genomic_VTOW01000002.1_794 GCA_012184425.1_ASM1218442v1_genomic_VTOW01000003.1_138 GCA_012184425.1_ASM1218442v1_genomic_VTOW01000002.1_274 GCA_0…	GCA_015664745.1_ASM1566474v1_genomic_DQPQ01000092.1_33	GCA_913046395.1_ERR599062_bin.35_MetaBAT_v2.12.1_MAG_genomic_CAJWSK010000020.1_41 GCA_913046395.1_ERR599062_bin.35_MetaBAT_v2.12.1_MAG_genomic_CAJWSK010000001.1_147	GCA_002726235.1_ASM272623v1_genomic_PBSN01000007.1_105 GCA_002726235.1_ASM272623v1_genomic_PBSN01000008.1_250	SMAGOTU_12335_SRR5439720bin.122k141_3573076_59 SMAGOTU_12335_SRR5439720bin.122k141_3573076_54 SMAGOTU_12335_SRR5439720bin.122k141_8945075_11 SMAGOTU_12335_SRR5439720bin.122k141_7570319_49 SMAGOTU_12335_SRR5439720bin.122k141_7570319_42	SPIREOTU_01779409_k141_474624_4 SPIREOTU_01779409_k141_375161_3 SPIREOTU_01779409_k141_646347_8 SPIREOTU_01779409_k141_398809_11 SPIREOTU_01779409_k141_717874_3	SMAGOTU_05475_SRR11743028bin.40k141_4212296_24 SMAGOTU_05475_SRR11743028bin.40k141_4212296_19 SMAGOTU_05475_SRR11743028bin.40k141_472862_9 SMAGOTU_05475_SRR11743028bin.40k141_2048939_10 SMAGOTU_05475_SRR11743028bin.40k141_2048939_3	GCA_005877505.1_ASM587750v1_genomic_VBOO01000173.1_1 GCA_005877505.1_ASM587750v1_genomic_VBOO01000058.1_6 GCA_005877505.1_ASM587750v1_genomic_VBOO01000113.1_5 GCA_005877505.1_ASM587750v1_genomic_VBOO01000006.1_13	GCA_005877855.1_ASM587785v1_genomic_VBOF01000055.1_19 GCA_005877855.1_ASM587785v1_genomic_VBOF01000062.1_9 GCA_005877855.1_ASM587785v1_genomic_VBOF01000097.1_1 GCA_005877855.1_ASM587785v1_genomic_VBOF01000097.1_8 GCA_005877855.1_ASM587785v1_genomic_VBOF01000274.1_1 GCA_005877855.1_ASM587785v1_genomic_VBOF01000303.1_1 GCA_005877855.1_ASM587785v1_genomic_VBOF01000055.1_24	SPIREOTU_01382232_k141_532484_11 SPIREOTU_01382232_k141_706731_5	SMAGOTU_08576_SRR2546428rbin.2k141_207919_1 SMAGOTU_08576_SRR2546428rbin.2k141_2065142_11 SMAGOTU_08576_SRR2546428rbin.2k141_508789_4	SPIREOTU_00549552_k141_397353_4 SPIREOTU_00549552_k141_54796_1	GCA_005877565.1_ASM587756v1_genomic_VBOK01000032.1_1 GCA_005877565.1_ASM587756v1_genomic_VBOK01000075.1_10 GCA_005877565.1_ASM587756v1_genomic_VBOK01000075.1_5 GCA_005877565.1_ASM587756v1_genomic_VBOK01000039.1_3 GCA_005877565.1_ASM587756v1_genomic_VBOK01000039.1_9	SMAGOTU_16524_SRR7042373rbin.2k141_1345563_11	SPIREOTU_01606673_k141_702926_12	SMAGOTU_02842_SRR10360617bin.1k141_1399651_1 SMAGOTU_02842_SRR10360617bin.1k141_1557209_1 SMAGOTU_02842_SRR10360617bin.1k141_1399651_6 SMAGOTU_02842_SRR10360617bin.1k141_90096_2	SMAGOTU_05284_SRR11742948bin.12k141_4105246_1
Complex IV	CydB	cytochrome bd oxidase subunit II	K00426	NITM1X.2_NITM1X.2_2567	NSAL.1_1751000002_1830	NITECO.1_NITECO.1_2275 NITECO.1_NITECO.1_3172	NBOC.1_NBOC.1_1465 NBOC.1_NBOC.1_3392	NAM74.1_NAM74.1_2513		NAM80.2_NAM80.2_2612		LUA16_NLUA.2_2691																									SMAGOTU_12335_SRR5439720bin.122k141_8945075_12	SPIREOTU_01779409_k141_646347_7	SMAGOTU_05475_SRR11743028bin.40k141_472862_8		GCA_005877855.1_ASM587785v1_genomic_VBOF01000062.1_10
Complex IV	CcoNOP	putative cytochrome c oxidase, fused subunits I, II, and III		NITM1X.2_NITM1X.2_3275			NBOC.1_NBOC.1_1428	NAM74.1_NAM74.1_2137		NAM80.2_NAM80.2_2792	NCAL.1_NCAL.1_1122																			GCA_016200325.1_ASM1620032v1_genomic_JACQEZ010000020.1_10	GCA_004297235.1_ASM429723v1_genomic_SCUR01000042.1_1	GCA_021651055.1_ASM2165105v1_genomic_JAJHOH010000001.1_663	GCA_012184425.1_ASM1218442v1_genomic_VTOW01000003.1_55								GCA_005877855.1_ASM587785v1_genomic_VBOF01000047.1_4
Complex V	AtpA	ATP synthase F1, alpha subunit	K02111	NITM1X.2_NITM1X.2_4046	NSAL.1_1751000004_286	NITECO.1_NITECO.1_4158	NBOC.1_NBOC.1_186	NAM74.1_NAM74.1_185	KamNS4_1_3783	NAM80.2_NAM80.2_4389	NCAL.1_NCAL.1_299	LUA16_NLUA.2_1731 LUA16_NLUA.2_4338	GCA_016201765.1_ASM1620176v1_genomic_JACQCE010000055.1_1	GCA_016194285.1_ASM1619428v1_genomic_JACQBZ010000076.1_21	GCA_016201865.1_ASM1620186v1_genomic_JACQCA010000090.1_13	GCA_919901335.1_Hainich-H32-bin115-1_genomic_CAKKOZ010000129.1_10	GCA_016200255.1_ASM1620025v1_genomic_JACQFA010000023.1_37		GCA_016201825.1_ASM1620182v1_genomic_JACQCD010000006.1_23	GCA_016201875.1_ASM1620187v1_genomic_JACQBY010000072.1_3	GCA_016194305.1_ASM1619430v1_genomic_JACQBW010000013.1_8	GCA_016178585.1_ASM1617858v1_genomic_JACOTA010000005.1_26	GCA_005239745.1_ASM523974v1_genomic_SBBL01000004.1_4	GCA_016195485.1_ASM1619548v1_genomic_JACPZM010000014.1_19		GCA_005239595.1_ASM523959v1_genomic_SBBT01000052.1_7	GCA_012960925.1_ASM1296092v1_genomic_DUAG01000019.1_91	GCA_945787655.1_FO.M.Nitrospirota.01.1_genomic_CALZIJ010000004.1_19	GCA_013151935.1_ASM1315193v1_genomic_JAADHI010000032.1_11	GCA_016200325.1_ASM1620032v1_genomic_JACQEZ010000016.1_116	GCA_004297235.1_ASM429723v1_genomic_SCUR01000051.1_11	GCA_021651055.1_ASM2165105v1_genomic_JAJHOH010000001.1_2353	GCA_012184425.1_ASM1218442v1_genomic_VTOW01000004.1_92	GCA_015664745.1_ASM1566474v1_genomic_DQPQ01000092.1_24	GCA_913046395.1_ERR599062_bin.35_MetaBAT_v2.12.1_MAG_genomic_CAJWSK010000020.1_31	GCA_002726235.1_ASM272623v1_genomic_PBSN01000007.1_96	SMAGOTU_12335_SRR5439720bin.122k141_7829659_24	SPIREOTU_01779409_k141_17241_12	SMAGOTU_05475_SRR11743028bin.40k141_945981_32	GCA_005877505.1_ASM587750v1_genomic_VBOO01000290.1_3	GCA_005877855.1_ASM587785v1_genomic_VBOF01000312.1_1	SPIREOTU_01382232_k141_1421261_1	SMAGOTU_08576_SRR2546428rbin.2k141_844203_1	SPIREOTU_00549552_k141_247851_10	GCA_005877565.1_ASM587756v1_genomic_VBOK01000183.1_17	SMAGOTU_16524_SRR7042373rbin.2k141_1186576_8	SPIREOTU_01606673_k141_687400_3	SMAGOTU_02842_SRR10360617bin.1k141_1732865_1	SMAGOTU_05284_SRR11742948bin.12k141_374786_8
Complex V	AtpB	ATP synthase F0, subunit A	K02108	NITM1X.2_NITM1X.2_3579	NSAL.1_1751000004_728	NITECO.1_NITECO.1_3589	NBOC.1_NBOC.1_577	NAM74.1_NAM74.1_905	KamNS4_1_850	NAM80.2_NAM80.2_796	NCAL.1_NCAL.1_3214	LUA16_NLUA.2_541			GCA_016201865.1_ASM1620186v1_genomic_JACQCA010000049.1_23	GCA_919901335.1_Hainich-H32-bin115-1_genomic_CAKKOZ010000108.1_6	GCA_016200255.1_ASM1620025v1_genomic_JACQFA010000087.1_7		GCA_016201825.1_ASM1620182v1_genomic_JACQCD010000003.1_35	GCA_016201875.1_ASM1620187v1_genomic_JACQBY010000066.1_6	GCA_016194305.1_ASM1619430v1_genomic_JACQBW010000033.1_31	GCA_016178585.1_ASM1617858v1_genomic_JACOTA010000067.1_46	GCA_005239745.1_ASM523974v1_genomic_SBBL01000041.1_2	GCA_016195485.1_ASM1619548v1_genomic_JACPZM010000125.1_17	GCA_005239925.1_ASM523992v1_genomic_SBBA01000089.1_26	GCA_005239595.1_ASM523959v1_genomic_SBBT01000052.1_3	GCA_012960925.1_ASM1296092v1_genomic_DUAG01000019.1_87	GCA_945787655.1_FO.M.Nitrospirota.01.1_genomic_CALZIJ010000004.1_23	GCA_013151935.1_ASM1315193v1_genomic_JAADHI010000032.1_15	GCA_016200325.1_ASM1620032v1_genomic_JACQEZ010000016.1_121	GCA_004297235.1_ASM429723v1_genomic_SCUR01000051.1_16	GCA_021651055.1_ASM2165105v1_genomic_JAJHOH010000001.1_2348	GCA_012184425.1_ASM1218442v1_genomic_VTOW01000004.1_87	GCA_015664745.1_ASM1566474v1_genomic_DQPQ01000092.1_20	GCA_913046395.1_ERR599062_bin.35_MetaBAT_v2.12.1_MAG_genomic_CAJWSK010000020.1_27	GCA_002726235.1_ASM272623v1_genomic_PBSN01000007.1_92	SMAGOTU_12335_SRR5439720bin.122k141_9180842_51	SPIREOTU_01779409_k141_604940_43	SMAGOTU_05475_SRR11743028bin.40k141_2039287_2	GCA_005877505.1_ASM587750v1_genomic_VBOO01000019.1_2	GCA_005877855.1_ASM587785v1_genomic_VBOF01000277.1_4	SPIREOTU_01382232_k141_1670976_5 SPIREOTU_01382232_k141_2670144_3	SMAGOTU_08576_SRR2546428rbin.2k141_2391816_11	SPIREOTU_00549552_k141_214187_5	GCA_005877565.1_ASM587756v1_genomic_VBOK01000077.1_6	SMAGOTU_16524_SRR7042373rbin.2k141_334834_6		SMAGOTU_02842_SRR10360617bin.1k141_908790_3	SMAGOTU_05284_SRR11742948bin.12k141_79315_13
Complex V	AtpC	ATP synthase F1, epsilon subunit	K02114	NITM1X.2_NITM1X.2_4043	NSAL.1_1751000004_289	NITECO.1_NITECO.1_4156	NBOC.1_NBOC.1_183	NAM74.1_NAM74.1_182	KamNS4_1_3786	NAM80.2_NAM80.2_4391	NCAL.1_NCAL.1_302	LUA16_NLUA.2_4335		GCA_016194285.1_ASM1619428v1_genomic_JACQBZ010000076.1_24	GCA_016201865.1_ASM1620186v1_genomic_JACQCA010000090.1_10	GCA_919901335.1_Hainich-H32-bin115-1_genomic_CAKKOZ010000129.1_7	GCA_016200255.1_ASM1620025v1_genomic_JACQFA010000023.1_40		GCA_016201825.1_ASM1620182v1_genomic_JACQCD010000006.1_20		GCA_016194305.1_ASM1619430v1_genomic_JACQBW010000013.1_5	GCA_016178585.1_ASM1617858v1_genomic_JACOTA010000005.1_23	GCA_005239745.1_ASM523974v1_genomic_SBBL01000041.1_9	GCA_016195485.1_ASM1619548v1_genomic_JACPZM010000014.1_14	GCA_005239925.1_ASM523992v1_genomic_SBBA01000032.1_8	GCA_005239595.1_ASM523959v1_genomic_SBBT01000052.1_10	GCA_012960925.1_ASM1296092v1_genomic_DUAG01000019.1_94	GCA_945787655.1_FO.M.Nitrospirota.01.1_genomic_CALZIJ010000004.1_16	GCA_013151935.1_ASM1315193v1_genomic_JAADHI010000032.1_8	GCA_016200325.1_ASM1620032v1_genomic_JACQEZ010000016.1_113	GCA_004297235.1_ASM429723v1_genomic_SCUR01000051.1_8	GCA_021651055.1_ASM2165105v1_genomic_JAJHOH010000001.1_2356	GCA_012184425.1_ASM1218442v1_genomic_VTOW01000004.1_95	GCA_015664745.1_ASM1566474v1_genomic_DQPQ01000092.1_27	GCA_913046395.1_ERR599062_bin.35_MetaBAT_v2.12.1_MAG_genomic_CAJWSK010000020.1_34	GCA_002726235.1_ASM272623v1_genomic_PBSN01000007.1_99	SMAGOTU_12335_SRR5439720bin.122k141_8010333_55	SPIREOTU_01779409_k141_258970_2	SMAGOTU_05475_SRR11743028bin.40k141_945981_35	GCA_005877505.1_ASM587750v1_genomic_VBOO01000150.1_3				SPIREOTU_00549552_k141_247851_13	GCA_005877565.1_ASM587756v1_genomic_VBOK01000146.1_2		SPIREOTU_01606673_k141_981857_2	SMAGOTU_02842_SRR10360617bin.1k141_582692_2	SMAGOTU_05284_SRR11742948bin.12k141_374786_5
Complex V	AtpD	ATP synthase F1, beta subunit	K02112	NITM1X.2_NITM1X.2_4044	NSAL.1_1751000004_288	NITECO.1_NITECO.1_4157	NBOC.1_NBOC.1_184	NAM74.1_NAM74.1_183	KamNS4_1_3785	NAM80.2_NAM80.2_4390	NCAL.1_NCAL.1_301	LUA16_NLUA.2_4336		GCA_016194285.1_ASM1619428v1_genomic_JACQBZ010000076.1_23	GCA_016201865.1_ASM1620186v1_genomic_JACQCA010000090.1_11	GCA_919901335.1_Hainich-H32-bin115-1_genomic_CAKKOZ010000129.1_8	GCA_016200255.1_ASM1620025v1_genomic_JACQFA010000023.1_39	GCA_016234185.1_ASM1623418v1_genomic_JACRHA010000142.1_2	GCA_016201825.1_ASM1620182v1_genomic_JACQCD010000006.1_21		GCA_016194305.1_ASM1619430v1_genomic_JACQBW010000013.1_6	GCA_016178585.1_ASM1617858v1_genomic_JACOTA010000005.1_24	GCA_005239745.1_ASM523974v1_genomic_SBBL01000041.1_10	GCA_016195485.1_ASM1619548v1_genomic_JACPZM010000014.1_15	GCA_005239925.1_ASM523992v1_genomic_SBBA01000032.1_9	GCA_005239595.1_ASM523959v1_genomic_SBBT01000052.1_9	GCA_012960925.1_ASM1296092v1_genomic_DUAG01000019.1_93	GCA_945787655.1_FO.M.Nitrospirota.01.1_genomic_CALZIJ010000004.1_17	GCA_013151935.1_ASM1315193v1_genomic_JAADHI010000032.1_9	GCA_016200325.1_ASM1620032v1_genomic_JACQEZ010000016.1_114	GCA_004297235.1_ASM429723v1_genomic_SCUR01000051.1_9	GCA_021651055.1_ASM2165105v1_genomic_JAJHOH010000001.1_2355	GCA_012184425.1_ASM1218442v1_genomic_VTOW01000004.1_94	GCA_015664745.1_ASM1566474v1_genomic_DQPQ01000092.1_26	GCA_913046395.1_ERR599062_bin.35_MetaBAT_v2.12.1_MAG_genomic_CAJWSK010000020.1_33	GCA_002726235.1_ASM272623v1_genomic_PBSN01000007.1_98	SMAGOTU_12335_SRR5439720bin.122k141_8010333_56	SPIREOTU_01779409_k141_258970_1	SMAGOTU_05475_SRR11743028bin.40k141_945981_34	GCA_005877505.1_ASM587750v1_genomic_VBOO01000150.1_2	GCA_005877855.1_ASM587785v1_genomic_VBOF01000202.1_1			SPIREOTU_00549552_k141_247851_12			SPIREOTU_01606673_k141_687400_1	SMAGOTU_02842_SRR10360617bin.1k141_582692_1	SMAGOTU_05284_SRR11742948bin.12k141_374786_6
Complex V	AtpE	ATP synthase F0, subunit C	K02110	NITM1X.2_NITM1X.2_3580	NSAL.1_1751000004_727	NITECO.1_NITECO.1_3590	NBOC.1_NBOC.1_578	NAM74.1_NAM74.1_906	KamNS4_1_533	NAM80.2_NAM80.2_797	NCAL.1_NCAL.1_756	LUA16_NLUA.2_542		GCA_016194285.1_ASM1619428v1_genomic_JACQBZ010000091.1_6		GCA_919901335.1_Hainich-H32-bin115-1_genomic_CAKKOZ010000016.1_13 GCA_919901335.1_Hainich-H32-bin115-1_genomic_CAKKOZ010000108.1_7			GCA_016201825.1_ASM1620182v1_genomic_JACQCD010000003.1_34	GCA_016201875.1_ASM1620187v1_genomic_JACQBY010000066.1_7	GCA_016194305.1_ASM1619430v1_genomic_JACQBW010000033.1_30	GCA_016178585.1_ASM1617858v1_genomic_JACOTA010000067.1_45	GCA_005239745.1_ASM523974v1_genomic_SBBL01000041.1_3	GCA_016195485.1_ASM1619548v1_genomic_JACPZM010000125.1_16	GCA_005239925.1_ASM523992v1_genomic_SBBA01000089.1_25	GCA_005239595.1_ASM523959v1_genomic_SBBT01000052.1_4	GCA_012960925.1_ASM1296092v1_genomic_DUAG01000019.1_88	GCA_945787655.1_FO.M.Nitrospirota.01.1_genomic_CALZIJ010000004.1_22	GCA_013151935.1_ASM1315193v1_genomic_JAADHI010000032.1_14	GCA_016200325.1_ASM1620032v1_genomic_JACQEZ010000016.1_120	GCA_004297235.1_ASM429723v1_genomic_SCUR01000051.1_15	GCA_021651055.1_ASM2165105v1_genomic_JAJHOH010000001.1_2349	GCA_012184425.1_ASM1218442v1_genomic_VTOW01000004.1_88	GCA_015664745.1_ASM1566474v1_genomic_DQPQ01000092.1_21	GCA_913046395.1_ERR599062_bin.35_MetaBAT_v2.12.1_MAG_genomic_CAJWSK010000020.1_28	GCA_002726235.1_ASM272623v1_genomic_PBSN01000007.1_93	SMAGOTU_12335_SRR5439720bin.122k141_9180842_50	SPIREOTU_01779409_k141_604940_42	SMAGOTU_05475_SRR11743028bin.40k141_2039287_3	GCA_005877505.1_ASM587750v1_genomic_VBOO01000019.1_3	GCA_005877855.1_ASM587785v1_genomic_VBOF01000277.1_3	SPIREOTU_01382232_k141_1670976_6 SPIREOTU_01382232_k141_2670144_4	SMAGOTU_08576_SRR2546428rbin.2k141_2391816_12	SPIREOTU_00549552_k141_214187_4	GCA_005877565.1_ASM587756v1_genomic_VBOK01000077.1_5	SMAGOTU_16524_SRR7042373rbin.2k141_334834_7		SMAGOTU_02842_SRR10360617bin.1k141_908790_2	SMAGOTU_05284_SRR11742948bin.12k141_79315_14
Complex V	AtpF	ATP synthase F0, subunit B	K02109	NITM1X.2_NITM1X.2_3581	NSAL.1_1751000004_726	NITECO.1_NITECO.1_3591	NBOC.1_NBOC.1_579	NAM74.1_NAM74.1_907	KamNS4_1_849	NAM80.2_NAM80.2_798	NCAL.1_NCAL.1_3213	LUA16_NLUA.2_543	GCA_016201765.1_ASM1620176v1_genomic_JACQCE010000084.1_35		GCA_016201865.1_ASM1620186v1_genomic_JACQCA010000049.1_22	GCA_919901335.1_Hainich-H32-bin115-1_genomic_CAKKOZ010000108.1_8	GCA_016200255.1_ASM1620025v1_genomic_JACQFA010000087.1_6		GCA_016201825.1_ASM1620182v1_genomic_JACQCD010000003.1_33	GCA_016201875.1_ASM1620187v1_genomic_JACQBY010000066.1_8	GCA_016194305.1_ASM1619430v1_genomic_JACQBW010000033.1_29	GCA_016178585.1_ASM1617858v1_genomic_JACOTA010000067.1_44	GCA_005239745.1_ASM523974v1_genomic_SBBL01000135.1_12	GCA_016195485.1_ASM1619548v1_genomic_JACPZM010000125.1_15	GCA_005239925.1_ASM523992v1_genomic_SBBA01000089.1_24	GCA_005239595.1_ASM523959v1_genomic_SBBT01000052.1_5 GCA_005239595.1_ASM523959v1_genomic_SBBT01000228.1_5	GCA_012960925.1_ASM1296092v1_genomic_DUAG01000019.1_89	GCA_945787655.1_FO.M.Nitrospirota.01.1_genomic_CALZIJ010000004.1_21	GCA_013151935.1_ASM1315193v1_genomic_JAADHI010000032.1_13	GCA_016200325.1_ASM1620032v1_genomic_JACQEZ010000016.1_119	GCA_004297235.1_ASM429723v1_genomic_SCUR01000051.1_14	GCA_021651055.1_ASM2165105v1_genomic_JAJHOH010000001.1_2350	GCA_012184425.1_ASM1218442v1_genomic_VTOW01000004.1_89	GCA_015664745.1_ASM1566474v1_genomic_DQPQ01000092.1_22	GCA_913046395.1_ERR599062_bin.35_MetaBAT_v2.12.1_MAG_genomic_CAJWSK010000020.1_29	GCA_002726235.1_ASM272623v1_genomic_PBSN01000007.1_94	SMAGOTU_12335_SRR5439720bin.122k141_9180842_49	SPIREOTU_01779409_k141_604940_41	SMAGOTU_05475_SRR11743028bin.40k141_2039287_4	GCA_005877505.1_ASM587750v1_genomic_VBOO01000019.1_4	GCA_005877855.1_ASM587785v1_genomic_VBOF01000277.1_2	SPIREOTU_01382232_k141_1670976_7 SPIREOTU_01382232_k141_2670144_5	SMAGOTU_08576_SRR2546428rbin.2k141_2391816_13	SPIREOTU_00549552_k141_214187_3	GCA_005877565.1_ASM587756v1_genomic_VBOK01000077.1_4	SMAGOTU_16524_SRR7042373rbin.2k141_334834_8		SMAGOTU_02842_SRR10360617bin.1k141_1569710_1 SMAGOTU_02842_SRR10360617bin.1k141_908790_1	SMAGOTU_05284_SRR11742948bin.12k141_79315_15
Complex V	AtpG	ATP synthase F1, gamma subunit	K02115	NITM1X.2_NITM1X.2_4045	NSAL.1_1751000004_287	NITECO.1_NITECO.1_1538	NBOC.1_NBOC.1_185	NAM74.1_NAM74.1_184 NAM74.1_NAM74.1_2873	KamNS4_1_3784	NAM80.2_NAM80.2_329 NAM80.2_NAM80.2_627	NCAL.1_NCAL.1_300	LUA16_NLUA.2_4337		GCA_016194285.1_ASM1619428v1_genomic_JACQBZ010000076.1_22	GCA_016201865.1_ASM1620186v1_genomic_JACQCA010000090.1_12	GCA_919901335.1_Hainich-H32-bin115-1_genomic_CAKKOZ010000129.1_9	GCA_016200255.1_ASM1620025v1_genomic_JACQFA010000023.1_38	GCA_016234185.1_ASM1623418v1_genomic_JACRHA010000142.1_1	GCA_016201825.1_ASM1620182v1_genomic_JACQCD010000006.1_22		GCA_016194305.1_ASM1619430v1_genomic_JACQBW010000013.1_7	GCA_016178585.1_ASM1617858v1_genomic_JACOTA010000005.1_25	GCA_005239745.1_ASM523974v1_genomic_SBBL01000004.1_3	GCA_016195485.1_ASM1619548v1_genomic_JACPZM010000014.1_18		GCA_005239595.1_ASM523959v1_genomic_SBBT01000052.1_8	GCA_012960925.1_ASM1296092v1_genomic_DUAG01000019.1_92	GCA_945787655.1_FO.M.Nitrospirota.01.1_genomic_CALZIJ010000004.1_18	GCA_013151935.1_ASM1315193v1_genomic_JAADHI010000032.1_10	GCA_016200325.1_ASM1620032v1_genomic_JACQEZ010000016.1_115	GCA_004297235.1_ASM429723v1_genomic_SCUR01000051.1_10	GCA_021651055.1_ASM2165105v1_genomic_JAJHOH010000001.1_2354	GCA_012184425.1_ASM1218442v1_genomic_VTOW01000004.1_93	GCA_015664745.1_ASM1566474v1_genomic_DQPQ01000092.1_25	GCA_913046395.1_ERR599062_bin.35_MetaBAT_v2.12.1_MAG_genomic_CAJWSK010000020.1_32	GCA_002726235.1_ASM272623v1_genomic_PBSN01000007.1_97		SPIREOTU_01779409_k141_17241_13	SMAGOTU_05475_SRR11743028bin.40k141_945981_33	GCA_005877505.1_ASM587750v1_genomic_VBOO01000150.1_1	GCA_005877855.1_ASM587785v1_genomic_VBOF01000312.1_2			SPIREOTU_00549552_k141_247851_11			SPIREOTU_01606673_k141_687400_2		SMAGOTU_05284_SRR11742948bin.12k141_374786_7
Complex V	AtpH	putative ATP synthase F1, delta subunit	K02113	NITM1X.2_NITM1X.2_4047	NSAL.1_1751000004_285	NITECO.1_NITECO.1_4159	NBOC.1_NBOC.1_187	NAM74.1_NAM74.1_186	KamNS4_1_3782	NAM80.2_NAM80.2_4388	NCAL.1_NCAL.1_298	LUA16_NLUA.2_4339	GCA_016201765.1_ASM1620176v1_genomic_JACQCE010000055.1_2	GCA_016194285.1_ASM1619428v1_genomic_JACQBZ010000076.1_20	GCA_016201865.1_ASM1620186v1_genomic_JACQCA010000090.1_14	GCA_919901335.1_Hainich-H32-bin115-1_genomic_CAKKOZ010000061.1_1	GCA_016200255.1_ASM1620025v1_genomic_JACQFA010000023.1_36		GCA_016201825.1_ASM1620182v1_genomic_JACQCD010000006.1_24	GCA_016201875.1_ASM1620187v1_genomic_JACQBY010000072.1_2	GCA_016194305.1_ASM1619430v1_genomic_JACQBW010000013.1_9	GCA_016178585.1_ASM1617858v1_genomic_JACOTA010000005.1_27	GCA_005239745.1_ASM523974v1_genomic_SBBL01000135.1_11	GCA_016195485.1_ASM1619548v1_genomic_JACPZM010000125.1_14	GCA_005239925.1_ASM523992v1_genomic_SBBA01000089.1_23	GCA_005239595.1_ASM523959v1_genomic_SBBT01000052.1_6 GCA_005239595.1_ASM523959v1_genomic_SBBT01000228.1_4	GCA_012960925.1_ASM1296092v1_genomic_DUAG01000019.1_90	GCA_945787655.1_FO.M.Nitrospirota.01.1_genomic_CALZIJ010000004.1_20	GCA_013151935.1_ASM1315193v1_genomic_JAADHI010000032.1_12	GCA_016200325.1_ASM1620032v1_genomic_JACQEZ010000016.1_118	GCA_004297235.1_ASM429723v1_genomic_SCUR01000051.1_13	GCA_021651055.1_ASM2165105v1_genomic_JAJHOH010000001.1_2351	GCA_012184425.1_ASM1218442v1_genomic_VTOW01000004.1_90	GCA_015664745.1_ASM1566474v1_genomic_DQPQ01000092.1_23	GCA_913046395.1_ERR599062_bin.35_MetaBAT_v2.12.1_MAG_genomic_CAJWSK010000020.1_30	GCA_002726235.1_ASM272623v1_genomic_PBSN01000007.1_95	SMAGOTU_12335_SRR5439720bin.122k141_7829659_23	SPIREOTU_01779409_k141_17241_11	SMAGOTU_05475_SRR11743028bin.40k141_945981_31	GCA_005877505.1_ASM587750v1_genomic_VBOO01000290.1_2	GCA_005877855.1_ASM587785v1_genomic_VBOF01000038.1_1	SPIREOTU_01382232_k141_1421261_2	SMAGOTU_08576_SRR2546428rbin.2k141_844203_2	SPIREOTU_00549552_k141_247851_9	GCA_005877565.1_ASM587756v1_genomic_VBOK01000183.1_16	SMAGOTU_16524_SRR7042373rbin.2k141_1186576_7	SPIREOTU_01606673_k141_687400_4	SMAGOTU_02842_SRR10360617bin.1k141_1732865_2	SMAGOTU_05284_SRR11742948bin.12k141_374786_9
Complex V	AtpI	F-type ATPase ATP synthase protein I	K02116			NITECO.1_NITECO.1_3588		NAM74.1_NAM74.1_904	KamNS4_1_851			LUA16_NLUA.2_1727 LUA16_NLUA.2_540			GCA_016201865.1_ASM1620186v1_genomic_JACQCA010000049.1_24	GCA_919901335.1_Hainich-H32-bin115-1_genomic_CAKKOZ010000108.1_5	GCA_016200255.1_ASM1620025v1_genomic_JACQFA010000087.1_8		GCA_016201825.1_ASM1620182v1_genomic_JACQCD010000003.1_36 GCA_016201825.1_ASM1620182v1_genomic_JACQCD010000061.1_26	GCA_016201875.1_ASM1620187v1_genomic_JACQBY010000066.1_5	GCA_016194305.1_ASM1619430v1_genomic_JACQBW010000033.1_32	GCA_016178585.1_ASM1617858v1_genomic_JACOTA010000067.1_47	GCA_005239745.1_ASM523974v1_genomic_SBBL01000089.1_3	GCA_016195485.1_ASM1619548v1_genomic_JACPZM010000125.1_19	GCA_005239925.1_ASM523992v1_genomic_SBBA01000089.1_28	GCA_005239595.1_ASM523959v1_genomic_SBBT01000052.1_1		GCA_945787655.1_FO.M.Nitrospirota.01.1_genomic_CALZIJ010000004.1_24		GCA_016200325.1_ASM1620032v1_genomic_JACQEZ010000016.1_123	GCA_004297235.1_ASM429723v1_genomic_SCUR01000051.1_17		GCA_012184425.1_ASM1218442v1_genomic_VTOW01000004.1_85	GCA_015664745.1_ASM1566474v1_genomic_DQPQ01000008.1_7	GCA_913046395.1_ERR599062_bin.35_MetaBAT_v2.12.1_MAG_genomic_CAJWSK010000001.1_102	GCA_002726235.1_ASM272623v1_genomic_PBSN01000008.1_207	SMAGOTU_12335_SRR5439720bin.122k141_9180842_52	SPIREOTU_01779409_k141_604940_44		GCA_005877505.1_ASM587750v1_genomic_VBOO01000019.1_1	GCA_005877855.1_ASM587785v1_genomic_VBOF01000277.1_5	SPIREOTU_01382232_k141_1670976_4 SPIREOTU_01382232_k141_2670144_2	SMAGOTU_08576_SRR2546428rbin.2k141_2391816_10	SPIREOTU_00549552_k141_214187_6	GCA_005877565.1_ASM587756v1_genomic_VBOK01000077.1_7	SMAGOTU_16524_SRR7042373rbin.2k141_334834_5		SMAGOTU_02842_SRR10360617bin.1k141_908790_4
Complex V	AtpA	ATP synthase F1, alpha subunit				NITECO.1_NITECO.1_2915						LUA16_NLUA.2_1731																GCA_945787655.1_FO.M.Nitrospirota.01.1_genomic_CALZIJ010000015.1_22
Complex V	AtpB	ATP synthase subunit a				NITECO.1_NITECO.1_2912						LUA16_NLUA.2_1728																GCA_945787655.1_FO.M.Nitrospirota.01.1_genomic_CALZIJ010000015.1_19
Complex V	AtpE	ATP synthase subunit c 2				NITECO.1_NITECO.1_2913						LUA16_NLUA.2_1729																GCA_945787655.1_FO.M.Nitrospirota.01.1_genomic_CALZIJ010000015.1_20
Complex V	AtpF	ATP synthase subunit b 2				NITECO.1_NITECO.1_2914						LUA16_NLUA.2_1730																GCA_945787655.1_FO.M.Nitrospirota.01.1_genomic_CALZIJ010000015.1_21
Complex V	AtpG	ATP synthase subunit gamma				NITECO.1_NITECO.1_2916						LUA16_NLUA.2_1732																GCA_945787655.1_FO.M.Nitrospirota.01.1_genomic_CALZIJ010000015.1_23
Complex V	AtpQ	H(+)-transporting ATP synthase subunit q				NITECO.1_NITECO.1_2910																						GCA_945787655.1_FO.M.Nitrospirota.01.1_genomic_CALZIJ010000015.1_17
Complex V	AtpR	F1/F0 ATPase, Methanosarcina type, subunit r				NITECO.1_NITECO.1_2911																						GCA_945787655.1_FO.M.Nitrospirota.01.1_genomic_CALZIJ010000015.1_18
Complex V	alt_AtpC	alternative N-type ATPase, subunit epsilon				NITECO.1_NITECO.1_2909						LUA16_NLUA.2_1726																GCA_945787655.1_FO.M.Nitrospirota.01.1_genomic_CALZIJ010000015.1_16
Complex V	alt_AtpD	alternative N-type ATPase, subunit beta				NITECO.1_NITECO.1_2908						LUA16_NLUA.2_1725																GCA_945787655.1_FO.M.Nitrospirota.01.1_genomic_CALZIJ010000015.1_15
Complex V	AtpA	V/A-type H+-transporting ATPase subunit A [EC:3.6.3.14]	K02117		NSAL.1_1751000002_945		NBOC.1_NBOC.1_2270		KamNS4_1_1046		NCAL.1_NCAL.1_1065			GCA_016194285.1_ASM1619428v1_genomic_JACQBZ010000093.1_13	GCA_016201865.1_ASM1620186v1_genomic_JACQCA010000050.1_10	GCA_919901335.1_Hainich-H32-bin115-1_genomic_CAKKOZ010000085.1_13				GCA_016201875.1_ASM1620187v1_genomic_JACQBY010000184.1_8		GCA_016178585.1_ASM1617858v1_genomic_JACOTA010000070.1_7
Complex V	AtpB	V/A-type H+-transporting ATPase subunit B	K02118		NSAL.1_1751000002_951		NBOC.1_NBOC.1_2271		KamNS4_1_1047		NCAL.1_NCAL.1_1064			GCA_016194285.1_ASM1619428v1_genomic_JACQBZ010000093.1_12	GCA_016201865.1_ASM1620186v1_genomic_JACQCA010000050.1_9	GCA_919901335.1_Hainich-H32-bin115-1_genomic_CAKKOZ010000085.1_14				GCA_016201875.1_ASM1620187v1_genomic_JACQBY010000184.1_9		GCA_016178585.1_ASM1617858v1_genomic_JACOTA010000070.1_8
Complex V	AtpC	V/A-type H+-transporting ATPase subunit C	K02119				NBOC.1_NBOC.1_2268		KamNS4_1_1044		NCAL.1_NCAL.1_1067			GCA_016194285.1_ASM1619428v1_genomic_JACQBZ010000093.1_15	GCA_016201865.1_ASM1620186v1_genomic_JACQCA010000050.1_12					GCA_016201875.1_ASM1620187v1_genomic_JACQBY010000184.1_6		GCA_016178585.1_ASM1617858v1_genomic_JACOTA010000070.1_5
Complex V	AtpD	V/A-type H+-transporting ATPase subunit D	K02120		NSAL.1_1751000002_950		NBOC.1_NBOC.1_2272		KamNS4_1_1048		NCAL.1_NCAL.1_1063			GCA_016194285.1_ASM1619428v1_genomic_JACQBZ010000093.1_11	GCA_016201865.1_ASM1620186v1_genomic_JACQCA010000050.1_8	GCA_919901335.1_Hainich-H32-bin115-1_genomic_CAKKOZ010000085.1_15				GCA_016201875.1_ASM1620187v1_genomic_JACQBY010000184.1_10		GCA_016178585.1_ASM1617858v1_genomic_JACOTA010000070.1_9
Complex V	AtpE	V/A-type H+-transporting ATPase subunit E	K02121				NBOC.1_NBOC.1_2267		KamNS4_1_1043		NCAL.1_NCAL.1_1068			GCA_016194285.1_ASM1619428v1_genomic_JACQBZ010000093.1_16	GCA_016201865.1_ASM1620186v1_genomic_JACQCA010000050.1_13	GCA_919901335.1_Hainich-H32-bin115-1_genomic_CAKKOZ010000085.1_12				GCA_016201875.1_ASM1620187v1_genomic_JACQBY010000184.1_5		GCA_016178585.1_ASM1617858v1_genomic_JACOTA010000070.1_4
Complex V	AtpF	V/A-type H+-transporting ATPase subunit F	K02122				NBOC.1_NBOC.1_2269		KamNS4_1_1045		NCAL.1_NCAL.1_1066			GCA_016194285.1_ASM1619428v1_genomic_JACQBZ010000093.1_14	GCA_016201865.1_ASM1620186v1_genomic_JACQCA010000050.1_11					GCA_016201875.1_ASM1620187v1_genomic_JACQBY010000184.1_7		GCA_016178585.1_ASM1617858v1_genomic_JACOTA010000070.1_6
Complex V	AtpG	V/A-type H+-transporting ATPase subunit G/H	K02107				NBOC.1_NBOC.1_2264 NBOC.1_NBOC.1_3972	NAM74.1_NAM74.1_629	KamNS4_1_1040	NAM80.2_NAM80.2_1052	NCAL.1_NCAL.1_1071 NCAL.1_NCAL.1_3060	LUA16_NLUA.2_938		GCA_016194285.1_ASM1619428v1_genomic_JACQBZ010000093.1_19	GCA_016201865.1_ASM1620186v1_genomic_JACQCA010000050.1_16	GCA_919901335.1_Hainich-H32-bin115-1_genomic_CAKKOZ010000085.1_9
Complex V	AtpI	V/A-type H+-transporting ATPase subunit I	K02123		NSAL.1_1751000002_949		NBOC.1_NBOC.1_2265		KamNS4_1_1041		NCAL.1_NCAL.1_1070			GCA_016194285.1_ASM1619428v1_genomic_JACQBZ010000093.1_18	GCA_016201865.1_ASM1620186v1_genomic_JACQCA010000050.1_15	GCA_919901335.1_Hainich-H32-bin115-1_genomic_CAKKOZ010000085.1_10				GCA_016201875.1_ASM1620187v1_genomic_JACQBY010000184.1_3		GCA_016178585.1_ASM1617858v1_genomic_JACOTA010000070.1_2
Complex V	AtpK	V/A-type H+-transporting ATPase subunit K	K02124				NBOC.1_NBOC.1_2266		KamNS4_1_1042		NCAL.1_NCAL.1_1069			GCA_016194285.1_ASM1619428v1_genomic_JACQBZ010000093.1_17	GCA_016201865.1_ASM1620186v1_genomic_JACQCA010000050.1_14	GCA_919901335.1_Hainich-H32-bin115-1_genomic_CAKKOZ010000085.1_11				GCA_016201875.1_ASM1620187v1_genomic_JACQBY010000184.1_4		GCA_016178585.1_ASM1617858v1_genomic_JACOTA010000070.1_3
Ammonia oxidation	AmoA	ammonia monooxygenase, subunit A	K10944
Ammonia oxidation	AmoB	ammonia monooxygenase, subunit B	K10945
Ammonia oxidation	AmoC	ammonia monooxygenase, subunit C	K10946
Ammonia oxidation	CycA	cytochrome c-554
Ammonia oxidation	CycB	tetraheme cytochrome c(m)552
Ammonia oxidation	Hao	hydroxylamine dehydrogenase	K10535
Nitrite oxidation	NxrA	putative Nitrite oxidoreductase, alpha subunit	K00370	NITM1X.2_NITM1X.2_245 NITM1X.2_NITM1X.2_2533 NITM1X.2_NITM1X.2_3364 NITM1X.2_NITM1X.2_3491	NSAL.1_1751000001_11 NSAL.1_1751000004_812	NITECO.1_NITECO.1_3504 NITECO.1_NITECO.1_3516 NITECO.1_NITECO.1_3934	NBOC.1_NBOC.1_1938 NBOC.1_NBOC.1_1948 NBOC.1_NBOC.1_218 NBOC.1_NBOC.1_2294 NBOC.1_NBOC.1_2744 NBOC.1_NBOC.1_996	NAM74.1_NAM74.1_1683 NAM74.1_NAM74.1_390 NAM74.1_NAM74.1_4313 NAM74.1_NAM74.1_858 NAM74.1_NAM74.1_865	KamNS4_1_1989 KamNS4_1_2586 KamNS4_1_2677 KamNS4_1_3443 KamNS4_1_3448	NAM80.2_NAM80.2_1150 NAM80.2_NAM80.2_183 NAM80.2_NAM80.2_2901 NAM80.2_NAM80.2_3719	NCAL.1_NCAL.1_242 NCAL.1_NCAL.1_2905 NCAL.1_NCAL.1_3063 NCAL.1_NCAL.1_3345 NCAL.1_NCAL.1_3370	LUA16_NLUA.2_301 LUA16_NLUA.2_311 LUA16_NLUA.2_4416 LUA16_NLUA.2_670																									SMAGOTU_12335_SRR5439720bin.122k141_8945075_22 SMAGOTU_12335_SRR5439720bin.122k141_8970621_9	SPIREOTU_01779409_k141_449892_21			GCA_005877855.1_ASM587785v1_genomic_VBOF01000110.1_1 GCA_005877855.1_ASM587785v1_genomic_VBOF01000112.1_1				GCA_005877565.1_ASM587756v1_genomic_VBOK01000102.1_2 GCA_005877565.1_ASM587756v1_genomic_VBOK01000119.1_1	SMAGOTU_16524_SRR7042373rbin.2k141_214836_7 SMAGOTU_16524_SRR7042373rbin.2k141_408364_1
Nitrite oxidation	NxrB	putative nitrite oxidoreductase, beta subunit	K00371	NITM1X.2_NITM1X.2_246 NITM1X.2_NITM1X.2_2532 NITM1X.2_NITM1X.2_3362 NITM1X.2_NITM1X.2_3490	NSAL.1_1751000001_9 NSAL.1_1751000004_813	NITECO.1_NITECO.1_3502 NITECO.1_NITECO.1_3514 NITECO.1_NITECO.1_3933	NBOC.1_NBOC.1_1939 NBOC.1_NBOC.1_1949 NBOC.1_NBOC.1_219 NBOC.1_NBOC.1_2743 NBOC.1_NBOC.1_997	NAM74.1_NAM74.1_1682 NAM74.1_NAM74.1_391 NAM74.1_NAM74.1_4312 NAM74.1_NAM74.1_859 NAM74.1_NAM74.1_867	KamNS4_1_1990 KamNS4_1_2585 KamNS4_1_2676 KamNS4_1_3442 KamNS4_1_3447	NAM80.2_NAM80.2_1151 NAM80.2_NAM80.2_184 NAM80.2_NAM80.2_2900 NAM80.2_NAM80.2_3718	NCAL.1_NCAL.1_241 NCAL.1_NCAL.1_2904 NCAL.1_NCAL.1_3062 NCAL.1_NCAL.1_3346 NCAL.1_NCAL.1_3371	LUA16_NLUA.2_302 LUA16_NLUA.2_312 LUA16_NLUA.2_4417 LUA16_NLUA.2_671																																	GCA_005877565.1_ASM587756v1_genomic_VBOK01000253.1_1	SMAGOTU_16524_SRR7042373rbin.2k141_5452_1
Nitrite oxidation	NxrC	putative nitrite oxidoreductase, gamma subunit		NITM1X.2_NITM1X.2_1009 NITM1X.2_NITM1X.2_1002	NSAL.1_1751000002_1900 NSAL.1_1751000002_1863 NSAL.1_1751000002_1869 NSAL.1_1751000002_1906	NITECO.1_NITECO.1_917 NITECO.1_NITECO.1_911 NITECO.1_NITECO.1_988	NBOC.1_NBOC.1_1041 NBOC.1_NBOC.1_1035	NAM74.1_NAM74.1_4270 NAM74.1_NAM74.1_4276	KamNS4_1_3401 KamNS4_1_3407	NAM80.2_NAM80.2_1248 NAM80.2_NAM80.2_1242	NCAL.1_NCAL.1_2861 NCAL.1_NCAL.1_2867	LUA16_NLUA.2_1133 LUA16_NLUA.2_1127																									SMAGOTU_12335_SRR5439720bin.122k141_4809641_25 SMAGOTU_12335_SRR5439720bin.122k141_7735034_14 SMAGOTU_12335_SRR5439720bin.122k141_4809641_31	SPIREOTU_01779409_k141_236010_45 SPIREOTU_01779409_k141_236010_39	SMAGOTU_05475_SRR11743028bin.40k141_2776937_19 SMAGOTU_05475_SRR11743028bin.40k141_2776937_13	GCA_005877505.1_ASM587750v1_genomic_VBOO01000063.1_6 GCA_005877505.1_ASM587750v1_genomic_VBOO01000023.1_3	GCA_005877855.1_ASM587785v1_genomic_VBOF01000130.1_3	SPIREOTU_01382232_k141_2351841_14 SPIREOTU_01382232_k141_2351841_8	SMAGOTU_08576_SRR2546428rbin.2k141_674132_7 SMAGOTU_08576_SRR2546428rbin.2k141_1370129_6 SMAGOTU_08576_SRR2546428rbin.2k141_674132_1	SPIREOTU_00549552_k141_67064_2	GCA_005877565.1_ASM587756v1_genomic_VBOK01000013.1_2 GCA_005877565.1_ASM587756v1_genomic_VBOK01000072.1_4		SPIREOTU_01606673_k141_203494_6	SMAGOTU_02842_SRR10360617bin.1k141_851364_11 SMAGOTU_02842_SRR10360617bin.1k141_851364_5	SMAGOTU_05284_SRR11742948bin.12k141_3295718_29 SMAGOTU_05284_SRR11742948bin.12k141_2706680_5
Nitrate reduction	NarG	nitrate reductase / nitrite oxidoreductase, alpha subunit	K00370															GCA_016234185.1_ASM1623418v1_genomic_JACRHA010000092.1_12
Nitrate reduction	NarH	nitrate reductase / nitrite oxidoreductase, beta subunit	K00371															GCA_016234185.1_ASM1623418v1_genomic_JACRHA010000092.1_13
Nitrate reduction	NarI	nitrate reductase gamma subunit	K00374
Nitrate reduction	NapA	periplasmic nitrate reductase (cytochrome)	K02567																	GCA_016201875.1_ASM1620187v1_genomic_JACQBY010000188.1_1		GCA_016178585.1_ASM1617858v1_genomic_JACOTA010000067.1_36	GCA_005239745.1_ASM523974v1_genomic_SBBL01000106.1_1		GCA_005239925.1_ASM523992v1_genomic_SBBA01000219.1_8	GCA_005239595.1_ASM523959v1_genomic_SBBT01000197.1_3	GCA_012960925.1_ASM1296092v1_genomic_DUAG01000037.1_22	GCA_945787655.1_FO.M.Nitrospirota.01.1_genomic_CALZIJ010000002.1_11	GCA_013151935.1_ASM1315193v1_genomic_JAADHI010000016.1_20
Nitrate reduction	NapB	periplasmic nitrate reductase (cytochrome), electron transfer subunit	K02568
Nitrite reduction	NapC	assimilatory cytochrome c-type nitrite reductase				NITECO.1_NITECO.1_1551														GCA_016201875.1_ASM1620187v1_genomic_JACQBY010000064.1_6
Nitrite reduction	NirB	respiratory nitrite reductase (NADH) large subunit	K00362											GCA_016194285.1_ASM1619428v1_genomic_JACQBZ010000031.1_25				GCA_016234185.1_ASM1623418v1_genomic_JACRHA010000054.1_2		GCA_016201875.1_ASM1620187v1_genomic_JACQBY010000183.1_3	GCA_016194305.1_ASM1619430v1_genomic_JACQBW010000012.1_25	GCA_016178585.1_ASM1617858v1_genomic_JACOTA010000067.1_34	GCA_005239745.1_ASM523974v1_genomic_SBBL01000106.1_5	GCA_016195485.1_ASM1619548v1_genomic_JACPZM010000054.1_17 GCA_016195485.1_ASM1619548v1_genomic_JACPZM010000067.1_12 GCA_016195485.1_ASM1619548v1_genomic_JACPZM010000128.1_1	GCA_005239925.1_ASM523992v1_genomic_SBBA01000114.1_1	GCA_005239595.1_ASM523959v1_genomic_SBBT01000164.1_14 GCA_005239595.1_ASM523959v1_genomic_SBBT01000213.1_13	GCA_012960925.1_ASM1296092v1_genomic_DUAG01000062.1_10 GCA_012960925.1_ASM1296092v1_genomic_DUAG01000062.1_8	GCA_945787655.1_FO.M.Nitrospirota.01.1_genomic_CALZIJ010000002.1_8	GCA_013151935.1_ASM1315193v1_genomic_JAADHI010000016.1_23	GCA_016200325.1_ASM1620032v1_genomic_JACQEZ010000011.1_339	GCA_004297235.1_ASM429723v1_genomic_SCUR01000269.1_4	GCA_021651055.1_ASM2165105v1_genomic_JAJHOH010000001.1_1858	GCA_012184425.1_ASM1218442v1_genomic_VTOW01000001.1_406	GCA_015664745.1_ASM1566474v1_genomic_DQPQ01000120.1_3	GCA_913046395.1_ERR599062_bin.35_MetaBAT_v2.12.1_MAG_genomic_CAJWSK010000015.1_5	GCA_002726235.1_ASM272623v1_genomic_PBSN01000014.1_6
Nitrite reduction	NirD	respiratory nitrite reductase	K00363	NITM1X.2_NITM1X.2_1485 NITM1X.2_NITM1X.2_2441	NSAL.1_1751000002_86 NSAL.1_1751000004_1265	NITECO.1_NITECO.1_2466 NITECO.1_NITECO.1_2670	NBOC.1_NBOC.1_2033 NBOC.1_NBOC.1_3822	NAM74.1_NAM74.1_1850	KamNS4_1_1253 KamNS4_1_2253	NAM80.2_NAM80.2_404	NCAL.1_NCAL.1_1954 NCAL.1_NCAL.1_2369 NCAL.1_NCAL.1_3596	LUA16_NLUA.2_1894 LUA16_NLUA.2_354	GCA_016201765.1_ASM1620176v1_genomic_JACQCE010000035.1_10 GCA_016201765.1_ASM1620176v1_genomic_JACQCE010000110.1_18	GCA_016194285.1_ASM1619428v1_genomic_JACQBZ010000031.1_24 GCA_016194285.1_ASM1619428v1_genomic_JACQBZ010000066.1_14 GCA_016194285.1_ASM1619428v1_genomic_JACQBZ010000084.1_30	GCA_016201865.1_ASM1620186v1_genomic_JACQCA010000096.1_17	GCA_919901335.1_Hainich-H32-bin115-1_genomic_CAKKOZ010000004.1_1 GCA_919901335.1_Hainich-H32-bin115-1_genomic_CAKKOZ010000119.1_17	GCA_016200255.1_ASM1620025v1_genomic_JACQFA010000039.1_30 GCA_016200255.1_ASM1620025v1_genomic_JACQFA010000039.1_57		GCA_016201825.1_ASM1620182v1_genomic_JACQCD010000042.1_3		GCA_016194305.1_ASM1619430v1_genomic_JACQBW010000016.1_80	GCA_016178585.1_ASM1617858v1_genomic_JACOTA010000032.1_40				GCA_005239595.1_ASM523959v1_genomic_SBBT01000131.1_1 GCA_005239595.1_ASM523959v1_genomic_SBBT01000164.1_13	GCA_012960925.1_ASM1296092v1_genomic_DUAG01000048.1_42	GCA_945787655.1_FO.M.Nitrospirota.01.1_genomic_CALZIJ010000002.1_9	GCA_013151935.1_ASM1315193v1_genomic_JAADHI010000016.1_22	GCA_016200325.1_ASM1620032v1_genomic_JACQEZ010000008.1_121 GCA_016200325.1_ASM1620032v1_genomic_JACQEZ010000011.1_518 GCA_016200325.1_ASM1620032v1_genomic_JACQEZ010000011.1_68	GCA_004297235.1_ASM429723v1_genomic_SCUR01000315.1_5	GCA_021651055.1_ASM2165105v1_genomic_JAJHOH010000001.1_1680 GCA_021651055.1_ASM2165105v1_genomic_JAJHOH010000001.1_3729	GCA_012184425.1_ASM1218442v1_genomic_VTOW01000001.1_590 GCA_012184425.1_ASM1218442v1_genomic_VTOW01000003.1_503				SMAGOTU_12335_SRR5439720bin.122k141_2682562_3	SPIREOTU_01779409_k141_372203_17		GCA_005877505.1_ASM587750v1_genomic_VBOO01000061.1_8	GCA_005877855.1_ASM587785v1_genomic_VBOF01000148.1_5	SPIREOTU_01382232_k141_2989346_2	SMAGOTU_08576_SRR2546428rbin.2k141_1746967_2	SPIREOTU_00549552_k141_154534_4		SMAGOTU_16524_SRR7042373rbin.2k141_1267048_12	SPIREOTU_01606673_k141_505011_10	SMAGOTU_02842_SRR10360617bin.1k141_457827_2
Nitrite reduction	NrfA	respiratory nitrite reductase (cytochrome c-552)	K03385								NCAL.1_NCAL.1_1132	LUA16_NLUA.2_858
Nitrite reduction	NrfH	respiratory nitrite reductase (cytochrome c) small subunit	K15876	NITM1X.2_NITM1X.2_1670	NSAL.1_1751000002_918	NITECO.1_NITECO.1_1902	NBOC.1_NBOC.1_3201	NAM74.1_NAM74.1_1487	KamNS4_1_2985	NAM80.2_NAM80.2_1191	NCAL.1_NCAL.1_2923	LUA16_NLUA.2_1078 LUA16_NLUA.2_857																									SMAGOTU_12335_SRR5439720bin.122k141_4809641_40	SPIREOTU_01779409_k141_236010_29	SMAGOTU_05475_SRR11743028bin.40k141_2776937_4		GCA_005877855.1_ASM587785v1_genomic_VBOF01000248.1_20			SPIREOTU_00549552_k141_377390_3	GCA_005877565.1_ASM587756v1_genomic_VBOK01000256.1_6		SPIREOTU_01606673_k141_1195076_11
Nitrite reduction	NirK	copper-containing nitrite reductase (NO-forming)	K00368	NITM1X.2_NITM1X.2_1353	NSAL.1_1751000002_1493	NITECO.1_NITECO.1_2644	NBOC.1_NBOC.1_2466	NAM74.1_NAM74.1_2736	KamNS4_1_2279	NAM80.2_NAM80.2_2087	NCAL.1_NCAL.1_2144 NCAL.1_NCAL.1_3071	LUA16_NLUA.2_1509 LUA16_NLUA.2_315			GCA_016201865.1_ASM1620186v1_genomic_JACQCA010000014.1_59		GCA_016200255.1_ASM1620025v1_genomic_JACQFA010000009.1_38	GCA_016234185.1_ASM1623418v1_genomic_JACRHA010000026.1_5		GCA_016201875.1_ASM1620187v1_genomic_JACQBY010000115.1_18		GCA_016178585.1_ASM1617858v1_genomic_JACOTA010000063.1_6					GCA_012960925.1_ASM1296092v1_genomic_DUAG01000045.1_14			GCA_016200325.1_ASM1620032v1_genomic_JACQEZ010000020.1_224	GCA_004297235.1_ASM429723v1_genomic_SCUR01000107.1_10	GCA_021651055.1_ASM2165105v1_genomic_JAJHOH010000001.1_1122	GCA_012184425.1_ASM1218442v1_genomic_VTOW01000001.1_1494 GCA_012184425.1_ASM1218442v1_genomic_VTOW01000001.1_1731		GCA_913046395.1_ERR599062_bin.35_MetaBAT_v2.12.1_MAG_genomic_CAJWSK010000026.1_27	GCA_002726235.1_ASM272623v1_genomic_PBSN01000002.1_8			SMAGOTU_05475_SRR11743028bin.40k141_4088820_33		GCA_005877855.1_ASM587785v1_genomic_VBOF01000047.1_6			SPIREOTU_00549552_k141_150855_7	GCA_005877565.1_ASM587756v1_genomic_VBOK01000130.1_7		SPIREOTU_01606673_k141_1302520_4 SPIREOTU_01606673_k141_5537_5
Nitrite reduction	NirS	nitrite reductase (NO-forming) / hydroxylamine reductase	K15864
Nitric oxide reduction	NorB	nitric oxide reductase subunit B	K04561
Nitric oxide reduction	NorC	nitric oxide reductase subunit C	K02305	NITM1X.2_NITM1X.2_491	NSAL.1_1751000001_123	NITECO.1_NITECO.1_397	NBOC.1_NBOC.1_3374 NBOC.1_NBOC.1_3546	NAM74.1_NAM74.1_1256 NAM74.1_NAM74.1_4423	KamNS4_1_3565 KamNS4_1_536	NAM80.2_NAM80.2_3733	NCAL.1_NCAL.1_753	LUA16_NLUA.2_3906	GCA_016201765.1_ASM1620176v1_genomic_JACQCE010000062.1_49	GCA_016194285.1_ASM1619428v1_genomic_JACQBZ010000091.1_2	GCA_016201865.1_ASM1620186v1_genomic_JACQCA010000054.1_19	GCA_919901335.1_Hainich-H32-bin115-1_genomic_CAKKOZ010000016.1_8		GCA_016234185.1_ASM1623418v1_genomic_JACRHA010000180.1_21																GCA_015664745.1_ASM1566474v1_genomic_DQPQ01000038.1_30 GCA_015664745.1_ASM1566474v1_genomic_DQPQ01000092.1_34	GCA_913046395.1_ERR599062_bin.35_MetaBAT_v2.12.1_MAG_genomic_CAJWSK010000010.1_37 GCA_913046395.1_ERR599062_bin.35_MetaBAT_v2.12.1_MAG_genomic_CAJWSK010000020.1_42	GCA_002726235.1_ASM272623v1_genomic_PBSN01000007.1_106 GCA_002726235.1_ASM272623v1_genomic_PBSN01000012.1_25	SMAGOTU_12335_SRR5439720bin.122k141_1603976_32 SMAGOTU_12335_SRR5439720bin.122k141_3573076_58	SPIREOTU_01779409_k141_474624_3 SPIREOTU_01779409_k141_498510_39	SMAGOTU_05475_SRR11743028bin.40k141_4212296_23 SMAGOTU_05475_SRR11743028bin.40k141_942489_17	GCA_005877505.1_ASM587750v1_genomic_VBOO01000297.1_2	GCA_005877855.1_ASM587785v1_genomic_VBOF01000055.1_20	SPIREOTU_01382232_k141_2711180_8	SMAGOTU_08576_SRR2546428rbin.2k141_1686423_3 SMAGOTU_08576_SRR2546428rbin.2k141_207919_2	SPIREOTU_00549552_k141_202740_4 SPIREOTU_00549552_k141_397353_3	GCA_005877565.1_ASM587756v1_genomic_VBOK01000075.1_9 GCA_005877565.1_ASM587756v1_genomic_VBOK01000124.1_6	SMAGOTU_16524_SRR7042373rbin.2k141_1345563_12 SMAGOTU_16524_SRR7042373rbin.2k141_1732155_16		SMAGOTU_02842_SRR10360617bin.1k141_1085474_4 SMAGOTU_02842_SRR10360617bin.1k141_1399651_2
Nitrous oxide reduction	NosZ	nitrous-oxide reductase	K00376
Nitrogen assimilation	NirA	assimilatory nitrite reductase	K00366	NITM1X.2_NITM1X.2_1904	NSAL.1_1751000002_619	NITECO.1_NITECO.1_1011		NAM74.1_NAM74.1_2496		NAM80.2_NAM80.2_3200		LUA16_NLUA.2_1615	GCA_016201765.1_ASM1620176v1_genomic_JACQCE010000012.1_29	GCA_016194285.1_ASM1619428v1_genomic_JACQBZ010000028.1_20	GCA_016201865.1_ASM1620186v1_genomic_JACQCA010000065.1_56	GCA_919901335.1_Hainich-H32-bin115-1_genomic_CAKKOZ010000028.1_8 GCA_919901335.1_Hainich-H32-bin115-1_genomic_CAKKOZ010000099.1_27	GCA_016200255.1_ASM1620025v1_genomic_JACQFA010000006.1_48 GCA_016200255.1_ASM1620025v1_genomic_JACQFA010000088.1_15		GCA_016201825.1_ASM1620182v1_genomic_JACQCD010000126.1_8																		SMAGOTU_12335_SRR5439720bin.122k141_3520884_3			GCA_005877505.1_ASM587750v1_genomic_VBOO01000098.1_5
Nitrogen assimilation	ONR	putative octaheme cytochrome c for nitrite reduction to ammonium				NITECO.1_NITECO.1_1552	NBOC.1_NBOC.1_1566		KamNS4_1_1059 KamNS4_1_3021	NAM80.2_NAM80.2_3202	NCAL.1_NCAL.1_1435	LUA16_NLUA.2_3369
Urea degradation/Nitrogen assimilation	UreA	urease gamma subunit	K01430			NITECO.1_NITECO.1_1595	NBOC.1_NBOC.1_1856	NAM74.1_NAM74.1_257 NAM74.1_NAM74.1_3519	KamNS4_1_2571	NAM80.2_NAM80.2_3222	NCAL.1_NCAL.1_1409	LUA16_NLUA.2_3391															GCA_012960925.1_ASM1296092v1_genomic_DUAG01000012.1_5	GCA_945787655.1_FO.M.Nitrospirota.01.1_genomic_CALZIJ010000060.1_15		GCA_016200325.1_ASM1620032v1_genomic_JACQEZ010000011.1_230	GCA_004297235.1_ASM429723v1_genomic_SCUR01000527.1_6	GCA_021651055.1_ASM2165105v1_genomic_JAJHOH010000001.1_1741	GCA_012184425.1_ASM1218442v1_genomic_VTOW01000001.1_531	GCA_015664745.1_ASM1566474v1_genomic_DQPQ01000130.1_7	GCA_913046395.1_ERR599062_bin.35_MetaBAT_v2.12.1_MAG_genomic_CAJWSK010000010.1_22	GCA_002726235.1_ASM272623v1_genomic_PBSN01000012.1_39			SMAGOTU_05475_SRR11743028bin.40k141_585380_1
Urea degradation/Nitrogen assimilation	UreB	urease subunit beta (modular protein)	K01429			NITECO.1_NITECO.1_1596	NBOC.1_NBOC.1_1857	NAM74.1_NAM74.1_3518	KamNS4_1_2570	NAM80.2_NAM80.2_3221	NCAL.1_NCAL.1_1410	LUA16_NLUA.2_3390															GCA_012960925.1_ASM1296092v1_genomic_DUAG01000012.1_4	GCA_945787655.1_FO.M.Nitrospirota.01.1_genomic_CALZIJ010000060.1_16		GCA_016200325.1_ASM1620032v1_genomic_JACQEZ010000011.1_229	GCA_004297235.1_ASM429723v1_genomic_SCUR01000527.1_5	GCA_021651055.1_ASM2165105v1_genomic_JAJHOH010000001.1_1740	GCA_012184425.1_ASM1218442v1_genomic_VTOW01000001.1_532	GCA_015664745.1_ASM1566474v1_genomic_DQPQ01000130.1_8	GCA_913046395.1_ERR599062_bin.35_MetaBAT_v2.12.1_MAG_genomic_CAJWSK010000010.1_21	GCA_002726235.1_ASM272623v1_genomic_PBSN01000012.1_40
Urea degradation/Nitrogen assimilation	UreC	urease subunit alpha	K01428			NITECO.1_NITECO.1_1597	NBOC.1_NBOC.1_1858	NAM74.1_NAM74.1_260 NAM74.1_NAM74.1_3517	KamNS4_1_2569	NAM80.2_NAM80.2_3220	NCAL.1_NCAL.1_1411	LUA16_NLUA.2_3389															GCA_012960925.1_ASM1296092v1_genomic_DUAG01000012.1_3	GCA_945787655.1_FO.M.Nitrospirota.01.1_genomic_CALZIJ010000060.1_17		GCA_016200325.1_ASM1620032v1_genomic_JACQEZ010000011.1_228	GCA_004297235.1_ASM429723v1_genomic_SCUR01000527.1_4	GCA_021651055.1_ASM2165105v1_genomic_JAJHOH010000001.1_1739	GCA_012184425.1_ASM1218442v1_genomic_VTOW01000001.1_533	GCA_015664745.1_ASM1566474v1_genomic_DQPQ01000130.1_9	GCA_913046395.1_ERR599062_bin.35_MetaBAT_v2.12.1_MAG_genomic_CAJWSK010000010.1_20	GCA_002726235.1_ASM272623v1_genomic_PBSN01000012.1_41
Urea degradation/Nitrogen assimilation	UreD	urease accessory protein	K03190			NITECO.1_NITECO.1_1601	NBOC.1_NBOC.1_1861	NAM74.1_NAM74.1_263 NAM74.1_NAM74.1_3513	KamNS4_1_2701	NAM80.2_NAM80.2_3217	NCAL.1_NCAL.1_1414	LUA16_NLUA.2_3386															GCA_012960925.1_ASM1296092v1_genomic_DUAG01000012.1_11	GCA_945787655.1_FO.M.Nitrospirota.01.1_genomic_CALZIJ010000060.1_8	GCA_013151935.1_ASM1315193v1_genomic_JAADHI010000031.1_5	GCA_016200325.1_ASM1620032v1_genomic_JACQEZ010000011.1_235	GCA_004297235.1_ASM429723v1_genomic_SCUR01000165.1_1	GCA_021651055.1_ASM2165105v1_genomic_JAJHOH010000001.1_1746	GCA_012184425.1_ASM1218442v1_genomic_VTOW01000001.1_526	GCA_015664745.1_ASM1566474v1_genomic_DQPQ01000138.1_1	GCA_913046395.1_ERR599062_bin.35_MetaBAT_v2.12.1_MAG_genomic_CAJWSK010000004.1_79				SMAGOTU_05475_SRR11743028bin.40k141_2618063_4
Urea degradation/Nitrogen assimilation	UreF	putative urease accessory protein	K03188			NITECO.1_NITECO.1_1599	NBOC.1_NBOC.1_1859	NAM74.1_NAM74.1_261 NAM74.1_NAM74.1_3515	KamNS4_1_2702	NAM80.2_NAM80.2_3219	NCAL.1_NCAL.1_1412	LUA16_NLUA.2_3388															GCA_012960925.1_ASM1296092v1_genomic_DUAG01000012.1_2	GCA_945787655.1_FO.M.Nitrospirota.01.1_genomic_CALZIJ010000060.1_18		GCA_016200325.1_ASM1620032v1_genomic_JACQEZ010000011.1_227	GCA_004297235.1_ASM429723v1_genomic_SCUR01000527.1_3	GCA_021651055.1_ASM2165105v1_genomic_JAJHOH010000001.1_1738	GCA_012184425.1_ASM1218442v1_genomic_VTOW01000001.1_534	GCA_015664745.1_ASM1566474v1_genomic_DQPQ01000138.1_3	GCA_913046395.1_ERR599062_bin.35_MetaBAT_v2.12.1_MAG_genomic_CAJWSK010000004.1_77				SMAGOTU_05475_SRR11743028bin.40k141_2618063_2
Urea degradation/Nitrogen assimilation	UreG	urease accessory protein	K03189			NITECO.1_NITECO.1_1600	NBOC.1_NBOC.1_1860	NAM74.1_NAM74.1_262 NAM74.1_NAM74.1_3514	KamNS4_1_2568	NAM80.2_NAM80.2_3218	NCAL.1_NCAL.1_1413	LUA16_NLUA.2_3387															GCA_012960925.1_ASM1296092v1_genomic_DUAG01000012.1_1	GCA_945787655.1_FO.M.Nitrospirota.01.1_genomic_CALZIJ010000060.1_19		GCA_016200325.1_ASM1620032v1_genomic_JACQEZ010000011.1_226	GCA_004297235.1_ASM429723v1_genomic_SCUR01000527.1_2	GCA_021651055.1_ASM2165105v1_genomic_JAJHOH010000001.1_1737	GCA_012184425.1_ASM1218442v1_genomic_VTOW01000001.1_535	GCA_015664745.1_ASM1566474v1_genomic_DQPQ01000138.1_2	GCA_913046395.1_ERR599062_bin.35_MetaBAT_v2.12.1_MAG_genomic_CAJWSK010000004.1_78				SMAGOTU_05475_SRR11743028bin.40k141_2618063_3
Urea degradation/Nitrogen assimilation	UreE	urease accessory protein	K03187			NITECO.1_NITECO.1_1598
Urea degradation/Nitrogen assimilation	UrtA	putative urea ABC transporter, urea binding protein	K11959	NITM1X.2_NITM1X.2_3564	NSAL.1_1751000004_744		NBOC.1_NBOC.1_1851	NAM74.1_NAM74.1_3525	KamNS4_1_2577	NAM80.2_NAM80.2_3229	NCAL.1_NCAL.1_1404	LUA16_NLUA.2_3396												GCA_016195485.1_ASM1619548v1_genomic_JACPZM010000132.1_11		GCA_005239595.1_ASM523959v1_genomic_SBBT01000092.1_2	GCA_012960925.1_ASM1296092v1_genomic_DUAG01000012.1_10	GCA_945787655.1_FO.M.Nitrospirota.01.1_genomic_CALZIJ010000060.1_9	GCA_013151935.1_ASM1315193v1_genomic_JAADHI010000031.1_4	GCA_016200325.1_ASM1620032v1_genomic_JACQEZ010000011.1_234	GCA_004297235.1_ASM429723v1_genomic_SCUR01000165.1_2	GCA_021651055.1_ASM2165105v1_genomic_JAJHOH010000001.1_1745	GCA_012184425.1_ASM1218442v1_genomic_VTOW01000001.1_1781 GCA_012184425.1_ASM1218442v1_genomic_VTOW01000001.1_527	GCA_015664745.1_ASM1566474v1_genomic_DQPQ01000130.1_2	GCA_913046395.1_ERR599062_bin.35_MetaBAT_v2.12.1_MAG_genomic_CAJWSK010000010.1_27	GCA_002726235.1_ASM272623v1_genomic_PBSN01000012.1_34			SMAGOTU_05475_SRR11743028bin.40k141_585380_6
Urea degradation/Nitrogen assimilation	UrtB	putative urea ABC transporter, permease protein	K11960				NBOC.1_NBOC.1_1852	NAM74.1_NAM74.1_3524	KamNS4_1_2576	NAM80.2_NAM80.2_3228	NCAL.1_NCAL.1_1405	LUA16_NLUA.2_3395															GCA_012960925.1_ASM1296092v1_genomic_DUAG01000012.1_9	GCA_945787655.1_FO.M.Nitrospirota.01.1_genomic_CALZIJ010000060.1_10	GCA_013151935.1_ASM1315193v1_genomic_JAADHI010000031.1_3	GCA_016200325.1_ASM1620032v1_genomic_JACQEZ010000011.1_233	GCA_004297235.1_ASM429723v1_genomic_SCUR01000165.1_3	GCA_021651055.1_ASM2165105v1_genomic_JAJHOH010000001.1_1744	GCA_012184425.1_ASM1218442v1_genomic_VTOW01000001.1_1782 GCA_012184425.1_ASM1218442v1_genomic_VTOW01000001.1_528	GCA_015664745.1_ASM1566474v1_genomic_DQPQ01000130.1_3	GCA_913046395.1_ERR599062_bin.35_MetaBAT_v2.12.1_MAG_genomic_CAJWSK010000010.1_26	GCA_002726235.1_ASM272623v1_genomic_PBSN01000012.1_35			SMAGOTU_05475_SRR11743028bin.40k141_585380_5
Urea degradation/Nitrogen assimilation	UrtC	putative urea ABC transporter, permease protein	K11961				NBOC.1_NBOC.1_1853	NAM74.1_NAM74.1_3523	KamNS4_1_2575	NAM80.2_NAM80.2_3227	NCAL.1_NCAL.1_1406	LUA16_NLUA.2_3394															GCA_012960925.1_ASM1296092v1_genomic_DUAG01000012.1_8	GCA_945787655.1_FO.M.Nitrospirota.01.1_genomic_CALZIJ010000060.1_11	GCA_013151935.1_ASM1315193v1_genomic_JAADHI010000031.1_2	GCA_016200325.1_ASM1620032v1_genomic_JACQEZ010000011.1_232	GCA_004297235.1_ASM429723v1_genomic_SCUR01000527.1_8	GCA_021651055.1_ASM2165105v1_genomic_JAJHOH010000001.1_1743	GCA_012184425.1_ASM1218442v1_genomic_VTOW01000001.1_1783 GCA_012184425.1_ASM1218442v1_genomic_VTOW01000001.1_529	GCA_015664745.1_ASM1566474v1_genomic_DQPQ01000130.1_4	GCA_913046395.1_ERR599062_bin.35_MetaBAT_v2.12.1_MAG_genomic_CAJWSK010000010.1_25	GCA_002726235.1_ASM272623v1_genomic_PBSN01000012.1_36			SMAGOTU_05475_SRR11743028bin.40k141_585380_4
Urea degradation/Nitrogen assimilation	UrtD	urea ABC transporter, ATP-binding protein					NBOC.1_NBOC.1_1854	NAM74.1_NAM74.1_3522	KamNS4_1_2574	NAM80.2_NAM80.2_3226	NCAL.1_NCAL.1_1407	LUA16_NLUA.2_3393											GCA_005239745.1_ASM523974v1_genomic_SBBL01000005.1_4			GCA_005239595.1_ASM523959v1_genomic_SBBT01000155.1_1	GCA_012960925.1_ASM1296092v1_genomic_DUAG01000012.1_7	GCA_945787655.1_FO.M.Nitrospirota.01.1_genomic_CALZIJ010000060.1_12	GCA_013151935.1_ASM1315193v1_genomic_JAADHI010000031.1_1	GCA_016200325.1_ASM1620032v1_genomic_JACQEZ010000011.1_237		GCA_021651055.1_ASM2165105v1_genomic_JAJHOH010000001.1_1748	GCA_012184425.1_ASM1218442v1_genomic_VTOW01000001.1_1784 GCA_012184425.1_ASM1218442v1_genomic_VTOW01000001.1_524	GCA_015664745.1_ASM1566474v1_genomic_DQPQ01000130.1_5	GCA_913046395.1_ERR599062_bin.35_MetaBAT_v2.12.1_MAG_genomic_CAJWSK010000010.1_24	GCA_002726235.1_ASM272623v1_genomic_PBSN01000012.1_37			SMAGOTU_05475_SRR11743028bin.40k141_585380_3
Urea degradation/Nitrogen assimilation	UrtE	urea ABC transporter, ATP-binding protein					NBOC.1_NBOC.1_1855	NAM74.1_NAM74.1_3521	KamNS4_1_2573	NAM80.2_NAM80.2_3225	NCAL.1_NCAL.1_1390 NCAL.1_NCAL.1_1408	LUA16_NLUA.2_3392											GCA_005239745.1_ASM523974v1_genomic_SBBL01000005.1_3			GCA_005239595.1_ASM523959v1_genomic_SBBT01000155.1_2	GCA_012960925.1_ASM1296092v1_genomic_DUAG01000012.1_6	GCA_945787655.1_FO.M.Nitrospirota.01.1_genomic_CALZIJ010000060.1_13		GCA_016200325.1_ASM1620032v1_genomic_JACQEZ010000011.1_231 GCA_016200325.1_ASM1620032v1_genomic_JACQEZ010000011.1_238	GCA_004297235.1_ASM429723v1_genomic_SCUR01000527.1_7	GCA_021651055.1_ASM2165105v1_genomic_JAJHOH010000001.1_1742 GCA_021651055.1_ASM2165105v1_genomic_JAJHOH010000001.1_1749	GCA_012184425.1_ASM1218442v1_genomic_VTOW01000001.1_1785 GCA_012184425.1_ASM1218442v1_genomic_VTOW01000001.1_523 GCA_012184425.1_ASM1218442v1_genomic_VTOW01000001.1_530	GCA_015664745.1_ASM1566474v1_genomic_DQPQ01000130.1_6	GCA_913046395.1_ERR599062_bin.35_MetaBAT_v2.12.1_MAG_genomic_CAJWSK010000010.1_23	GCA_002726235.1_ASM272623v1_genomic_PBSN01000012.1_38			SMAGOTU_05475_SRR11743028bin.40k141_585380_2
Urea degradation/Nitrogen assimilation	Utp	eukaryotic-type low-affinity urea transporter				NITECO.1_NITECO.1_1594				NAM80.2_NAM80.2_3223
Cyanate degradation/Nitrogen assimilation	CynS	cyanate hydratase	K01725			NITECO.1_NITECO.1_1439	NBOC.1_NBOC.1_1693 NBOC.1_NBOC.1_1363	NAM74.1_NAM74.1_4864	KamNS4_1_3026	NAM80.2_NAM80.2_3208	NCAL.1_NCAL.1_1424	LUA16_NLUA.2_3375																		GCA_016200325.1_ASM1620032v1_genomic_JACQEZ010000011.1_73	GCA_004297235.1_ASM429723v1_genomic_SCUR01000219.1_8	GCA_021651055.1_ASM2165105v1_genomic_JAJHOH010000001.1_1685	GCA_012184425.1_ASM1218442v1_genomic_VTOW01000001.1_585				SMAGOTU_12335_SRR5439720bin.122k141_936475_45	SPIREOTU_01779409_k141_140115_21		GCA_005877505.1_ASM587750v1_genomic_VBOO01000101.1_4
Ammonium transport	AmtB	ammonium transporter	K03320	NITM1X.2_NITM1X.2_1367 NITM1X.2_NITM1X.2_1369	NSAL.1_1751000002_1457 NSAL.1_1751000002_1459	NITECO.1_NITECO.1_1827 NITECO.1_NITECO.1_1829	NBOC.1_NBOC.1_1357 NBOC.1_NBOC.1_1358 NBOC.1_NBOC.1_1364 NBOC.1_NBOC.1_1563	NAM74.1_NAM74.1_2484 NAM74.1_NAM74.1_2490	KamNS4_1_3024 KamNS4_1_3037	NAM80.2_NAM80.2_3205 NAM80.2_NAM80.2_3207 NAM80.2_NAM80.2_3215	NCAL.1_NCAL.1_1416 NCAL.1_NCAL.1_1425 NCAL.1_NCAL.1_1432	LUA16_NLUA.2_3372 LUA16_NLUA.2_3374 LUA16_NLUA.2_3382		GCA_016194285.1_ASM1619428v1_genomic_JACQBZ010000031.1_18	GCA_016201865.1_ASM1620186v1_genomic_JACQCA010000065.1_62	GCA_919901335.1_Hainich-H32-bin115-1_genomic_CAKKOZ010000099.1_33	GCA_016200255.1_ASM1620025v1_genomic_JACQFA010000006.1_55	GCA_016234185.1_ASM1623418v1_genomic_JACRHA010000016.1_5	GCA_016201825.1_ASM1620182v1_genomic_JACQCD010000126.1_5	GCA_016201875.1_ASM1620187v1_genomic_JACQBY010000049.1_8	GCA_016194305.1_ASM1619430v1_genomic_JACQBW010000012.1_17	GCA_016178585.1_ASM1617858v1_genomic_JACOTA010000067.1_51	GCA_005239745.1_ASM523974v1_genomic_SBBL01000087.1_4	GCA_016195485.1_ASM1619548v1_genomic_JACPZM010000069.1_1	GCA_005239925.1_ASM523992v1_genomic_SBBA01000218.1_54	GCA_005239595.1_ASM523959v1_genomic_SBBT01000043.1_44 GCA_005239595.1_ASM523959v1_genomic_SBBT01000053.1_4 GCA_005239595.1_ASM523959v1_genomic_SBBT01000068.1_2	GCA_012960925.1_ASM1296092v1_genomic_DUAG01000042.1_18 GCA_012960925.1_ASM1296092v1_genomic_DUAG01000049.1_59	GCA_945787655.1_FO.M.Nitrospirota.01.1_genomic_CALZIJ010000042.1_10	GCA_013151935.1_ASM1315193v1_genomic_JAADHI010000114.1_11	GCA_016200325.1_ASM1620032v1_genomic_JACQEZ010000011.1_584 GCA_016200325.1_ASM1620032v1_genomic_JACQEZ010000011.1_589 GCA_016200325.1_ASM1620032v1_genomic_JACQEZ010000011.1_591	GCA_004297235.1_ASM429723v1_genomic_SCUR01000151.1_1 GCA_004297235.1_ASM429723v1_genomic_SCUR01000213.1_3 GCA_004297235.1_ASM429723v1_genomic_SCUR01000356.1_1	GCA_021651055.1_ASM2165105v1_genomic_JAJHOH010000001.1_2087 GCA_021651055.1_ASM2165105v1_genomic_JAJHOH010000001.1_2091	GCA_012184425.1_ASM1218442v1_genomic_VTOW01000001.1_181 GCA_012184425.1_ASM1218442v1_genomic_VTOW01000001.1_185	GCA_015664745.1_ASM1566474v1_genomic_DQPQ01000056.1_3	GCA_913046395.1_ERR599062_bin.35_MetaBAT_v2.12.1_MAG_genomic_CAJWSK010000001.1_135	GCA_002726235.1_ASM272623v1_genomic_PBSN01000008.1_240	SMAGOTU_12335_SRR5439720bin.122k141_3520884_5 SMAGOTU_12335_SRR5439720bin.122k141_7570319_99 SMAGOTU_12335_SRR5439720bin.122k141_936475_53	SPIREOTU_01779409_k141_202183_8 SPIREOTU_01779409_k141_202183_9		GCA_005877505.1_ASM587750v1_genomic_VBOO01000098.1_1 GCA_005877505.1_ASM587750v1_genomic_VBOO01000307.1_3	GCA_005877855.1_ASM587785v1_genomic_VBOF01000144.1_3 GCA_005877855.1_ASM587785v1_genomic_VBOF01000144.1_7 GCA_005877855.1_ASM587785v1_genomic_VBOF01000144.1_8				GCA_005877565.1_ASM587756v1_genomic_VBOK01000060.1_11 GCA_005877565.1_ASM587756v1_genomic_VBOK01000202.1_14		SPIREOTU_01606673_k141_61928_1 SPIREOTU_01606673_k141_61928_5	SMAGOTU_02842_SRR10360617bin.1k141_1287223_2 SMAGOTU_02842_SRR10360617bin.1k141_2456491_8
Ammonium transport	AmtB¬†Rh50	ammonium transporter Rh50
Nitrate transpor	NarK	nitrate transporter	K02575	NITM1X.2_NITM1X.2_1740	NSAL.1_1751000002_453	NITECO.1_NITECO.1_1955	NBOC.1_NBOC.1_1610	NAM74.1_NAM74.1_2989	KamNS4_1_3014	NAM80.2_NAM80.2_3191	NCAL.1_NCAL.1_2821	LUA16_NLUA.2_1618 LUA16_NLUA.2_3350		GCA_016194285.1_ASM1619428v1_genomic_JACQBZ010000031.1_21	GCA_016201865.1_ASM1620186v1_genomic_JACQCA010000065.1_59	GCA_919901335.1_Hainich-H32-bin115-1_genomic_CAKKOZ010000099.1_30	GCA_016200255.1_ASM1620025v1_genomic_JACQFA010000006.1_51	GCA_016234185.1_ASM1623418v1_genomic_JACRHA010000092.1_9	GCA_016201825.1_ASM1620182v1_genomic_JACQCD010000126.1_14	GCA_016201875.1_ASM1620187v1_genomic_JACQBY010000188.1_2	GCA_016194305.1_ASM1619430v1_genomic_JACQBW010000012.1_26	GCA_016178585.1_ASM1617858v1_genomic_JACOTA010000067.1_37	GCA_005239745.1_ASM523974v1_genomic_SBBL01000014.1_1	GCA_016195485.1_ASM1619548v1_genomic_JACPZM010000086.1_1	GCA_005239925.1_ASM523992v1_genomic_SBBA01000017.1_7	GCA_005239595.1_ASM523959v1_genomic_SBBT01000213.1_12	GCA_012960925.1_ASM1296092v1_genomic_DUAG01000062.1_11	GCA_945787655.1_FO.M.Nitrospirota.01.1_genomic_CALZIJ010000090.1_1	GCA_013151935.1_ASM1315193v1_genomic_JAADHI010000108.1_22	GCA_016200325.1_ASM1620032v1_genomic_JACQEZ010000011.1_338				GCA_015664745.1_ASM1566474v1_genomic_DQPQ01000120.1_2	GCA_913046395.1_ERR599062_bin.35_MetaBAT_v2.12.1_MAG_genomic_CAJWSK010000015.1_7	GCA_002726235.1_ASM272623v1_genomic_PBSN01000014.1_8	SMAGOTU_12335_SRR5439720bin.122k141_936475_37	SPIREOTU_01779409_k141_140115_11	SMAGOTU_05475_SRR11743028bin.40k141_3299128_16	GCA_005877505.1_ASM587750v1_genomic_VBOO01000281.1_4	GCA_005877855.1_ASM587785v1_genomic_VBOF01000144.1_13			SPIREOTU_00549552_k141_115810_8 SPIREOTU_00549552_k141_336575_2	GCA_005877565.1_ASM587756v1_genomic_VBOK01000060.1_6		SPIREOTU_01606673_k141_908172_12	SMAGOTU_02842_SRR10360617bin.1k141_764573_5
Nitrate transpor	NirC	nitrite transporter	K02598	NITM1X.2_NITM1X.2_1905	NSAL.1_1751000002_620	NITECO.1_NITECO.1_1010 NITECO.1_NITECO.1_3511	NBOC.1_NBOC.1_2115	NAM74.1_NAM74.1_2610		NAM80.2_NAM80.2_483								GCA_016234185.1_ASM1623418v1_genomic_JACRHA010000054.1_3																			SMAGOTU_12335_SRR5439720bin.122k141_3520884_2
Nitrate/Nitrite/Cyanate transport	NrtA	putative nitrate ABC transporter, nitrate binding protein	K15576				NBOC.1_NBOC.1_1694		KamNS4_1_3029	NAM80.2_NAM80.2_3211	NCAL.1_NCAL.1_1421	LUA16_NLUA.2_3378	GCA_016201765.1_ASM1620176v1_genomic_JACQCE010000012.1_31						GCA_016201825.1_ASM1620182v1_genomic_JACQCD010000069.1_6			GCA_016178585.1_ASM1617858v1_genomic_JACOTA010000067.1_29								GCA_016200325.1_ASM1620032v1_genomic_JACQEZ010000011.1_78	GCA_004297235.1_ASM429723v1_genomic_SCUR01000219.1_4 GCA_004297235.1_ASM429723v1_genomic_SCUR01000219.1_7	GCA_021651055.1_ASM2165105v1_genomic_JAJHOH010000001.1_1686 GCA_021651055.1_ASM2165105v1_genomic_JAJHOH010000001.1_1689	GCA_012184425.1_ASM1218442v1_genomic_VTOW01000001.1_581 GCA_012184425.1_ASM1218442v1_genomic_VTOW01000001.1_584				SMAGOTU_12335_SRR5439720bin.122k141_936475_48	SPIREOTU_01779409_k141_140115_24
Nitrate/Nitrite/Cyanate transport	NrtB	nitrate ABC transporter, integral membrane subunit (modular protein)	K15577				NBOC.1_NBOC.1_1695		KamNS4_1_3028	NAM80.2_NAM80.2_3210	NCAL.1_NCAL.1_1422	LUA16_NLUA.2_3377	GCA_016201765.1_ASM1620176v1_genomic_JACQCE010000012.1_32						GCA_016201825.1_ASM1620182v1_genomic_JACQCD010000069.1_5			GCA_016178585.1_ASM1617858v1_genomic_JACOTA010000067.1_28								GCA_016200325.1_ASM1620032v1_genomic_JACQEZ010000011.1_77	GCA_004297235.1_ASM429723v1_genomic_SCUR01000219.1_5	GCA_021651055.1_ASM2165105v1_genomic_JAJHOH010000001.1_1688	GCA_012184425.1_ASM1218442v1_genomic_VTOW01000001.1_582				SMAGOTU_12335_SRR5439720bin.122k141_936475_47	SPIREOTU_01779409_k141_140115_23
Nitrate/Nitrite/Cyanate transport	NrtD	ABC transporter, ATP-binding protein	K15578				NBOC.1_NBOC.1_1696		KamNS4_1_3027	NAM80.2_NAM80.2_3209	NCAL.1_NCAL.1_1423	LUA16_NLUA.2_3376	GCA_016201765.1_ASM1620176v1_genomic_JACQCE010000012.1_33						GCA_016201825.1_ASM1620182v1_genomic_JACQCD010000069.1_4			GCA_016178585.1_ASM1617858v1_genomic_JACOTA010000067.1_27								GCA_016200325.1_ASM1620032v1_genomic_JACQEZ010000011.1_76	GCA_004297235.1_ASM429723v1_genomic_SCUR01000219.1_6	GCA_021651055.1_ASM2165105v1_genomic_JAJHOH010000001.1_1687	GCA_012184425.1_ASM1218442v1_genomic_VTOW01000001.1_583				SMAGOTU_12335_SRR5439720bin.122k141_936475_46	SPIREOTU_01779409_k141_140115_22
Formate oxidation	FdsA	Formate dehydrogenase, alpha subunit	K00123				NBOC.1_NBOC.1_2114			NAM80.2_NAM80.2_775		LUA16_NLUA.2_932																													GCA_005877855.1_ASM587785v1_genomic_VBOF01000359.1_2	SPIREOTU_01382232_k141_2220116_1			GCA_005877565.1_ASM587756v1_genomic_VBOK01000047.1_3 GCA_005877565.1_ASM587756v1_genomic_VBOK01000047.1_4	SMAGOTU_16524_SRR7042373rbin.2k141_673692_3	SPIREOTU_01606673_k141_1195076_4
Formate oxidation	FdsB	Formate dehydrogenase, beta subunit	K00124				NBOC.1_NBOC.1_638 NBOC.1_NBOC.1_2113			NAM80.2_NAM80.2_774		LUA16_NLUA.2_931																													GCA_005877855.1_ASM587785v1_genomic_VBOF01000359.1_1	SPIREOTU_01382232_k141_2220116_2			GCA_005877565.1_ASM587756v1_genomic_VBOK01000047.1_2	SMAGOTU_16524_SRR7042373rbin.2k141_673692_4	SPIREOTU_01606673_k141_1195076_3 SPIREOTU_01606673_k141_1302520_1
Formate oxidation	FdsG	Formate dehydrogenase, gamma subunit	K00334				NBOC.1_NBOC.1_2112			NAM80.2_NAM80.2_773		LUA16_NLUA.2_930																																	GCA_005877565.1_ASM587756v1_genomic_VBOK01000047.1_1		SPIREOTU_01606673_k141_1302520_2
Formate oxidation	Fdh2	N. marina-like putative formate dehydrogenase				NITECO.1_NITECO.1_1471																													GCA_913046395.1_ERR599062_bin.35_MetaBAT_v2.12.1_MAG_genomic_CAJWSK010000006.1_82
Hydrogen metabolism	HupL	putative [NiFe] 2a hydrogenase large subunit	K23549		NSAL.1_1751000002_1889							LUA16_NLUA.2_3086		GCA_016194285.1_ASM1619428v1_genomic_JACQBZ010000035.1_41	GCA_016201865.1_ASM1620186v1_genomic_JACQCA010000067.1_13
Hydrogen metabolism	HupS	putative [NiFe] 2a hydrogenase small subunit	K23548		NSAL.1_1751000002_1890							LUA16_NLUA.2_3087		GCA_016194285.1_ASM1619428v1_genomic_JACQBZ010000035.1_42	GCA_016201865.1_ASM1620186v1_genomic_JACQCA010000067.1_14
Hydrogen metabolism	HydA	[NiFe] 3b sulfhydrogenase, alpha subunit	K17993		NSAL.1_1751000002_1065	NITECO.1_NITECO.1_2937			KamNS4_1_980		NCAL.1_NCAL.1_981		GCA_016201765.1_ASM1620176v1_genomic_JACQCE010000108.1_6	GCA_016194285.1_ASM1619428v1_genomic_JACQBZ010000035.1_2	GCA_016201865.1_ASM1620186v1_genomic_JACQCA010000061.1_15				GCA_016201825.1_ASM1620182v1_genomic_JACQCD010000044.1_23												GCA_004297235.1_ASM429723v1_genomic_SCUR01000345.1_4		GCA_012184425.1_ASM1218442v1_genomic_VTOW01000005.1_296
Hydrogen metabolism	HydB	[NiFe] 3b sulfhydrogenase, beta subunit	K17996		NSAL.1_1751000002_1059	NITECO.1_NITECO.1_2927			KamNS4_1_983		NCAL.1_NCAL.1_978			GCA_016194285.1_ASM1619428v1_genomic_JACQBZ010000035.1_5	GCA_016201865.1_ASM1620186v1_genomic_JACQCA010000061.1_18				GCA_016201825.1_ASM1620182v1_genomic_JACQCD010000044.1_20												GCA_004297235.1_ASM429723v1_genomic_SCUR01000328.1_1		GCA_012184425.1_ASM1218442v1_genomic_VTOW01000005.1_299
Hydrogen metabolism	HydD	[NiFe] 3b sulfhydrogenase, delta subunit	K17993		NSAL.1_1751000002_1064	NITECO.1_NITECO.1_2936			KamNS4_1_981		NCAL.1_NCAL.1_980		GCA_016201765.1_ASM1620176v1_genomic_JACQCE010000108.1_4	GCA_016194285.1_ASM1619428v1_genomic_JACQBZ010000035.1_3	GCA_016201865.1_ASM1620186v1_genomic_JACQCA010000061.1_16				GCA_016201825.1_ASM1620182v1_genomic_JACQCD010000044.1_22												GCA_004297235.1_ASM429723v1_genomic_SCUR01000345.1_5		GCA_012184425.1_ASM1218442v1_genomic_VTOW01000005.1_297
Hydrogen metabolism	HydG	[NiFe] 3b sulfhydrogenase, gamma subunit	K17995		NSAL.1_1751000002_1063	NITECO.1_NITECO.1_2935			KamNS4_1_982		NCAL.1_NCAL.1_979			GCA_016194285.1_ASM1619428v1_genomic_JACQBZ010000035.1_4	GCA_016201865.1_ASM1620186v1_genomic_JACQCA010000061.1_17				GCA_016201825.1_ASM1620182v1_genomic_JACQCD010000044.1_21												GCA_004297235.1_ASM429723v1_genomic_SCUR01000328.1_2		GCA_012184425.1_ASM1218442v1_genomic_VTOW01000005.1_298
Hydrogen metabolism	HybD	Hydrogenase maturation protease; N. marina-like ([NiFe] 3b)							KamNS4_1_979		NCAL.1_NCAL.1_982		GCA_016201765.1_ASM1620176v1_genomic_JACQCE010000108.1_8	GCA_016194285.1_ASM1619428v1_genomic_JACQBZ010000035.1_39	GCA_016201865.1_ASM1620186v1_genomic_JACQCA010000067.1_11				GCA_016201825.1_ASM1620182v1_genomic_JACQCD010000044.1_26												GCA_004297235.1_ASM429723v1_genomic_SCUR01000345.1_3		GCA_012184425.1_ASM1218442v1_genomic_VTOW01000005.1_295
Hydrogen metabolism	HypA	Hydrogenase nickel incorporation protein; N. marina-like ([NiFe] 3b)							KamNS4_1_978		NCAL.1_NCAL.1_983		GCA_016201765.1_ASM1620176v1_genomic_JACQCE010000108.1_9	GCA_016194285.1_ASM1619428v1_genomic_JACQBZ010000035.1_38	GCA_016201865.1_ASM1620186v1_genomic_JACQCA010000067.1_10				GCA_016201825.1_ASM1620182v1_genomic_JACQCD010000044.1_27												GCA_004297235.1_ASM429723v1_genomic_SCUR01000345.1_2		GCA_012184425.1_ASM1218442v1_genomic_VTOW01000005.1_294
Hydrogen metabolism	HypC	Hydrogenase maturation factor; N. marina-like ([NiFe] 3b)							KamNS4_1_976		NCAL.1_NCAL.1_985		GCA_016201765.1_ASM1620176v1_genomic_JACQCE010000033.1_22	GCA_016194285.1_ASM1619428v1_genomic_JACQBZ010000035.1_36	GCA_016201865.1_ASM1620186v1_genomic_JACQCA010000067.1_8				GCA_016201825.1_ASM1620182v1_genomic_JACQCD010000044.1_29	GCA_016201875.1_ASM1620187v1_genomic_JACQBY010000153.1_5													GCA_012184425.1_ASM1218442v1_genomic_VTOW01000005.1_292
Hydrogen metabolism	HypD	Hydrogenase maturation factor; N. marina-like ([NiFe] 3b)							KamNS4_1_975		NCAL.1_NCAL.1_986		GCA_016201765.1_ASM1620176v1_genomic_JACQCE010000033.1_21	GCA_016194285.1_ASM1619428v1_genomic_JACQBZ010000035.1_35	GCA_016201865.1_ASM1620186v1_genomic_JACQCA010000067.1_7				GCA_016201825.1_ASM1620182v1_genomic_JACQCD010000044.1_30	GCA_016201875.1_ASM1620187v1_genomic_JACQBY010000153.1_6													GCA_012184425.1_ASM1218442v1_genomic_VTOW01000005.1_291
Hydrogen metabolism	HypE	Hydrogenase maturation protein, carbamoyl dehydratase; N. marina-like ([NiFe] 3b)									NCAL.1_NCAL.1_987		GCA_016201765.1_ASM1620176v1_genomic_JACQCE010000033.1_20	GCA_016194285.1_ASM1619428v1_genomic_JACQBZ010000035.1_34	GCA_016201865.1_ASM1620186v1_genomic_JACQCA010000067.1_6				GCA_016201825.1_ASM1620182v1_genomic_JACQCD010000044.1_31	GCA_016201875.1_ASM1620187v1_genomic_JACQBY010000153.1_11								GCA_945787655.1_FO.M.Nitrospirota.01.1_genomic_CALZIJ010000015.1_33					GCA_012184425.1_ASM1218442v1_genomic_VTOW01000005.1_287
Hydrogen metabolism	HypF	Hydrogenase maturation protein, carbamoyltransferase; N. marina-like ([NiFe] 3b)							KamNS4_1_977		NCAL.1_NCAL.1_984		GCA_016201765.1_ASM1620176v1_genomic_JACQCE010000033.1_23 GCA_016201765.1_ASM1620176v1_genomic_JACQCE010000108.1_10	GCA_016194285.1_ASM1619428v1_genomic_JACQBZ010000035.1_37	GCA_016201865.1_ASM1620186v1_genomic_JACQCA010000067.1_9				GCA_016201825.1_ASM1620182v1_genomic_JACQCD010000044.1_28												GCA_004297235.1_ASM429723v1_genomic_SCUR01000345.1_1		GCA_012184425.1_ASM1218442v1_genomic_VTOW01000005.1_293
Hydrogen metabolism	HoxA	Hydrogenase transcriptional regulatory protein; N. moscoviensis-like ([NiFe] 2a)			NSAL.1_1751000002_1892							LUA16_NLUA.2_3089		GCA_016194285.1_ASM1619428v1_genomic_JACQBZ010000035.1_52
Hydrogen metabolism	HypA	Hydrogenase nickel incorporation protein; N. moscoviensis-like ([NiFe] 2a)			NSAL.1_1751000002_1874	NITECO.1_NITECO.1_2016						LUA16_NLUA.2_3071			GCA_016201865.1_ASM1620186v1_genomic_JACQCA010000067.1_10
Hydrogen metabolism	HypB	Hydrogenase nickel incorporation protein; N. moscoviensis-like ([NiFe] 2a)			NSAL.1_1751000002_1873	NITECO.1_NITECO.1_2015						LUA16_NLUA.2_3070
Hydrogen metabolism	HypC	Hydrogenase maturation factor; N. moscoviensis-like ([NiFe] 2a)			NSAL.1_1751000002_1879	NITECO.1_NITECO.1_2021						LUA16_NLUA.2_3076			GCA_016201865.1_ASM1620186v1_genomic_JACQCA010000067.1_8
Hydrogen metabolism	HypD	Hydrogenase maturation factor; N. moscoviensis-like ([NiFe] 2a)			NSAL.1_1751000002_1877	NITECO.1_NITECO.1_2019						LUA16_NLUA.2_3074			GCA_016201865.1_ASM1620186v1_genomic_JACQCA010000067.1_7
Hydrogen metabolism	HypE	Hydrogenase maturation protein, carbamoyl dehydratase; N. moscoviensis-like ([NiFe] 2a)			NSAL.1_1751000002_1876	NITECO.1_NITECO.1_2018			KamNS4_1_974			LUA16_NLUA.2_3073			GCA_016201865.1_ASM1620186v1_genomic_JACQCA010000067.1_6
Hydrogen metabolism	HypF	Hydrogenase maturation protein, carbamoyltransferase; N. moscoviensis-like ([NiFe] 2a)			NSAL.1_1751000002_1880	NITECO.1_NITECO.1_2022						LUA16_NLUA.2_3077			GCA_016201865.1_ASM1620186v1_genomic_JACQCA010000067.1_9
Hydrogen metabolism	HoxM	Hydrogenase maturation protease; N. moscoviensis-like ([NiFe] 2a)			NSAL.1_1751000002_1887	NITECO.1_NITECO.1_1024						LUA16_NLUA.2_3083
Ehr complex	EhrA	Ehr complex subunit A; Proton-conducting membrane transporter, nuoL-like				NITECO.1_NITECO.1_2116	NBOC.1_NBOC.1_4041		KamNS4_1_1141	NAM80.2_NAM80.2_1017	NCAL.1_NCAL.1_3524 NCAL.1_NCAL.1_3453	LUA16_NLUA.2_167	GCA_016201765.1_ASM1620176v1_genomic_JACQCE010000034.1_11	GCA_016194285.1_ASM1619428v1_genomic_JACQBZ010000003.1_27	GCA_016201865.1_ASM1620186v1_genomic_JACQCA010000056.1_5		GCA_016200255.1_ASM1620025v1_genomic_JACQFA010000040.1_15		GCA_016201825.1_ASM1620182v1_genomic_JACQCD010000058.1_18	GCA_016201875.1_ASM1620187v1_genomic_JACQBY010000141.1_10	GCA_016194305.1_ASM1619430v1_genomic_JACQBW010000016.1_14	GCA_016178585.1_ASM1617858v1_genomic_JACOTA010000016.1_40																			GCA_005877855.1_ASM587785v1_genomic_VBOF01000056.1_1						SPIREOTU_01606673_k141_975649_11		SMAGOTU_05284_SRR11742948bin.12k141_4039197_6
Ehr complex	EhrB	Ehr complex subunit B; NADH dehydrogenase, nuoH-like				NITECO.1_NITECO.1_2115	NBOC.1_NBOC.1_4040		KamNS4_1_1140	NAM80.2_NAM80.2_1018	NCAL.1_NCAL.1_3519 NCAL.1_NCAL.1_3452	LUA16_NLUA.2_166	GCA_016201765.1_ASM1620176v1_genomic_JACQCE010000034.1_12	GCA_016194285.1_ASM1619428v1_genomic_JACQBZ010000003.1_26	GCA_016201865.1_ASM1620186v1_genomic_JACQCA010000056.1_6	GCA_919901335.1_Hainich-H32-bin115-1_genomic_CAKKOZ010000062.1_4	GCA_016200255.1_ASM1620025v1_genomic_JACQFA010000040.1_14		GCA_016201825.1_ASM1620182v1_genomic_JACQCD010000058.1_19	GCA_016201875.1_ASM1620187v1_genomic_JACQBY010000141.1_9	GCA_016194305.1_ASM1619430v1_genomic_JACQBW010000016.1_15	GCA_016178585.1_ASM1617858v1_genomic_JACOTA010000016.1_39																			GCA_005877855.1_ASM587785v1_genomic_VBOF01000153.1_6					SMAGOTU_16524_SRR7042373rbin.2k141_314867_15	SPIREOTU_01606673_k141_975649_10		SMAGOTU_05284_SRR11742948bin.12k141_4039197_5
Ehr complex	EhrC	Ehr complex subunit C; HyfE-like				NITECO.1_NITECO.1_2114	NBOC.1_NBOC.1_4039		KamNS4_1_1139	NAM80.2_NAM80.2_1019	NCAL.1_NCAL.1_3520 NCAL.1_NCAL.1_3451	LUA16_NLUA.2_165	GCA_016201765.1_ASM1620176v1_genomic_JACQCE010000034.1_13	GCA_016194285.1_ASM1619428v1_genomic_JACQBZ010000003.1_25	GCA_016201865.1_ASM1620186v1_genomic_JACQCA010000056.1_7	GCA_919901335.1_Hainich-H32-bin115-1_genomic_CAKKOZ010000062.1_3	GCA_016200255.1_ASM1620025v1_genomic_JACQFA010000040.1_13		GCA_016201825.1_ASM1620182v1_genomic_JACQCD010000058.1_20	GCA_016201875.1_ASM1620187v1_genomic_JACQBY010000141.1_8	GCA_016194305.1_ASM1619430v1_genomic_JACQBW010000016.1_16	GCA_016178585.1_ASM1617858v1_genomic_JACOTA010000016.1_38																			GCA_005877855.1_ASM587785v1_genomic_VBOF01000153.1_5					SMAGOTU_16524_SRR7042373rbin.2k141_314867_14	SPIREOTU_01606673_k141_975649_9		SMAGOTU_05284_SRR11742948bin.12k141_4039197_4
Ehr complex	EhrD	Ehr complex subunit D; Proton-conducting membrane transporter, hyfF-like				NITECO.1_NITECO.1_2112 NITECO.1_NITECO.1_2113	NBOC.1_NBOC.1_4038		KamNS4_1_1137 KamNS4_1_1138	NAM80.2_NAM80.2_1020	NCAL.1_NCAL.1_3521 NCAL.1_NCAL.1_3449 NCAL.1_NCAL.1_3450	LUA16_NLUA.2_164	GCA_016201765.1_ASM1620176v1_genomic_JACQCE010000034.1_15 GCA_016201765.1_ASM1620176v1_genomic_JACQCE010000034.1_14	GCA_016194285.1_ASM1619428v1_genomic_JACQBZ010000003.1_24	GCA_016201865.1_ASM1620186v1_genomic_JACQCA010000056.1_9 GCA_016201865.1_ASM1620186v1_genomic_JACQCA010000056.1_8	GCA_919901335.1_Hainich-H32-bin115-1_genomic_CAKKOZ010000062.1_2	GCA_016200255.1_ASM1620025v1_genomic_JACQFA010000040.1_11 GCA_016200255.1_ASM1620025v1_genomic_JACQFA010000040.1_12	GCA_016234185.1_ASM1623418v1_genomic_JACRHA010000073.1_19	GCA_016201825.1_ASM1620182v1_genomic_JACQCD010000058.1_21	GCA_016201875.1_ASM1620187v1_genomic_JACQBY010000141.1_6 GCA_016201875.1_ASM1620187v1_genomic_JACQBY010000141.1_7	GCA_016194305.1_ASM1619430v1_genomic_JACQBW010000016.1_17	GCA_016178585.1_ASM1617858v1_genomic_JACOTA010000016.1_36 GCA_016178585.1_ASM1617858v1_genomic_JACOTA010000016.1_37																			GCA_005877855.1_ASM587785v1_genomic_VBOF01000153.1_4					SMAGOTU_16524_SRR7042373rbin.2k141_314867_13	SPIREOTU_01606673_k141_975649_8		SMAGOTU_05284_SRR11742948bin.12k141_4039197_3
Ehr complex	EhrE	Ehr complex subunit E; nuoCD-like				NITECO.1_NITECO.1_2111	NBOC.1_NBOC.1_4037		KamNS4_1_1136	NAM80.2_NAM80.2_1021	NCAL.1_NCAL.1_3522 NCAL.1_NCAL.1_3448	LUA16_NLUA.2_163	GCA_016201765.1_ASM1620176v1_genomic_JACQCE010000034.1_16	GCA_016194285.1_ASM1619428v1_genomic_JACQBZ010000003.1_23	GCA_016201865.1_ASM1620186v1_genomic_JACQCA010000056.1_10	GCA_919901335.1_Hainich-H32-bin115-1_genomic_CAKKOZ010000062.1_1	GCA_016200255.1_ASM1620025v1_genomic_JACQFA010000040.1_10	GCA_016234185.1_ASM1623418v1_genomic_JACRHA010000073.1_18	GCA_016201825.1_ASM1620182v1_genomic_JACQCD010000005.1_20	GCA_016201875.1_ASM1620187v1_genomic_JACQBY010000141.1_5	GCA_016194305.1_ASM1619430v1_genomic_JACQBW010000016.1_18	GCA_016178585.1_ASM1617858v1_genomic_JACOTA010000016.1_35																			GCA_005877855.1_ASM587785v1_genomic_VBOF01000153.1_3					SMAGOTU_16524_SRR7042373rbin.2k141_314867_12	SPIREOTU_01606673_k141_975649_7		SMAGOTU_05284_SRR11742948bin.12k141_4039197_2
Ehr complex	EhrF	Ehr complex subunit F; nuoB-like				NITECO.1_NITECO.1_2110	NBOC.1_NBOC.1_4036		KamNS4_1_1135	NAM80.2_NAM80.2_1022	NCAL.1_NCAL.1_3445	LUA16_NLUA.2_162	GCA_016201765.1_ASM1620176v1_genomic_JACQCE010000054.1_2	GCA_016194285.1_ASM1619428v1_genomic_JACQBZ010000003.1_22	GCA_016201865.1_ASM1620186v1_genomic_JACQCA010000056.1_11		GCA_016200255.1_ASM1620025v1_genomic_JACQFA010000040.1_9	GCA_016234185.1_ASM1623418v1_genomic_JACRHA010000073.1_17	GCA_016201825.1_ASM1620182v1_genomic_JACQCD010000005.1_18 GCA_016201825.1_ASM1620182v1_genomic_JACQCD010000005.1_19	GCA_016201875.1_ASM1620187v1_genomic_JACQBY010000141.1_4	GCA_016194305.1_ASM1619430v1_genomic_JACQBW010000016.1_19	GCA_016178585.1_ASM1617858v1_genomic_JACOTA010000016.1_34																			GCA_005877855.1_ASM587785v1_genomic_VBOF01000153.1_2					SMAGOTU_16524_SRR7042373rbin.2k141_314867_11	SPIREOTU_01606673_k141_975649_6		SMAGOTU_05284_SRR11742948bin.12k141_4039197_1
Quorum sensing		N-acyl-L-homoserine lactone synthetase	K22957				NBOC.1_NBOC.1_45	NAM74.1_NAM74.1_592			NCAL.1_NCAL.1_544											GCA_016178585.1_ASM1617858v1_genomic_JACOTA010000051.1_14		GCA_016195485.1_ASM1619548v1_genomic_JACPZM010000136.1_6						GCA_016200325.1_ASM1620032v1_genomic_JACQEZ010000011.1_80		GCA_021651055.1_ASM2165105v1_genomic_JAJHOH010000001.1_1692	GCA_012184425.1_ASM1218442v1_genomic_VTOW01000001.1_578
Quorum sensing		putative transcriptional regulator of the LuxR family	K20334				NBOC.1_NBOC.1_46	NAM74.1_NAM74.1_591			NCAL.1_NCAL.1_545											GCA_016178585.1_ASM1617858v1_genomic_JACOTA010000051.1_13 GCA_016178585.1_ASM1617858v1_genomic_JACOTA010000051.1_15		GCA_016195485.1_ASM1619548v1_genomic_JACPZM010000136.1_5						GCA_016200325.1_ASM1620032v1_genomic_JACQEZ010000011.1_81		GCA_021651055.1_ASM2165105v1_genomic_JAJHOH010000001.1_1691	GCA_012184425.1_ASM1218442v1_genomic_VTOW01000001.1_579
Osmolarity sensor	EnvZ	two-component system, OmpR family, osmolarity sensor histidine kinase EnvZ [EC:2.7.13.3]	K07638			NITECO.1_NITECO.1_2752
Osmolyte transport	BetT	choline/glycine/proline betaine transport protein	K02168	NITM1X.2_NITM1X.2_234	NSAL.1_1751000002_1406 NSAL.1_1751000004_13	NITECO.1_NITECO.1_3945																												GCA_015664745.1_ASM1566474v1_genomic_DQPQ01000099.1_3	GCA_913046395.1_ERR599062_bin.35_MetaBAT_v2.12.1_MAG_genomic_CAJWSK010000012.1_2	GCA_002726235.1_ASM272623v1_genomic_PBSN01000001.1_2
Osmolyte transport	OpuA	osmoprotectant transport system ATP-binding protein [EC:7.6.2.9]	K05847	NITM1X.2_NITM1X.2_3330 NITM1X.2_NITM1X.2_3331	NSAL.1_1751000003_463 NSAL.1_1751000003_464	NITECO.1_NITECO.1_3530	NBOC.1_NBOC.1_1379	NAM74.1_NAM74.1_1693		NAM80.2_NAM80.2_1148																				GCA_016200325.1_ASM1620032v1_genomic_JACQEZ010000001.1_116			GCA_012184425.1_ASM1218442v1_genomic_VTOW01000001.1_1203	GCA_015664745.1_ASM1566474v1_genomic_DQPQ01000061.1_25	GCA_913046395.1_ERR599062_bin.35_MetaBAT_v2.12.1_MAG_genomic_CAJWSK010000014.1_27	GCA_002726235.1_ASM272623v1_genomic_PBSN01000004.1_123	SMAGOTU_12335_SRR5439720bin.122k141_9041155_5	SPIREOTU_01779409_k141_206521_14	SMAGOTU_05475_SRR11743028bin.40k141_1682876_6	GCA_005877505.1_ASM587750v1_genomic_VBOO01000086.1_7	GCA_005877855.1_ASM587785v1_genomic_VBOF01000009.1_12		SMAGOTU_08576_SRR2546428rbin.2k141_2397253_11		GCA_005877565.1_ASM587756v1_genomic_VBOK01000136.1_1				SMAGOTU_05284_SRR11742948bin.12k141_2535108_24
Osmolyte transport	OpuBD	osmoprotectant transport system permease protein	K05846			NITECO.1_NITECO.1_3531	NBOC.1_NBOC.1_1378	NAM74.1_NAM74.1_1694		NAM80.2_NAM80.2_1147																				GCA_016200325.1_ASM1620032v1_genomic_JACQEZ010000001.1_115			GCA_012184425.1_ASM1218442v1_genomic_VTOW01000001.1_1202	GCA_015664745.1_ASM1566474v1_genomic_DQPQ01000061.1_26	GCA_913046395.1_ERR599062_bin.35_MetaBAT_v2.12.1_MAG_genomic_CAJWSK010000014.1_26	GCA_002726235.1_ASM272623v1_genomic_PBSN01000004.1_122	SMAGOTU_12335_SRR5439720bin.122k141_9041155_6	SPIREOTU_01779409_k141_206521_13	SMAGOTU_05475_SRR11743028bin.40k141_1682876_7	GCA_005877505.1_ASM587750v1_genomic_VBOO01000086.1_8	GCA_005877855.1_ASM587785v1_genomic_VBOF01000009.1_11		SMAGOTU_08576_SRR2546428rbin.2k141_2397253_10						SMAGOTU_05284_SRR11742948bin.12k141_2535108_25
Osmolyte transport	OpuC	osmoprotectant transport system substrate-binding protein	K05845	NITM1X.2_NITM1X.2_3331	NSAL.1_1751000003_464	NITECO.1_NITECO.1_3531	NBOC.1_NBOC.1_1377	NAM74.1_NAM74.1_1695		NAM80.2_NAM80.2_1146																								GCA_015664745.1_ASM1566474v1_genomic_DQPQ01000061.1_26	GCA_913046395.1_ERR599062_bin.35_MetaBAT_v2.12.1_MAG_genomic_CAJWSK010000014.1_26	GCA_002726235.1_ASM272623v1_genomic_PBSN01000004.1_122	SMAGOTU_12335_SRR5439720bin.122k141_9041155_7	SPIREOTU_01779409_k141_206521_12	SMAGOTU_05475_SRR11743028bin.40k141_1682876_8	GCA_005877505.1_ASM587750v1_genomic_VBOO01000086.1_9	GCA_005877855.1_ASM587785v1_genomic_VBOF01000009.1_10		SMAGOTU_08576_SRR2546428rbin.2k141_2397253_9		GCA_005877565.1_ASM587756v1_genomic_VBOK01000042.1_8				SMAGOTU_05284_SRR11742948bin.12k141_2535108_26
Ectoine synthesis	EctA	L-2,4-diaminobutyric acid acetyltransferase [EC:2.3.1.178]	K06718																														GCA_012184425.1_ASM1218442v1_genomic_VTOW01000001.1_126
Ectoine synthesis	EctB	diaminobutyrate-2-oxoglutarate transaminase [EC:2.6.1.76]	K00836				NBOC.1_NBOC.1_1875																										GCA_012184425.1_ASM1218442v1_genomic_VTOW01000001.1_125
Ectoine synthesis	EctC	L-ectoine synthase [EC:4.2.1.108]	K06720																														GCA_012184425.1_ASM1218442v1_genomic_VTOW01000001.1_124						SMAGOTU_05475_SRR11743028bin.40k141_1716151_5
Ectoine synthesis	EctD	ectoine hydroxylase [EC:1.14.11.55]	K10674																														GCA_012184425.1_ASM1218442v1_genomic_VTOW01000001.1_123
Ion exchange	MnhA	multicomponent Na+:H+ antiporter subunit A	K05565	NITM1X.2_NITM1X.2_317	NSAL.1_1751000001_278	NITECO.1_NITECO.1_298	NBOC.1_NBOC.1_1522		KamNS4_1_877																			GCA_945787655.1_FO.M.Nitrospirota.01.1_genomic_CALZIJ010000042.1_8	GCA_013151935.1_ASM1315193v1_genomic_JAADHI010000124.1_10				GCA_012184425.1_ASM1218442v1_genomic_VTOW01000001.1_1668	GCA_015664745.1_ASM1566474v1_genomic_DQPQ01000040.1_5
Ion exchange	MnhB	multicomponent Na+:H+ antiporter subunit B	K05566	NITM1X.2_NITM1X.2_316	NSAL.1_1751000001_279	NITECO.1_NITECO.1_299	NBOC.1_NBOC.1_1523		KamNS4_1_876																		GCA_012960925.1_ASM1296092v1_genomic_DUAG01000042.1_13	GCA_945787655.1_FO.M.Nitrospirota.01.1_genomic_CALZIJ010000042.1_7	GCA_013151935.1_ASM1315193v1_genomic_JAADHI010000124.1_9				GCA_012184425.1_ASM1218442v1_genomic_VTOW01000001.1_1667	GCA_015664745.1_ASM1566474v1_genomic_DQPQ01000040.1_6
Ion exchange	MnhC	multicomponent Na+:H+ antiporter subunit C	K05567	NITM1X.2_NITM1X.2_315	NSAL.1_1751000001_280	NITECO.1_NITECO.1_300	NBOC.1_NBOC.1_1524		KamNS4_1_875																		GCA_012960925.1_ASM1296092v1_genomic_DUAG01000042.1_12	GCA_945787655.1_FO.M.Nitrospirota.01.1_genomic_CALZIJ010000042.1_6	GCA_013151935.1_ASM1315193v1_genomic_JAADHI010000124.1_8				GCA_012184425.1_ASM1218442v1_genomic_VTOW01000001.1_1666	GCA_015664745.1_ASM1566474v1_genomic_DQPQ01000040.1_7
Ion exchange	MnhD	multicomponent Na+:H+ antiporter subunit D	K05568	NITM1X.2_NITM1X.2_314	NSAL.1_1751000001_281	NITECO.1_NITECO.1_301	NBOC.1_NBOC.1_1525		KamNS4_1_526 KamNS4_1_529 KamNS4_1_874		NCAL.1_NCAL.1_760 NCAL.1_NCAL.1_762			GCA_016194285.1_ASM1619428v1_genomic_JACQBZ010000091.1_12 GCA_016194285.1_ASM1619428v1_genomic_JACQBZ010000091.1_9		GCA_919901335.1_Hainich-H32-bin115-1_genomic_CAKKOZ010000016.1_15 GCA_919901335.1_Hainich-H32-bin115-1_genomic_CAKKOZ010000016.1_18		GCA_016234185.1_ASM1623418v1_genomic_JACRHA010000017.1_3					GCA_005239745.1_ASM523974v1_genomic_SBBL01000015.1_2	GCA_016195485.1_ASM1619548v1_genomic_JACPZM010000083.1_5	GCA_005239925.1_ASM523992v1_genomic_SBBA01000007.1_11 GCA_005239925.1_ASM523992v1_genomic_SBBA01000007.1_13	GCA_005239595.1_ASM523959v1_genomic_SBBT01000131.1_9	GCA_012960925.1_ASM1296092v1_genomic_DUAG01000003.1_31 GCA_012960925.1_ASM1296092v1_genomic_DUAG01000042.1_11 GCA_012960925.1_ASM1296092v1_genomic_DUAG01000042.1_14 GCA_012960925.1_ASM1296092v1_genomic_DUAG01000042.1_16	GCA_945787655.1_FO.M.Nitrospirota.01.1_genomic_CALZIJ010000005.1_2 GCA_945787655.1_FO.M.Nitrospirota.01.1_genomic_CALZIJ010000005.1_4 GCA_945787655.1_FO.M.Nitrospirota.01.1_genomic_CALZIJ010000026.1_25 GCA_945787655.1_FO.M.Nitrospirota.01.1_genomic_CALZIJ010000042.1_5	GCA_013151935.1_ASM1315193v1_genomic_JAADHI010000109.1_22 GCA_013151935.1_ASM1315193v1_genomic_JAADHI010000124.1_7	GCA_016200325.1_ASM1620032v1_genomic_JACQEZ010000015.1_22	GCA_004297235.1_ASM429723v1_genomic_SCUR01000173.1_2 GCA_004297235.1_ASM429723v1_genomic_SCUR01000316.1_4 GCA_004297235.1_ASM429723v1_genomic_SCUR01000348.1_3	GCA_021651055.1_ASM2165105v1_genomic_JAJHOH010000001.1_3023 GCA_021651055.1_ASM2165105v1_genomic_JAJHOH010000001.1_3024	GCA_012184425.1_ASM1218442v1_genomic_VTOW01000001.1_1665 GCA_012184425.1_ASM1218442v1_genomic_VTOW01000002.1_276 GCA_012184425.1_ASM1218442v1_genomic_VTOW01000002.1_277		GCA_913046395.1_ERR599062_bin.35_MetaBAT_v2.12.1_MAG_genomic_CAJWSK010000016.1_1 GCA_913046395.1_ERR599062_bin.35_MetaBAT_v2.12.1_MAG_genomic_CAJWSK010000016.1_3	GCA_002726235.1_ASM272623v1_genomic_PBSN01000003.1_3
Ion exchange	MnhE	multicomponent Na+:H+ antiporter subunit E	K05569	NITM1X.2_NITM1X.2_320	NSAL.1_1751000001_275	NITECO.1_NITECO.1_295	NBOC.1_NBOC.1_1526		KamNS4_1_880																		GCA_012960925.1_ASM1296092v1_genomic_DUAG01000042.1_10	GCA_945787655.1_FO.M.Nitrospirota.01.1_genomic_CALZIJ010000042.1_4	GCA_013151935.1_ASM1315193v1_genomic_JAADHI010000124.1_6				GCA_012184425.1_ASM1218442v1_genomic_VTOW01000001.1_1664	GCA_015664745.1_ASM1566474v1_genomic_DQPQ01000040.1_2
Ion exchange	MnhF	multicomponent Na+:H+ antiporter subunit F	K05570	NITM1X.2_NITM1X.2_319	NSAL.1_1751000001_276	NITECO.1_NITECO.1_296	NBOC.1_NBOC.1_1527		KamNS4_1_879																		GCA_012960925.1_ASM1296092v1_genomic_DUAG01000042.1_9	GCA_945787655.1_FO.M.Nitrospirota.01.1_genomic_CALZIJ010000042.1_3	GCA_013151935.1_ASM1315193v1_genomic_JAADHI010000124.1_5				GCA_012184425.1_ASM1218442v1_genomic_VTOW01000001.1_1663	GCA_015664745.1_ASM1566474v1_genomic_DQPQ01000040.1_3
Ion exchange	MnhG	multicomponent Na+:H+ antiporter subunit G	K05571	NITM1X.2_NITM1X.2_318	NSAL.1_1751000001_277	NITECO.1_NITECO.1_297	NBOC.1_NBOC.1_1528		KamNS4_1_878																		GCA_012960925.1_ASM1296092v1_genomic_DUAG01000042.1_8	GCA_945787655.1_FO.M.Nitrospirota.01.1_genomic_CALZIJ010000042.1_2	GCA_013151935.1_ASM1315193v1_genomic_JAADHI010000124.1_4				GCA_012184425.1_ASM1218442v1_genomic_VTOW01000001.1_1662	GCA_015664745.1_ASM1566474v1_genomic_DQPQ01000040.1_4
Ion exchange	KdpA	potassium-transporting ATPase potassium-binding subunit	K01546				NBOC.1_NBOC.1_1264	NAM74.1_NAM74.1_3925	KamNS4_1_1822	NAM80.2_NAM80.2_270	NCAL.1_NCAL.1_3698	LUA16_NLUA.2_217	GCA_016201765.1_ASM1620176v1_genomic_JACQCE010000060.1_9																	GCA_016200325.1_ASM1620032v1_genomic_JACQEZ010000020.1_422	GCA_004297235.1_ASM429723v1_genomic_SCUR01000093.1_7	GCA_021651055.1_ASM2165105v1_genomic_JAJHOH010000001.1_119
Ion exchange	KdpB	potassium-transporting ATPase ATP-binding subunit	K01547				NBOC.1_NBOC.1_1263	NAM74.1_NAM74.1_3926	KamNS4_1_1823	NAM80.2_NAM80.2_271	NCAL.1_NCAL.1_3699 NCAL.1_NCAL.1_3700	LUA16_NLUA.2_218	GCA_016201765.1_ASM1620176v1_genomic_JACQCE010000060.1_10																	GCA_016200325.1_ASM1620032v1_genomic_JACQEZ010000020.1_423	GCA_004297235.1_ASM429723v1_genomic_SCUR01000093.1_8	GCA_021651055.1_ASM2165105v1_genomic_JAJHOH010000001.1_118
Ion exchange	KdpC	potassium-transporting ATPase KdpC subunit	K01548				NBOC.1_NBOC.1_1262	NAM74.1_NAM74.1_3927	KamNS4_1_1824	NAM80.2_NAM80.2_272	NCAL.1_NCAL.1_3701	LUA16_NLUA.2_219	GCA_016201765.1_ASM1620176v1_genomic_JACQCE010000060.1_11																	GCA_016200325.1_ASM1620032v1_genomic_JACQEZ010000020.1_424	GCA_004297235.1_ASM429723v1_genomic_SCUR01000093.1_9	GCA_021651055.1_ASM2165105v1_genomic_JAJHOH010000001.1_117
Ion exchange	KdpD	two-component system, OmpR family, sensor histidine kinase KdpD [EC:2.7.13.3]	K07646	NITM1X.2_NITM1X.2_3818	NSAL.1_1751000004_520 NSAL.1_1751000005_202	NITECO.1_NITECO.1_263	NBOC.1_NBOC.1_1261 NBOC.1_NBOC.1_1946	NAM74.1_NAM74.1_3794 NAM74.1_NAM74.1_3928 NAM74.1_NAM74.1_3929	KamNS4_1_1825 KamNS4_1_3446	NAM80.2_NAM80.2_274	NCAL.1_NCAL.1_3702	LUA16_NLUA.2_221	GCA_016201765.1_ASM1620176v1_genomic_JACQCE010000060.1_12	GCA_016194285.1_ASM1619428v1_genomic_JACQBZ010000019.1_21	GCA_016201865.1_ASM1620186v1_genomic_JACQCA010000049.1_9	GCA_919901335.1_Hainich-H32-bin115-1_genomic_CAKKOZ010000102.1_3	GCA_016200255.1_ASM1620025v1_genomic_JACQFA010000009.1_33													GCA_016200325.1_ASM1620032v1_genomic_JACQEZ010000020.1_39 GCA_016200325.1_ASM1620032v1_genomic_JACQEZ010000020.1_425	GCA_004297235.1_ASM429723v1_genomic_SCUR01000015.1_1 GCA_004297235.1_ASM429723v1_genomic_SCUR01000093.1_10 GCA_004297235.1_ASM429723v1_genomic_SCUR01000510.1_4 GCA_004297235.1_ASM429723v1_genomic_SCUR01000579.1_4	GCA_021651055.1_ASM2165105v1_genomic_JAJHOH010000001.1_116 GCA_021651055.1_ASM2165105v1_genomic_JAJHOH010000001.1_3888 GCA_021651055.1_ASM2165105v1_genomic_JAJHOH010000001.1_640	GCA_012184425.1_ASM1218442v1_genomic_VTOW01000003.1_665 GCA_012184425.1_ASM1218442v1_genomic_VTOW01000003.1_84					SPIREOTU_01779409_k141_694758_1	SMAGOTU_05475_SRR11743028bin.40k141_35099_12
Ion exchange	KdpE	two-component system, OmpR family, KDP operon response regulator KdpE	K07667	NITM1X.2_NITM1X.2_3819	NSAL.1_1751000004_519 NSAL.1_1751000005_201	NITECO.1_NITECO.1_264	NBOC.1_NBOC.1_1260 NBOC.1_NBOC.1_1945	NAM74.1_NAM74.1_3793 NAM74.1_NAM74.1_3930	KamNS4_1_1826 KamNS4_1_3445	NAM80.2_NAM80.2_275	NCAL.1_NCAL.1_3703	LUA16_NLUA.2_222	GCA_016201765.1_ASM1620176v1_genomic_JACQCE010000060.1_13	GCA_016194285.1_ASM1619428v1_genomic_JACQBZ010000019.1_20	GCA_016201865.1_ASM1620186v1_genomic_JACQCA010000049.1_8		GCA_016200255.1_ASM1620025v1_genomic_JACQFA010000009.1_32													GCA_016200325.1_ASM1620032v1_genomic_JACQEZ010000020.1_426	GCA_004297235.1_ASM429723v1_genomic_SCUR01000015.1_2	GCA_021651055.1_ASM2165105v1_genomic_JAJHOH010000001.1_115							SMAGOTU_05475_SRR11743028bin.40k141_35099_13
Ion exchange	KdpF	potassium-transporting ATPase KdpF subunit	K01545				NBOC.1_NBOC.1_1265	NAM74.1_NAM74.1_3924					GCA_016201765.1_ASM1620176v1_genomic_JACQCE010000060.1_8																	GCA_016200325.1_ASM1620032v1_genomic_JACQEZ010000020.1_421	GCA_004297235.1_ASM429723v1_genomic_SCUR01000093.1_6	GCA_021651055.1_ASM2165105v1_genomic_JAJHOH010000001.1_120
Ion exchange	NhaA	Na+:H+ antiporter, NhaA family	K03313		NSAL.1_1751000004_829	NITECO.1_NITECO.1_1784 NITECO.1_NITECO.1_3185		NAM74.1_NAM74.1_2215		NAM80.2_NAM80.2_2830	NCAL.1_NCAL.1_1123														GCA_005239925.1_ASM523992v1_genomic_SBBA01000095.1_19						GCA_004297235.1_ASM429723v1_genomic_SCUR01000506.1_1										GCA_005877855.1_ASM587785v1_genomic_VBOF01000202.1_2 GCA_005877855.1_ASM587785v1_genomic_VBOF01000202.1_3
Ion exchange	NhaB	Na+:H+ antiporter, NhaB family	K03314	NITM1X.2_NITM1X.2_3485	NSAL.1_1751000004_817	NITECO.1_NITECO.1_306
Ion exchange	NhaC	Na+:H+ antiporter, NhaC family	K03315
Ion exchange	NhaK	monovalent cation/hydrogen antiporter	K24163					NAM74.1_NAM74.1_4862		NAM80.2_NAM80.2_60		LUA16_NLUA.2_2160	GCA_016201765.1_ASM1620176v1_genomic_JACQCE010000062.1_86				GCA_016200255.1_ASM1620025v1_genomic_JACQFA010000021.1_16				GCA_016194305.1_ASM1619430v1_genomic_JACQBW010000030.1_14									GCA_016200325.1_ASM1620032v1_genomic_JACQEZ010000007.1_92									SMAGOTU_05475_SRR11743028bin.40k141_3145206_53	GCA_005877505.1_ASM587750v1_genomic_VBOO01000149.1_6					GCA_005877565.1_ASM587756v1_genomic_VBOK01000049.1_7	SMAGOTU_16524_SRR7042373rbin.2k141_302726_10	SPIREOTU_01606673_k141_616310_15
Ion exchange	NhaP	Na+:H+ antiporter	K03316				NBOC.1_NBOC.1_3131		KamNS4_1_237			LUA16_NLUA.2_2623															GCA_012960925.1_ASM1296092v1_genomic_DUAG01000048.1_34							GCA_015664745.1_ASM1566474v1_genomic_DQPQ01000061.1_47	GCA_913046395.1_ERR599062_bin.35_MetaBAT_v2.12.1_MAG_genomic_CAJWSK010000012.1_37	GCA_002726235.1_ASM272623v1_genomic_PBSN01000001.1_43
Proline transport	PutP	sodium/proline symporter	K11928
Proline transport	ProV	glycine betaine/proline transport system ATP-binding protein [EC:7.6.2.9]	K02000
Proline/Betaine transport	ProP	MFS transporter, MHS family, proline/betaine transporter	K03762			NITECO.1_NITECO.1_208		NAM74.1_NAM74.1_3749			NCAL.1_NCAL.1_2239																												SMAGOTU_05475_SRR11743028bin.40k141_886357_11	GCA_005877505.1_ASM587750v1_genomic_VBOO01000056.1_20					GCA_005877565.1_ASM587756v1_genomic_VBOK01000211.1_4
Trehalose synthesis		1,4-alpha-glucan branching enzyme [EC:2.4.1.18]	K16149											GCA_016194285.1_ASM1619428v1_genomic_JACQBZ010000046.1_1	GCA_016201865.1_ASM1620186v1_genomic_JACQCA010000040.1_12		GCA_016200255.1_ASM1620025v1_genomic_JACQFA010000008.1_66	GCA_016234185.1_ASM1623418v1_genomic_JACRHA010000060.1_5	GCA_016201825.1_ASM1620182v1_genomic_JACQCD010000088.1_3							GCA_005239595.1_ASM523959v1_genomic_SBBT01000223.1_16					GCA_004297235.1_ASM429723v1_genomic_SCUR01000224.1_1	GCA_021651055.1_ASM2165105v1_genomic_JAJHOH010000001.1_2250	GCA_012184425.1_ASM1218442v1_genomic_VTOW01000001.1_13				SMAGOTU_12335_SRR5439720bin.122k141_9838501_6	SPIREOTU_01779409_k141_297488_12	SMAGOTU_05475_SRR11743028bin.40k141_3145206_51	GCA_005877505.1_ASM587750v1_genomic_VBOO01000048.1_5	GCA_005877855.1_ASM587785v1_genomic_VBOF01000042.1_6			SPIREOTU_00549552_k141_124397_2	GCA_005877565.1_ASM587756v1_genomic_VBOK01000169.1_16	SMAGOTU_16524_SRR7042373rbin.2k141_1449662_3	SPIREOTU_01606673_k141_551050_11	SMAGOTU_02842_SRR10360617bin.1k141_2436358_1	SMAGOTU_05284_SRR11742948bin.12k141_1286776_4
Trehalose synthesis	GlgA	starch synthase [EC:2.4.1.21]	K00703				NBOC.1_NBOC.1_1768	NAM74.1_NAM74.1_4007	KamNS4_1_3217	NAM80.2_NAM80.2_1449	NCAL.1_NCAL.1_2080	LUA16_NLUA.2_1324	GCA_016201765.1_ASM1620176v1_genomic_JACQCE010000065.1_20	GCA_016194285.1_ASM1619428v1_genomic_JACQBZ010000046.1_6	GCA_016201865.1_ASM1620186v1_genomic_JACQCA010000040.1_11		GCA_016200255.1_ASM1620025v1_genomic_JACQFA010000036.1_15	GCA_016234185.1_ASM1623418v1_genomic_JACRHA010000060.1_4	GCA_016201825.1_ASM1620182v1_genomic_JACQCD010000088.1_5	GCA_016201875.1_ASM1620187v1_genomic_JACQBY010000153.1_13	GCA_016194305.1_ASM1619430v1_genomic_JACQBW010000001.1_37	GCA_016178585.1_ASM1617858v1_genomic_JACOTA010000032.1_31				GCA_005239595.1_ASM523959v1_genomic_SBBT01000143.1_1		GCA_945787655.1_FO.M.Nitrospirota.01.1_genomic_CALZIJ010000001.1_16	GCA_013151935.1_ASM1315193v1_genomic_JAADHI010000020.1_1 GCA_013151935.1_ASM1315193v1_genomic_JAADHI010000034.1_1	GCA_016200325.1_ASM1620032v1_genomic_JACQEZ010000016.1_201	GCA_004297235.1_ASM429723v1_genomic_SCUR01000336.1_2	GCA_021651055.1_ASM2165105v1_genomic_JAJHOH010000001.1_2267	GCA_012184425.1_ASM1218442v1_genomic_VTOW01000004.1_5	GCA_015664745.1_ASM1566474v1_genomic_DQPQ01000003.1_14	GCA_913046395.1_ERR599062_bin.35_MetaBAT_v2.12.1_MAG_genomic_CAJWSK010000004.1_43		SMAGOTU_12335_SRR5439720bin.122k141_4809641_13	SPIREOTU_01779409_k141_400116_27	SMAGOTU_05475_SRR11743028bin.40k141_2776937_29		GCA_005877855.1_ASM587785v1_genomic_VBOF01000191.1_3			SPIREOTU_00549552_k141_104405_3	GCA_005877565.1_ASM587756v1_genomic_VBOK01000258.1_3	SMAGOTU_16524_SRR7042373rbin.2k141_1449662_1	SPIREOTU_01606673_k141_551050_16	SMAGOTU_02842_SRR10360617bin.1k141_1998017_3	SMAGOTU_05284_SRR11742948bin.12k141_554201_12
Trehalose synthesis	GlgB	1,4-alpha-glucan branching enzyme [EC:2.4.1.18]	K00700	NITM1X.2_NITM1X.2_1297	NSAL.1_1751000002_1551	NITECO.1_NITECO.1_2298	NBOC.1_NBOC.1_1283	NAM74.1_NAM74.1_4074	KamNS4_1_1454	NAM80.2_NAM80.2_246 NAM80.2_NAM80.2_2726	NCAL.1_NCAL.1_3050	LUA16_NLUA.2_2547 LUA16_NLUA.2_883	GCA_016201765.1_ASM1620176v1_genomic_JACQCE010000065.1_19	GCA_016194285.1_ASM1619428v1_genomic_JACQBZ010000102.1_2			GCA_016200255.1_ASM1620025v1_genomic_JACQFA010000031.1_10			GCA_016201875.1_ASM1620187v1_genomic_JACQBY010000028.1_23	GCA_016194305.1_ASM1619430v1_genomic_JACQBW010000001.1_30	GCA_016178585.1_ASM1617858v1_genomic_JACOTA010000032.1_26		GCA_016195485.1_ASM1619548v1_genomic_JACPZM010000106.1_2	GCA_005239925.1_ASM523992v1_genomic_SBBA01000011.1_7			GCA_945787655.1_FO.M.Nitrospirota.01.1_genomic_CALZIJ010000092.1_4	GCA_013151935.1_ASM1315193v1_genomic_JAADHI010000132.1_12	GCA_016200325.1_ASM1620032v1_genomic_JACQEZ010000015.1_7	GCA_004297235.1_ASM429723v1_genomic_SCUR01000194.1_6	GCA_021651055.1_ASM2165105v1_genomic_JAJHOH010000001.1_3041	GCA_012184425.1_ASM1218442v1_genomic_VTOW01000002.1_259					SPIREOTU_01779409_k141_717874_16	SMAGOTU_05475_SRR11743028bin.40k141_3685915_17										SMAGOTU_05284_SRR11742948bin.12k141_2952145_55
Trehalose synthesis	GlgC	glucose-1-phosphate adenylyltransferase [EC:2.7.7.27]	K00975	NITM1X.2_NITM1X.2_1296	NSAL.1_1751000002_1553	NITECO.1_NITECO.1_1712 NITECO.1_NITECO.1_2300	NBOC.1_NBOC.1_1281 NBOC.1_NBOC.1_1773	NAM74.1_NAM74.1_2340 NAM74.1_NAM74.1_4002 NAM74.1_NAM74.1_4078	KamNS4_1_1690 KamNS4_1_3213	NAM80.2_NAM80.2_2461 NAM80.2_NAM80.2_2877	NCAL.1_NCAL.1_2429 NCAL.1_NCAL.1_3353	LUA16_NLUA.2_2531 LUA16_NLUA.2_2849	GCA_016201765.1_ASM1620176v1_genomic_JACQCE010000028.1_2 GCA_016201765.1_ASM1620176v1_genomic_JACQCE010000075.1_11	GCA_016194285.1_ASM1619428v1_genomic_JACQBZ010000035.1_59	GCA_016201865.1_ASM1620186v1_genomic_JACQCA010000031.1_5		GCA_016200255.1_ASM1620025v1_genomic_JACQFA010000021.1_18	GCA_016234185.1_ASM1623418v1_genomic_JACRHA010000060.1_7	GCA_016201825.1_ASM1620182v1_genomic_JACQCD010000086.1_28		GCA_016194305.1_ASM1619430v1_genomic_JACQBW010000001.1_31	GCA_016178585.1_ASM1617858v1_genomic_JACOTA010000032.1_29						GCA_945787655.1_FO.M.Nitrospirota.01.1_genomic_CALZIJ010000107.1_1	GCA_013151935.1_ASM1315193v1_genomic_JAADHI010000113.1_2	GCA_016200325.1_ASM1620032v1_genomic_JACQEZ010000011.1_395 GCA_016200325.1_ASM1620032v1_genomic_JACQEZ010000016.1_260	GCA_004297235.1_ASM429723v1_genomic_SCUR01000152.1_5 GCA_004297235.1_ASM429723v1_genomic_SCUR01000282.1_3	GCA_021651055.1_ASM2165105v1_genomic_JAJHOH010000001.1_1917 GCA_021651055.1_ASM2165105v1_genomic_JAJHOH010000001.1_2205	GCA_012184425.1_ASM1218442v1_genomic_VTOW01000001.1_352 GCA_012184425.1_ASM1218442v1_genomic_VTOW01000001.1_61	GCA_015664745.1_ASM1566474v1_genomic_DQPQ01000048.1_34	GCA_913046395.1_ERR599062_bin.35_MetaBAT_v2.12.1_MAG_genomic_CAJWSK010000006.1_84	GCA_002726235.1_ASM272623v1_genomic_PBSN01000008.1_436	SMAGOTU_12335_SRR5439720bin.122k141_9838501_4	SPIREOTU_01779409_k141_297488_10	SMAGOTU_05475_SRR11743028bin.40k141_3145206_49	GCA_005877505.1_ASM587750v1_genomic_VBOO01000048.1_3	GCA_005877855.1_ASM587785v1_genomic_VBOF01000042.1_4			SPIREOTU_00549552_k141_124397_4	GCA_005877565.1_ASM587756v1_genomic_VBOK01000169.1_14	SMAGOTU_16524_SRR7042373rbin.2k141_1449662_5	SPIREOTU_01606673_k141_551050_9		SMAGOTU_05284_SRR11742948bin.12k141_1286776_2
Trehalose synthesis	TeX	isoamylase [EC:3.2.1.68]	K01214	NITM1X.2_NITM1X.2_1304	NSAL.1_1751000002_1548	NITECO.1_NITECO.1_1550 NITECO.1_NITECO.1_2296	NBOC.1_NBOC.1_1286	NAM74.1_NAM74.1_2869 NAM74.1_NAM74.1_4071	KamNS4_1_3112	NAM80.2_NAM80.2_2550	NCAL.1_NCAL.1_3350	LUA16_NLUA.2_2819	GCA_016201765.1_ASM1620176v1_genomic_JACQCE010000065.1_18											GCA_016195485.1_ASM1619548v1_genomic_JACPZM010000138.1_27	GCA_005239925.1_ASM523992v1_genomic_SBBA01000214.1_2			GCA_945787655.1_FO.M.Nitrospirota.01.1_genomic_CALZIJ010000092.1_3	GCA_013151935.1_ASM1315193v1_genomic_JAADHI010000131.1_3	GCA_016200325.1_ASM1620032v1_genomic_JACQEZ010000016.1_275	GCA_004297235.1_ASM429723v1_genomic_SCUR01000033.1_20	GCA_021651055.1_ASM2165105v1_genomic_JAJHOH010000001.1_2185	GCA_012184425.1_ASM1218442v1_genomic_VTOW01000001.1_80 GCA_012184425.1_ASM1218442v1_genomic_VTOW01000013.1_17				SMAGOTU_12335_SRR5439720bin.122k141_8945075_18	SPIREOTU_01779409_k141_604940_62											SMAGOTU_05284_SRR11742948bin.12k141_4140006_2
Trehalose synthesis	TreY	(1->4)-alpha-D-glucan 1-alpha-D-glucosylmutase [EC:5.4.99.15]	K06044	NITM1X.2_NITM1X.2_1295	NSAL.1_1751000002_1554	NITECO.1_NITECO.1_2301	NBOC.1_NBOC.1_1280	NAM74.1_NAM74.1_4079	KamNS4_1_1691	NAM80.2_NAM80.2_2876	NCAL.1_NCAL.1_3354	LUA16_NLUA.2_2847 LUA16_NLUA.2_875																		GCA_016200325.1_ASM1620032v1_genomic_JACQEZ010000013.1_24	GCA_004297235.1_ASM429723v1_genomic_SCUR01000263.1_6	GCA_021651055.1_ASM2165105v1_genomic_JAJHOH010000001.1_2992 GCA_021651055.1_ASM2165105v1_genomic_JAJHOH010000001.1_3475	GCA_012184425.1_ASM1218442v1_genomic_VTOW01000002.1_309 GCA_012184425.1_ASM1218442v1_genomic_VTOW01000002.1_35	GCA_015664745.1_ASM1566474v1_genomic_DQPQ01000081.1_7	GCA_913046395.1_ERR599062_bin.35_MetaBAT_v2.12.1_MAG_genomic_CAJWSK010000026.1_5		SMAGOTU_12335_SRR5439720bin.122k141_9109458_7	SPIREOTU_01779409_k141_399658_3	SMAGOTU_05475_SRR11743028bin.40k141_1650801_7										SMAGOTU_05284_SRR11742948bin.12k141_4140006_4
Trehalose synthesis	TreZ	maltooligosyltrehalose trehalohydrolase [EC:3.2.1.141]	K01236	NITM1X.2_NITM1X.2_1303	NSAL.1_1751000002_1549	NITECO.1_NITECO.1_2297	NBOC.1_NBOC.1_1284	NAM74.1_NAM74.1_2508 NAM74.1_NAM74.1_4073	KamNS4_1_3113	NAM80.2_NAM80.2_2675 NAM80.2_NAM80.2_2847	NCAL.1_NCAL.1_3351	LUA16_NLUA.2_2773 LUA16_NLUA.2_869																		GCA_016200325.1_ASM1620032v1_genomic_JACQEZ010000016.1_277 GCA_016200325.1_ASM1620032v1_genomic_JACQEZ010000020.1_146	GCA_004297235.1_ASM429723v1_genomic_SCUR01000232.1_5 GCA_004297235.1_ASM429723v1_genomic_SCUR01000533.1_4	GCA_021651055.1_ASM2165105v1_genomic_JAJHOH010000001.1_2183 GCA_021651055.1_ASM2165105v1_genomic_JAJHOH010000001.1_537	GCA_012184425.1_ASM1218442v1_genomic_VTOW01000001.1_82 GCA_012184425.1_ASM1218442v1_genomic_VTOW01000003.1_191	GCA_015664745.1_ASM1566474v1_genomic_DQPQ01000035.1_2	GCA_913046395.1_ERR599062_bin.35_MetaBAT_v2.12.1_MAG_genomic_CAJWSK010000005.1_110	GCA_002726235.1_ASM272623v1_genomic_PBSN01000002.1_56	SMAGOTU_12335_SRR5439720bin.122k141_8945075_10	SPIREOTU_01779409_k141_646347_10	SMAGOTU_05475_SRR11743028bin.40k141_472862_11										SMAGOTU_05284_SRR11742948bin.12k141_4140006_3
ROS defense	CatB	catalase	K03781	NITM1X.2_NITM1X.2_101	NSAL.1_1751000002_1473 NSAL.1_1751000002_362 NSAL.1_1751000004_167	NITECO.1_NITECO.1_3144		NAM74.1_NAM74.1_1984		NAM80.2_NAM80.2_2703		LUA16_NLUA.2_1625 LUA16_NLUA.2_2869																		GCA_016200325.1_ASM1620032v1_genomic_JACQEZ010000008.1_32		GCA_021651055.1_ASM2165105v1_genomic_JAJHOH010000001.1_3829	GCA_012184425.1_ASM1218442v1_genomic_VTOW01000003.1_602					SPIREOTU_01779409_k141_545619_5		GCA_005877505.1_ASM587750v1_genomic_VBOO01000274.1_6					GCA_005877565.1_ASM587756v1_genomic_VBOK01000158.1_1
ROS defense		superoxide dismutase (Fe)	K04564	NITM1X.2_NITM1X.2_2170	NSAL.1_1751000002_397	NITECO.1_NITECO.1_3073	NBOC.1_NBOC.1_1501	NAM74.1_NAM74.1_2544		NAM80.2_NAM80.2_2635		LUA16_NLUA.2_2854						GCA_016234185.1_ASM1623418v1_genomic_JACRHA010000085.1_4										GCA_945787655.1_FO.M.Nitrospirota.01.1_genomic_CALZIJ010000054.1_10	GCA_013151935.1_ASM1315193v1_genomic_JAADHI010000024.1_7	GCA_016200325.1_ASM1620032v1_genomic_JACQEZ010000019.1_133	GCA_004297235.1_ASM429723v1_genomic_SCUR01000405.1_11	GCA_021651055.1_ASM2165105v1_genomic_JAJHOH010000001.1_2811	GCA_012184425.1_ASM1218442v1_genomic_VTOW01000002.1_618				SMAGOTU_12335_SRR5439720bin.122k141_8945075_3		SMAGOTU_05475_SRR11743028bin.40k141_995705_4		GCA_005877855.1_ASM587785v1_genomic_VBOF01000047.1_2
rTCA cycle	PorA	pyruvate:ferredoxin oxidoreductase alpha subunit	K00169	NITM1X.2_NITM1X.2_436	NSAL.1_1751000001_174 NSAL.1_1751000002_1081	NITECO.1_NITECO.1_2942 NITECO.1_NITECO.1_3693	NBOC.1_NBOC.1_3350 NBOC.1_NBOC.1_407	NAM74.1_NAM74.1_1334	KamNS4_1_1058 KamNS4_1_502	NAM80.2_NAM80.2_3037 NAM80.2_NAM80.2_3626	NCAL.1_NCAL.1_818	LUA16_NLUA.2_3254 LUA16_NLUA.2_3839 LUA16_NLUA.2_763		GCA_016194285.1_ASM1619428v1_genomic_JACQBZ010000097.1_39 GCA_016194285.1_ASM1619428v1_genomic_JACQBZ010000102.1_42	GCA_016201865.1_ASM1620186v1_genomic_JACQCA010000016.1_22 GCA_016201865.1_ASM1620186v1_genomic_JACQCA010000025.1_73	GCA_919901335.1_Hainich-H32-bin115-1_genomic_CAKKOZ010000003.1_3	GCA_016200255.1_ASM1620025v1_genomic_JACQFA010000012.1_21	GCA_016234185.1_ASM1623418v1_genomic_JACRHA010000086.1_4	GCA_016201825.1_ASM1620182v1_genomic_JACQCD010000053.1_11	GCA_016201875.1_ASM1620187v1_genomic_JACQBY010000020.1_12	GCA_016194305.1_ASM1619430v1_genomic_JACQBW010000019.1_39	GCA_016178585.1_ASM1617858v1_genomic_JACOTA010000013.1_21	GCA_005239745.1_ASM523974v1_genomic_SBBL01000135.1_2	GCA_016195485.1_ASM1619548v1_genomic_JACPZM010000074.1_2	GCA_005239925.1_ASM523992v1_genomic_SBBA01000246.1_2	GCA_005239595.1_ASM523959v1_genomic_SBBT01000019.1_7	GCA_012960925.1_ASM1296092v1_genomic_DUAG01000062.1_66	GCA_945787655.1_FO.M.Nitrospirota.01.1_genomic_CALZIJ010000068.1_14 GCA_945787655.1_FO.M.Nitrospirota.01.1_genomic_CALZIJ010000082.1_1	GCA_013151935.1_ASM1315193v1_genomic_JAADHI010000170.1_21	GCA_016200325.1_ASM1620032v1_genomic_JACQEZ010000004.1_51	GCA_004297235.1_ASM429723v1_genomic_SCUR01000222.1_5	GCA_021651055.1_ASM2165105v1_genomic_JAJHOH010000001.1_1540	GCA_012184425.1_ASM1218442v1_genomic_VTOW01000001.1_823	GCA_015664745.1_ASM1566474v1_genomic_DQPQ01000059.1_11	GCA_913046395.1_ERR599062_bin.35_MetaBAT_v2.12.1_MAG_genomic_CAJWSK010000005.1_101	GCA_002726235.1_ASM272623v1_genomic_PBSN01000002.1_65	SMAGOTU_12335_SRR5439720bin.122k141_7570319_83	SPIREOTU_01779409_k141_406275_7	SMAGOTU_05475_SRR11743028bin.40k141_1782277_18	GCA_005877505.1_ASM587750v1_genomic_VBOO01000181.1_1		SPIREOTU_01382232_k141_1948879_5	SMAGOTU_08576_SRR2546428rbin.2k141_1701413_7	SPIREOTU_00549552_k141_38872_4	GCA_005877565.1_ASM587756v1_genomic_VBOK01000080.1_2	SMAGOTU_16524_SRR7042373rbin.2k141_1584000_14		SMAGOTU_02842_SRR10360617bin.1k141_825684_11
rTCA cycle	PorB	pyruvate:ferredoxin oxidoreductase beta subunit	K00170	NITM1X.2_NITM1X.2_437	NSAL.1_1751000001_173 NSAL.1_1751000002_1080	NITECO.1_NITECO.1_2941 NITECO.1_NITECO.1_3692	NBOC.1_NBOC.1_3351	NAM74.1_NAM74.1_1333	KamNS4_1_1062 KamNS4_1_503	NAM80.2_NAM80.2_3627	NCAL.1_NCAL.1_817	LUA16_NLUA.2_3253 LUA16_NLUA.2_3840 LUA16_NLUA.2_764		GCA_016194285.1_ASM1619428v1_genomic_JACQBZ010000097.1_40 GCA_016194285.1_ASM1619428v1_genomic_JACQBZ010000102.1_43	GCA_016201865.1_ASM1620186v1_genomic_JACQCA010000016.1_21	GCA_919901335.1_Hainich-H32-bin115-1_genomic_CAKKOZ010000003.1_4	GCA_016200255.1_ASM1620025v1_genomic_JACQFA010000012.1_17	GCA_016234185.1_ASM1623418v1_genomic_JACRHA010000086.1_5	GCA_016201825.1_ASM1620182v1_genomic_JACQCD010000053.1_10	GCA_016201875.1_ASM1620187v1_genomic_JACQBY010000020.1_11	GCA_016194305.1_ASM1619430v1_genomic_JACQBW010000019.1_38	GCA_016178585.1_ASM1617858v1_genomic_JACOTA010000013.1_20	GCA_005239745.1_ASM523974v1_genomic_SBBL01000135.1_1	GCA_016195485.1_ASM1619548v1_genomic_JACPZM010000026.1_6	GCA_005239925.1_ASM523992v1_genomic_SBBA01000246.1_4	GCA_005239595.1_ASM523959v1_genomic_SBBT01000019.1_6	GCA_012960925.1_ASM1296092v1_genomic_DUAG01000062.1_65		GCA_013151935.1_ASM1315193v1_genomic_JAADHI010000170.1_20	GCA_016200325.1_ASM1620032v1_genomic_JACQEZ010000004.1_50	GCA_004297235.1_ASM429723v1_genomic_SCUR01000222.1_6	GCA_021651055.1_ASM2165105v1_genomic_JAJHOH010000001.1_1539	GCA_012184425.1_ASM1218442v1_genomic_VTOW01000001.1_824	GCA_015664745.1_ASM1566474v1_genomic_DQPQ01000059.1_12	GCA_913046395.1_ERR599062_bin.35_MetaBAT_v2.12.1_MAG_genomic_CAJWSK010000005.1_102	GCA_002726235.1_ASM272623v1_genomic_PBSN01000002.1_64	SMAGOTU_12335_SRR5439720bin.122k141_7570319_84	SPIREOTU_01779409_k141_406275_6	SMAGOTU_05475_SRR11743028bin.40k141_1782277_17			SPIREOTU_01382232_k141_1948879_6	SMAGOTU_08576_SRR2546428rbin.2k141_1701413_6			SMAGOTU_16524_SRR7042373rbin.2k141_1584000_13
rTCA cycle	PorC	pyruvate:ferredoxin oxidoreductase gamma subunit	K00172	NITM1X.2_NITM1X.2_438	NSAL.1_1751000001_172 NSAL.1_1751000002_1082	NITECO.1_NITECO.1_2943 NITECO.1_NITECO.1_3691	NBOC.1_NBOC.1_3352	NAM74.1_NAM74.1_1332	KamNS4_1_1057 KamNS4_1_504	NAM80.2_NAM80.2_3628	NCAL.1_NCAL.1_816	LUA16_NLUA.2_3841 LUA16_NLUA.2_762		GCA_016194285.1_ASM1619428v1_genomic_JACQBZ010000097.1_41 GCA_016194285.1_ASM1619428v1_genomic_JACQBZ010000102.1_41	GCA_016201865.1_ASM1620186v1_genomic_JACQCA010000016.1_20	GCA_919901335.1_Hainich-H32-bin115-1_genomic_CAKKOZ010000003.1_4	GCA_016200255.1_ASM1620025v1_genomic_JACQFA010000012.1_18	GCA_016234185.1_ASM1623418v1_genomic_JACRHA010000086.1_3	GCA_016201825.1_ASM1620182v1_genomic_JACQCD010000053.1_9	GCA_016201875.1_ASM1620187v1_genomic_JACQBY010000020.1_10	GCA_016194305.1_ASM1619430v1_genomic_JACQBW010000019.1_37	GCA_016178585.1_ASM1617858v1_genomic_JACOTA010000013.1_19	GCA_005239745.1_ASM523974v1_genomic_SBBL01000133.1_15	GCA_016195485.1_ASM1619548v1_genomic_JACPZM010000026.1_5	GCA_005239925.1_ASM523992v1_genomic_SBBA01000246.1_5	GCA_005239595.1_ASM523959v1_genomic_SBBT01000019.1_5	GCA_012960925.1_ASM1296092v1_genomic_DUAG01000062.1_64	GCA_945787655.1_FO.M.Nitrospirota.01.1_genomic_CALZIJ010000068.1_12	GCA_013151935.1_ASM1315193v1_genomic_JAADHI010000170.1_19	GCA_016200325.1_ASM1620032v1_genomic_JACQEZ010000004.1_49	GCA_004297235.1_ASM429723v1_genomic_SCUR01000222.1_7	GCA_021651055.1_ASM2165105v1_genomic_JAJHOH010000001.1_1538	GCA_012184425.1_ASM1218442v1_genomic_VTOW01000001.1_825	GCA_015664745.1_ASM1566474v1_genomic_DQPQ01000059.1_13	GCA_913046395.1_ERR599062_bin.35_MetaBAT_v2.12.1_MAG_genomic_CAJWSK010000005.1_103	GCA_002726235.1_ASM272623v1_genomic_PBSN01000002.1_63	SMAGOTU_12335_SRR5439720bin.122k141_7570319_85	SPIREOTU_01779409_k141_406275_5	SMAGOTU_05475_SRR11743028bin.40k141_1782277_16	GCA_005877505.1_ASM587750v1_genomic_VBOO01000028.1_14		SPIREOTU_01382232_k141_1948879_7	SMAGOTU_08576_SRR2546428rbin.2k141_1701413_5	SPIREOTU_00549552_k141_262387_9		SMAGOTU_16524_SRR7042373rbin.2k141_1584000_12
rTCA cycle	PorD	pyruvate:ferredoxin oxidoreductase delta subunit	K00171	NITM1X.2_NITM1X.2_435	NSAL.1_1751000001_175	NITECO.1_NITECO.1_3694	NBOC.1_NBOC.1_3349	NAM74.1_NAM74.1_1335	KamNS4_1_501	NAM80.2_NAM80.2_3625	NCAL.1_NCAL.1_819	LUA16_NLUA.2_3838		GCA_016194285.1_ASM1619428v1_genomic_JACQBZ010000003.1_29 GCA_016194285.1_ASM1619428v1_genomic_JACQBZ010000097.1_38	GCA_016201865.1_ASM1620186v1_genomic_JACQCA010000016.1_23 GCA_016201865.1_ASM1620186v1_genomic_JACQCA010000056.1_3	GCA_919901335.1_Hainich-H32-bin115-1_genomic_CAKKOZ010000003.1_2	GCA_016200255.1_ASM1620025v1_genomic_JACQFA010000012.1_20 GCA_016200255.1_ASM1620025v1_genomic_JACQFA010000040.1_17		GCA_016201825.1_ASM1620182v1_genomic_JACQCD010000058.1_17 GCA_016201825.1_ASM1620182v1_genomic_JACQCD010000078.1_11		GCA_016194305.1_ASM1619430v1_genomic_JACQBW010000007.1_133 GCA_016194305.1_ASM1619430v1_genomic_JACQBW010000016.1_12	GCA_016178585.1_ASM1617858v1_genomic_JACOTA010000013.1_32	GCA_005239745.1_ASM523974v1_genomic_SBBL01000135.1_3	GCA_016195485.1_ASM1619548v1_genomic_JACPZM010000074.1_3	GCA_005239925.1_ASM523992v1_genomic_SBBA01000246.1_1	GCA_005239595.1_ASM523959v1_genomic_SBBT01000019.1_8	GCA_012960925.1_ASM1296092v1_genomic_DUAG01000062.1_67	GCA_945787655.1_FO.M.Nitrospirota.01.1_genomic_CALZIJ010000068.1_15 GCA_945787655.1_FO.M.Nitrospirota.01.1_genomic_CALZIJ010000082.1_2	GCA_013151935.1_ASM1315193v1_genomic_JAADHI010000170.1_22	GCA_016200325.1_ASM1620032v1_genomic_JACQEZ010000004.1_52	GCA_004297235.1_ASM429723v1_genomic_SCUR01000222.1_4	GCA_021651055.1_ASM2165105v1_genomic_JAJHOH010000001.1_1541	GCA_012184425.1_ASM1218442v1_genomic_VTOW01000001.1_822	GCA_015664745.1_ASM1566474v1_genomic_DQPQ01000059.1_10	GCA_913046395.1_ERR599062_bin.35_MetaBAT_v2.12.1_MAG_genomic_CAJWSK010000005.1_100	GCA_002726235.1_ASM272623v1_genomic_PBSN01000002.1_66	SMAGOTU_12335_SRR5439720bin.122k141_7570319_82	SPIREOTU_01779409_k141_406275_8	SMAGOTU_05475_SRR11743028bin.40k141_1782277_19	GCA_005877505.1_ASM587750v1_genomic_VBOO01000181.1_2	GCA_005877855.1_ASM587785v1_genomic_VBOF01000217.1_2	SPIREOTU_01382232_k141_1948879_4	SMAGOTU_08576_SRR2546428rbin.2k141_1701413_8	SPIREOTU_00549552_k141_38872_3	GCA_005877565.1_ASM587756v1_genomic_VBOK01000080.1_3			SMAGOTU_02842_SRR10360617bin.1k141_825684_10
rTCA cycle	PorE	pyruvate:ferredoxin oxidoreductase epsilon subunit	K00171	NITM1X.2_NITM1X.2_439	NSAL.1_1751000001_171	NITECO.1_NITECO.1_3690	NBOC.1_NBOC.1_3353	NAM74.1_NAM74.1_1331	KamNS4_1_505	NAM80.2_NAM80.2_3629	NCAL.1_NCAL.1_815	LUA16_NLUA.2_3842		GCA_016194285.1_ASM1619428v1_genomic_JACQBZ010000097.1_42	GCA_016201865.1_ASM1620186v1_genomic_JACQCA010000016.1_19	GCA_919901335.1_Hainich-H32-bin115-1_genomic_CAKKOZ010000003.1_5	GCA_016200255.1_ASM1620025v1_genomic_JACQFA010000012.1_19	GCA_016234185.1_ASM1623418v1_genomic_JACRHA010000086.1_3	GCA_016201825.1_ASM1620182v1_genomic_JACQCD010000053.1_8	GCA_016201875.1_ASM1620187v1_genomic_JACQBY010000020.1_9	GCA_016194305.1_ASM1619430v1_genomic_JACQBW010000019.1_36	GCA_016178585.1_ASM1617858v1_genomic_JACOTA010000013.1_18	GCA_005239745.1_ASM523974v1_genomic_SBBL01000133.1_14	GCA_016195485.1_ASM1619548v1_genomic_JACPZM010000026.1_4	GCA_005239925.1_ASM523992v1_genomic_SBBA01000246.1_6	GCA_005239595.1_ASM523959v1_genomic_SBBT01000019.1_4	GCA_012960925.1_ASM1296092v1_genomic_DUAG01000062.1_63	GCA_945787655.1_FO.M.Nitrospirota.01.1_genomic_CALZIJ010000068.1_11	GCA_013151935.1_ASM1315193v1_genomic_JAADHI010000170.1_18	GCA_016200325.1_ASM1620032v1_genomic_JACQEZ010000004.1_48	GCA_004297235.1_ASM429723v1_genomic_SCUR01000222.1_8	GCA_021651055.1_ASM2165105v1_genomic_JAJHOH010000001.1_1537	GCA_012184425.1_ASM1218442v1_genomic_VTOW01000001.1_826	GCA_015664745.1_ASM1566474v1_genomic_DQPQ01000059.1_14	GCA_913046395.1_ERR599062_bin.35_MetaBAT_v2.12.1_MAG_genomic_CAJWSK010000005.1_104	GCA_002726235.1_ASM272623v1_genomic_PBSN01000002.1_62	SMAGOTU_12335_SRR5439720bin.122k141_7570319_86	SPIREOTU_01779409_k141_406275_4	SMAGOTU_05475_SRR11743028bin.40k141_1782277_15	GCA_005877505.1_ASM587750v1_genomic_VBOO01000028.1_13		SPIREOTU_01382232_k141_1948879_8	SMAGOTU_08576_SRR2546428rbin.2k141_1701413_4	SPIREOTU_00549552_k141_262387_8		SMAGOTU_16524_SRR7042373rbin.2k141_1584000_11
oTCA cycle	PdhA	Dehydrogenase (E1) component of pyruvate dehydrogenase complex, alpha subunit (acetyl-transferring)	K00161	NITM1X.2_NITM1X.2_2330 NITM1X.2_NITM1X.2_1191	NSAL.1_1751000002_211 NSAL.1_1751000002_1633	NITECO.1_NITECO.1_1057	NBOC.1_NBOC.1_2510 NBOC.1_NBOC.1_3962 NBOC.1_NBOC.1_2034	NAM74.1_NAM74.1_2288 NAM74.1_NAM74.1_1768	KamNS4_1_740 KamNS4_1_2254	NAM80.2_NAM80.2_3745 NAM80.2_NAM80.2_4524 NAM80.2_NAM80.2_741	NCAL.1_NCAL.1_1029 NCAL.1_NCAL.1_3307 NCAL.1_NCAL.1_1955	LUA16_NLUA.2_780 LUA16_NLUA.2_4240	GCA_016201765.1_ASM1620176v1_genomic_JACQCE010000098.1_32		GCA_016201865.1_ASM1620186v1_genomic_JACQCA010000092.1_10			GCA_016234185.1_ASM1623418v1_genomic_JACRHA010000113.1_16 GCA_016234185.1_ASM1623418v1_genomic_JACRHA010000180.1_6	GCA_016201825.1_ASM1620182v1_genomic_JACQCD010000088.1_9			GCA_016178585.1_ASM1617858v1_genomic_JACOTA010000036.1_20			GCA_005239925.1_ASM523992v1_genomic_SBBA01000040.1_3	GCA_005239595.1_ASM523959v1_genomic_SBBT01000034.1_2	GCA_012960925.1_ASM1296092v1_genomic_DUAG01000055.1_10			GCA_016200325.1_ASM1620032v1_genomic_JACQEZ010000005.1_18 GCA_016200325.1_ASM1620032v1_genomic_JACQEZ010000019.1_171 GCA_016200325.1_ASM1620032v1_genomic_JACQEZ010000016.1_259	GCA_004297235.1_ASM429723v1_genomic_SCUR01000067.1_4 GCA_004297235.1_ASM429723v1_genomic_SCUR01000230.1_2 GCA_004297235.1_ASM429723v1_genomic_SCUR01000152.1_6	GCA_021651055.1_ASM2165105v1_genomic_JAJHOH010000001.1_1029 GCA_021651055.1_ASM2165105v1_genomic_JAJHOH010000001.1_2206	GCA_012184425.1_ASM1218442v1_genomic_VTOW01000002.1_784 GCA_012184425.1_ASM1218442v1_genomic_VTOW01000005.1_168 GCA_012184425.1_ASM1218442v1_genomic_VTOW01000005.1_266 GCA_012184425.1_ASM1218442v1_genomic_VTOW01000001.1_60		GCA_913046395.1_ERR599062_bin.35_MetaBAT_v2.12.1_MAG_genomic_CAJWSK010000005.1_6	GCA_002726235.1_ASM272623v1_genomic_PBSN01000021.1_4 GCA_002726235.1_ASM272623v1_genomic_PBSN01000003.1_21	SMAGOTU_12335_SRR5439720bin.122k141_7037885_4 SMAGOTU_12335_SRR5439720bin.122k141_723507_25	SPIREOTU_01779409_k141_345190_7 SPIREOTU_01779409_k141_532333_2	SMAGOTU_05475_SRR11743028bin.40k141_2916258_46	GCA_005877505.1_ASM587750v1_genomic_VBOO01000197.1_4 GCA_005877505.1_ASM587750v1_genomic_VBOO01000161.1_6	GCA_005877855.1_ASM587785v1_genomic_VBOF01000137.1_2 GCA_005877855.1_ASM587785v1_genomic_VBOF01000150.1_7		SMAGOTU_08576_SRR2546428rbin.2k141_720145_2	SPIREOTU_00549552_k141_145680_4 SPIREOTU_00549552_k141_354584_13	GCA_005877565.1_ASM587756v1_genomic_VBOK01000105.1_3 GCA_005877565.1_ASM587756v1_genomic_VBOK01000117.1_7	SMAGOTU_16524_SRR7042373rbin.2k141_102854_2	SPIREOTU_01606673_k141_1104548_1	SMAGOTU_02842_SRR10360617bin.1k141_1812667_1	SMAGOTU_05284_SRR11742948bin.12k141_516645_6
oTCA cycle	PdhB	Dehydrogenase (E1) component of pyruvate dehydrogenase complex, beta subunit (Transketolase)	K00162	NITM1X.2_NITM1X.2_1190 NITM1X.2_NITM1X.2_2329	NSAL.1_1751000002_1634 NSAL.1_1751000002_212	NITECO.1_NITECO.1_1058	NBOC.1_NBOC.1_2511 NBOC.1_NBOC.1_2035 NBOC.1_NBOC.1_3961	NAM74.1_NAM74.1_1769 NAM74.1_NAM74.1_2287	KamNS4_1_2255 KamNS4_1_741	NAM80.2_NAM80.2_740 NAM80.2_NAM80.2_3744 NAM80.2_NAM80.2_4523	NCAL.1_NCAL.1_1028 NCAL.1_NCAL.1_1956 NCAL.1_NCAL.1_3308	LUA16_NLUA.2_779 LUA16_NLUA.2_4239	GCA_016201765.1_ASM1620176v1_genomic_JACQCE010000098.1_33		GCA_016201865.1_ASM1620186v1_genomic_JACQCA010000092.1_9		GCA_016200255.1_ASM1620025v1_genomic_JACQFA010000018.1_17	GCA_016234185.1_ASM1623418v1_genomic_JACRHA010000113.1_15 GCA_016234185.1_ASM1623418v1_genomic_JACRHA010000180.1_5	GCA_016201825.1_ASM1620182v1_genomic_JACQCD010000088.1_8	GCA_016201875.1_ASM1620187v1_genomic_JACQBY010000157.1_12		GCA_016178585.1_ASM1617858v1_genomic_JACOTA010000036.1_19 GCA_016178585.1_ASM1617858v1_genomic_JACOTA010000039.1_13			GCA_005239925.1_ASM523992v1_genomic_SBBA01000070.1_3	GCA_005239595.1_ASM523959v1_genomic_SBBT01000034.1_3	GCA_012960925.1_ASM1296092v1_genomic_DUAG01000055.1_11	GCA_945787655.1_FO.M.Nitrospirota.01.1_genomic_CALZIJ010000118.1_3	GCA_013151935.1_ASM1315193v1_genomic_JAADHI010000161.1_16	GCA_016200325.1_ASM1620032v1_genomic_JACQEZ010000005.1_17 GCA_016200325.1_ASM1620032v1_genomic_JACQEZ010000016.1_258 GCA_016200325.1_ASM1620032v1_genomic_JACQEZ010000019.1_172 GCA_016200325.1_ASM1620032v1_genomic_JACQEZ010000019.1_395	GCA_004297235.1_ASM429723v1_genomic_SCUR01000067.1_3 GCA_004297235.1_ASM429723v1_genomic_SCUR01000152.1_7 GCA_004297235.1_ASM429723v1_genomic_SCUR01000230.1_3 GCA_004297235.1_ASM429723v1_genomic_SCUR01000537.1_14	GCA_021651055.1_ASM2165105v1_genomic_JAJHOH010000001.1_1030 GCA_021651055.1_ASM2165105v1_genomic_JAJHOH010000001.1_2207 GCA_021651055.1_ASM2165105v1_genomic_JAJHOH010000001.1_2472	GCA_012184425.1_ASM1218442v1_genomic_VTOW01000005.1_169 GCA_012184425.1_ASM1218442v1_genomic_VTOW01000005.1_265 GCA_012184425.1_ASM1218442v1_genomic_VTOW01000001.1_59 GCA_012184425.1_ASM1218442v1_genomic_VTOW01000002.1_1024 GCA_012184425.1_ASM1218442v1_genomic_VTOW01000002.1_785		GCA_913046395.1_ERR599062_bin.35_MetaBAT_v2.12.1_MAG_genomic_CAJWSK010000005.1_42 GCA_913046395.1_ERR599062_bin.35_MetaBAT_v2.12.1_MAG_genomic_CAJWSK010000005.1_7	GCA_002726235.1_ASM272623v1_genomic_PBSN01000002.1_137 GCA_002726235.1_ASM272623v1_genomic_PBSN01000003.1_22 GCA_002726235.1_ASM272623v1_genomic_PBSN01000021.1_5	SMAGOTU_12335_SRR5439720bin.122k141_7037885_3 SMAGOTU_12335_SRR5439720bin.122k141_723507_24	SPIREOTU_01779409_k141_345190_6 SPIREOTU_01779409_k141_532333_3	SMAGOTU_05475_SRR11743028bin.40k141_2916258_47	GCA_005877505.1_ASM587750v1_genomic_VBOO01000161.1_5 GCA_005877505.1_ASM587750v1_genomic_VBOO01000197.1_3	GCA_005877855.1_ASM587785v1_genomic_VBOF01000137.1_3 GCA_005877855.1_ASM587785v1_genomic_VBOF01000150.1_6		SMAGOTU_08576_SRR2546428rbin.2k141_720145_3	SPIREOTU_00549552_k141_145680_3 SPIREOTU_00549552_k141_354584_12	GCA_005877565.1_ASM587756v1_genomic_VBOK01000105.1_4 GCA_005877565.1_ASM587756v1_genomic_VBOK01000117.1_8	SMAGOTU_16524_SRR7042373rbin.2k141_102854_1	SPIREOTU_01606673_k141_1104548_2	SMAGOTU_02842_SRR10360617bin.1k141_246461_3	SMAGOTU_05284_SRR11742948bin.12k141_516645_5
oTCA cycle	PdhC	Dihydrolipoamide acetyltransferase (E2) component of pyruvate dehydrogenase complex	K00627	NITM1X.2_NITM1X.2_1189	NSAL.1_1751000002_1635	NITECO.1_NITECO.1_1059	NBOC.1_NBOC.1_2512 NBOC.1_NBOC.1_2038 NBOC.1_NBOC.1_3960	NAM74.1_NAM74.1_1772 NAM74.1_NAM74.1_2286	KamNS4_1_2258 KamNS4_1_742	NAM80.2_NAM80.2_738 NAM80.2_NAM80.2_4522 NAM80.2_NAM80.2_2202	NCAL.1_NCAL.1_1027 NCAL.1_NCAL.1_1959 NCAL.1_NCAL.1_3309	LUA16_NLUA.2_778 LUA16_NLUA.2_2078 LUA16_NLUA.2_4238	GCA_016201765.1_ASM1620176v1_genomic_JACQCE010000098.1_34				GCA_016200255.1_ASM1620025v1_genomic_JACQFA010000018.1_18	GCA_016234185.1_ASM1623418v1_genomic_JACRHA010000035.1_37 GCA_016234185.1_ASM1623418v1_genomic_JACRHA010000113.1_14	GCA_016201825.1_ASM1620182v1_genomic_JACQCD010000088.1_7	GCA_016201875.1_ASM1620187v1_genomic_JACQBY010000157.1_13	GCA_016194305.1_ASM1619430v1_genomic_JACQBW010000036.1_1	GCA_016178585.1_ASM1617858v1_genomic_JACOTA010000036.1_18 GCA_016178585.1_ASM1617858v1_genomic_JACOTA010000039.1_14			GCA_005239925.1_ASM523992v1_genomic_SBBA01000070.1_2	GCA_005239595.1_ASM523959v1_genomic_SBBT01000034.1_4	GCA_012960925.1_ASM1296092v1_genomic_DUAG01000046.1_91 GCA_012960925.1_ASM1296092v1_genomic_DUAG01000055.1_12	GCA_945787655.1_FO.M.Nitrospirota.01.1_genomic_CALZIJ010000118.1_2	GCA_013151935.1_ASM1315193v1_genomic_JAADHI010000161.1_15	GCA_016200325.1_ASM1620032v1_genomic_JACQEZ010000019.1_173 GCA_016200325.1_ASM1620032v1_genomic_JACQEZ010000016.1_257 GCA_016200325.1_ASM1620032v1_genomic_JACQEZ010000019.1_394	GCA_004297235.1_ASM429723v1_genomic_SCUR01000067.1_2 GCA_004297235.1_ASM429723v1_genomic_SCUR01000230.1_4 GCA_004297235.1_ASM429723v1_genomic_SCUR01000152.1_8 GCA_004297235.1_ASM429723v1_genomic_SCUR01000537.1_13	GCA_021651055.1_ASM2165105v1_genomic_JAJHOH010000001.1_1031 GCA_021651055.1_ASM2165105v1_genomic_JAJHOH010000001.1_2208 GCA_021651055.1_ASM2165105v1_genomic_JAJHOH010000001.1_2473	GCA_012184425.1_ASM1218442v1_genomic_VTOW01000001.1_58 GCA_012184425.1_ASM1218442v1_genomic_VTOW01000005.1_264 GCA_012184425.1_ASM1218442v1_genomic_VTOW01000002.1_786 GCA_012184425.1_ASM1218442v1_genomic_VTOW01000002.1_1023			GCA_002726235.1_ASM272623v1_genomic_PBSN01000003.1_23	SMAGOTU_12335_SRR5439720bin.122k141_7037885_2 SMAGOTU_12335_SRR5439720bin.122k141_723507_23	SPIREOTU_01779409_k141_345190_5 SPIREOTU_01779409_k141_532333_4	SMAGOTU_05475_SRR11743028bin.40k141_2916258_48	GCA_005877505.1_ASM587750v1_genomic_VBOO01000161.1_4 GCA_005877505.1_ASM587750v1_genomic_VBOO01000197.1_2	GCA_005877855.1_ASM587785v1_genomic_VBOF01000137.1_4 GCA_005877855.1_ASM587785v1_genomic_VBOF01000150.1_5	SPIREOTU_01382232_k141_1668248_5		SPIREOTU_00549552_k141_354584_11 SPIREOTU_00549552_k141_145680_2	GCA_005877565.1_ASM587756v1_genomic_VBOK01000117.1_9 GCA_005877565.1_ASM587756v1_genomic_VBOK01000105.1_5	SMAGOTU_16524_SRR7042373rbin.2k141_918450_6	SPIREOTU_01606673_k141_1104548_3	SMAGOTU_02842_SRR10360617bin.1k141_246461_2	SMAGOTU_05284_SRR11742948bin.12k141_516645_4
oTCA cycle	PdhA	Pyruvate dehydrogenase E2 component (dihydrolipoyllysine-residue acetyltransferase)	K00163							NAM80.2_NAM80.2_2201		LUA16_NLUA.2_2079
oTCA cycle	Lpd	Dihydrolipoyl dehydrogenase, E3 component of Pyruvate and 2-oxoglutarate dehydrogenase complexes	K00382	NITM1X.2_NITM1X.2_2082 NITM1X.2_NITM1X.2_2237	NSAL.1_1751000002_827 NSAL.1_1751000002_301	NITECO.1_NITECO.1_1801	NBOC.1_NBOC.1_2224	NAM74.1_NAM74.1_1893 NAM74.1_NAM74.1_3038	KamNS4_1_2441 KamNS4_1_788	NAM80.2_NAM80.2_1683 NAM80.2_NAM80.2_2203	NCAL.1_NCAL.1_2302	LUA16_NLUA.2_1971 LUA16_NLUA.2_47 LUA16_NLUA.2_2077	GCA_016201765.1_ASM1620176v1_genomic_JACQCE010000045.1_2 GCA_016201765.1_ASM1620176v1_genomic_JACQCE010000098.1_30	GCA_016194285.1_ASM1619428v1_genomic_JACQBZ010000064.1_49 GCA_016194285.1_ASM1619428v1_genomic_JACQBZ010000061.1_27	GCA_016201865.1_ASM1620186v1_genomic_JACQCA010000039.1_44	GCA_919901335.1_Hainich-H32-bin115-1_genomic_CAKKOZ010000010.1_2	GCA_016200255.1_ASM1620025v1_genomic_JACQFA010000054.1_31	GCA_016234185.1_ASM1623418v1_genomic_JACRHA010000063.1_8 GCA_016234185.1_ASM1623418v1_genomic_JACRHA010000110.1_6	GCA_016201825.1_ASM1620182v1_genomic_JACQCD010000113.1_2 GCA_016201825.1_ASM1620182v1_genomic_JACQCD010000033.1_21	GCA_016201875.1_ASM1620187v1_genomic_JACQBY010000110.1_21	GCA_016194305.1_ASM1619430v1_genomic_JACQBW010000036.1_2 GCA_016194305.1_ASM1619430v1_genomic_JACQBW010000005.1_11	GCA_016178585.1_ASM1617858v1_genomic_JACOTA010000036.1_17 GCA_016178585.1_ASM1617858v1_genomic_JACOTA010000009.1_3 GCA_016178585.1_ASM1617858v1_genomic_JACOTA010000044.1_18	GCA_005239745.1_ASM523974v1_genomic_SBBL01000075.1_3		GCA_005239925.1_ASM523992v1_genomic_SBBA01000108.1_7	GCA_005239595.1_ASM523959v1_genomic_SBBT01000011.1_8 GCA_005239595.1_ASM523959v1_genomic_SBBT01000005.1_3	GCA_012960925.1_ASM1296092v1_genomic_DUAG01000047.1_34 GCA_012960925.1_ASM1296092v1_genomic_DUAG01000042.1_81 GCA_012960925.1_ASM1296092v1_genomic_DUAG01000076.1_22	GCA_945787655.1_FO.M.Nitrospirota.01.1_genomic_CALZIJ010000069.1_7 GCA_945787655.1_FO.M.Nitrospirota.01.1_genomic_CALZIJ010000047.1_28	GCA_013151935.1_ASM1315193v1_genomic_JAADHI010000146.1_6 GCA_013151935.1_ASM1315193v1_genomic_JAADHI010000118.1_7	GCA_016200325.1_ASM1620032v1_genomic_JACQEZ010000016.1_256 GCA_016200325.1_ASM1620032v1_genomic_JACQEZ010000019.1_126	GCA_004297235.1_ASM429723v1_genomic_SCUR01000468.1_3 GCA_004297235.1_ASM429723v1_genomic_SCUR01000405.1_5 GCA_004297235.1_ASM429723v1_genomic_SCUR01000428.1_6 GCA_004297235.1_ASM429723v1_genomic_SCUR01000407.1_2	GCA_021651055.1_ASM2165105v1_genomic_JAJHOH010000001.1_2209 GCA_021651055.1_ASM2165105v1_genomic_JAJHOH010000001.1_2714 GCA_021651055.1_ASM2165105v1_genomic_JAJHOH010000001.1_2717 GCA_021651055.1_ASM2165105v1_genomic_JAJHOH010000001.1_2817 GCA_021651055.1_ASM2165105v1_genomic_JAJHOH010000001.1_3172	GCA_012184425.1_ASM1218442v1_genomic_VTOW01000001.1_57 GCA_012184425.1_ASM1218442v1_genomic_VTOW01000001.1_1143 GCA_012184425.1_ASM1218442v1_genomic_VTOW01000001.1_1618 GCA_012184425.1_ASM1218442v1_genomic_VTOW01000001.1_1621 GCA_012184425.1_ASM1218442v1_genomic_VTOW01000002.1_612 GCA_012184425.1_ASM1218442v1_genomic_VTOW01000001.1_1122	GCA_015664745.1_ASM1566474v1_genomic_DQPQ01000116.1_4 GCA_015664745.1_ASM1566474v1_genomic_DQPQ01000144.1_20	GCA_913046395.1_ERR599062_bin.35_MetaBAT_v2.12.1_MAG_genomic_CAJWSK010000002.1_99 GCA_913046395.1_ERR599062_bin.35_MetaBAT_v2.12.1_MAG_genomic_CAJWSK010000006.1_32	GCA_002726235.1_ASM272623v1_genomic_PBSN01000008.1_562	SMAGOTU_12335_SRR5439720bin.122k141_9393503_13	SPIREOTU_01779409_k141_134200_25			GCA_005877855.1_ASM587785v1_genomic_VBOF01000052.1_2			SPIREOTU_00549552_k141_135458_3 SPIREOTU_00549552_k141_54796_3	GCA_005877565.1_ASM587756v1_genomic_VBOK01000140.1_15	SMAGOTU_16524_SRR7042373rbin.2k141_721949_5			SMAGOTU_05284_SRR11742948bin.12k141_3199776_4
rTCA cycle	PpdK	pyruvate, orthophosphate dikinase [EC:2.7.9.1]	K01006	NITM1X.2_NITM1X.2_2778	NSAL.1_1751000005_299	NITECO.1_NITECO.1_1204		NAM74.1_NAM74.1_2747	KamNS4_1_2294	NAM80.2_NAM80.2_2104	NCAL.1_NCAL.1_1622	LUA16_NLUA.2_1518	GCA_016201765.1_ASM1620176v1_genomic_JACQCE010000031.1_1	GCA_016194285.1_ASM1619428v1_genomic_JACQBZ010000011.1_57	GCA_016201865.1_ASM1620186v1_genomic_JACQCA010000018.1_19	GCA_919901335.1_Hainich-H32-bin115-1_genomic_CAKKOZ010000088.1_70	GCA_016200255.1_ASM1620025v1_genomic_JACQFA010000042.1_14	GCA_016234185.1_ASM1623418v1_genomic_JACRHA010000161.1_2	GCA_016201825.1_ASM1620182v1_genomic_JACQCD010000021.1_3	GCA_016201875.1_ASM1620187v1_genomic_JACQBY010000140.1_6	GCA_016194305.1_ASM1619430v1_genomic_JACQBW010000009.1_35	GCA_016178585.1_ASM1617858v1_genomic_JACOTA010000002.1_3	GCA_005239745.1_ASM523974v1_genomic_SBBL01000038.1_2		GCA_005239925.1_ASM523992v1_genomic_SBBA01000174.1_23	GCA_005239595.1_ASM523959v1_genomic_SBBT01000064.1_3	GCA_012960925.1_ASM1296092v1_genomic_DUAG01000004.1_4	GCA_945787655.1_FO.M.Nitrospirota.01.1_genomic_CALZIJ010000030.1_16	GCA_013151935.1_ASM1315193v1_genomic_JAADHI010000124.1_11	GCA_016200325.1_ASM1620032v1_genomic_JACQEZ010000018.1_33	GCA_004297235.1_ASM429723v1_genomic_SCUR01000123.1_2	GCA_021651055.1_ASM2165105v1_genomic_JAJHOH010000001.1_3293	GCA_012184425.1_ASM1218442v1_genomic_VTOW01000002.1_212	GCA_015664745.1_ASM1566474v1_genomic_DQPQ01000066.1_31	GCA_913046395.1_ERR599062_bin.35_MetaBAT_v2.12.1_MAG_genomic_CAJWSK010000007.1_5	GCA_002726235.1_ASM272623v1_genomic_PBSN01000004.1_90	SMAGOTU_12335	SPIREOTU_01779409_k141_156897_4 SPIREOTU_01779409_k141_156897_5	SMAGOTU_05475_SRR11743028bin.40k141_4088820_27	GCA_005877505.1_ASM587750v1_genomic_VBOO01000188.1_1	GCA_005877855.1_ASM587785v1_genomic_VBOF01000018.1_8	SPIREOTU_01382232_k141_2357941_2	SMAGOTU_08576_SRR2546428rbin.2k141_265634_4	SPIREOTU_00832808_k141_1053383_2	GCA_005877565.1_ASM587756v1_genomic_VBOK01000095.1_5	SMAGOTU_16524_SRR7042373rbin.2k141_584379_2	SPIREOTU_01606673_k141_531342_4	SMAGOTU_02842_SRR10360617bin.1k141_1800976_1	SMAGOTU_05284_SRR11742948bin.12k141_651335_3
o/rTCA cycle	PckA	phosphoenolpyruvate carboxykinase (ATP) [EC:4.1.1.49]	K01610
o/rTCA cycle	Pps	pyruvate, water dikinase [EC:2.7.9.2]	K01007			NITECO.1_NITECO.1_1204	NBOC.1_NBOC.1_2553				NCAL.1_NCAL.1_1622			GCA_016194285.1_ASM1619428v1_genomic_JACQBZ010000102.1_49														GCA_945787655.1_FO.M.Nitrospirota.01.1_genomic_CALZIJ010000015.1_14			GCA_004297235.1_ASM429723v1_genomic_SCUR01000076.1_8	GCA_021651055.1_ASM2165105v1_genomic_JAJHOH010000001.1_869	GCA_012184425.1_ASM1218442v1_genomic_VTOW01000001.1_1748
o/rTCA cycle	Ppc	phosphoenolpyruvate carboxylase [EC:4.1.1.31]	K01595										GCA_016201765.1_ASM1620176v1_genomic_JACQCE010000111.1_4	GCA_016194285.1_ASM1619428v1_genomic_JACQBZ010000033.1_28	GCA_016201865.1_ASM1620186v1_genomic_JACQCA010000086.1_5	GCA_919901335.1_Hainich-H32-bin115-1_genomic_CAKKOZ010000127.1_11	GCA_016200255.1_ASM1620025v1_genomic_JACQFA010000092.1_5			GCA_016201875.1_ASM1620187v1_genomic_JACQBY010000042.1_4 GCA_016201875.1_ASM1620187v1_genomic_JACQBY010000103.1_6	GCA_016194305.1_ASM1619430v1_genomic_JACQBW010000007.1_39	GCA_016178585.1_ASM1617858v1_genomic_JACOTA010000018.1_53	GCA_005239745.1_ASM523974v1_genomic_SBBL01000014.1_7 GCA_005239745.1_ASM523974v1_genomic_SBBL01000117.1_1							GCA_016200325.1_ASM1620032v1_genomic_JACQEZ010000010.1_16	GCA_004297235.1_ASM429723v1_genomic_SCUR01000216.1_6	GCA_021651055.1_ASM2165105v1_genomic_JAJHOH010000001.1_716	GCA_012184425.1_ASM1218442v1_genomic_VTOW01000003.1_7
rTCA cycle	PpsA	putative Phosphoenolpyruvate synthase	K22579		NSAL.1_1751000002_1807		NBOC.1_NBOC.1_59	NAM74.1_NAM74.1_55	KamNS4_1_121 KamNS4_1_1552	NAM80.2_NAM80.2_4122	NCAL.1_NCAL.1_218	LUA16_NLUA.2_4193																			GCA_004297235.1_ASM429723v1_genomic_SCUR01000510.1_9						SMAGOTU_12335_SRR5439720bin.122k141_7021122_3	SPIREOTU_01779409_k141_498318_23	SMAGOTU_05475_SRR11743028bin.40k141_1135721_17	GCA_005877505.1_ASM587750v1_genomic_VBOO01000171.1_3			SMAGOTU_08576_SRR2546428rbin.2k141_1890063_3		GCA_005877565.1_ASM587756v1_genomic_VBOK01000095.1_4	SMAGOTU_16524_SRR7042373rbin.2k141_1649353_3	SPIREOTU_01606673_k141_350158_16	SMAGOTU_02842_SRR10360617bin.1k141_2026814_7	SMAGOTU_05284_SRR11742948bin.12k141_205556_12
rTCA cycle	PycA	Pyruvate carboxylase, subunit A	K01959	NITM1X.2_NITM1X.2_1598	NSAL.1_1751000002_1120	NITECO.1_NITECO.1_2085	NBOC.1_NBOC.1_3049	NAM74.1_NAM74.1_1600	KamNS4_1_2769	NAM80.2_NAM80.2_3372	NCAL.1_NCAL.1_1266	LUA16_NLUA.2_3548		GCA_016194285.1_ASM1619428v1_genomic_JACQBZ010000067.1_4				GCA_016234185.1_ASM1623418v1_genomic_JACRHA010000165.1_3 GCA_016234185.1_ASM1623418v1_genomic_JACRHA010000176.1_22		GCA_016201875.1_ASM1620187v1_genomic_JACQBY010000005.1_2 GCA_016201875.1_ASM1620187v1_genomic_JACQBY010000071.1_1	GCA_016194305.1_ASM1619430v1_genomic_JACQBW010000019.1_19	GCA_016178585.1_ASM1617858v1_genomic_JACOTA010000025.1_12		GCA_016195485.1_ASM1619548v1_genomic_JACPZM010000066.1_4		GCA_005239595.1_ASM523959v1_genomic_SBBT01000173.1_4	GCA_012960925.1_ASM1296092v1_genomic_DUAG01000030.1_68	GCA_945787655.1_FO.M.Nitrospirota.01.1_genomic_CALZIJ010000126.1_3	GCA_013151935.1_ASM1315193v1_genomic_JAADHI010000012.1_43	GCA_016200325.1_ASM1620032v1_genomic_JACQEZ010000013.1_36	GCA_004297235.1_ASM429723v1_genomic_SCUR01000150.1_4	GCA_021651055.1_ASM2165105v1_genomic_JAJHOH010000001.1_3487	GCA_012184425.1_ASM1218442v1_genomic_VTOW01000002.1_22	GCA_015664745.1_ASM1566474v1_genomic_DQPQ01000128.1_4	GCA_913046395.1_ERR599062_bin.35_MetaBAT_v2.12.1_MAG_genomic_CAJWSK010000003.1_1	GCA_002726235.1_ASM272623v1_genomic_PBSN01000008.1_304	SMAGOTU_12335_SRR5439720bin.122k141_9393503_58	SPIREOTU_01779409_k141_75486_25	SMAGOTU_05475_SRR11743028bin.40k141_2401332_3	GCA_005877505.1_ASM587750v1_genomic_VBOO01000221.1_5	GCA_005877855.1_ASM587785v1_genomic_VBOF01000355.1_2			SPIREOTU_00549552_k141_367001_5	GCA_005877565.1_ASM587756v1_genomic_VBOK01000180.1_2	SMAGOTU_16524_SRR7042373rbin.2k141_959974_2		SMAGOTU_02842_SRR10360617bin.1k141_2118384_8	SMAGOTU_05284_SRR11742948bin.12k141_3597297_1
rTCA cycle	PycB	Pyruvate carboxylase, subunit B	K01960	NITM1X.2_NITM1X.2_1597	NSAL.1_1751000002_1121	NITECO.1_NITECO.1_2086	NBOC.1_NBOC.1_3050	NAM74.1_NAM74.1_1599	KamNS4_1_2770	NAM80.2_NAM80.2_3373	NCAL.1_NCAL.1_1265	LUA16_NLUA.2_3549		GCA_016194285.1_ASM1619428v1_genomic_JACQBZ010000067.1_3				GCA_016234185.1_ASM1623418v1_genomic_JACRHA010000176.1_21		GCA_016201875.1_ASM1620187v1_genomic_JACQBY010000071.1_2	GCA_016194305.1_ASM1619430v1_genomic_JACQBW010000019.1_18	GCA_016178585.1_ASM1617858v1_genomic_JACOTA010000025.1_13		GCA_016195485.1_ASM1619548v1_genomic_JACPZM010000066.1_3		GCA_005239595.1_ASM523959v1_genomic_SBBT01000173.1_3	GCA_012960925.1_ASM1296092v1_genomic_DUAG01000030.1_67	GCA_945787655.1_FO.M.Nitrospirota.01.1_genomic_CALZIJ010000126.1_2	GCA_013151935.1_ASM1315193v1_genomic_JAADHI010000012.1_42	GCA_016200325.1_ASM1620032v1_genomic_JACQEZ010000013.1_37	GCA_004297235.1_ASM429723v1_genomic_SCUR01000150.1_3	GCA_021651055.1_ASM2165105v1_genomic_JAJHOH010000001.1_3488	GCA_012184425.1_ASM1218442v1_genomic_VTOW01000002.1_21	GCA_015664745.1_ASM1566474v1_genomic_DQPQ01000128.1_3	GCA_913046395.1_ERR599062_bin.35_MetaBAT_v2.12.1_MAG_genomic_CAJWSK010000003.1_2	GCA_002726235.1_ASM272623v1_genomic_PBSN01000008.1_305	SMAGOTU_12335_SRR5439720bin.122k141_9393503_59	SPIREOTU_01779409_k141_75486_24	SMAGOTU_05475_SRR11743028bin.40k141_2401332_2	GCA_005877505.1_ASM587750v1_genomic_VBOO01000221.1_7	GCA_005877855.1_ASM587785v1_genomic_VBOF01000355.1_3			SPIREOTU_00549552_k141_367001_6	GCA_005877565.1_ASM587756v1_genomic_VBOK01000180.1_1	SMAGOTU_16524_SRR7042373rbin.2k141_959974_1		SMAGOTU_02842_SRR10360617bin.1k141_749933_12	SMAGOTU_05284_SRR11742948bin.12k141_3597297_2
o/rTCA cycle	Mdh	Malate dehydrogenase	K00024	NITM1X.2_NITM1X.2_3318	NSAL.1_1751000003_451	NITECO.1_NITECO.1_3494	NBOC.1_NBOC.1_629	NAM74.1_NAM74.1_962	KamNS4_1_702	NAM80.2_NAM80.2_924	NCAL.1_NCAL.1_3099	LUA16_NLUA.2_625	GCA_016201765.1_ASM1620176v1_genomic_JACQCE010000114.1_9	GCA_016194285.1_ASM1619428v1_genomic_JACQBZ010000096.1_58	GCA_016201865.1_ASM1620186v1_genomic_JACQCA010000088.1_25		GCA_016200255.1_ASM1620025v1_genomic_JACQFA010000039.1_131		GCA_016201825.1_ASM1620182v1_genomic_JACQCD010000052.1_17	GCA_016201875.1_ASM1620187v1_genomic_JACQBY010000060.1_2	GCA_016194305.1_ASM1619430v1_genomic_JACQBW010000007.1_150	GCA_016178585.1_ASM1617858v1_genomic_JACOTA010000020.1_34	GCA_005239745.1_ASM523974v1_genomic_SBBL01000061.1_7	GCA_016195485.1_ASM1619548v1_genomic_JACPZM010000045.1_11	GCA_005239925.1_ASM523992v1_genomic_SBBA01000094.1_8	GCA_005239595.1_ASM523959v1_genomic_SBBT01000035.1_11	GCA_012960925.1_ASM1296092v1_genomic_DUAG01000043.1_85	GCA_945787655.1_FO.M.Nitrospirota.01.1_genomic_CALZIJ010000093.1_2	GCA_013151935.1_ASM1315193v1_genomic_JAADHI010000124.1_110	GCA_016200325.1_ASM1620032v1_genomic_JACQEZ010000001.1_136	GCA_004297235.1_ASM429723v1_genomic_SCUR01000434.1_2	GCA_021651055.1_ASM2165105v1_genomic_JAJHOH010000001.1_1356	GCA_012184425.1_ASM1218442v1_genomic_VTOW01000001.1_1222	GCA_015664745.1_ASM1566474v1_genomic_DQPQ01000001.1_5	GCA_913046395.1_ERR599062_bin.35_MetaBAT_v2.12.1_MAG_genomic_CAJWSK010000009.1_37	GCA_002726235.1_ASM272623v1_genomic_PBSN01000013.1_47	SMAGOTU_12335_SRR5439720bin.122k141_4141681_63	SPIREOTU_01779409_k141_496709_6	SMAGOTU_05475_SRR11743028bin.40k141_35099_7	GCA_005877505.1_ASM587750v1_genomic_VBOO01000309.1_3			SMAGOTU_08576_SRR2546428rbin.2k141_1790877_3	SPIREOTU_00549552_k141_241343_4	GCA_005877565.1_ASM587756v1_genomic_VBOK01000177.1_1				SMAGOTU_05284_SRR11742948bin.12k141_1955455_5
o/rTCA cycle	Mqo	malate dehydrogenase (quinone) [EC:1.1.5.4]	K00116
o/rTCA cycle	FumA	fumarate hydratase, class I [EC:4.2.1.2]	K01676	NITM1X.2_NITM1X.2_3747	NSAL.1_1751000004_586	NITECO.1_NITECO.1_1377														GCA_016201875.1_ASM1620187v1_genomic_JACQBY010000149.1_7	GCA_016194305.1_ASM1619430v1_genomic_JACQBW010000019.1_54	GCA_016178585.1_ASM1617858v1_genomic_JACOTA010000046.1_16					GCA_012960925.1_ASM1296092v1_genomic_DUAG01000039.1_11	GCA_945787655.1_FO.M.Nitrospirota.01.1_genomic_CALZIJ010000035.1_2	GCA_013151935.1_ASM1315193v1_genomic_JAADHI010000124.1_18
o/rTCA cycle	FumC	Fumarate hydratase, class II	K01679	NITM1X.2_NITM1X.2_888	NSAL.1_1751000004_1203	NITECO.1_NITECO.1_3552	NBOC.1_NBOC.1_2011	NAM74.1_NAM74.1_1744	KamNS4_1_2229	NAM80.2_NAM80.2_2027	NCAL.1_NCAL.1_1930	LUA16_NLUA.2_2213	GCA_016201765.1_ASM1620176v1_genomic_JACQCE010000100.1_1	GCA_016194285.1_ASM1619428v1_genomic_JACQBZ010000064.1_13	GCA_016201865.1_ASM1620186v1_genomic_JACQCA010000007.1_9 GCA_016201865.1_ASM1620186v1_genomic_JACQCA010000034.1_3	GCA_919901335.1_Hainich-H32-bin115-1_genomic_CAKKOZ010000068.1_4	GCA_016200255.1_ASM1620025v1_genomic_JACQFA010000095.1_3		GCA_016201825.1_ASM1620182v1_genomic_JACQCD010000047.1_38	GCA_016201875.1_ASM1620187v1_genomic_JACQBY010000075.1_7		GCA_016178585.1_ASM1617858v1_genomic_JACOTA010000044.1_25	GCA_005239745.1_ASM523974v1_genomic_SBBL01000055.1_37	GCA_016195485.1_ASM1619548v1_genomic_JACPZM010000108.1_1	GCA_005239925.1_ASM523992v1_genomic_SBBA01000201.1_11	GCA_005239595.1_ASM523959v1_genomic_SBBT01000193.1_1				GCA_016200325.1_ASM1620032v1_genomic_JACQEZ010000016.1_253	GCA_004297235.1_ASM429723v1_genomic_SCUR01000113.1_4	GCA_021651055.1_ASM2165105v1_genomic_JAJHOH010000001.1_2212		GCA_015664745.1_ASM1566474v1_genomic_DQPQ01000081.1_29	GCA_913046395.1_ERR599062_bin.35_MetaBAT_v2.12.1_MAG_genomic_CAJWSK010000026.1_22		SMAGOTU_12335_SRR5439720bin.122k141_3573076_41	SPIREOTU_01779409_k141_630847_18	SMAGOTU_05475_SRR11743028bin.40k141_2916258_7	GCA_005877505.1_ASM587750v1_genomic_VBOO01000064.1_21	GCA_005877855.1_ASM587785v1_genomic_VBOF01000081.1_12	SPIREOTU_01382232_k141_1094665_4	SMAGOTU_08576_SRR2546428rbin.2k141_2055341_5	SPIREOTU_00549552_k141_55000_11	GCA_005877565.1_ASM587756v1_genomic_VBOK01000081.1_17	SMAGOTU_16524_SRR7042373rbin.2k141_956729_3	SPIREOTU_01606673_k141_355303_17	SMAGOTU_02842_SRR10360617bin.1k141_187948_5	SMAGOTU_05284_SRR11742948bin.12k141_2499665_4
o/rTCA cycle	FrdA	succinate dehydrogenase flavoprotein subunit [EC:1.3.5.1]	K00244
o/rTCA cycle	FrdB	succinate dehydrogenase iron-sulfur subunit [EC:1.3.5.1]	K00245
o/rTCA cycle	FrdC	succinate dehydrogenase subunit C	K00246
o/rTCA cycle	FrdD	succinate dehydrogenase subunit D	K00247
o/rTCA cycle	SucC	Succinyl-CoA synthetase beta subunit	K01903	NITM1X.2_NITM1X.2_381	NSAL.1_1751000001_221	NITECO.1_NITECO.1_3730	NBOC.1_NBOC.1_3432	NAM74.1_NAM74.1_1211	KamNS4_1_579	NAM80.2_NAM80.2_3808	NCAL.1_NCAL.1_709	LUA16_NLUA.2_3948	GCA_016201765.1_ASM1620176v1_genomic_JACQCE010000069.1_17	GCA_016194285.1_ASM1619428v1_genomic_JACQBZ010000034.1_6	GCA_016201865.1_ASM1620186v1_genomic_JACQCA010000025.1_40	GCA_919901335.1_Hainich-H32-bin115-1_genomic_CAKKOZ010000114.1_14	GCA_016200255.1_ASM1620025v1_genomic_JACQFA010000050.1_18		GCA_016201825.1_ASM1620182v1_genomic_JACQCD010000078.1_19	GCA_016201875.1_ASM1620187v1_genomic_JACQBY010000032.1_6	GCA_016194305.1_ASM1619430v1_genomic_JACQBW010000003.1_19	GCA_016178585.1_ASM1617858v1_genomic_JACOTA010000078.1_15	GCA_005239745.1_ASM523974v1_genomic_SBBL01000128.1_5	GCA_016195485.1_ASM1619548v1_genomic_JACPZM010000099.1_1	GCA_005239925.1_ASM523992v1_genomic_SBBA01000130.1_2	GCA_005239595.1_ASM523959v1_genomic_SBBT01000171.1_10	GCA_012960925.1_ASM1296092v1_genomic_DUAG01000057.1_47	GCA_945787655.1_FO.M.Nitrospirota.01.1_genomic_CALZIJ010000011.1_33	GCA_013151935.1_ASM1315193v1_genomic_JAADHI010000053.1_10	GCA_016200325.1_ASM1620032v1_genomic_JACQEZ010000020.1_251	GCA_004297235.1_ASM429723v1_genomic_SCUR01000277.1_4	GCA_021651055.1_ASM2165105v1_genomic_JAJHOH010000001.1_422	GCA_012184425.1_ASM1218442v1_genomic_VTOW01000003.1_309	GCA_015664745.1_ASM1566474v1_genomic_DQPQ01000060.1_10	GCA_913046395.1_ERR599062_bin.35_MetaBAT_v2.12.1_MAG_genomic_CAJWSK010000007.1_33	GCA_002726235.1_ASM272623v1_genomic_PBSN01000004.1_63	SMAGOTU_12335_SRR5439720bin.122k141_4240081_11	SPIREOTU_01779409_k141_240720_3	SMAGOTU_05475_SRR11743028bin.40k141_3073692_11	GCA_005877505.1_ASM587750v1_genomic_VBOO01000192.1_2	GCA_005877855.1_ASM587785v1_genomic_VBOF01000159.1_5		SMAGOTU_08576_SRR2546428rbin.2k141_380594_2	SPIREOTU_00549552_k141_404290_5	GCA_005877565.1_ASM587756v1_genomic_VBOK01000016.1_2	SMAGOTU_16524_SRR7042373rbin.2k141_1206695_5	SPIREOTU_01606673_k141_1272635_15	SMAGOTU_02842_SRR10360617bin.1k141_2259838_3	SMAGOTU_05284_SRR11742948bin.12k141_1395257_4
o/rTCA cycle	SucD	Succinyl-CoA synthetase NAD(P)-binding, alpha subunit	K01902	NITM1X.2_NITM1X.2_382	NSAL.1_1751000001_220	NITECO.1_NITECO.1_3729	NBOC.1_NBOC.1_3431	NAM74.1_NAM74.1_1212	KamNS4_1_576	NAM80.2_NAM80.2_3807	NCAL.1_NCAL.1_710	LUA16_NLUA.2_3947	GCA_016201765.1_ASM1620176v1_genomic_JACQCE010000069.1_18	GCA_016194285.1_ASM1619428v1_genomic_JACQBZ010000034.1_4	GCA_016201865.1_ASM1620186v1_genomic_JACQCA010000025.1_38	GCA_919901335.1_Hainich-H32-bin115-1_genomic_CAKKOZ010000114.1_12	GCA_016200255.1_ASM1620025v1_genomic_JACQFA010000050.1_16		GCA_016201825.1_ASM1620182v1_genomic_JACQCD010000078.1_20	GCA_016201875.1_ASM1620187v1_genomic_JACQBY010000032.1_7	GCA_016194305.1_ASM1619430v1_genomic_JACQBW010000003.1_20	GCA_016178585.1_ASM1617858v1_genomic_JACOTA010000078.1_16	GCA_005239745.1_ASM523974v1_genomic_SBBL01000016.1_5	GCA_016195485.1_ASM1619548v1_genomic_JACPZM010000099.1_3	GCA_005239925.1_ASM523992v1_genomic_SBBA01000250.1_7	GCA_005239595.1_ASM523959v1_genomic_SBBT01000171.1_12	GCA_012960925.1_ASM1296092v1_genomic_DUAG01000057.1_46	GCA_945787655.1_FO.M.Nitrospirota.01.1_genomic_CALZIJ010000011.1_34	GCA_013151935.1_ASM1315193v1_genomic_JAADHI010000053.1_11	GCA_016200325.1_ASM1620032v1_genomic_JACQEZ010000020.1_252	GCA_004297235.1_ASM429723v1_genomic_SCUR01000277.1_5	GCA_021651055.1_ASM2165105v1_genomic_JAJHOH010000001.1_421	GCA_012184425.1_ASM1218442v1_genomic_VTOW01000003.1_310	GCA_015664745.1_ASM1566474v1_genomic_DQPQ01000060.1_9	GCA_913046395.1_ERR599062_bin.35_MetaBAT_v2.12.1_MAG_genomic_CAJWSK010000007.1_32	GCA_002726235.1_ASM272623v1_genomic_PBSN01000004.1_64	SMAGOTU_12335_SRR5439720bin.122k141_4240081_9	SPIREOTU_01779409_k141_240720_2	SMAGOTU_05475_SRR11743028bin.40k141_3073692_8	GCA_005877505.1_ASM587750v1_genomic_VBOO01000018.1_45	GCA_005877855.1_ASM587785v1_genomic_VBOF01000159.1_6	SPIREOTU_01382232_k141_1567812_6	SMAGOTU_08576_SRR2546428rbin.2k141_380594_1	SPIREOTU_00549552_k141_404290_4	GCA_005877565.1_ASM587756v1_genomic_VBOK01000016.1_1	SMAGOTU_16524_SRR7042373rbin.2k141_1206695_6	SPIREOTU_01606673_k141_1272635_14	SMAGOTU_02842_SRR10360617bin.1k141_2215639_5	SMAGOTU_05284_SRR11742948bin.12k141_1395257_6
rTCA cycle	OorA	2-oxoglutarate/2-oxoacid ferredoxin oxidoreductase subunit alpha	K00174	NITM1X.2_NITM1X.2_359	NSAL.1_1751000001_240	NITECO.1_NITECO.1_3748	NBOC.1_NBOC.1_3446	NAM74.1_NAM74.1_1198	KamNS4_1_1050 KamNS4_1_3466	NAM80.2_NAM80.2_3820	NCAL.1_NCAL.1_1073 NCAL.1_NCAL.1_696	LUA16_NLUA.2_3961	GCA_016201765.1_ASM1620176v1_genomic_JACQCE010000069.1_6	GCA_016194285.1_ASM1619428v1_genomic_JACQBZ010000003.1_32 GCA_016194285.1_ASM1619428v1_genomic_JACQBZ010000037.1_6	GCA_016201865.1_ASM1620186v1_genomic_JACQCA010000025.1_73	GCA_919901335.1_Hainich-H32-bin115-1_genomic_CAKKOZ010000044.1_3	GCA_016200255.1_ASM1620025v1_genomic_JACQFA010000040.1_20	GCA_016234185.1_ASM1623418v1_genomic_JACRHA010000095.1_19	GCA_016201825.1_ASM1620182v1_genomic_JACQCD010000058.1_15 GCA_016201825.1_ASM1620182v1_genomic_JACQCD010000132.1_43	GCA_016201875.1_ASM1620187v1_genomic_JACQBY010000156.1_5	GCA_016194305.1_ASM1619430v1_genomic_JACQBW010000033.1_85	GCA_016178585.1_ASM1617858v1_genomic_JACOTA010000013.1_42	GCA_005239745.1_ASM523974v1_genomic_SBBL01000018.1_11	GCA_016195485.1_ASM1619548v1_genomic_JACPZM010000009.1_27	GCA_005239925.1_ASM523992v1_genomic_SBBA01000044.1_19	GCA_005239595.1_ASM523959v1_genomic_SBBT01000080.1_12	GCA_012960925.1_ASM1296092v1_genomic_DUAG01000049.1_66	GCA_945787655.1_FO.M.Nitrospirota.01.1_genomic_CALZIJ010000130.1_5	GCA_013151935.1_ASM1315193v1_genomic_JAADHI010000092.1_9	GCA_016200325.1_ASM1620032v1_genomic_JACQEZ010000002.1_6	GCA_004297235.1_ASM429723v1_genomic_SCUR01000004.1_1	GCA_021651055.1_ASM2165105v1_genomic_JAJHOH010000001.1_744	GCA_012184425.1_ASM1218442v1_genomic_VTOW01000006.1_86	GCA_015664745.1_ASM1566474v1_genomic_DQPQ01000051.1_4 GCA_015664745.1_ASM1566474v1_genomic_DQPQ01000079.1_1	GCA_913046395.1_ERR599062_bin.35_MetaBAT_v2.12.1_MAG_genomic_CAJWSK010000001.1_43	GCA_002726235.1_ASM272623v1_genomic_PBSN01000008.1_144	SMAGOTU_12335_SRR5439720bin.122k141_9109458_14	SPIREOTU_01779409_k141_118576_1	SMAGOTU_05475_SRR11743028bin.40k141_249688_3 SMAGOTU_05475_SRR11743028bin.40k141_2820218_2	GCA_005877505.1_ASM587750v1_genomic_VBOO01000051.1_9	GCA_005877855.1_ASM587785v1_genomic_VBOF01000295.1_4	SPIREOTU_01382232_k141_1674460_5 SPIREOTU_01382232_k141_2061291_3			GCA_005877565.1_ASM587756v1_genomic_VBOK01000151.1_1	SMAGOTU_16524_SRR7042373rbin.2k141_1747334_9	SPIREOTU_01606673_k141_186412_5		SMAGOTU_05284_SRR11742948bin.12k141_2920224_7
rTCA cycle	OorB	2-oxoglutarate/2-oxoacid ferredoxin oxidoreductase subunit beta	K00175	NITM1X.2_NITM1X.2_355	NSAL.1_1751000001_244	NITECO.1_NITECO.1_3752	NBOC.1_NBOC.1_3450 NBOC.1_NBOC.1_408	NAM74.1_NAM74.1_1194	KamNS4_1_1051 KamNS4_1_3470	NAM80.2_NAM80.2_3034 NAM80.2_NAM80.2_3824	NCAL.1_NCAL.1_1072 NCAL.1_NCAL.1_692	LUA16_NLUA.2_3252 LUA16_NLUA.2_3965	GCA_016201765.1_ASM1620176v1_genomic_JACQCE010000069.1_2	GCA_016194285.1_ASM1619428v1_genomic_JACQBZ010000051.1_13	GCA_016201865.1_ASM1620186v1_genomic_JACQCA010000025.1_77	GCA_919901335.1_Hainich-H32-bin115-1_genomic_CAKKOZ010000136.1_2	GCA_016200255.1_ASM1620025v1_genomic_JACQFA010000040.1_19	GCA_016234185.1_ASM1623418v1_genomic_JACRHA010000095.1_20	GCA_016201825.1_ASM1620182v1_genomic_JACQCD010000132.1_42	GCA_016201875.1_ASM1620187v1_genomic_JACQBY010000156.1_4	GCA_016194305.1_ASM1619430v1_genomic_JACQBW010000033.1_84	GCA_016178585.1_ASM1617858v1_genomic_JACOTA010000013.1_41	GCA_005239745.1_ASM523974v1_genomic_SBBL01000018.1_12	GCA_016195485.1_ASM1619548v1_genomic_JACPZM010000009.1_28	GCA_005239925.1_ASM523992v1_genomic_SBBA01000044.1_17	GCA_005239595.1_ASM523959v1_genomic_SBBT01000080.1_11		GCA_945787655.1_FO.M.Nitrospirota.01.1_genomic_CALZIJ010000130.1_4	GCA_013151935.1_ASM1315193v1_genomic_JAADHI010000092.1_8	GCA_016200325.1_ASM1620032v1_genomic_JACQEZ010000002.1_7	GCA_004297235.1_ASM429723v1_genomic_SCUR01000082.1_1	GCA_021651055.1_ASM2165105v1_genomic_JAJHOH010000001.1_743	GCA_012184425.1_ASM1218442v1_genomic_VTOW01000006.1_87	GCA_015664745.1_ASM1566474v1_genomic_DQPQ01000100.1_1	GCA_913046395.1_ERR599062_bin.35_MetaBAT_v2.12.1_MAG_genomic_CAJWSK010000001.1_40	GCA_002726235.1_ASM272623v1_genomic_PBSN01000008.1_141	SMAGOTU_12335_SRR5439720bin.122k141_9109458_18	SPIREOTU_01779409_k141_118576_5	SMAGOTU_05475_SRR11743028bin.40k141_576832_3	GCA_005877505.1_ASM587750v1_genomic_VBOO01000051.1_5	GCA_005877855.1_ASM587785v1_genomic_VBOF01000086.1_1		SMAGOTU_08576_SRR2546428rbin.2k141_2056668_1	SPIREOTU_00549552_k141_116929_5	GCA_005877565.1_ASM587756v1_genomic_VBOK01000262.1_1	SMAGOTU_16524_SRR7042373rbin.2k141_757430_7	SPIREOTU_01606673_k141_186412_1		SMAGOTU_05284_SRR11742948bin.12k141_3413449_4
rTCA cycle	OorC	2-oxoglutarate ferredoxin oxidoreductase subunit gamma	K00177	NITM1X.2_NITM1X.2_356	NSAL.1_1751000001_243	NITECO.1_NITECO.1_3751	NBOC.1_NBOC.1_3449	NAM74.1_NAM74.1_1195	KamNS4_1_3469	NAM80.2_NAM80.2_3823	NCAL.1_NCAL.1_693	LUA16_NLUA.2_3964	GCA_016201765.1_ASM1620176v1_genomic_JACQCE010000069.1_3	GCA_016194285.1_ASM1619428v1_genomic_JACQBZ010000051.1_14	GCA_016201865.1_ASM1620186v1_genomic_JACQCA010000025.1_76	GCA_919901335.1_Hainich-H32-bin115-1_genomic_CAKKOZ010000136.1_3	GCA_016200255.1_ASM1620025v1_genomic_JACQFA010000040.1_20	GCA_016234185.1_ASM1623418v1_genomic_JACRHA010000095.1_20	GCA_016201825.1_ASM1620182v1_genomic_JACQCD010000132.1_41	GCA_016201875.1_ASM1620187v1_genomic_JACQBY010000156.1_3	GCA_016194305.1_ASM1619430v1_genomic_JACQBW010000033.1_83	GCA_016178585.1_ASM1617858v1_genomic_JACOTA010000013.1_40	GCA_005239745.1_ASM523974v1_genomic_SBBL01000018.1_13	GCA_016195485.1_ASM1619548v1_genomic_JACPZM010000009.1_29	GCA_005239925.1_ASM523992v1_genomic_SBBA01000044.1_16	GCA_005239595.1_ASM523959v1_genomic_SBBT01000080.1_10	GCA_012960925.1_ASM1296092v1_genomic_DUAG01000049.1_68	GCA_945787655.1_FO.M.Nitrospirota.01.1_genomic_CALZIJ010000130.1_3	GCA_013151935.1_ASM1315193v1_genomic_JAADHI010000092.1_7	GCA_016200325.1_ASM1620032v1_genomic_JACQEZ010000002.1_8	GCA_004297235.1_ASM429723v1_genomic_SCUR01000082.1_2	GCA_021651055.1_ASM2165105v1_genomic_JAJHOH010000001.1_742	GCA_012184425.1_ASM1218442v1_genomic_VTOW01000006.1_88	GCA_015664745.1_ASM1566474v1_genomic_DQPQ01000051.1_1	GCA_913046395.1_ERR599062_bin.35_MetaBAT_v2.12.1_MAG_genomic_CAJWSK010000001.1_41	GCA_002726235.1_ASM272623v1_genomic_PBSN01000008.1_142	SMAGOTU_12335_SRR5439720bin.122k141_9109458_17	SPIREOTU_01779409_k141_118576_4	SMAGOTU_05475_SRR11743028bin.40k141_576832_4	GCA_005877505.1_ASM587750v1_genomic_VBOO01000051.1_6	GCA_005877855.1_ASM587785v1_genomic_VBOF01000295.1_1			SPIREOTU_00549552_k141_116929_4	GCA_005877565.1_ASM587756v1_genomic_VBOK01000151.1_4		SPIREOTU_01606673_k141_186412_2		SMAGOTU_05284_SRR11742948bin.12k141_3413449_3
rTCA cycle	OorD	2-oxoglutarate ferredoxin oxidoreductase subunit delta	K00176	NITM1X.2_NITM1X.2_358	NSAL.1_1751000001_241	NITECO.1_NITECO.1_3749	NBOC.1_NBOC.1_3447	NAM74.1_NAM74.1_1197	KamNS4_1_1150 KamNS4_1_3467	NAM80.2_NAM80.2_3821	NCAL.1_NCAL.1_695	LUA16_NLUA.2_3962	GCA_016201765.1_ASM1620176v1_genomic_JACQCE010000069.1_5	GCA_016194285.1_ASM1619428v1_genomic_JACQBZ010000003.1_30	GCA_016201865.1_ASM1620186v1_genomic_JACQCA010000025.1_74 GCA_016201865.1_ASM1620186v1_genomic_JACQCA010000056.1_2	GCA_919901335.1_Hainich-H32-bin115-1_genomic_CAKKOZ010000044.1_4	GCA_016200255.1_ASM1620025v1_genomic_JACQFA010000040.1_18		GCA_016201825.1_ASM1620182v1_genomic_JACQCD010000132.1_44		GCA_016194305.1_ASM1619430v1_genomic_JACQBW010000016.1_13	GCA_016178585.1_ASM1617858v1_genomic_JACOTA010000016.1_25	GCA_005239745.1_ASM523974v1_genomic_SBBL01000018.1_10	GCA_016195485.1_ASM1619548v1_genomic_JACPZM010000009.1_26	GCA_005239925.1_ASM523992v1_genomic_SBBA01000044.1_20	GCA_005239595.1_ASM523959v1_genomic_SBBT01000080.1_13	GCA_012960925.1_ASM1296092v1_genomic_DUAG01000049.1_65	GCA_945787655.1_FO.M.Nitrospirota.01.1_genomic_CALZIJ010000130.1_6	GCA_013151935.1_ASM1315193v1_genomic_JAADHI010000092.1_10	GCA_016200325.1_ASM1620032v1_genomic_JACQEZ010000002.1_5	GCA_004297235.1_ASM429723v1_genomic_SCUR01000004.1_2	GCA_021651055.1_ASM2165105v1_genomic_JAJHOH010000001.1_745	GCA_012184425.1_ASM1218442v1_genomic_VTOW01000006.1_85	GCA_015664745.1_ASM1566474v1_genomic_DQPQ01000051.1_3	GCA_913046395.1_ERR599062_bin.35_MetaBAT_v2.12.1_MAG_genomic_CAJWSK010000001.1_44	GCA_002726235.1_ASM272623v1_genomic_PBSN01000008.1_145	SMAGOTU_12335_SRR5439720bin.122k141_9109458_15	SPIREOTU_01779409_k141_118576_2	SMAGOTU_05475_SRR11743028bin.40k141_2820218_1 SMAGOTU_05475_SRR11743028bin.40k141_576832_6	GCA_005877505.1_ASM587750v1_genomic_VBOO01000051.1_8	GCA_005877855.1_ASM587785v1_genomic_VBOF01000295.1_3	SPIREOTU_01382232_k141_1674460_6 SPIREOTU_01382232_k141_2061291_4		SPIREOTU_00549552_k141_116929_2	GCA_005877565.1_ASM587756v1_genomic_VBOK01000151.1_2		SPIREOTU_01606673_k141_186412_4		SMAGOTU_05284_SRR11742948bin.12k141_2920224_8 SMAGOTU_05284_SRR11742948bin.12k141_3413449_1
rTCA cycle	OorE	2-oxoglutarate:ferredoxin oxidoreductase epsilon subunit		NITM1X.2_NITM1X.2_357	NSAL.1_1751000001_242	NITECO.1_NITECO.1_3750	NBOC.1_NBOC.1_3448	NAM74.1_NAM74.1_1196	KamNS4_1_3468	NAM80.2_NAM80.2_3822	NCAL.1_NCAL.1_694	LUA16_NLUA.2_3963	GCA_016201765.1_ASM1620176v1_genomic_JACQCE010000069.1_4	GCA_016194285.1_ASM1619428v1_genomic_JACQBZ010000051.1_15	GCA_016201865.1_ASM1620186v1_genomic_JACQCA010000025.1_75	GCA_919901335.1_Hainich-H32-bin115-1_genomic_CAKKOZ010000136.1_4			GCA_016201825.1_ASM1620182v1_genomic_JACQCD010000132.1_40	GCA_016201875.1_ASM1620187v1_genomic_JACQBY010000156.1_2	GCA_016194305.1_ASM1619430v1_genomic_JACQBW010000033.1_82	GCA_016178585.1_ASM1617858v1_genomic_JACOTA010000013.1_39	GCA_005239745.1_ASM523974v1_genomic_SBBL01000018.1_14	GCA_016195485.1_ASM1619548v1_genomic_JACPZM010000009.1_30	GCA_005239925.1_ASM523992v1_genomic_SBBA01000044.1_15	GCA_005239595.1_ASM523959v1_genomic_SBBT01000080.1_9	GCA_012960925.1_ASM1296092v1_genomic_DUAG01000049.1_69		GCA_013151935.1_ASM1315193v1_genomic_JAADHI010000092.1_6	GCA_016200325.1_ASM1620032v1_genomic_JACQEZ010000002.1_9	GCA_004297235.1_ASM429723v1_genomic_SCUR01000082.1_3	GCA_021651055.1_ASM2165105v1_genomic_JAJHOH010000001.1_741	GCA_012184425.1_ASM1218442v1_genomic_VTOW01000006.1_89	GCA_015664745.1_ASM1566474v1_genomic_DQPQ01000051.1_2	GCA_913046395.1_ERR599062_bin.35_MetaBAT_v2.12.1_MAG_genomic_CAJWSK010000001.1_42	GCA_002726235.1_ASM272623v1_genomic_PBSN01000008.1_143	SMAGOTU_12335_SRR5439720bin.122k141_9109458_16	SPIREOTU_01779409_k141_118576_3	SMAGOTU_05475_SRR11743028bin.40k141_576832_5	GCA_005877505.1_ASM587750v1_genomic_VBOO01000051.1_7	GCA_005877855.1_ASM587785v1_genomic_VBOF01000295.1_2	SPIREOTU_01382232_k141_1674460_7		SPIREOTU_00549552_k141_116929_3	GCA_005877565.1_ASM587756v1_genomic_VBOK01000151.1_3		SPIREOTU_01606673_k141_186412_3		SMAGOTU_05284_SRR11742948bin.12k141_3413449_2
o/rTCA cycle	SucA	2-oxoglutarate dehydrogenase E1 component [EC:1.2.4.2]	K00164							NAM80.2_NAM80.2_2789
o/rTCA cycle	SucB	2-oxoglutarate dehydrogenase E2 component (dihydrolipoamide succinyltransferase) [EC:2.3.1.61]	K00658							NAM80.2_NAM80.2_2788
o/rTCA cycle	Idh	isocitrate dehydrogenase (NAD+) [EC:1.1.1.41]	K00030				NBOC.1_NBOC.1_636		KamNS4_1_3245		NCAL.1_NCAL.1_2208	LUA16_NLUA.2_1468
o/rTCA cycle	Idh	Isocitrate dehydrogenase (NADP(+))	K00031	NITM1X.2_NITM1X.2_372	NSAL.1_1751000001_228	NITECO.1_NITECO.1_3737	NBOC.1_NBOC.1_3435	NAM74.1_NAM74.1_1208	KamNS4_1_582	NAM80.2_NAM80.2_3811	NCAL.1_NCAL.1_706	LUA16_NLUA.2_3951	GCA_016201765.1_ASM1620176v1_genomic_JACQCE010000021.1_41	GCA_016194285.1_ASM1619428v1_genomic_JACQBZ010000034.1_12	GCA_016201865.1_ASM1620186v1_genomic_JACQCA010000025.1_61	GCA_919901335.1_Hainich-H32-bin115-1_genomic_CAKKOZ010000097.1_1	GCA_016200255.1_ASM1620025v1_genomic_JACQFA010000010.1_5	GCA_016234185.1_ASM1623418v1_genomic_JACRHA010000004.1_4	GCA_016201825.1_ASM1620182v1_genomic_JACQCD010000030.1_18	GCA_016201875.1_ASM1620187v1_genomic_JACQBY010000112.1_6	GCA_016194305.1_ASM1619430v1_genomic_JACQBW010000007.1_2	GCA_016178585.1_ASM1617858v1_genomic_JACOTA010000078.1_10	GCA_005239745.1_ASM523974v1_genomic_SBBL01000017.1_15		GCA_005239925.1_ASM523992v1_genomic_SBBA01000077.1_1	GCA_005239595.1_ASM523959v1_genomic_SBBT01000144.1_1	GCA_012960925.1_ASM1296092v1_genomic_DUAG01000019.1_97	GCA_945787655.1_FO.M.Nitrospirota.01.1_genomic_CALZIJ010000011.1_24	GCA_013151935.1_ASM1315193v1_genomic_JAADHI010000075.1_1	GCA_016200325.1_ASM1620032v1_genomic_JACQEZ010000020.1_212	GCA_004297235.1_ASM429723v1_genomic_SCUR01000081.1_5 GCA_004297235.1_ASM429723v1_genomic_SCUR01000205.1_7	GCA_021651055.1_ASM2165105v1_genomic_JAJHOH010000001.1_459 GCA_021651055.1_ASM2165105v1_genomic_JAJHOH010000001.1_904	GCA_012184425.1_ASM1218442v1_genomic_VTOW01000001.1_1712 GCA_012184425.1_ASM1218442v1_genomic_VTOW01000003.1_277	GCA_015664745.1_ASM1566474v1_genomic_DQPQ01000060.1_11	GCA_913046395.1_ERR599062_bin.35_MetaBAT_v2.12.1_MAG_genomic_CAJWSK010000007.1_34	GCA_002726235.1_ASM272623v1_genomic_PBSN01000004.1_62	SMAGOTU_12335_SRR5439720bin.122k141_4240081_14	SPIREOTU_01779409_k141_680973_5	SMAGOTU_05475_SRR11743028bin.40k141_3073692_14		GCA_005877855.1_ASM587785v1_genomic_VBOF01000159.1_2			SPIREOTU_00549552_k141_267853_1	GCA_005877565.1_ASM587756v1_genomic_VBOK01000051.1_1	SMAGOTU_16524_SRR7042373rbin.2k141_1206695_2	SPIREOTU_01606673_k141_1272635_18		SMAGOTU_05284_SRR11742948bin.12k141_1395257_1
o/rTCA cycle	AcnA	Aconitate hydratase	K01681	NITM1X.2_NITM1X.2_378	NSAL.1_1751000001_224	NITECO.1_NITECO.1_3733	NBOC.1_NBOC.1_3436	NAM74.1_NAM74.1_1207	KamNS4_1_583	NAM80.2_NAM80.2_3812	NCAL.1_NCAL.1_705	LUA16_NLUA.2_3952	GCA_016201765.1_ASM1620176v1_genomic_JACQCE010000070.1_5	GCA_016194285.1_ASM1619428v1_genomic_JACQBZ010000034.1_13	GCA_016201865.1_ASM1620186v1_genomic_JACQCA010000025.1_56	GCA_919901335.1_Hainich-H32-bin115-1_genomic_CAKKOZ010000114.1_20	GCA_016200255.1_ASM1620025v1_genomic_JACQFA010000010.1_10	GCA_016234185.1_ASM1623418v1_genomic_JACRHA010000013.1_10	GCA_016201825.1_ASM1620182v1_genomic_JACQCD010000092.1_4	GCA_016201875.1_ASM1620187v1_genomic_JACQBY010000096.1_8	GCA_016194305.1_ASM1619430v1_genomic_JACQBW010000001.1_101	GCA_016178585.1_ASM1617858v1_genomic_JACOTA010000022.1_10	GCA_005239745.1_ASM523974v1_genomic_SBBL01000115.1_11	GCA_016195485.1_ASM1619548v1_genomic_JACPZM010000041.1_1	GCA_005239925.1_ASM523992v1_genomic_SBBA01000130.1_8	GCA_005239595.1_ASM523959v1_genomic_SBBT01000171.1_6	GCA_012960925.1_ASM1296092v1_genomic_DUAG01000057.1_51	GCA_945787655.1_FO.M.Nitrospirota.01.1_genomic_CALZIJ010000011.1_28	GCA_013151935.1_ASM1315193v1_genomic_JAADHI010000053.1_5	GCA_016200325.1_ASM1620032v1_genomic_JACQEZ010000020.1_247	GCA_004297235.1_ASM429723v1_genomic_SCUR01000420.1_1	GCA_021651055.1_ASM2165105v1_genomic_JAJHOH010000001.1_426	GCA_012184425.1_ASM1218442v1_genomic_VTOW01000003.1_305	GCA_015664745.1_ASM1566474v1_genomic_DQPQ01000113.1_2	GCA_913046395.1_ERR599062_bin.35_MetaBAT_v2.12.1_MAG_genomic_CAJWSK010000007.1_35	GCA_002726235.1_ASM272623v1_genomic_PBSN01000004.1_61	SMAGOTU_12335_SRR5439720bin.122k141_4240081_15	SPIREOTU_01779409_k141_680973_4	SMAGOTU_05475_SRR11743028bin.40k141_3073692_15	GCA_005877505.1_ASM587750v1_genomic_VBOO01000086.1_1	GCA_005877855.1_ASM587785v1_genomic_VBOF01000159.1_1		SMAGOTU_08576_SRR2546428rbin.2k141_1724340_1	SPIREOTU_00549552_k141_96565_4	GCA_005877565.1_ASM587756v1_genomic_VBOK01000051.1_2	SMAGOTU_16524_SRR7042373rbin.2k141_1206695_1	SPIREOTU_01606673_k141_1272635_19		SMAGOTU_05284_SRR11742948bin.12k141_2535108_15
rTCA cycle	AclA	ATP citrate lyase, alpha subunit	K15230	NITM1X.2_NITM1X.2_377	NSAL.1_1751000001_225	NITECO.1_NITECO.1_3734	NBOC.1_NBOC.1_3437	NAM74.1_NAM74.1_1206	KamNS4_1_584	NAM80.2_NAM80.2_3813	NCAL.1_NCAL.1_704	LUA16_NLUA.2_3953	GCA_016201765.1_ASM1620176v1_genomic_JACQCE010000069.1_14	GCA_016194285.1_ASM1619428v1_genomic_JACQBZ010000034.1_14	GCA_016201865.1_ASM1620186v1_genomic_JACQCA010000025.1_57	GCA_919901335.1_Hainich-H32-bin115-1_genomic_CAKKOZ010000114.1_21	GCA_016200255.1_ASM1620025v1_genomic_JACQFA010000010.1_9		GCA_016201825.1_ASM1620182v1_genomic_JACQCD010000078.1_16	GCA_016201875.1_ASM1620187v1_genomic_JACQBY010000032.1_2	GCA_016194305.1_ASM1619430v1_genomic_JACQBW010000003.1_13	GCA_016178585.1_ASM1617858v1_genomic_JACOTA010000078.1_9	GCA_005239745.1_ASM523974v1_genomic_SBBL01000009.1_4	GCA_016195485.1_ASM1619548v1_genomic_JACPZM010000043.1_6	GCA_005239925.1_ASM523992v1_genomic_SBBA01000130.1_10	GCA_005239595.1_ASM523959v1_genomic_SBBT01000171.1_5	GCA_012960925.1_ASM1296092v1_genomic_DUAG01000057.1_52	GCA_945787655.1_FO.M.Nitrospirota.01.1_genomic_CALZIJ010000011.1_27	GCA_013151935.1_ASM1315193v1_genomic_JAADHI010000053.1_4	GCA_016200325.1_ASM1620032v1_genomic_JACQEZ010000020.1_246	GCA_004297235.1_ASM429723v1_genomic_SCUR01000420.1_2	GCA_021651055.1_ASM2165105v1_genomic_JAJHOH010000001.1_427	GCA_012184425.1_ASM1218442v1_genomic_VTOW01000003.1_304		GCA_913046395.1_ERR599062_bin.35_MetaBAT_v2.12.1_MAG_genomic_CAJWSK010000007.1_36	GCA_002726235.1_ASM272623v1_genomic_PBSN01000004.1_60	SMAGOTU_12335_SRR5439720bin.122k141_4240081_16	SPIREOTU_01779409_k141_680973_3	SMAGOTU_05475_SRR11743028bin.40k141_4238157_3	GCA_005877505.1_ASM587750v1_genomic_VBOO01000035.1_8	GCA_005877855.1_ASM587785v1_genomic_VBOF01000082.1_4				GCA_005877565.1_ASM587756v1_genomic_VBOK01000051.1_3	SMAGOTU_16524_SRR7042373rbin.2k141_1747334_2		SMAGOTU_02842_SRR10360617bin.1k141_1093571_1
rTCA cycle	AclB	ATP citrate lyase, beta subunit	K15231	NITM1X.2_NITM1X.2_376	NSAL.1_1751000001_226	NITECO.1_NITECO.1_3735	NBOC.1_NBOC.1_3438	NAM74.1_NAM74.1_1205	KamNS4_1_585	NAM80.2_NAM80.2_3814	NCAL.1_NCAL.1_703	LUA16_NLUA.2_3954	GCA_016201765.1_ASM1620176v1_genomic_JACQCE010000069.1_13	GCA_016194285.1_ASM1619428v1_genomic_JACQBZ010000034.1_15	GCA_016201865.1_ASM1620186v1_genomic_JACQCA010000025.1_58	GCA_919901335.1_Hainich-H32-bin115-1_genomic_CAKKOZ010000114.1_22	GCA_016200255.1_ASM1620025v1_genomic_JACQFA010000010.1_8		GCA_016201825.1_ASM1620182v1_genomic_JACQCD010000078.1_15	GCA_016201875.1_ASM1620187v1_genomic_JACQBY010000032.1_1	GCA_016194305.1_ASM1619430v1_genomic_JACQBW010000003.1_12	GCA_016178585.1_ASM1617858v1_genomic_JACOTA010000078.1_8	GCA_005239745.1_ASM523974v1_genomic_SBBL01000009.1_3	GCA_016195485.1_ASM1619548v1_genomic_JACPZM010000043.1_5		GCA_005239595.1_ASM523959v1_genomic_SBBT01000171.1_4	GCA_012960925.1_ASM1296092v1_genomic_DUAG01000057.1_53	GCA_945787655.1_FO.M.Nitrospirota.01.1_genomic_CALZIJ010000011.1_26	GCA_013151935.1_ASM1315193v1_genomic_JAADHI010000053.1_3	GCA_016200325.1_ASM1620032v1_genomic_JACQEZ010000020.1_245	GCA_004297235.1_ASM429723v1_genomic_SCUR01000420.1_3	GCA_021651055.1_ASM2165105v1_genomic_JAJHOH010000001.1_428	GCA_012184425.1_ASM1218442v1_genomic_VTOW01000003.1_303		GCA_913046395.1_ERR599062_bin.35_MetaBAT_v2.12.1_MAG_genomic_CAJWSK010000007.1_37	GCA_002726235.1_ASM272623v1_genomic_PBSN01000004.1_59	SMAGOTU_12335_SRR5439720bin.122k141_4240081_17	SPIREOTU_01779409_k141_680973_2	SMAGOTU_05475_SRR11743028bin.40k141_4238157_2	GCA_005877505.1_ASM587750v1_genomic_VBOO01000035.1_7	GCA_005877855.1_ASM587785v1_genomic_VBOF01000082.1_3		SMAGOTU_08576_SRR2546428rbin.2k141_1686717_2	SPIREOTU_00549552_k141_55737_1	GCA_005877565.1_ASM587756v1_genomic_VBOK01000051.1_4	SMAGOTU_16524_SRR7042373rbin.2k141_1747334_3		SMAGOTU_02842_SRR10360617bin.1k141_1093571_2	SMAGOTU_05284_SRR11742948bin.12k141_2920224_1
oTCA cycle	GltA	Citrate synthase	K01647	NITM1X.2_NITM1X.2_1187	NSAL.1_1751000002_1637	NITECO.1_NITECO.1_1271	NBOC.1_NBOC.1_1998 NBOC.1_NBOC.1_3947	NAM74.1_NAM74.1_1741	KamNS4_1_2220 KamNS4_1_756	NAM80.2_NAM80.2_2024 NAM80.2_NAM80.2_4509	NCAL.1_NCAL.1_1916 NCAL.1_NCAL.1_3323	LUA16_NLUA.2_2216 LUA16_NLUA.2_4225	GCA_016201765.1_ASM1620176v1_genomic_JACQCE010000100.1_4	GCA_016194285.1_ASM1619428v1_genomic_JACQBZ010000096.1_71	GCA_016201865.1_ASM1620186v1_genomic_JACQCA010000088.1_11	GCA_919901335.1_Hainich-H32-bin115-1_genomic_CAKKOZ010000081.1_10	GCA_016200255.1_ASM1620025v1_genomic_JACQFA010000039.1_145		GCA_016201825.1_ASM1620182v1_genomic_JACQCD010000011.1_16	GCA_016201875.1_ASM1620187v1_genomic_JACQBY010000146.1_1	GCA_016194305.1_ASM1619430v1_genomic_JACQBW010000032.1_2	GCA_016178585.1_ASM1617858v1_genomic_JACOTA010000011.1_77 GCA_016178585.1_ASM1617858v1_genomic_JACOTA010000024.1_3	GCA_005239745.1_ASM523974v1_genomic_SBBL01000052.1_13	GCA_016195485.1_ASM1619548v1_genomic_JACPZM010000035.1_4	GCA_005239925.1_ASM523992v1_genomic_SBBA01000134.1_2	GCA_005239595.1_ASM523959v1_genomic_SBBT01000034.1_8	GCA_012960925.1_ASM1296092v1_genomic_DUAG01000002.1_39 GCA_012960925.1_ASM1296092v1_genomic_DUAG01000080.1_50	GCA_945787655.1_FO.M.Nitrospirota.01.1_genomic_CALZIJ010000018.1_20 GCA_945787655.1_FO.M.Nitrospirota.01.1_genomic_CALZIJ010000022.1_31		GCA_016200325.1_ASM1620032v1_genomic_JACQEZ010000019.1_414 GCA_016200325.1_ASM1620032v1_genomic_JACQEZ010000020.1_141	GCA_004297235.1_ASM429723v1_genomic_SCUR01000218.1_8 GCA_004297235.1_ASM429723v1_genomic_SCUR01000580.1_1	GCA_021651055.1_ASM2165105v1_genomic_JAJHOH010000001.1_2456 GCA_021651055.1_ASM2165105v1_genomic_JAJHOH010000001.1_542	GCA_012184425.1_ASM1218442v1_genomic_VTOW01000002.1_1040 GCA_012184425.1_ASM1218442v1_genomic_VTOW01000003.1_186		GCA_913046395.1_ERR599062_bin.35_MetaBAT_v2.12.1_MAG_genomic_CAJWSK010000016.1_15	GCA_002726235.1_ASM272623v1_genomic_PBSN01000003.1_44 GCA_002726235.1_ASM272623v1_genomic_PBSN01000017.1_11	SMAGOTU_12335_SRR5439720bin.122k141_3573076_42 SMAGOTU_12335_SRR5439720bin.122k141_723507_11	SPIREOTU_01779409_k141_519536_15 SPIREOTU_01779409_k141_630847_17	SMAGOTU_05475_SRR11743028bin.40k141_2916258_6 SMAGOTU_05475_SRR11743028bin.40k141_462793_7	GCA_005877505.1_ASM587750v1_genomic_VBOO01000064.1_22	GCA_005877855.1_ASM587785v1_genomic_VBOF01000081.1_11 GCA_005877855.1_ASM587785v1_genomic_VBOF01000168.1_6	SPIREOTU_01382232_k141_1094665_3	SMAGOTU_08576_SRR2546428rbin.2k141_2055341_4	SPIREOTU_00549552_k141_55000_10	GCA_005877565.1_ASM587756v1_genomic_VBOK01000081.1_16	SMAGOTU_16524_SRR7042373rbin.2k141_956729_2	SPIREOTU_01606673_k141_355303_16 SPIREOTU_01606673_k141_994280_4	SMAGOTU_02842_SRR10360617bin.1k141_187948_6	SMAGOTU_05284_SRR11742948bin.12k141_2499665_3
o/rTCA cycle	K05942	citrate (Re)-synthase [EC:2.3.3.3]	K05942															GCA_016234185.1_ASM1623418v1_genomic_JACRHA010000031.1_1
Sulfur metabolism and transport	SorA	sulfite dehydrogenase (cytochrome) subunit A [EC:1.8.2.1]	K05301			NITECO.1_NITECO.1_161
Sulfur metabolism and transport	SorB	sulfite dehydrogenase (cytochrome) subunit B [EC:1.8.2.1]	K00386			NITECO.1_NITECO.1_160
Sulfur metabolism and transport	DsrA	dissimilatory sulfite reductase alpha subunit [EC:1.8.1.22]	K11180
Sulfur metabolism and transport	DsrB	dissimilatory sulfite reductase beta subunit [EC:1.8.1.22]	K11181
Sulfur metabolism and transport	DsrC	dissimilatory sulfite reductase related protein	K23077
Sulfur metabolism and transport	AprA	adenylylsulfate reductase, subunit A [EC:1.8.99.2]	K00394											GCA_016194285.1_ASM1619428v1_genomic_JACQBZ010000028.1_22	GCA_016201865.1_ASM1620186v1_genomic_JACQCA010000008.1_1	GCA_919901335.1_Hainich-H32-bin115-1_genomic_CAKKOZ010000028.1_6	GCA_016200255.1_ASM1620025v1_genomic_JACQFA010000088.1_13			GCA_016201875.1_ASM1620187v1_genomic_JACQBY010000013.1_7	GCA_016194305.1_ASM1619430v1_genomic_JACQBW010000007.1_16	GCA_016178585.1_ASM1617858v1_genomic_JACOTA010000042.1_21	GCA_005239745.1_ASM523974v1_genomic_SBBL01000101.1_5	GCA_016195485.1_ASM1619548v1_genomic_JACPZM010000105.1_11		GCA_005239595.1_ASM523959v1_genomic_SBBT01000184.1_3	GCA_012960925.1_ASM1296092v1_genomic_DUAG01000012.1_25	GCA_945787655.1_FO.M.Nitrospirota.01.1_genomic_CALZIJ010000035.1_12	GCA_013151935.1_ASM1315193v1_genomic_JAADHI010000124.1_54	GCA_016200325.1_ASM1620032v1_genomic_JACQEZ010000019.1_107	GCA_004297235.1_ASM429723v1_genomic_SCUR01000229.1_2	GCA_021651055.1_ASM2165105v1_genomic_JAJHOH010000001.1_2833	GCA_012184425.1_ASM1218442v1_genomic_VTOW01000002.1_579
Sulfur metabolism and transport	AprB	adenylylsulfate reductase, subunit B [EC:1.8.99.2]	K00395											GCA_016194285.1_ASM1619428v1_genomic_JACQBZ010000028.1_21	GCA_016201865.1_ASM1620186v1_genomic_JACQCA010000008.1_2	GCA_919901335.1_Hainich-H32-bin115-1_genomic_CAKKOZ010000028.1_7	GCA_016200255.1_ASM1620025v1_genomic_JACQFA010000088.1_14				GCA_016194305.1_ASM1619430v1_genomic_JACQBW010000007.1_17	GCA_016178585.1_ASM1617858v1_genomic_JACOTA010000042.1_20	GCA_005239745.1_ASM523974v1_genomic_SBBL01000101.1_4	GCA_016195485.1_ASM1619548v1_genomic_JACPZM010000105.1_12	GCA_005239925.1_ASM523992v1_genomic_SBBA01000163.1_6		GCA_012960925.1_ASM1296092v1_genomic_DUAG01000012.1_24	GCA_945787655.1_FO.M.Nitrospirota.01.1_genomic_CALZIJ010000035.1_13	GCA_013151935.1_ASM1315193v1_genomic_JAADHI010000124.1_53	GCA_016200325.1_ASM1620032v1_genomic_JACQEZ010000019.1_108	GCA_004297235.1_ASM429723v1_genomic_SCUR01000229.1_3	GCA_021651055.1_ASM2165105v1_genomic_JAJHOH010000001.1_2832	GCA_012184425.1_ASM1218442v1_genomic_VTOW01000002.1_580
Sulfur metabolism and transport	QmoA	quinone-modifying oxidoreductase, subunit QmoA	K16885
Sulfur metabolism and transport	QmoB	quinone-modifying oxidoreductase, subunit QmoB	K16886
Sulfur metabolism and transport	QmoC	quinone-modifying oxidoreductase, subunit QmoC	K16887
Sulfur metabolism and transport	SoeA	sulfite dehydrogenase (quinone) subunit SoeA [EC:1.8.5.6]	K21307
Sulfur metabolism and transport	SoeB	sulfite dehydrogenase (quinone) subunit SoeB	K21308		NSAL.1_1751000002_1330		NBOC.1_NBOC.1_1517			NAM80.2_NAM80.2_2777								GCA_016234185.1_ASM1623418v1_genomic_JACRHA010000083.1_8										GCA_945787655.1_FO.M.Nitrospirota.01.1_genomic_CALZIJ010000006.1_3		GCA_016200325.1_ASM1620032v1_genomic_JACQEZ010000014.1_152	GCA_004297235.1_ASM429723v1_genomic_SCUR01000221.1_11	GCA_021651055.1_ASM2165105v1_genomic_JAJHOH010000001.1_937	GCA_012184425.1_ASM1218442v1_genomic_VTOW01000001.1_1652
Sulfur metabolism and transport	SoeC	sulfite dehydrogenase (quinone) subunit SoeC	K21309
Sulfur metabolism and transport	Sqr	sulfide:quinone oxidoreductase [EC:1.8.5.4]	K17218		NSAL.1_1751000002_978		NBOC.1_NBOC.1_2540				NCAL.1_NCAL.1_3403	LUA16_NLUA.2_715		GCA_016194285.1_ASM1619428v1_genomic_JACQBZ010000046.1_40	GCA_016201865.1_ASM1620186v1_genomic_JACQCA010000076.1_9			GCA_016234185.1_ASM1623418v1_genomic_JACRHA010000115.1_1	GCA_016201825.1_ASM1620182v1_genomic_JACQCD010000044.1_25 GCA_016201825.1_ASM1620182v1_genomic_JACQCD010000001.1_10	GCA_016201875.1_ASM1620187v1_genomic_JACQBY010000151.1_5	GCA_016194305.1_ASM1619430v1_genomic_JACQBW010000008.1_144	GCA_016178585.1_ASM1617858v1_genomic_JACOTA010000070.1_13									GCA_004297235.1_ASM429723v1_genomic_SCUR01000003.1_3		GCA_012184425.1_ASM1218442v1_genomic_VTOW01000001.1_1027
Sulfur metabolism and transport	SoxA	L-cysteine S-thiosulfotransferase [EC:2.8.5.2]	K17222
Sulfur metabolism and transport	SoxB	L-cysteine S-thiosulfotransferase [EC:2.8.5.2]	K17223																													GCA_021651055.1_ASM2165105v1_genomic_JAJHOH010000001.1_883	GCA_012184425.1_ASM1218442v1_genomic_VTOW01000001.1_1167 GCA_012184425.1_ASM1218442v1_genomic_VTOW01000001.1_1730	GCA_015664745.1_ASM1566474v1_genomic_DQPQ01000028.1_7	GCA_913046395.1_ERR599062_bin.35_MetaBAT_v2.12.1_MAG_genomic_CAJWSK010000003.1_64	GCA_002726235.1_ASM272623v1_genomic_PBSN01000008.1_367			SMAGOTU_05475_SRR11743028bin.40k141_880150_4
Sulfur metabolism and transport	SoxC	S-sulfosulfanyl-L-cysteine sulfohydrolase [EC:3.1.6.20]	K17224
Sulfur metabolism and transport	SoxY	sulfur-oxidizing protein SoxY	K17226
Sulfur metabolism and transport	SoxZ	sulfur-oxidizing protein SoxZ	K17227
Sulfur metabolism and transport	SoxC	sulfane dehydrogenase subunit SoxC	K17225	NITM1X.2_NITM1X.2_4002	NSAL.1_1751000004_323 NSAL.1_1751000004_451	NITECO.1_NITECO.1_2950	NBOC.1_NBOC.1_1416 NBOC.1_NBOC.1_604	NAM74.1_NAM74.1_2227	KamNS4_1_763	NAM80.2_NAM80.2_2826	NCAL.1_NCAL.1_3147	LUA16_NLUA.2_2114																									SMAGOTU_12335_SRR5439720bin.122k141_97176_1		SMAGOTU_05475_SRR11743028bin.40k141_2776937_36		GCA_005877855.1_ASM587785v1_genomic_VBOF01000062.1_3			SPIREOTU_00549552_k141_181005_3
Sulfur metabolism and transport	SoxD	S-disulfanyl-L-cysteine oxidoreductase SoxD [EC:1.8.2.6]	K22622	NITM1X.2_NITM1X.2_4003	NSAL.1_1751000004_322 NSAL.1_1751000004_452	NITECO.1_NITECO.1_2949	NBOC.1_NBOC.1_1415 NBOC.1_NBOC.1_603	NAM74.1_NAM74.1_2228	KamNS4_1_764	NAM80.2_NAM80.2_2827	NCAL.1_NCAL.1_3148	LUA16_NLUA.2_2115																									SMAGOTU_12335_SRR5439720bin.122k141_97176_2		SMAGOTU_05475_SRR11743028bin.40k141_2776937_37		GCA_005877855.1_ASM587785v1_genomic_VBOF01000062.1_4			SPIREOTU_00549552_k141_181005_4
Sulfur metabolism and transport	Sat	sulfate adenylyltransferase [EC:2.7.7.4]	K00958											GCA_016194285.1_ASM1619428v1_genomic_JACQBZ010000028.1_19	GCA_016201865.1_ASM1620186v1_genomic_JACQCA010000008.1_4	GCA_919901335.1_Hainich-H32-bin115-1_genomic_CAKKOZ010000028.1_9	GCA_016200255.1_ASM1620025v1_genomic_JACQFA010000088.1_16		GCA_016201825.1_ASM1620182v1_genomic_JACQCD010000024.1_6	GCA_016201875.1_ASM1620187v1_genomic_JACQBY010000083.1_9	GCA_016194305.1_ASM1619430v1_genomic_JACQBW010000007.1_20	GCA_016178585.1_ASM1617858v1_genomic_JACOTA010000042.1_17	GCA_005239745.1_ASM523974v1_genomic_SBBL01000101.1_3	GCA_016195485.1_ASM1619548v1_genomic_JACPZM010000105.1_15	GCA_005239925.1_ASM523992v1_genomic_SBBA01000191.1_3		GCA_012960925.1_ASM1296092v1_genomic_DUAG01000012.1_23	GCA_945787655.1_FO.M.Nitrospirota.01.1_genomic_CALZIJ010000009.1_94 GCA_945787655.1_FO.M.Nitrospirota.01.1_genomic_CALZIJ010000035.1_14	GCA_013151935.1_ASM1315193v1_genomic_JAADHI010000124.1_52	GCA_016200325.1_ASM1620032v1_genomic_JACQEZ010000019.1_109	GCA_004297235.1_ASM429723v1_genomic_SCUR01000229.1_4	GCA_021651055.1_ASM2165105v1_genomic_JAJHOH010000001.1_2831	GCA_012184425.1_ASM1218442v1_genomic_VTOW01000002.1_581	GCA_015664745.1_ASM1566474v1_genomic_DQPQ01000102.1_19	GCA_913046395.1_ERR599062_bin.35_MetaBAT_v2.12.1_MAG_genomic_CAJWSK010000018.1_15	GCA_002726235.1_ASM272623v1_genomic_PBSN01000018.1_8
Sulfur metabolism and transport	CysD	sulfate adenylyltransferase subunit 2 [EC:2.7.7.4]	K00957	NITM1X.2_NITM1X.2_211 NITM1X.2_NITM1X.2_3677	NSAL.1_1751000004_639 NSAL.1_1751000004_32	NITECO.1_NITECO.1_3787	NBOC.1_NBOC.1_1257 NBOC.1_NBOC.1_125	NAM74.1_NAM74.1_132	KamNS4_1_3243 KamNS4_1_1723	NAM80.2_NAM80.2_4238	NCAL.1_NCAL.1_2204 NCAL.1_NCAL.1_339	LUA16_NLUA.2_1475 LUA16_NLUA.2_4300		GCA_016194285.1_ASM1619428v1_genomic_JACQBZ010000043.1_8				GCA_016234185.1_ASM1623418v1_genomic_JACRHA010000011.1_3																			SMAGOTU_12335_SRR5439720bin.122k141_4581772_17	SPIREOTU_01779409_k141_577477_5	SMAGOTU_05475_SRR11743028bin.40k141_1985158_5	GCA_005877505.1_ASM587750v1_genomic_VBOO01000126.1_5				SPIREOTU_00549552_k141_70873_2	GCA_005877565.1_ASM587756v1_genomic_VBOK01000143.1_8	SMAGOTU_16524_SRR7042373rbin.2k141_101727_4			SMAGOTU_05284_SRR11742948bin.12k141_1482537_9
Sulfur metabolism and transport	CysN	sulfate adenylyltransferase subunit 1 [EC:2.7.7.4]	K00956
Sulfur metabolism and transport	CysC	adenylylsulfate kinase [EC:2.7.1.25]	K00860				NBOC.1_NBOC.1_2103	NAM74.1_NAM74.1_3487	KamNS4_1_1026	NAM80.2_NAM80.2_1374 NAM80.2_NAM80.2_765	NCAL.1_NCAL.1_967	LUA16_NLUA.2_916		GCA_016194285.1_ASM1619428v1_genomic_JACQBZ010000007.1_18		GCA_919901335.1_Hainich-H32-bin115-1_genomic_CAKKOZ010000107.1_7	GCA_016200255.1_ASM1620025v1_genomic_JACQFA010000002.1_45		GCA_016201825.1_ASM1620182v1_genomic_JACQCD010000114.1_17							GCA_005239595.1_ASM523959v1_genomic_SBBT01000097.1_12		GCA_945787655.1_FO.M.Nitrospirota.01.1_genomic_CALZIJ010000059.1_12	GCA_013151935.1_ASM1315193v1_genomic_JAADHI010000035.1_6		GCA_004297235.1_ASM429723v1_genomic_SCUR01000033.1_24		GCA_012184425.1_ASM1218442v1_genomic_VTOW01000013.1_13					SPIREOTU_01779409_k141_157963_16									SPIREOTU_01606673_k141_1186375_3
Sulfur metabolism and transport	CysNC	bifunctional enzyme CysN/CysC [EC:2.7.7.4 2.7.1.25]	K00955	NITM1X.2_NITM1X.2_212 NITM1X.2_NITM1X.2_3678	NSAL.1_1751000004_31 NSAL.1_1751000004_638	NITECO.1_NITECO.1_3788	NBOC.1_NBOC.1_124	NAM74.1_NAM74.1_131	KamNS4_1_1724	NAM80.2_NAM80.2_4237	NCAL.1_NCAL.1_340	LUA16_NLUA.2_4299																									SMAGOTU_12335_SRR5439720bin.122k141_4581772_18	SPIREOTU_01779409_k141_577477_6	SMAGOTU_05475_SRR11743028bin.40k141_1985158_4						GCA_005877565.1_ASM587756v1_genomic_VBOK01000143.1_7	SMAGOTU_16524_SRR7042373rbin.2k141_101727_3		SMAGOTU_02842_SRR10360617bin.1k141_1558336_2
Sulfur metabolism and transport	CysH	phosphoadenosine phosphosulfate reductase [EC:1.8.4.8 1.8.4.10]	K00390	NITM1X.2_NITM1X.2_3675	NSAL.1_1751000004_641	NITECO.1_NITECO.1_3784	NBOC.1_NBOC.1_128	NAM74.1_NAM74.1_135	KamNS4_1_1720	NAM80.2_NAM80.2_4240	NCAL.1_NCAL.1_336	LUA16_NLUA.2_4302	GCA_016201765.1_ASM1620176v1_genomic_JACQCE010000081.1_8						GCA_016201825.1_ASM1620182v1_genomic_JACQCD010000046.1_5															GCA_015664745.1_ASM1566474v1_genomic_DQPQ01000092.1_12	GCA_913046395.1_ERR599062_bin.35_MetaBAT_v2.12.1_MAG_genomic_CAJWSK010000020.1_20	GCA_002726235.1_ASM272623v1_genomic_PBSN01000007.1_85	SMAGOTU_12335_SRR5439720bin.122k141_4581772_16	SPIREOTU_01779409_k141_577477_4	SMAGOTU_05475_SRR11743028bin.40k141_1985158_6	GCA_005877505.1_ASM587750v1_genomic_VBOO01000126.1_4		SPIREOTU_01382232_k141_1821841_2	SMAGOTU_08576_SRR2546428rbin.2k141_20550_1	SPIREOTU_00549552_k141_70873_3	GCA_005877565.1_ASM587756v1_genomic_VBOK01000143.1_9	SMAGOTU_16524_SRR7042373rbin.2k141_101727_5		SMAGOTU_02842_SRR10360617bin.1k141_1214505_2	SMAGOTU_05284_SRR11742948bin.12k141_1482537_8
Sulfur metabolism and transport	CysI	sulfite reductase (NADPH) hemoprotein beta-component [EC:1.8.1.2]	K00381
Sulfur metabolism and transport	CysJ	sulfite reductase (NADPH) flavoprotein alpha-component [EC:1.8.1.2]	K00380
Sulfur metabolism and transport	Sir	sulfite reductase (ferredoxin) [EC:1.8.7.1]	K00392	NITM1X.2_NITM1X.2_3674	NSAL.1_1751000004_642	NITECO.1_NITECO.1_3783	NBOC.1_NBOC.1_129	NAM74.1_NAM74.1_136	KamNS4_1_1719	NAM80.2_NAM80.2_4241	NCAL.1_NCAL.1_335	LUA16_NLUA.2_4303		GCA_016194285.1_ASM1619428v1_genomic_JACQBZ010000028.1_20	GCA_016201865.1_ASM1620186v1_genomic_JACQCA010000008.1_3	GCA_919901335.1_Hainich-H32-bin115-1_genomic_CAKKOZ010000028.1_8	GCA_016200255.1_ASM1620025v1_genomic_JACQFA010000088.1_15		GCA_016201825.1_ASM1620182v1_genomic_JACQCD010000024.1_7	GCA_016201875.1_ASM1620187v1_genomic_JACQBY010000083.1_11	GCA_016194305.1_ASM1619430v1_genomic_JACQBW010000007.1_18	GCA_016178585.1_ASM1617858v1_genomic_JACOTA010000042.1_19	GCA_005239745.1_ASM523974v1_genomic_SBBL01000006.1_9	GCA_016195485.1_ASM1619548v1_genomic_JACPZM010000012.1_10	GCA_005239925.1_ASM523992v1_genomic_SBBA01000189.1_13		GCA_012960925.1_ASM1296092v1_genomic_DUAG01000078.1_38	GCA_945787655.1_FO.M.Nitrospirota.01.1_genomic_CALZIJ010000013.1_23	GCA_013151935.1_ASM1315193v1_genomic_JAADHI010000083.1_3	GCA_016200325.1_ASM1620032v1_genomic_JACQEZ010000019.1_57	GCA_004297235.1_ASM429723v1_genomic_SCUR01000181.1_6	GCA_021651055.1_ASM2165105v1_genomic_JAJHOH010000001.1_2883	GCA_012184425.1_ASM1218442v1_genomic_VTOW01000002.1_529	GCA_015664745.1_ASM1566474v1_genomic_DQPQ01000092.1_11	GCA_913046395.1_ERR599062_bin.35_MetaBAT_v2.12.1_MAG_genomic_CAJWSK010000020.1_19	GCA_002726235.1_ASM272623v1_genomic_PBSN01000007.1_84	SMAGOTU_12335_SRR5439720bin.122k141_4581772_15	SPIREOTU_01779409_k141_577477_3	SMAGOTU_05475_SRR11743028bin.40k141_1985158_7	GCA_005877505.1_ASM587750v1_genomic_VBOO01000126.1_3		SPIREOTU_01382232_k141_419547_3			GCA_005877565.1_ASM587756v1_genomic_VBOK01000069.1_1	SMAGOTU_16524_SRR7042373rbin.2k141_1372201_1	SPIREOTU_01606673_k141_279532_3	SMAGOTU_02842_SRR10360617bin.1k141_1214505_3	SMAGOTU_05284_SRR11742948bin.12k141_1482537_7
Sulfur metabolism and transport	SirA	tRNA 2-thiouridine synthesizing protein A [EC:2.8.1.-]	K04085	NITM1X.2_NITM1X.2_867 NITM1X.2_NITM1X.2_542	NSAL.1_1751000004_1183 NSAL.1_1751000001_85	NITECO.1_NITECO.1_727 NITECO.1_NITECO.1_3549	NBOC.1_NBOC.1_2203 NBOC.1_NBOC.1_3851	NAM74.1_NAM74.1_1873 NAM74.1_NAM74.1_4726	KamNS4_1_2499 KamNS4_1_1328	NAM80.2_NAM80.2_374	NCAL.1_NCAL.1_2347 NCAL.1_NCAL.1_3634	LUA16_NLUA.2_1918 LUA16_NLUA.2_327	GCA_016201765.1_ASM1620176v1_genomic_JACQCE010000027.1_2 GCA_016201765.1_ASM1620176v1_genomic_JACQCE010000003.1_21	GCA_016194285.1_ASM1619428v1_genomic_JACQBZ010000014.1_14 GCA_016194285.1_ASM1619428v1_genomic_JACQBZ010000020.1_63	GCA_016201865.1_ASM1620186v1_genomic_JACQCA010000066.1_52 GCA_016201865.1_ASM1620186v1_genomic_JACQCA010000010.1_1	GCA_919901335.1_Hainich-H32-bin115-1_genomic_CAKKOZ010000149.1_9 GCA_919901335.1_Hainich-H32-bin115-1_genomic_CAKKOZ010000039.1_7	GCA_016200255.1_ASM1620025v1_genomic_JACQFA010000072.1_12 GCA_016200255.1_ASM1620025v1_genomic_JACQFA010000014.1_23	GCA_016234185.1_ASM1623418v1_genomic_JACRHA010000124.1_11	GCA_016201825.1_ASM1620182v1_genomic_JACQCD010000024.1_7 GCA_016201825.1_ASM1620182v1_genomic_JACQCD010000121.1_10	GCA_016201875.1_ASM1620187v1_genomic_JACQBY010000064.1_18 GCA_016201875.1_ASM1620187v1_genomic_JACQBY010000064.1_22 GCA_016201875.1_ASM1620187v1_genomic_JACQBY010000083.1_11	GCA_016194305.1_ASM1619430v1_genomic_JACQBW010000037.1_70 GCA_016194305.1_ASM1619430v1_genomic_JACQBW010000037.1_74	GCA_016178585.1_ASM1617858v1_genomic_JACOTA010000031.1_14 GCA_016178585.1_ASM1617858v1_genomic_JACOTA010000031.1_18	GCA_005239745.1_ASM523974v1_genomic_SBBL01000140.1_6	GCA_016195485.1_ASM1619548v1_genomic_JACPZM010000113.1_2	GCA_005239925.1_ASM523992v1_genomic_SBBA01000023.1_2	GCA_005239595.1_ASM523959v1_genomic_SBBT01000192.1_12 GCA_005239595.1_ASM523959v1_genomic_SBBT01000145.1_2	GCA_012960925.1_ASM1296092v1_genomic_DUAG01000078.1_39 GCA_012960925.1_ASM1296092v1_genomic_DUAG01000040.1_19	GCA_945787655.1_FO.M.Nitrospirota.01.1_genomic_CALZIJ010000054.1_7 GCA_945787655.1_FO.M.Nitrospirota.01.1_genomic_CALZIJ010000013.1_24	GCA_013151935.1_ASM1315193v1_genomic_JAADHI010000083.1_2 GCA_013151935.1_ASM1315193v1_genomic_JAADHI010000167.1_2	GCA_016200325.1_ASM1620032v1_genomic_JACQEZ010000019.1_64 GCA_016200325.1_ASM1620032v1_genomic_JACQEZ010000004.1_80	GCA_004297235.1_ASM429723v1_genomic_SCUR01000181.1_13 GCA_004297235.1_ASM429723v1_genomic_SCUR01000523.1_6	GCA_021651055.1_ASM2165105v1_genomic_JAJHOH010000001.1_2876 GCA_021651055.1_ASM2165105v1_genomic_JAJHOH010000001.1_1569	GCA_012184425.1_ASM1218442v1_genomic_VTOW01000002.1_536 GCA_012184425.1_ASM1218442v1_genomic_VTOW01000001.1_793	GCA_015664745.1_ASM1566474v1_genomic_DQPQ01000140.1_6 GCA_015664745.1_ASM1566474v1_genomic_DQPQ01000117.1_6	GCA_913046395.1_ERR599062_bin.35_MetaBAT_v2.12.1_MAG_genomic_CAJWSK010000001.1_52 GCA_913046395.1_ERR599062_bin.35_MetaBAT_v2.12.1_MAG_genomic_CAJWSK010000022.1_25	GCA_002726235.1_ASM272623v1_genomic_PBSN01000008.1_153 GCA_002726235.1_ASM272623v1_genomic_PBSN01000002.1_38	SMAGOTU_12335_SRR5439720bin.122k141_8265389_30	SPIREOTU_01779409_k141_603778_10	SMAGOTU_05475_SRR11743028bin.40k141_680670_127	GCA_005877505.1_ASM587750v1_genomic_VBOO01000046.1_2	GCA_005877855.1_ASM587785v1_genomic_VBOF01000030.1_5	SPIREOTU_01382232_k141_1821841_1	SMAGOTU_08576_SRR2546428rbin.2k141_20550_2	SPIREOTU_00549552_k141_70873_4 SPIREOTU_00549552_k141_3353_10 SPIREOTU_00549552_k141_181005_2	GCA_005877565.1_ASM587756v1_genomic_VBOK01000024.1_9	SMAGOTU_16524_SRR7042373rbin.2k141_928684_2			SMAGOTU_05284_SRR11742948bin.12k141_3555671_13
Sulfur metabolism and transport	CysQ	3'(2'), 5'-bisphosphate nucleotidase [EC:3.1.3.7]	K01082	NITM1X.2_NITM1X.2_433	NSAL.1_1751000001_177	NITECO.1_NITECO.1_3696			KamNS4_1_1570	NAM80.2_NAM80.2_164	NCAL.1_NCAL.1_111		GCA_016201765.1_ASM1620176v1_genomic_JACQCE010000119.1_6	GCA_016194285.1_ASM1619428v1_genomic_JACQBZ010000020.1_68	GCA_016201865.1_ASM1620186v1_genomic_JACQCA010000038.1_16				GCA_016201825.1_ASM1620182v1_genomic_JACQCD010000103.1_23								GCA_012960925.1_ASM1296092v1_genomic_DUAG01000048.1_71 GCA_012960925.1_ASM1296092v1_genomic_DUAG01000080.1_51		GCA_013151935.1_ASM1315193v1_genomic_JAADHI010000078.1_11					GCA_015664745.1_ASM1566474v1_genomic_DQPQ01000096.1_27	GCA_913046395.1_ERR599062_bin.35_MetaBAT_v2.12.1_MAG_genomic_CAJWSK010000007.1_62	GCA_002726235.1_ASM272623v1_genomic_PBSN01000002.1_35 GCA_002726235.1_ASM272623v1_genomic_PBSN01000004.1_34	SMAGOTU_12335_SRR5439720bin.122k141_8010333_47	SPIREOTU_01779409_k141_406275_16 SPIREOTU_01779409_k141_271457_3	SMAGOTU_05475_SRR11743028bin.40k141_82452_17	GCA_005877505.1_ASM587750v1_genomic_VBOO01000167.1_2	GCA_005877855.1_ASM587785v1_genomic_VBOF01000157.1_4		SMAGOTU_08576_SRR2546428rbin.2k141_525526_2	SPIREOTU_00549552_k141_159732_9			SPIREOTU_01606673_k141_1186375_4 SPIREOTU_01606673_k141_981857_13		SMAGOTU_05284_SRR11742948bin.12k141_1364694_18
Sulfur metabolism and transport	TauD	taurine dioxygenase [EC:1.14.11.17]	K03119
Sulfur metabolism and transport		sulfite oxidase [EC:1.8.3.1]	K00387									LUA16_NLUA.2_753													GCA_005239925.1_ASM523992v1_genomic_SBBA01000089.1_17						GCA_004297235.1_ASM429723v1_genomic_SCUR01000594.1_8			GCA_015664745.1_ASM1566474v1_genomic_DQPQ01000148.1_2	GCA_913046395.1_ERR599062_bin.35_MetaBAT_v2.12.1_MAG_genomic_CAJWSK010000017.1_24	GCA_002726235.1_ASM272623v1_genomic_PBSN01000020.1_16	SMAGOTU_12335_SRR5439720bin.122k141_4809641_7 SMAGOTU_12335_SRR5439720bin.122k141_7058948_1
Sulfur metabolism and transport	GlpE	thiosulfate sulfurtransferase [EC:2.8.1.1]	K02439
Sulfur metabolism and transport	SseA	thiosulfate/3-mercaptopyruvate sulfurtransferase [EC:2.8.1.1 2.8.1.2]	K01011	NITM1X.2_NITM1X.2_855	NSAL.1_1751000004_1172	NITECO.1_NITECO.1_708	NBOC.1_NBOC.1_1063	NAM74.1_NAM74.1_4252	KamNS4_1_3390	NAM80.2_NAM80.2_1268	NCAL.1_NCAL.1_2841	LUA16_NLUA.2_1153	GCA_016201765.1_ASM1620176v1_genomic_JACQCE010000061.1_10																						GCA_913046395.1_ERR599062_bin.35_MetaBAT_v2.12.1_MAG_genomic_CAJWSK010000022.1_30	GCA_002726235.1_ASM272623v1_genomic_PBSN01000002.1_43	SMAGOTU_12335_SRR5439720bin.122k141_406568_23	SPIREOTU_01779409_k141_711654_3			GCA_005877855.1_ASM587785v1_genomic_VBOF01000128.1_8	SPIREOTU_01382232_k141_62876_3		SPIREOTU_00549552_k141_25985_3	GCA_005877565.1_ASM587756v1_genomic_VBOK01000181.1_7	SMAGOTU_16524_SRR7042373rbin.2k141_902889_3	SPIREOTU_01606673_k141_110175_3	SMAGOTU_02842_SRR10360617bin.1k141_504877_6	SMAGOTU_05284_SRR11742948bin.12k141_3295718_2
Sulfur metabolism and transport	SreA	sulfur reductase molybdopterin subunit	K17219
Sulfur metabolism and transport	SreB	sulfur reductase FeS subunit	K17220
Sulfur metabolism and transport	SreC	sulfur reductase membrane anchor	K17221
Sulfur metabolism and transport	TtrA	tetrathionate reductase subunit A	K08357
Sulfur metabolism and transport	TtrB	tetrathionate reductase subunit B	K08358
Sulfur metabolism and transport	TtrC	tetrathionate reductase subunit C	K08359
Sulfur metabolism and transport	QcrC	putative quinol-cytochrome c reductase 3, cytochrome c subunit	K19713
Sulfur metabolism and transport	TsdA	thiosulfate dehydrogenase [EC:1.8.2.2]	K19713
Sulfur metabolism and transport	PhsB	thiosulfate reductase electron transport protein	K08353
Sulfur metabolism and transport	PhsC	thiosulfate reductase cytochrome b subunit	K08354
Sulfur metabolism and transport	PsrA	thiosulfate reductase / polysulfide reductase chain A [EC:1.8.5.5]	K08352
Sulfur metabolism and transport	PsrB	polysulfide reductase chain B	K16293
Sulfur metabolism and transport	PsrC	polysulfide reductase chain C	K16294
Sulfur metabolism and transport	MsmA	methanesulfonate monooxygenase subunit alpha [EC:1.14.13.111]	K16968
Sulfur metabolism and transport	MsmB	methanesulfonate monooxygenase subunit beta [EC:1.14.13.111]	K16969
Sulfur metabolism and transport	FccA	cytochrome subunit of sulfide dehydrogenase	K17230																	GCA_016201875.1_ASM1620187v1_genomic_JACQBY010000064.1_5
Sulfur metabolism and transport	FccB	sulfide dehydrogenase [flavocytochrome c] flavoprotein chain [EC:1.8.2.3]	K17229
Sulfur metabolism and transport	Xsc	sulfoacetaldehyde acetyltransferase [EC:2.3.3.15]	K03852								NCAL.1_NCAL.1_3419		GCA_016201765.1_ASM1620176v1_genomic_JACQCE010000035.1_15			GCA_919901335.1_Hainich-H32-bin115-1_genomic_CAKKOZ010000018.1_5	GCA_016200255.1_ASM1620025v1_genomic_JACQFA010000019.1_12	GCA_016234185.1_ASM1623418v1_genomic_JACRHA010000013.1_16			GCA_016194305.1_ASM1619430v1_genomic_JACQBW010000015.1_31		GCA_005239745.1_ASM523974v1_genomic_SBBL01000106.1_11			GCA_005239595.1_ASM523959v1_genomic_SBBT01000043.1_7	GCA_012960925.1_ASM1296092v1_genomic_DUAG01000011.1_60	GCA_945787655.1_FO.M.Nitrospirota.01.1_genomic_CALZIJ010000024.1_20						GCA_015664745.1_ASM1566474v1_genomic_DQPQ01000112.1_23	GCA_913046395.1_ERR599062_bin.35_MetaBAT_v2.12.1_MAG_genomic_CAJWSK010000001.1_69	GCA_002726235.1_ASM272623v1_genomic_PBSN01000008.1_171
Sulfur metabolism and transport	CysP	sulfate permease	K16331						KamNS4_1_827										GCA_016201825.1_ASM1620182v1_genomic_JACQCD010000033.1_4																					GCA_005877505.1_ASM587750v1_genomic_VBOO01000166.1_6	GCA_005877855.1_ASM587785v1_genomic_VBOF01000162.1_6			SPIREOTU_00549552_k141_360005_3	GCA_005877565.1_ASM587756v1_genomic_VBOK01000085.1_4	SMAGOTU_16524_SRR7042373rbin.2k141_1732155_8
Sulfur metabolism and transport	CysZ	CysZ protein	K06203																								GCA_012960925.1_ASM1296092v1_genomic_DUAG01000043.1_20	GCA_945787655.1_FO.M.Nitrospirota.01.1_genomic_CALZIJ010000012.1_20	GCA_013151935.1_ASM1315193v1_genomic_JAADHI010000016.1_17
Sulfur metabolism and transport	SulP	sulfate permease, SulP family	K03321	NITM1X.2_NITM1X.2_200 NITM1X.2_NITM1X.2_2066 NITM1X.2_NITM1X.2_2991	NSAL.1_1751000002_83 NSAL.1_1751000004_39	NITECO.1_NITECO.1_1444 NITECO.1_NITECO.1_1707 NITECO.1_NITECO.1_2034 NITECO.1_NITECO.1_276 NITECO.1_NITECO.1_284 NITECO.1_NITECO.1_307 NITECO.1_NITECO.1_3840																					GCA_012960925.1_ASM1296092v1_genomic_DUAG01000078.1_3			GCA_016200325.1_ASM1620032v1_genomic_JACQEZ010000006.1_45		GCA_021651055.1_ASM2165105v1_genomic_JAJHOH010000001.1_1424	GCA_012184425.1_ASM1218442v1_genomic_VTOW01000001.1_954
Sulfur metabolism and transport	CysA	sulfate/thiosulfate transport system ATP-binding protein [EC:7.3.2.3]	K02045			NITECO.1_NITECO.1_1427	NBOC.1_NBOC.1_2463 NBOC.1_NBOC.1_3288	NAM74.1_NAM74.1_1391 NAM74.1_NAM74.1_2739	KamNS4_1_2286	NAM80.2_NAM80.2_2090	NCAL.1_NCAL.1_2138																			GCA_016200325.1_ASM1620032v1_genomic_JACQEZ010000001.1_116 GCA_016200325.1_ASM1620032v1_genomic_JACQEZ010000004.1_3	GCA_004297235.1_ASM429723v1_genomic_SCUR01000026.1_6 GCA_004297235.1_ASM429723v1_genomic_SCUR01000421.1_2 GCA_004297235.1_ASM429723v1_genomic_SCUR01000568.1_13	GCA_021651055.1_ASM2165105v1_genomic_JAJHOH010000001.1_1374 GCA_021651055.1_ASM2165105v1_genomic_JAJHOH010000001.1_1499 GCA_021651055.1_ASM2165105v1_genomic_JAJHOH010000001.1_2278	GCA_012184425.1_ASM1218442v1_genomic_VTOW01000001.1_1203 GCA_012184425.1_ASM1218442v1_genomic_VTOW01000004.1_16	GCA_015664745.1_ASM1566474v1_genomic_DQPQ01000085.1_6	GCA_913046395.1_ERR599062_bin.35_MetaBAT_v2.12.1_MAG_genomic_CAJWSK010000014.1_37	GCA_002726235.1_ASM272623v1_genomic_PBSN01000004.1_133	SMAGOTU_12335_SRR5439720bin.122k141_9838501_3	SPIREOTU_01779409_k141_297488_9	SMAGOTU_05475_SRR11743028bin.40k141_3145206_48	GCA_005877505.1_ASM587750v1_genomic_VBOO01000048.1_2	GCA_005877855.1_ASM587785v1_genomic_VBOF01000042.1_3				GCA_005877565.1_ASM587756v1_genomic_VBOK01000169.1_13	SMAGOTU_16524_SRR7042373rbin.2k141_1449662_6	SPIREOTU_01606673_k141_551050_8		SMAGOTU_05284_SRR11742948bin.12k141_1286776_1
Sulfur metabolism and transport	CysP	sulfate/thiosulfate transport system substrate-binding protein	K02048																	GCA_016201875.1_ASM1620187v1_genomic_JACQBY010000111.1_11	GCA_016194305.1_ASM1619430v1_genomic_JACQBW010000030.1_56									GCA_016200325.1_ASM1620032v1_genomic_JACQEZ010000004.1_6	GCA_004297235.1_ASM429723v1_genomic_SCUR01000026.1_9	GCA_021651055.1_ASM2165105v1_genomic_JAJHOH010000001.1_1502
Sulfur metabolism and transport	CysU	sulfate/thiosulfate transport system permease protein	K02046				NBOC.1_NBOC.1_2461	NAM74.1_NAM74.1_2741	KamNS4_1_2288	NAM80.2_NAM80.2_2092	NCAL.1_NCAL.1_2136									GCA_016201875.1_ASM1620187v1_genomic_JACQBY010000111.1_12	GCA_016194305.1_ASM1619430v1_genomic_JACQBW010000030.1_57									GCA_016200325.1_ASM1620032v1_genomic_JACQEZ010000001.1_115 GCA_016200325.1_ASM1620032v1_genomic_JACQEZ010000004.1_5	GCA_004297235.1_ASM429723v1_genomic_SCUR01000026.1_8 GCA_004297235.1_ASM429723v1_genomic_SCUR01000568.1_14	GCA_021651055.1_ASM2165105v1_genomic_JAJHOH010000001.1_1375 GCA_021651055.1_ASM2165105v1_genomic_JAJHOH010000001.1_1501	GCA_012184425.1_ASM1218442v1_genomic_VTOW01000001.1_1202
Sulfur metabolism and transport	CysW	sulfate/thiosulfate transport system permease protein	K02047				NBOC.1_NBOC.1_2462	NAM74.1_NAM74.1_2740	KamNS4_1_2287	NAM80.2_NAM80.2_2091	NCAL.1_NCAL.1_2137									GCA_016201875.1_ASM1620187v1_genomic_JACQBY010000111.1_13										GCA_016200325.1_ASM1620032v1_genomic_JACQEZ010000004.1_4	GCA_004297235.1_ASM429723v1_genomic_SCUR01000026.1_7	GCA_021651055.1_ASM2165105v1_genomic_JAJHOH010000001.1_1500
Sulfur metabolism and transport	Sbp	sulfate/thiosulfate transport system substrate-binding protein	K23163				NBOC.1_NBOC.1_2460	NAM74.1_NAM74.1_2742	KamNS4_1_2289	NAM80.2_NAM80.2_2093	NCAL.1_NCAL.1_2135									GCA_016201875.1_ASM1620187v1_genomic_JACQBY010000111.1_11	GCA_016194305.1_ASM1619430v1_genomic_JACQBW010000030.1_56									GCA_016200325.1_ASM1620032v1_genomic_JACQEZ010000001.1_114 GCA_016200325.1_ASM1620032v1_genomic_JACQEZ010000004.1_6	GCA_004297235.1_ASM429723v1_genomic_SCUR01000026.1_9	GCA_021651055.1_ASM2165105v1_genomic_JAJHOH010000001.1_1376 GCA_021651055.1_ASM2165105v1_genomic_JAJHOH010000001.1_1502	GCA_012184425.1_ASM1218442v1_genomic_VTOW01000001.1_1201
Sulfur metabolism and transport	TauA	taurine transport system substrate-binding protein	K15551
Sulfur metabolism and transport	TauB	taurine transport system ATP-binding protein [EC:7.6.2.7]	K10831							NAM80.2_NAM80.2_825	NCAL.1_NCAL.1_3375																GCA_012960925.1_ASM1296092v1_genomic_DUAG01000049.1_22 GCA_012960925.1_ASM1296092v1_genomic_DUAG01000076.1_14			GCA_016200325.1_ASM1620032v1_genomic_JACQEZ010000020.1_41	GCA_004297235.1_ASM429723v1_genomic_SCUR01000579.1_2	GCA_021651055.1_ASM2165105v1_genomic_JAJHOH010000001.1_638	GCA_012184425.1_ASM1218442v1_genomic_VTOW01000003.1_86				SMAGOTU_12335_SRR5439720bin.122k141_4311981_21	SPIREOTU_01779409_k141_401373_18		GCA_005877505.1_ASM587750v1_genomic_VBOO01000002.1_7	GCA_005877855.1_ASM587785v1_genomic_VBOF01000016.1_13	SPIREOTU_01382232_k141_1201213_3 SPIREOTU_01382232_k141_1944849_2		SPIREOTU_00549552_k141_86155_5
Sulfur metabolism and transport	TauC	taurine transport system permease protein	K15552							NAM80.2_NAM80.2_826									GCA_016201825.1_ASM1620182v1_genomic_JACQCD010000069.1_5
Guanidine transport	APC	amino acid/polyamine/organocation permease
Guanidine breakdown	AH	Allophanate hydrolase
Guanidine breakdown	CgdA	Carboxyguanidine deiminase A
Guanidine breakdown	CgdB	Carboxyguanidine deiminase B
Guanidine breakdown	GC	Guanidine carboxylase
Guanidine breakdown	Guanidinase	Guanidinase						NAM74.1_NAM74.1_2206 NAM74.1_NAM74.1_2207																									GCA_012184425.1_ASM1218442v1_genomic_VTOW01000001.1_940
[truncated: 423 more columns]
