# Supplementary material for: Comparative genome analysis reveals broad phylogenetic and functional diversity within the order Nitrospirales
Source: ISME J. 2025 Jul 22;19(1):wraf151. doi: 10.1093/ismejo/wraf151 (PMC12342949; doi:10.1093/ismejo/wraf151)
Supplement: Kop_Koch_2025_Nitrospirales_SupplTabl-07_wraf151 [file kop_koch_2025_nitrospirales_suppltabl-07_wraf151.txt]

SeqA	SeqB	Identity	Lineage
AF418966.1.1493	AB619693.1.1463	0.9543	Lineage II
AJ617918.1.1463	AB619693.1.1463	0.9584	Lineage II
AJ617918.1.1463	AF418966.1.1493	0.9423	Lineage II
AR147423.1.1505	AF033558.1.1533	0.9821	Lineage I
DQ058673.1.1524	AY375077.1.1498	0.9488	Lineage IVa
DQ395470.1.1535	AY375077.1.1498	0.9725	Lineage IVa
DQ395470.1.1535	DQ058673.1.1524	0.957	Lineage IVa
DQ814725.1.1453	AB619693.1.1463	0.9559	Lineage II
DQ814725.1.1453	AF418966.1.1493	0.9461	Lineage II
DQ814725.1.1453	AJ617918.1.1463	0.9365	Lineage II
EF580927.1.1503	AB619693.1.1463	0.9569	Lineage II
EF580927.1.1503	AF418966.1.1493	0.9812	Lineage II
EF580927.1.1503	AJ617918.1.1463	0.9442	Lineage II
EF580927.1.1503	DQ814725.1.1453	0.9544	Lineage II
EU244066.1.1480	AY375077.1.1498	0.9614	Lineage IVa
EU244066.1.1480	DQ058673.1.1524	0.9762	Lineage IVa
EU244066.1.1480	DQ395470.1.1535	0.9703	Lineage IVa
EU937837.1.1527	AB619693.1.1463	0.9911	Lineage II
EU937837.1.1527	AF418966.1.1493	0.9565	Lineage II
EU937837.1.1527	AJ617918.1.1463	0.9584	Lineage II
EU937837.1.1527	DQ814725.1.1453	0.9574	Lineage II
EU937837.1.1527	EF580927.1.1503	0.9583	Lineage II
FJ800547.1.1496	AB619693.1.1463	0.9577	Lineage II
FJ800547.1.1496	AF418966.1.1493	0.9857	Lineage II
FJ800547.1.1496	AJ617918.1.1463	0.9472	Lineage II
FJ800547.1.1496	DQ814725.1.1453	0.9567	Lineage II
FJ800547.1.1496	EF580927.1.1503	0.9881	Lineage II
FJ800547.1.1496	EU937837.1.1527	0.9592	Lineage II
FJ936927.1.1497	AB619693.1.1463	0.9614	Lineage II
FJ936927.1.1497	AF418966.1.1493	0.9505	Lineage II
FJ936927.1.1497	AJ617918.1.1463	0.9569	Lineage II
FJ936927.1.1497	DQ814725.1.1453	0.95	Lineage II
FJ936927.1.1497	EF580927.1.1503	0.9539	Lineage II
FJ936927.1.1497	EU937837.1.1527	0.9607	Lineage II
FJ936927.1.1497	FJ800547.1.1496	0.9547	Lineage II
GP443275.1.1473	AY375077.1.1498	0.9502	Lineage IVa
GP443275.1.1473	DQ058673.1.1524	0.9836	Lineage IVa
GP443275.1.1473	DQ395470.1.1535	0.9629	Lineage IVa
GP443275.1.1473	EU244066.1.1480	0.9792	Lineage IVa
GQ259315.1.1459	AY375077.1.1498	0.9821	Lineage IVa
GQ259315.1.1459	DQ058673.1.1524	0.9495	Lineage IVa
GQ259315.1.1459	DQ395470.1.1535	0.9747	Lineage IVa
GQ259315.1.1459	EU244066.1.1480	0.9629	Lineage IVa
GQ259315.1.1459	GP443275.1.1473	0.9547	Lineage IVa
GU061252.1.1441	AY375077.1.1498	0.966	Lineage IVa
GU061252.1.1441	DQ058673.1.1524	0.9683	Lineage IVa
GU061252.1.1441	DQ395470.1.1535	0.9721	Lineage IVa
GU061252.1.1441	EU244066.1.1480	0.9706	Lineage IVa
GU061252.1.1441	GP443275.1.1473	0.9675	Lineage IVa
GU061252.1.1441	GQ259315.1.1459	0.9691	Lineage IVa
HE602814.1.1408	AB619693.1.1463	0.9617	Lineage II
HE602814.1.1408	AF418966.1.1493	0.9686	Lineage II
HE602814.1.1408	AJ617918.1.1463	0.9433	Lineage II
HE602814.1.1408	DQ814725.1.1453	0.9578	Lineage II
HE602814.1.1408	EF580927.1.1503	0.9831	Lineage II
HE602814.1.1408	EU937837.1.1527	0.9632	Lineage II
HE602814.1.1408	FJ800547.1.1496	0.9808	Lineage II
HE602814.1.1408	FJ936927.1.1497	0.9548	Lineage II
HE803864.1.1458	AY375077.1.1498	0.9836	Lineage IVa
HE803864.1.1458	DQ058673.1.1524	0.9465	Lineage IVa
HE803864.1.1458	DQ395470.1.1535	0.9703	Lineage IVa
HE803864.1.1458	EU244066.1.1480	0.9591	Lineage IVa
HE803864.1.1458	GP443275.1.1473	0.9488	Lineage IVa
HE803864.1.1458	GQ259315.1.1459	0.9784	Lineage IVa
HE803864.1.1458	GU061252.1.1441	0.9653	Lineage IVa
HM069083.1.1504	AB619693.1.1463	0.9636	Lineage II
HM069083.1.1504	AF418966.1.1493	0.9797	Lineage II
HM069083.1.1504	AJ617918.1.1463	0.948	Lineage II
HM069083.1.1504	DQ814725.1.1453	0.9604	Lineage II
HM069083.1.1504	EF580927.1.1503	0.9858	Lineage II
HM069083.1.1504	EU937837.1.1527	0.9651	Lineage II
HM069083.1.1504	FJ800547.1.1496	0.9829	Lineage II
HM069083.1.1504	FJ936927.1.1497	0.957	Lineage II
HM069083.1.1504	HE602814.1.1408	0.9946	Lineage II
HM187324.1.1467	HM187132.1.1462	0.9621	Unclassified 2
HM565056.1.1503	AB619693.1.1463	0.9873	Lineage II
HM565056.1.1503	AF418966.1.1493	0.9535	Lineage II
HM565056.1.1503	AJ617918.1.1463	0.9532	Lineage II
HM565056.1.1503	DQ814725.1.1453	0.9522	Lineage II
HM565056.1.1503	EF580927.1.1503	0.9517	Lineage II
HM565056.1.1503	EU937837.1.1527	0.9888	Lineage II
HM565056.1.1503	FJ800547.1.1496	0.9525	Lineage II
HM565056.1.1503	FJ936927.1.1497	0.9555	Lineage II
HM565056.1.1503	HE602814.1.1408	0.9563	Lineage II
HM565056.1.1503	HM069083.1.1504	0.9584	Lineage II
HQ270361.1.1408	FJ205305.1.1486	0.92	Lineage IVb
HQ727646.1.1505	AY375077.1.1498	0.9577	Lineage IVa
HQ727646.1.1505	DQ058673.1.1524	0.9525	Lineage IVa
HQ727646.1.1505	DQ395470.1.1535	0.9607	Lineage IVa
HQ727646.1.1505	EU244066.1.1480	0.9651	Lineage IVa
HQ727646.1.1505	GP443275.1.1473	0.9562	Lineage IVa
HQ727646.1.1505	GQ259315.1.1459	0.9569	Lineage IVa
HQ727646.1.1505	GU061252.1.1441	0.9623	Lineage IVa
HQ727646.1.1505	HE803864.1.1458	0.9525	Lineage IVa
JF344154.1.1499	AY375077.1.1498	0.9295	Lineage IVa
JF344154.1.1499	DQ058673.1.1524	0.9347	Lineage IVa
JF344154.1.1499	DQ395470.1.1535	0.934	Lineage IVa
JF344154.1.1499	EU244066.1.1480	0.9451	Lineage IVa
JF344154.1.1499	GP443275.1.1473	0.9391	Lineage IVa
JF344154.1.1499	GQ259315.1.1459	0.9265	Lineage IVa
JF344154.1.1499	GU061252.1.1441	0.9374	Lineage IVa
JF344154.1.1499	HE803864.1.1458	0.9258	Lineage IVa
JF344154.1.1499	HQ727646.1.1505	0.9392	Lineage IVa
JF514224.1.1503	AY375077.1.1498	0.9347	Lineage IVa
JF514224.1.1503	DQ058673.1.1524	0.9406	Lineage IVa
JF514224.1.1503	DQ395470.1.1535	0.9429	Lineage IVa
JF514224.1.1503	EU244066.1.1480	0.9466	Lineage IVa
JF514224.1.1503	GP443275.1.1473	0.9443	Lineage IVa
JF514224.1.1503	GQ259315.1.1459	0.9332	Lineage IVa
JF514224.1.1503	GU061252.1.1441	0.9419	Lineage IVa
JF514224.1.1503	HE803864.1.1458	0.9317	Lineage IVa
JF514224.1.1503	HQ727646.1.1505	0.9466	Lineage IVa
JF514224.1.1503	JF344154.1.1499	0.9666	Lineage IVa
JF747673.1.1498	FJ205305.1.1486	0.9332	Lineage IVb
JF747673.1.1498	HQ270361.1.1408	0.9524	Lineage IVb
JN038939.1.1499	AB619693.1.1463	0.9636	Lineage II
JN038939.1.1499	AF418966.1.1493	0.9805	Lineage II
JN038939.1.1499	AJ617918.1.1463	0.948	Lineage II
JN038939.1.1499	DQ814725.1.1453	0.9589	Lineage II
JN038939.1.1499	EF580927.1.1503	0.9829	Lineage II
JN038939.1.1499	EU937837.1.1527	0.9644	Lineage II
JN038939.1.1499	FJ800547.1.1496	0.9829	Lineage II
JN038939.1.1499	FJ936927.1.1497	0.957	Lineage II
JN038939.1.1499	HE602814.1.1408	0.9877	Lineage II
JN038939.1.1499	HM069083.1.1504	0.9888	Lineage II
JN038939.1.1499	HM565056.1.1503	0.9577	Lineage II
JN178788.1.1534	HE653849.1.1432	0.9706	Lineage V
JN868871.1.1533	AB619693.1.1463	0.9733	Lineage II
JN868871.1.1533	AF418966.1.1493	0.964	Lineage II
JN868871.1.1533	AJ617918.1.1463	0.9561	Lineage II
JN868871.1.1533	DQ814725.1.1453	0.9649	Lineage II
JN868871.1.1533	EF580927.1.1503	0.9658	Lineage II
JN868871.1.1533	EU937837.1.1527	0.971	Lineage II
JN868871.1.1533	FJ800547.1.1496	0.9666	Lineage II
JN868871.1.1533	FJ936927.1.1497	0.9696	Lineage II
JN868871.1.1533	HE602814.1.1408	0.9693	Lineage II
JN868871.1.1533	HM069083.1.1504	0.9703	Lineage II
JN868871.1.1533	HM565056.1.1503	0.9659	Lineage II
JN868871.1.1533	JN038939.1.1499	0.971	Lineage II
JQ278801.1.1501	JF833917.1.1507	0.9643	NS4
JQ287208.1.1498	FJ205305.1.1486	0.9288	Lineage IVb
JQ287208.1.1498	HQ270361.1.1408	0.9539	Lineage IVb
JQ287208.1.1498	JF747673.1.1498	0.9532	Lineage IVb
JQ579844.1.1499	AY375077.1.1498	0.971	Lineage IVa
JQ579844.1.1499	DQ058673.1.1524	0.9644	Lineage IVa
JQ579844.1.1499	DQ395470.1.1535	0.9762	Lineage IVa
JQ579844.1.1499	EU244066.1.1480	0.9725	Lineage IVa
JQ579844.1.1499	GP443275.1.1473	0.9673	Lineage IVa
JQ579844.1.1499	GQ259315.1.1459	0.9695	Lineage IVa
JQ579844.1.1499	GU061252.1.1441	0.9788	Lineage IVa
JQ579844.1.1499	HE803864.1.1458	0.9688	Lineage IVa
JQ579844.1.1499	HQ727646.1.1505	0.9688	Lineage IVa
JQ579844.1.1499	JF344154.1.1499	0.9362	Lineage IVa
JQ579844.1.1499	JF514224.1.1503	0.9473	Lineage IVa
JQ712918.1.1502	AY375077.1.1498	0.9547	Lineage IVa
JQ712918.1.1502	DQ058673.1.1524	0.9733	Lineage IVa
JQ712918.1.1502	DQ395470.1.1535	0.9636	Lineage IVa
JQ712918.1.1502	EU244066.1.1480	0.9822	Lineage IVa
JQ712918.1.1502	GP443275.1.1473	0.9755	Lineage IVa
JQ712918.1.1502	GQ259315.1.1459	0.9562	Lineage IVa
JQ712918.1.1502	GU061252.1.1441	0.9683	Lineage IVa
JQ712918.1.1502	HE803864.1.1458	0.951	Lineage IVa
JQ712918.1.1502	HQ727646.1.1505	0.9614	Lineage IVa
JQ712918.1.1502	JF344154.1.1499	0.9392	Lineage IVa
JQ712918.1.1502	JF514224.1.1503	0.9436	Lineage IVa
JQ712918.1.1502	JQ579844.1.1499	0.9688	Lineage IVa
JQ978588.1.1503	JF833917.1.1507	0.9355	NS4
JQ978588.1.1503	JQ278801.1.1501	0.9376	NS4
JX206626.1.1455	AY375077.1.1498	0.9429	Lineage IVa
JX206626.1.1455	DQ058673.1.1524	0.9273	Lineage IVa
JX206626.1.1455	DQ395470.1.1535	0.9266	Lineage IVa
JX206626.1.1455	EU244066.1.1480	0.9399	Lineage IVa
JX206626.1.1455	GP443275.1.1473	0.9324	Lineage IVa
JX206626.1.1455	GQ259315.1.1459	0.9406	Lineage IVa
JX206626.1.1455	GU061252.1.1441	0.9374	Lineage IVa
JX206626.1.1455	HE803864.1.1458	0.9354	Lineage IVa
JX206626.1.1455	HQ727646.1.1505	0.9377	Lineage IVa
JX206626.1.1455	JF344154.1.1499	0.9555	Lineage IVa
JX206626.1.1455	JF514224.1.1503	0.9377	Lineage IVa
JX206626.1.1455	JQ579844.1.1499	0.9355	Lineage IVa
JX206626.1.1455	JQ712918.1.1502	0.9332	Lineage IVa
JX490016.1.1485	AB619693.1.1463	0.9639	Lineage II
JX490016.1.1485	AF418966.1.1493	0.9452	Lineage II
JX490016.1.1485	AJ617918.1.1463	0.9444	Lineage II
JX490016.1.1485	DQ814725.1.1453	0.9594	Lineage II
JX490016.1.1485	EF580927.1.1503	0.9549	Lineage II
JX490016.1.1485	EU937837.1.1527	0.9639	Lineage II
JX490016.1.1485	FJ800547.1.1496	0.9579	Lineage II
JX490016.1.1485	FJ936927.1.1497	0.9527	Lineage II
JX490016.1.1485	HE602814.1.1408	0.9509	Lineage II
JX490016.1.1485	HM069083.1.1504	0.9624	Lineage II
JX490016.1.1485	HM565056.1.1503	0.9587	Lineage II
JX490016.1.1485	JN038939.1.1499	0.9639	Lineage II
JX490016.1.1485	JN868871.1.1533	0.9797	Lineage II
KC009989.1.1491	AB619693.1.1463	0.9755	Lineage II
KC009989.1.1491	AF418966.1.1493	0.9528	Lineage II
KC009989.1.1491	AJ617918.1.1463	0.9561	Lineage II
KC009989.1.1491	DQ814725.1.1453	0.9559	Lineage II
KC009989.1.1491	EF580927.1.1503	0.9546	Lineage II
KC009989.1.1491	EU937837.1.1527	0.977	Lineage II
KC009989.1.1491	FJ800547.1.1496	0.9584	Lineage II
KC009989.1.1491	FJ936927.1.1497	0.9644	Lineage II
KC009989.1.1491	HE602814.1.1408	0.9601	Lineage II
KC009989.1.1491	HM069083.1.1504	0.9621	Lineage II
KC009989.1.1491	HM565056.1.1503	0.9703	Lineage II
KC009989.1.1491	JN038939.1.1499	0.9614	Lineage II
KC009989.1.1491	JN868871.1.1533	0.9673	Lineage II
KC009989.1.1491	JX490016.1.1485	0.9617	Lineage II
KC290435.1.1523	AB619693.1.1463	0.9703	Lineage II
KC290435.1.1523	AF418966.1.1493	0.958	Lineage II
KC290435.1.1523	AJ617918.1.1463	0.9628	Lineage II
KC290435.1.1523	DQ814725.1.1453	0.9552	Lineage II
KC290435.1.1523	EF580927.1.1503	0.9613	Lineage II
KC290435.1.1523	EU937837.1.1527	0.9703	Lineage II
KC290435.1.1523	FJ800547.1.1496	0.9629	Lineage II
KC290435.1.1523	FJ936927.1.1497	0.9747	Lineage II
KC290435.1.1523	HE602814.1.1408	0.9617	Lineage II
KC290435.1.1523	HM069083.1.1504	0.9643	Lineage II
KC290435.1.1523	HM565056.1.1503	0.9658	Lineage II
KC290435.1.1523	JN038939.1.1499	0.9643	Lineage II
KC290435.1.1523	JN868871.1.1533	0.971	Lineage II
KC290435.1.1523	JX490016.1.1485	0.9594	Lineage II
KC290435.1.1523	KC009989.1.1491	0.971	Lineage II
AF293010.1.1498	AB619693.1.1463	0.9628	Lineage II
AF293010.1.1498	AF418966.1.1493	0.976	Lineage II
AF293010.1.1498	AJ617918.1.1463	0.9502	Lineage II
AF293010.1.1498	DQ814725.1.1453	0.9544	Lineage II
AF293010.1.1498	EF580927.1.1503	0.9821	Lineage II
AF293010.1.1498	EU937837.1.1527	0.9635	Lineage II
AF293010.1.1498	FJ800547.1.1496	0.9814	Lineage II
AF293010.1.1498	FJ936927.1.1497	0.9531	Lineage II
AF293010.1.1498	HE602814.1.1408	0.9854	Lineage II
AF293010.1.1498	HM069083.1.1504	0.9888	Lineage II
AF293010.1.1498	HM565056.1.1503	0.9583	Lineage II
AF293010.1.1498	JN038939.1.1499	0.9881	Lineage II
AF293010.1.1498	JN868871.1.1533	0.9687	Lineage II
AF293010.1.1498	JX490016.1.1485	0.9594	Lineage II
AF293010.1.1498	KC009989.1.1491	0.9606	Lineage II
AF293010.1.1498	KC290435.1.1523	0.9613	Lineage II
AJ224038.1.1498	AF033558.1.1533	0.974	Lineage I
AJ224038.1.1498	AR147423.1.1505	0.9725	Lineage I
AJ617919.1.1462	AB619693.1.1463	0.971	Lineage II
AJ617919.1.1462	AF418966.1.1493	0.958	Lineage II
AJ617919.1.1462	AJ617918.1.1463	0.971	Lineage II
AJ617919.1.1462	DQ814725.1.1453	0.9537	Lineage II
AJ617919.1.1462	EF580927.1.1503	0.9628	Lineage II
AJ617919.1.1462	EU937837.1.1527	0.9696	Lineage II
AJ617919.1.1462	FJ800547.1.1496	0.9621	Lineage II
AJ617919.1.1462	FJ936927.1.1497	0.971	Lineage II
AJ617919.1.1462	HE602814.1.1408	0.9609	Lineage II
AJ617919.1.1462	HM069083.1.1504	0.9636	Lineage II
AJ617919.1.1462	HM565056.1.1503	0.9659	Lineage II
AJ617919.1.1462	JN038939.1.1499	0.9636	Lineage II
AJ617919.1.1462	JN868871.1.1533	0.9703	Lineage II
AJ617919.1.1462	JX490016.1.1485	0.9557	Lineage II
AJ617919.1.1462	KC009989.1.1491	0.9718	Lineage II
AJ617919.1.1462	KC290435.1.1523	0.9814	Lineage II
AJ617919.1.1462	AF293010.1.1498	0.9673	Lineage II
AM167945.1.1497	JF833917.1.1507	0.9584	NS4
AM167945.1.1497	JQ278801.1.1501	0.9792	NS4
AM167945.1.1497	JQ978588.1.1503	0.9398	NS4
AY221079.1.1505	AB619693.1.1463	0.9614	Lineage II
AY221079.1.1505	AF418966.1.1493	0.9842	Lineage II
AY221079.1.1505	AJ617918.1.1463	0.951	Lineage II
AY221079.1.1505	DQ814725.1.1453	0.9619	Lineage II
AY221079.1.1505	EF580927.1.1503	0.9895	Lineage II
AY221079.1.1505	EU937837.1.1527	0.9629	Lineage II
AY221079.1.1505	FJ800547.1.1496	0.9881	Lineage II
AY221079.1.1505	FJ936927.1.1497	0.9584	Lineage II
AY221079.1.1505	HE602814.1.1408	0.9892	Lineage II
AY221079.1.1505	HM069083.1.1504	0.9896	Lineage II
AY221079.1.1505	HM565056.1.1503	0.9562	Lineage II
AY221079.1.1505	JN038939.1.1499	0.9896	Lineage II
AY221079.1.1505	JN868871.1.1533	0.9696	Lineage II
AY221079.1.1505	JX490016.1.1485	0.9617	Lineage II
AY221079.1.1505	KC009989.1.1491	0.9599	Lineage II
AY221079.1.1505	KC290435.1.1523	0.9673	Lineage II
AY221079.1.1505	AF293010.1.1498	0.9866	Lineage II
AY221079.1.1505	AJ617919.1.1462	0.9666	Lineage II
DQ058674.1.1514	AB619693.1.1463	0.9584	Lineage II
DQ058674.1.1514	AF418966.1.1493	0.9805	Lineage II
DQ058674.1.1514	AJ617918.1.1463	0.9458	Lineage II
DQ058674.1.1514	DQ814725.1.1453	0.9559	Lineage II
DQ058674.1.1514	EF580927.1.1503	0.9888	Lineage II
DQ058674.1.1514	EU937837.1.1527	0.9591	Lineage II
DQ058674.1.1514	FJ800547.1.1496	0.9866	Lineage II
DQ058674.1.1514	FJ936927.1.1497	0.954	Lineage II
DQ058674.1.1514	HE602814.1.1408	0.9831	Lineage II
DQ058674.1.1514	HM069083.1.1504	0.9844	Lineage II
DQ058674.1.1514	HM565056.1.1503	0.9532	Lineage II
DQ058674.1.1514	JN038939.1.1499	0.9814	Lineage II
DQ058674.1.1514	JN868871.1.1533	0.9658	Lineage II
DQ058674.1.1514	JX490016.1.1485	0.9579	Lineage II
DQ058674.1.1514	KC009989.1.1491	0.9584	Lineage II
DQ058674.1.1514	KC290435.1.1523	0.9621	Lineage II
DQ058674.1.1514	AF293010.1.1498	0.9806	Lineage II
DQ058674.1.1514	AJ617919.1.1462	0.9614	Lineage II
DQ058674.1.1514	AY221079.1.1505	0.9881	Lineage II
DQ499318.1.1502	HM187132.1.1462	0.9896	Unclassified 2
DQ499318.1.1502	HM187324.1.1467	0.9636	Unclassified 2
DQ814918.1.1464	AB619693.1.1463	0.9651	Lineage II
DQ814918.1.1464	AF418966.1.1493	0.9603	Lineage II
DQ814918.1.1464	AJ617918.1.1463	0.9472	Lineage II
DQ814918.1.1464	DQ814725.1.1453	0.9865	Lineage II
DQ814918.1.1464	EF580927.1.1503	0.9643	Lineage II
DQ814918.1.1464	EU937837.1.1527	0.9666	Lineage II
DQ814918.1.1464	FJ800547.1.1496	0.9644	Lineage II
DQ814918.1.1464	FJ936927.1.1497	0.9592	Lineage II
DQ814918.1.1464	HE602814.1.1408	0.967	Lineage II
DQ814918.1.1464	HM069083.1.1504	0.9666	Lineage II
DQ814918.1.1464	HM565056.1.1503	0.9614	Lineage II
DQ814918.1.1464	JN038939.1.1499	0.9666	Lineage II
DQ814918.1.1464	JN868871.1.1533	0.974	Lineage II
DQ814918.1.1464	JX490016.1.1485	0.9752	Lineage II
DQ814918.1.1464	KC009989.1.1491	0.9651	Lineage II
DQ814918.1.1464	KC290435.1.1523	0.9651	Lineage II
DQ814918.1.1464	AF293010.1.1498	0.9643	Lineage II
DQ814918.1.1464	AJ617919.1.1462	0.9629	Lineage II
DQ814918.1.1464	AY221079.1.1505	0.9696	Lineage II
DQ814918.1.1464	DQ058674.1.1514	0.9643	Lineage II
EF580980.1.1503	AB619693.1.1463	0.9614	Lineage II
EF580980.1.1503	AF418966.1.1493	0.9797	Lineage II
EF580980.1.1503	AJ617918.1.1463	0.9443	Lineage II
EF580980.1.1503	DQ814725.1.1453	0.9559	Lineage II
EF580980.1.1503	EF580927.1.1503	0.9836	Lineage II
EF580980.1.1503	EU937837.1.1527	0.9629	Lineage II
EF580980.1.1503	FJ800547.1.1496	0.9829	Lineage II
EF580980.1.1503	FJ936927.1.1497	0.9547	Lineage II
EF580980.1.1503	HE602814.1.1408	0.9885	Lineage II
EF580980.1.1503	HM069083.1.1504	0.9918	Lineage II
EF580980.1.1503	HM565056.1.1503	0.9562	Lineage II
EF580980.1.1503	JN038939.1.1499	0.9866	Lineage II
EF580980.1.1503	JN868871.1.1533	0.9695	Lineage II
EF580980.1.1503	JX490016.1.1485	0.9594	Lineage II
EF580980.1.1503	KC009989.1.1491	0.9614	Lineage II
EF580980.1.1503	KC290435.1.1523	0.9606	Lineage II
EF580980.1.1503	AF293010.1.1498	0.9858	Lineage II
EF580980.1.1503	AJ617919.1.1462	0.9606	Lineage II
EF580980.1.1503	AY221079.1.1505	0.9866	Lineage II
EF580980.1.1503	DQ058674.1.1514	0.9836	Lineage II
EF580980.1.1503	DQ814918.1.1464	0.9636	Lineage II
EU374034.1.1497	AB619693.1.1463	0.9739	Lineage II
EU374034.1.1497	AF418966.1.1493	0.9476	Lineage II
EU374034.1.1497	AJ617918.1.1463	0.9568	Lineage II
EU374034.1.1497	DQ814725.1.1453	0.9514	Lineage II
EU374034.1.1497	EF580927.1.1503	0.9509	Lineage II
EU374034.1.1497	EU937837.1.1527	0.9724	Lineage II
EU374034.1.1497	FJ800547.1.1496	0.9539	Lineage II
EU374034.1.1497	FJ936927.1.1497	0.9672	Lineage II
EU374034.1.1497	HE602814.1.1408	0.954	Lineage II
EU374034.1.1497	HM069083.1.1504	0.9583	Lineage II
EU374034.1.1497	HM565056.1.1503	0.9724	Lineage II
EU374034.1.1497	JN038939.1.1499	0.9591	Lineage II
EU374034.1.1497	JN868871.1.1533	0.9687	Lineage II
EU374034.1.1497	JX490016.1.1485	0.9572	Lineage II
EU374034.1.1497	KC009989.1.1491	0.9754	Lineage II
EU374034.1.1497	KC290435.1.1523	0.971	Lineage II
EU374034.1.1497	AF293010.1.1498	0.9613	Lineage II
EU374034.1.1497	AJ617919.1.1462	0.9739	Lineage II
EU374034.1.1497	AY221079.1.1505	0.9576	Lineage II
EU374034.1.1497	DQ058674.1.1514	0.9509	Lineage II
EU374034.1.1497	DQ814918.1.1464	0.9635	Lineage II
EU374034.1.1497	EF580980.1.1503	0.9553	Lineage II
EU491478.1.1501	AY375077.1.1498	0.9733	Lineage IVa
EU491478.1.1501	DQ058673.1.1524	0.9584	Lineage IVa
EU491478.1.1501	DQ395470.1.1535	0.9762	Lineage IVa
EU491478.1.1501	EU244066.1.1480	0.9703	Lineage IVa
EU491478.1.1501	GP443275.1.1473	0.9584	Lineage IVa
EU491478.1.1501	GQ259315.1.1459	0.9703	Lineage IVa
EU491478.1.1501	GU061252.1.1441	0.9751	Lineage IVa
EU491478.1.1501	HE803864.1.1458	0.9681	Lineage IVa
EU491478.1.1501	HQ727646.1.1505	0.9659	Lineage IVa
EU491478.1.1501	JF344154.1.1499	0.9347	Lineage IVa
EU491478.1.1501	JF514224.1.1503	0.9429	Lineage IVa
EU491478.1.1501	JQ579844.1.1499	0.9829	Lineage IVa
EU491478.1.1501	JQ712918.1.1502	0.9644	Lineage IVa
EU491478.1.1501	JX206626.1.1455	0.9325	Lineage IVa
EU937893.1.1500	AB619693.1.1463	0.971	Lineage II
EU937893.1.1500	AF418966.1.1493	0.9565	Lineage II
EU937893.1.1500	AJ617918.1.1463	0.9584	Lineage II
EU937893.1.1500	DQ814725.1.1453	0.9507	Lineage II
EU937893.1.1500	EF580927.1.1503	0.9583	Lineage II
EU937893.1.1500	EU937837.1.1527	0.9688	Lineage II
EU937893.1.1500	FJ800547.1.1496	0.9592	Lineage II
EU937893.1.1500	FJ936927.1.1497	0.9755	Lineage II
EU937893.1.1500	HE602814.1.1408	0.9617	Lineage II
EU937893.1.1500	HM069083.1.1504	0.9629	Lineage II
EU937893.1.1500	HM565056.1.1503	0.9666	Lineage II
EU937893.1.1500	JN038939.1.1499	0.9651	Lineage II
EU937893.1.1500	JN868871.1.1533	0.9807	Lineage II
EU937893.1.1500	JX490016.1.1485	0.9654	Lineage II
EU937893.1.1500	KC009989.1.1491	0.9681	Lineage II
EU937893.1.1500	KC290435.1.1523	0.977	Lineage II
EU937893.1.1500	AF293010.1.1498	0.9613	Lineage II
EU937893.1.1500	AJ617919.1.1462	0.9725	Lineage II
EU937893.1.1500	AY221079.1.1505	0.9636	Lineage II
EU937893.1.1500	DQ058674.1.1514	0.9599	Lineage II
EU937893.1.1500	DQ814918.1.1464	0.9599	Lineage II
EU937893.1.1500	EF580980.1.1503	0.9621	Lineage II
EU937893.1.1500	EU374034.1.1497	0.968	Lineage II
FJ236034.1.1503	AB619693.1.1463	0.9621	Lineage II
FJ236034.1.1503	AF418966.1.1493	0.9805	Lineage II
FJ236034.1.1503	AJ617918.1.1463	0.9472	Lineage II
FJ236034.1.1503	DQ814725.1.1453	0.9574	Lineage II
FJ236034.1.1503	EF580927.1.1503	0.9858	Lineage II
FJ236034.1.1503	EU937837.1.1527	0.9636	Lineage II
FJ236034.1.1503	FJ800547.1.1496	0.9829	Lineage II
FJ236034.1.1503	FJ936927.1.1497	0.9547	Lineage II
FJ236034.1.1503	HE602814.1.1408	0.9892	Lineage II
FJ236034.1.1503	HM069083.1.1504	0.9888	Lineage II
FJ236034.1.1503	HM565056.1.1503	0.957	Lineage II
FJ236034.1.1503	JN038939.1.1499	0.9911	Lineage II
FJ236034.1.1503	JN868871.1.1533	0.9696	Lineage II
FJ236034.1.1503	JX490016.1.1485	0.9624	Lineage II
FJ236034.1.1503	KC009989.1.1491	0.9621	Lineage II
FJ236034.1.1503	KC290435.1.1523	0.9636	Lineage II
FJ236034.1.1503	AF293010.1.1498	0.9866	Lineage II
FJ236034.1.1503	AJ617919.1.1462	0.9629	Lineage II
FJ236034.1.1503	AY221079.1.1505	0.9911	Lineage II
FJ236034.1.1503	DQ058674.1.1514	0.9844	Lineage II
FJ236034.1.1503	DQ814918.1.1464	0.9651	Lineage II
FJ236034.1.1503	EF580980.1.1503	0.9866	Lineage II
FJ236034.1.1503	EU374034.1.1497	0.9583	Lineage II
FJ236034.1.1503	EU937893.1.1500	0.9659	Lineage II
FJ905736.1.1407	AY375077.1.1498	0.9161	Lineage IVa
FJ905736.1.1407	DQ058673.1.1524	0.9244	Lineage IVa
FJ905736.1.1407	DQ395470.1.1535	0.9222	Lineage IVa
FJ905736.1.1407	EU244066.1.1480	0.9312	Lineage IVa
FJ905736.1.1407	GP443275.1.1473	0.929	Lineage IVa
FJ905736.1.1407	GQ259315.1.1459	0.9214	Lineage IVa
FJ905736.1.1407	GU061252.1.1441	0.9199	Lineage IVa
FJ905736.1.1407	HE803864.1.1458	0.9161	Lineage IVa
FJ905736.1.1407	HQ727646.1.1505	0.9259	Lineage IVa
FJ905736.1.1407	JF344154.1.1499	0.9312	Lineage IVa
FJ905736.1.1407	JF514224.1.1503	0.9282	Lineage IVa
FJ905736.1.1407	JQ579844.1.1499	0.9252	Lineage IVa
FJ905736.1.1407	JQ712918.1.1502	0.9297	Lineage IVa
FJ905736.1.1407	JX206626.1.1455	0.9199	Lineage IVa
FJ905736.1.1407	EU491478.1.1501	0.9252	Lineage IVa
FM209339.1.1503	AB619693.1.1463	0.9643	Lineage II
FM209339.1.1503	AF418966.1.1493	0.9476	Lineage II
FM209339.1.1503	AJ617918.1.1463	0.951	Lineage II
FM209339.1.1503	DQ814725.1.1453	0.944	Lineage II
FM209339.1.1503	EF580927.1.1503	0.9517	Lineage II
FM209339.1.1503	EU937837.1.1527	0.9628	Lineage II
FM209339.1.1503	FJ800547.1.1496	0.9524	Lineage II
FM209339.1.1503	FJ936927.1.1497	0.9561	Lineage II
FM209339.1.1503	HE602814.1.1408	0.9601	Lineage II
FM209339.1.1503	HM069083.1.1504	0.9576	Lineage II
FM209339.1.1503	HM565056.1.1503	0.9576	Lineage II
FM209339.1.1503	JN038939.1.1499	0.9569	Lineage II
FM209339.1.1503	JN868871.1.1533	0.9613	Lineage II
FM209339.1.1503	JX490016.1.1485	0.9557	Lineage II
FM209339.1.1503	KC009989.1.1491	0.9665	Lineage II
FM209339.1.1503	KC290435.1.1523	0.9695	Lineage II
FM209339.1.1503	AF293010.1.1498	0.9554	Lineage II
FM209339.1.1503	AJ617919.1.1462	0.9695	Lineage II
FM209339.1.1503	AY221079.1.1505	0.9561	Lineage II
FM209339.1.1503	DQ058674.1.1514	0.9517	Lineage II
FM209339.1.1503	DQ814918.1.1464	0.9547	Lineage II
FM209339.1.1503	EF580980.1.1503	0.9547	Lineage II
FM209339.1.1503	EU374034.1.1497	0.962	Lineage II
FM209339.1.1503	EU937893.1.1500	0.9628	Lineage II
FM209339.1.1503	FJ236034.1.1503	0.9561	Lineage II
FPLM01005888.8.1526	AF033558.1.1533	0.9859	Lineage I
FPLM01005888.8.1526	AR147423.1.1505	0.9851	Lineage I
FPLM01005888.8.1526	AJ224038.1.1498	0.971	Lineage I
GP443276.1.1473	AY375077.1.1498	0.9122	Lineage IVa
GP443276.1.1473	DQ058673.1.1524	0.9211	Lineage IVa
GP443276.1.1473	DQ395470.1.1535	0.9182	Lineage IVa
GP443276.1.1473	EU244066.1.1480	0.933	Lineage IVa
GP443276.1.1473	GP443275.1.1473	0.9263	Lineage IVa
GP443276.1.1473	GQ259315.1.1459	0.9122	Lineage IVa
GP443276.1.1473	GU061252.1.1441	0.9231	Lineage IVa
GP443276.1.1473	HE803864.1.1458	0.9085	Lineage IVa
GP443276.1.1473	HQ727646.1.1505	0.9263	Lineage IVa
GP443276.1.1473	JF344154.1.1499	0.965	Lineage IVa
GP443276.1.1473	JF514224.1.1503	0.9598	Lineage IVa
GP443276.1.1473	JQ579844.1.1499	0.9241	Lineage IVa
GP443276.1.1473	JQ712918.1.1502	0.9271	Lineage IVa
GP443276.1.1473	JX206626.1.1455	0.9382	Lineage IVa
GP443276.1.1473	EU491478.1.1501	0.9182	Lineage IVa
GP443276.1.1473	FJ905736.1.1407	0.9146	Lineage IVa
GQ500787.1.1505	AB619693.1.1463	0.9614	Lineage II
GQ500787.1.1505	AF418966.1.1493	0.9505	Lineage II
GQ500787.1.1505	AJ617918.1.1463	0.9591	Lineage II
GQ500787.1.1505	DQ814725.1.1453	0.947	Lineage II
GQ500787.1.1505	EF580927.1.1503	0.9539	Lineage II
GQ500787.1.1505	EU937837.1.1527	0.9592	Lineage II
GQ500787.1.1505	FJ800547.1.1496	0.9547	Lineage II
GQ500787.1.1505	FJ936927.1.1497	0.9807	Lineage II
GQ500787.1.1505	HE602814.1.1408	0.9525	Lineage II
GQ500787.1.1505	HM069083.1.1504	0.9547	Lineage II
GQ500787.1.1505	HM565056.1.1503	0.9555	Lineage II
GQ500787.1.1505	JN038939.1.1499	0.957	Lineage II
GQ500787.1.1505	JN868871.1.1533	0.9696	Lineage II
GQ500787.1.1505	JX490016.1.1485	0.9557	Lineage II
GQ500787.1.1505	KC009989.1.1491	0.9644	Lineage II
GQ500787.1.1505	KC290435.1.1523	0.9777	Lineage II
GQ500787.1.1505	AF293010.1.1498	0.9524	Lineage II
GQ500787.1.1505	AJ617919.1.1462	0.9718	Lineage II
GQ500787.1.1505	AY221079.1.1505	0.9592	Lineage II
GQ500787.1.1505	DQ058674.1.1514	0.9562	Lineage II
GQ500787.1.1505	DQ814918.1.1464	0.9562	Lineage II
GQ500787.1.1505	EF580980.1.1503	0.9532	Lineage II
GQ500787.1.1505	EU374034.1.1497	0.9643	Lineage II
GQ500787.1.1505	EU937893.1.1500	0.9873	Lineage II
GQ500787.1.1505	FJ236034.1.1503	0.957	Lineage II
GQ500787.1.1505	FM209339.1.1503	0.9599	Lineage II
GU983348.1.1446	AB619693.1.1463	0.9873	Lineage II
GU983348.1.1446	AF418966.1.1493	0.9491	Lineage II
GU983348.1.1446	AJ617918.1.1463	0.9531	Lineage II
GU983348.1.1446	DQ814725.1.1453	0.9529	Lineage II
GU983348.1.1446	EF580927.1.1503	0.9523	Lineage II
GU983348.1.1446	EU937837.1.1527	0.9888	Lineage II
GU983348.1.1446	FJ800547.1.1496	0.9553	Lineage II
GU983348.1.1446	FJ936927.1.1497	0.9553	Lineage II
GU983348.1.1446	HE602814.1.1408	0.9586	Lineage II
GU983348.1.1446	HM069083.1.1504	0.9613	Lineage II
GU983348.1.1446	HM565056.1.1503	0.9843	Lineage II
GU983348.1.1446	JN038939.1.1499	0.9605	Lineage II
GU983348.1.1446	JN868871.1.1533	0.9687	Lineage II
GU983348.1.1446	JX490016.1.1485	0.9594	Lineage II
GU983348.1.1446	KC009989.1.1491	0.9717	Lineage II
GU983348.1.1446	KC290435.1.1523	0.9642	Lineage II
GU983348.1.1446	AF293010.1.1498	0.9605	Lineage II
GU983348.1.1446	AJ617919.1.1462	0.9672	Lineage II
GU983348.1.1446	AY221079.1.1505	0.959	Lineage II
GU983348.1.1446	DQ058674.1.1514	0.9538	Lineage II
GU983348.1.1446	DQ814918.1.1464	0.9627	Lineage II
GU983348.1.1446	EF580980.1.1503	0.9568	Lineage II
GU983348.1.1446	EU374034.1.1497	0.9702	Lineage II
GU983348.1.1446	EU937893.1.1500	0.965	Lineage II
GU983348.1.1446	FJ236034.1.1503	0.9598	Lineage II
GU983348.1.1446	FM209339.1.1503	0.959	Lineage II
GU983348.1.1446	GQ500787.1.1505	0.9538	Lineage II
HE653838.1.1425	FJ205305.1.1486	0.9277	Lineage IVb
HE653838.1.1425	HQ270361.1.1408	0.926	Lineage IVb
HE653838.1.1425	JF747673.1.1498	0.93	Lineage IVb
HE653838.1.1425	JQ287208.1.1498	0.9315	Lineage IVb
HF558545.1.1497	AB619693.1.1463	0.9873	Lineage II
HF558545.1.1497	AF418966.1.1493	0.958	Lineage II
HF558545.1.1497	AJ617918.1.1463	0.9554	Lineage II
HF558545.1.1497	DQ814725.1.1453	0.9559	Lineage II
HF558545.1.1497	EF580927.1.1503	0.9598	Lineage II
HF558545.1.1497	EU937837.1.1527	0.9888	Lineage II
HF558545.1.1497	FJ800547.1.1496	0.9607	Lineage II
HF558545.1.1497	FJ936927.1.1497	0.957	Lineage II
HF558545.1.1497	HE602814.1.1408	0.964	Lineage II
HF558545.1.1497	HM069083.1.1504	0.9659	Lineage II
HF558545.1.1497	HM565056.1.1503	0.9807	Lineage II
HF558545.1.1497	JN038939.1.1499	0.9666	Lineage II
HF558545.1.1497	JN868871.1.1533	0.9703	Lineage II
HF558545.1.1497	JX490016.1.1485	0.9617	Lineage II
HF558545.1.1497	KC009989.1.1491	0.9747	Lineage II
HF558545.1.1497	KC290435.1.1523	0.9673	Lineage II
HF558545.1.1497	AF293010.1.1498	0.9665	Lineage II
HF558545.1.1497	AJ617919.1.1462	0.9666	Lineage II
HF558545.1.1497	AY221079.1.1505	0.9651	Lineage II
HF558545.1.1497	DQ058674.1.1514	0.9621	Lineage II
HF558545.1.1497	DQ814918.1.1464	0.9636	Lineage II
HF558545.1.1497	EF580980.1.1503	0.9636	Lineage II
HF558545.1.1497	EU374034.1.1497	0.9702	Lineage II
HF558545.1.1497	EU937893.1.1500	0.9681	Lineage II
HF558545.1.1497	FJ236034.1.1503	0.9659	Lineage II
HF558545.1.1497	FM209339.1.1503	0.9621	Lineage II
HF558545.1.1497	GQ500787.1.1505	0.9584	Lineage II
HF558545.1.1497	GU983348.1.1446	0.9836	Lineage II
HM069103.1.1494	JF833917.1.1507	0.9436	NS4
HM069103.1.1494	JQ278801.1.1501	0.9458	NS4
HM069103.1.1494	JQ978588.1.1503	0.9696	NS4
HM069103.1.1494	AM167945.1.1497	0.9487	NS4
HM445453.1.1504	JF833917.1.1507	0.9747	NS4
HM445453.1.1504	JQ278801.1.1501	0.9807	NS4
HM445453.1.1504	JQ978588.1.1503	0.9421	NS4
HM445453.1.1504	AM167945.1.1497	0.9769	NS4
HM445453.1.1504	HM069103.1.1494	0.9495	NS4
HQ119395.1.1500	AF033558.1.1533	0.9807	Lineage I
HQ119395.1.1500	AR147423.1.1505	0.9739	Lineage I
HQ119395.1.1500	AJ224038.1.1498	0.9762	Lineage I
HQ119395.1.1500	FPLM01005888.8.1526	0.9807	Lineage I
HQ674925.1.1512	AB619693.1.1463	0.9673	Lineage II
HQ674925.1.1512	AF418966.1.1493	0.9618	Lineage II
HQ674925.1.1512	AJ617918.1.1463	0.9532	Lineage II
HQ674925.1.1512	DQ814725.1.1453	0.9783	Lineage II
HQ674925.1.1512	EF580927.1.1503	0.965	Lineage II
HQ674925.1.1512	EU937837.1.1527	0.9673	Lineage II
HQ674925.1.1512	FJ800547.1.1496	0.9659	Lineage II
HQ674925.1.1512	FJ936927.1.1497	0.9636	Lineage II
HQ674925.1.1512	HE602814.1.1408	0.967	Lineage II
HQ674925.1.1512	HM069083.1.1504	0.9673	Lineage II
HQ674925.1.1512	HM565056.1.1503	0.9621	Lineage II
HQ674925.1.1512	JN038939.1.1499	0.9673	Lineage II
HQ674925.1.1512	JN868871.1.1533	0.9814	Lineage II
HQ674925.1.1512	JX490016.1.1485	0.9842	Lineage II
HQ674925.1.1512	KC009989.1.1491	0.9651	Lineage II
HQ674925.1.1512	KC290435.1.1523	0.9681	Lineage II
HQ674925.1.1512	AF293010.1.1498	0.965	Lineage II
HQ674925.1.1512	AJ617919.1.1462	0.9644	Lineage II
HQ674925.1.1512	AY221079.1.1505	0.9703	Lineage II
HQ674925.1.1512	DQ058674.1.1514	0.9651	Lineage II
HQ674925.1.1512	DQ814918.1.1464	0.9873	Lineage II
HQ674925.1.1512	EF580980.1.1503	0.9643	Lineage II
HQ674925.1.1512	EU374034.1.1497	0.965	Lineage II
HQ674925.1.1512	EU937893.1.1500	0.9688	Lineage II
HQ674925.1.1512	FJ236034.1.1503	0.9659	Lineage II
HQ674925.1.1512	FM209339.1.1503	0.9576	Lineage II
HQ674925.1.1512	GQ500787.1.1505	0.9621	Lineage II
HQ674925.1.1512	GU983348.1.1446	0.9635	Lineage II
HQ674925.1.1512	HF558545.1.1497	0.9644	Lineage II
HQ755585.1.1458	AB619693.1.1463	0.9844	Lineage II
HQ755585.1.1458	AF418966.1.1493	0.9513	Lineage II
HQ755585.1.1458	AJ617918.1.1463	0.9561	Lineage II
HQ755585.1.1458	DQ814725.1.1453	0.9537	Lineage II
HQ755585.1.1458	EF580927.1.1503	0.9539	Lineage II
HQ755585.1.1458	EU937837.1.1527	0.9873	Lineage II
HQ755585.1.1458	FJ800547.1.1496	0.9547	Lineage II
HQ755585.1.1458	FJ936927.1.1497	0.9555	Lineage II
HQ755585.1.1458	HE602814.1.1408	0.9571	Lineage II
HQ755585.1.1458	HM069083.1.1504	0.9592	Lineage II
HQ755585.1.1458	HM565056.1.1503	0.9829	Lineage II
HQ755585.1.1458	JN038939.1.1499	0.9599	Lineage II
HQ755585.1.1458	JN868871.1.1533	0.9673	Lineage II
HQ755585.1.1458	JX490016.1.1485	0.9617	Lineage II
HQ755585.1.1458	KC009989.1.1491	0.9718	Lineage II
HQ755585.1.1458	KC290435.1.1523	0.9681	Lineage II
HQ755585.1.1458	AF293010.1.1498	0.9613	Lineage II
HQ755585.1.1458	AJ617919.1.1462	0.9673	Lineage II
HQ755585.1.1458	AY221079.1.1505	0.9584	Lineage II
HQ755585.1.1458	DQ058674.1.1514	0.9547	Lineage II
HQ755585.1.1458	DQ814918.1.1464	0.9629	Lineage II
HQ755585.1.1458	EF580980.1.1503	0.9569	Lineage II
HQ755585.1.1458	EU374034.1.1497	0.9724	Lineage II
HQ755585.1.1458	EU937893.1.1500	0.9666	Lineage II
HQ755585.1.1458	FJ236034.1.1503	0.9592	Lineage II
HQ755585.1.1458	FM209339.1.1503	0.9599	Lineage II
HQ755585.1.1458	GQ500787.1.1505	0.957	Lineage II
HQ755585.1.1458	GU983348.1.1446	0.9836	Lineage II
HQ755585.1.1458	HF558545.1.1497	0.9822	Lineage II
HQ755585.1.1458	HQ674925.1.1512	0.9629	Lineage II
JF417818.1.1500	AB619693.1.1463	0.9903	Lineage II
JF417818.1.1500	AF418966.1.1493	0.9535	Lineage II
JF417818.1.1500	AJ617918.1.1463	0.9569	Lineage II
JF417818.1.1500	DQ814725.1.1453	0.9552	Lineage II
JF417818.1.1500	EF580927.1.1503	0.9561	Lineage II
JF417818.1.1500	EU937837.1.1527	0.9888	Lineage II
JF417818.1.1500	FJ800547.1.1496	0.957	Lineage II
JF417818.1.1500	FJ936927.1.1497	0.9577	Lineage II
JF417818.1.1500	HE602814.1.1408	0.9609	Lineage II
JF417818.1.1500	HM069083.1.1504	0.9629	Lineage II
JF417818.1.1500	HM565056.1.1503	0.9873	Lineage II
JF417818.1.1500	JN038939.1.1499	0.9621	Lineage II
JF417818.1.1500	JN868871.1.1533	0.971	Lineage II
JF417818.1.1500	JX490016.1.1485	0.9639	Lineage II
JF417818.1.1500	KC009989.1.1491	0.9747	Lineage II
JF417818.1.1500	KC290435.1.1523	0.9688	Lineage II
JF417818.1.1500	AF293010.1.1498	0.9635	Lineage II
JF417818.1.1500	AJ617919.1.1462	0.9681	Lineage II
JF417818.1.1500	AY221079.1.1505	0.9607	Lineage II
JF417818.1.1500	DQ058674.1.1514	0.9591	Lineage II
JF417818.1.1500	DQ814918.1.1464	0.9644	Lineage II
JF417818.1.1500	EF580980.1.1503	0.9621	Lineage II
JF417818.1.1500	EU374034.1.1497	0.9732	Lineage II
JF417818.1.1500	EU937893.1.1500	0.9733	Lineage II
JF417818.1.1500	FJ236034.1.1503	0.9629	Lineage II
JF417818.1.1500	FM209339.1.1503	0.9651	Lineage II
JF417818.1.1500	GQ500787.1.1505	0.9621	Lineage II
JF417818.1.1500	GU983348.1.1446	0.988	Lineage II
JF417818.1.1500	HF558545.1.1497	0.9836	Lineage II
JF417818.1.1500	HQ674925.1.1512	0.9666	Lineage II
JF417818.1.1500	HQ755585.1.1458	0.9866	Lineage II
JF514253.1.1503	AY375077.1.1498	0.9725	Lineage IVa
JF514253.1.1503	DQ058673.1.1524	0.9577	Lineage IVa
JF514253.1.1503	DQ395470.1.1535	0.9814	Lineage IVa
JF514253.1.1503	EU244066.1.1480	0.9681	Lineage IVa
JF514253.1.1503	GP443275.1.1473	0.9599	Lineage IVa
JF514253.1.1503	GQ259315.1.1459	0.9732	Lineage IVa
JF514253.1.1503	GU061252.1.1441	0.9728	Lineage IVa
JF514253.1.1503	HE803864.1.1458	0.9725	Lineage IVa
JF514253.1.1503	HQ727646.1.1505	0.9629	Lineage IVa
JF514253.1.1503	JF344154.1.1499	0.9377	Lineage IVa
JF514253.1.1503	JF514224.1.1503	0.9458	Lineage IVa
JF514253.1.1503	JQ579844.1.1499	0.9747	Lineage IVa
JF514253.1.1503	JQ712918.1.1502	0.9636	Lineage IVa
JF514253.1.1503	JX206626.1.1455	0.931	Lineage IVa
JF514253.1.1503	EU491478.1.1501	0.9747	Lineage IVa
JF514253.1.1503	FJ905736.1.1407	0.929	Lineage IVa
JF514253.1.1503	GP443276.1.1473	0.9197	Lineage IVa
JF833528.1.1443	JF833917.1.1507	0.9469	NS4
JF833528.1.1443	JQ278801.1.1501	0.9581	NS4
JF833528.1.1443	JQ978588.1.1503	0.9395	NS4
JF833528.1.1443	AM167945.1.1497	0.9574	NS4
JF833528.1.1443	HM069103.1.1494	0.9522	NS4
JF833528.1.1443	HM445453.1.1504	0.9566	NS4
JN037956.1.1502	AF033558.1.1533	0.9547	Lineage I
JN037956.1.1502	AR147423.1.1505	0.9524	Lineage I
JN037956.1.1502	AJ224038.1.1498	0.9606	Lineage I
JN037956.1.1502	FPLM01005888.8.1526	0.9547	Lineage I
JN037956.1.1502	HQ119395.1.1500	0.9554	Lineage I
JN178552.1.1525	AB619693.1.1463	0.9627	Lineage II
JN178552.1.1525	AF418966.1.1493	0.9483	Lineage II
JN178552.1.1525	AJ617918.1.1463	0.9419	Lineage II
JN178552.1.1525	DQ814725.1.1453	0.9597	Lineage II
JN178552.1.1525	EF580927.1.1503	0.953	Lineage II
JN178552.1.1525	EU937837.1.1527	0.9627	Lineage II
JN178552.1.1525	FJ800547.1.1496	0.956	Lineage II
JN178552.1.1525	FJ936927.1.1497	0.9553	Lineage II
JN178552.1.1525	HE602814.1.1408	0.9555	Lineage II
JN178552.1.1525	HM069083.1.1504	0.9597	Lineage II
JN178552.1.1525	HM565056.1.1503	0.9597	Lineage II
JN178552.1.1525	JN038939.1.1499	0.9605	Lineage II
JN178552.1.1525	JN868871.1.1533	0.9739	Lineage II
JN178552.1.1525	JX490016.1.1485	0.9849	Lineage II
JN178552.1.1525	KC009989.1.1491	0.9597	Lineage II
JN178552.1.1525	KC290435.1.1523	0.9605	Lineage II
JN178552.1.1525	AF293010.1.1498	0.9568	Lineage II
JN178552.1.1525	AJ617919.1.1462	0.9545	Lineage II
JN178552.1.1525	AY221079.1.1505	0.959	Lineage II
JN178552.1.1525	DQ058674.1.1514	0.9545	Lineage II
JN178552.1.1525	DQ814918.1.1464	0.9731	Lineage II
JN178552.1.1525	EF580980.1.1503	0.9575	Lineage II
JN178552.1.1525	EU374034.1.1497	0.9568	Lineage II
JN178552.1.1525	EU937893.1.1500	0.965	Lineage II
JN178552.1.1525	FJ236034.1.1503	0.959	Lineage II
JN178552.1.1525	FM209339.1.1503	0.9545	Lineage II
JN178552.1.1525	GQ500787.1.1505	0.9553	Lineage II
JN178552.1.1525	GU983348.1.1446	0.9568	Lineage II
JN178552.1.1525	HF558545.1.1497	0.9605	Lineage II
JN178552.1.1525	HQ674925.1.1512	0.9813	Lineage II
JN178552.1.1525	HQ755585.1.1458	0.959	Lineage II
JN178552.1.1525	JF417818.1.1500	0.9612	Lineage II
JN679171.1.1507	AF033558.1.1533	0.9844	Lineage I
JN679171.1.1507	AR147423.1.1505	0.9881	Lineage I
JN679171.1.1507	AJ224038.1.1498	0.9725	Lineage I
JN679171.1.1507	FPLM01005888.8.1526	0.9911	Lineage I
JN679171.1.1507	HQ119395.1.1500	0.9807	Lineage I
JN679171.1.1507	JN037956.1.1502	0.9547	Lineage I
JN977346.1.1533	AY375077.1.1498	0.974	Lineage IVa
JN977346.1.1533	DQ058673.1.1524	0.9607	Lineage IVa
JN977346.1.1533	DQ395470.1.1535	0.9814	Lineage IVa
JN977346.1.1533	EU244066.1.1480	0.9762	Lineage IVa
JN977346.1.1533	GP443275.1.1473	0.9629	Lineage IVa
JN977346.1.1533	GQ259315.1.1459	0.974	Lineage IVa
JN977346.1.1533	GU061252.1.1441	0.9751	Lineage IVa
JN977346.1.1533	HE803864.1.1458	0.971	Lineage IVa
JN977346.1.1533	HQ727646.1.1505	0.9666	Lineage IVa
JN977346.1.1533	JF344154.1.1499	0.9399	Lineage IVa
JN977346.1.1533	JF514224.1.1503	0.9503	Lineage IVa
JN977346.1.1533	JQ579844.1.1499	0.9866	Lineage IVa
JN977346.1.1533	JQ712918.1.1502	0.9696	Lineage IVa
JN977346.1.1533	JX206626.1.1455	0.9355	Lineage IVa
JN977346.1.1533	EU491478.1.1501	0.9844	Lineage IVa
JN977346.1.1533	FJ905736.1.1407	0.9259	Lineage IVa
JN977346.1.1533	GP443276.1.1473	0.9263	Lineage IVa
JN977346.1.1533	JF514253.1.1503	0.9822	Lineage IVa
JQ359623.1.1524	FJ205305.1.1486	0.9229	Lineage IVb
JQ359623.1.1524	HQ270361.1.1408	0.9909	Lineage IVb
JQ359623.1.1524	JF747673.1.1498	0.9518	Lineage IVb
JQ359623.1.1524	JQ287208.1.1498	0.9525	Lineage IVb
JQ359623.1.1524	HE653838.1.1425	0.9255	Lineage IVb
JQ612183.1.1501	FJ205305.1.1486	0.9214	Lineage IVb
JQ612183.1.1501	HQ270361.1.1408	0.9886	Lineage IVb
JQ612183.1.1501	JF747673.1.1498	0.9481	Lineage IVb
JQ612183.1.1501	JQ287208.1.1498	0.9532	Lineage IVb
JQ612183.1.1501	HE653838.1.1425	0.9209	Lineage IVb
JQ612183.1.1501	JQ359623.1.1524	0.9866	Lineage IVb
JQ861337.1.1508	AB619693.1.1463	0.9636	Lineage II
JQ861337.1.1508	AF418966.1.1493	0.9513	Lineage II
JQ861337.1.1508	AJ617918.1.1463	0.9443	Lineage II
JQ861337.1.1508	DQ814725.1.1453	0.9619	Lineage II
JQ861337.1.1508	EF580927.1.1503	0.9539	Lineage II
JQ861337.1.1508	EU937837.1.1527	0.9621	Lineage II
JQ861337.1.1508	FJ800547.1.1496	0.9577	Lineage II
JQ861337.1.1508	FJ936927.1.1497	0.9555	Lineage II
JQ861337.1.1508	HE602814.1.1408	0.9586	Lineage II
JQ861337.1.1508	HM069083.1.1504	0.9592	Lineage II
JQ861337.1.1508	HM565056.1.1503	0.9592	Lineage II
JQ861337.1.1508	JN038939.1.1499	0.9599	Lineage II
JQ861337.1.1508	JN868871.1.1533	0.9755	Lineage II
JQ861337.1.1508	JX490016.1.1485	0.9827	Lineage II
JQ861337.1.1508	KC009989.1.1491	0.9607	Lineage II
JQ861337.1.1508	KC290435.1.1523	0.9606	Lineage II
JQ861337.1.1508	AF293010.1.1498	0.9583	Lineage II
JQ861337.1.1508	AJ617919.1.1462	0.9555	Lineage II
JQ861337.1.1508	AY221079.1.1505	0.9584	Lineage II
JQ861337.1.1508	DQ058674.1.1514	0.9547	Lineage II
JQ861337.1.1508	DQ814918.1.1464	0.971	Lineage II
JQ861337.1.1508	EF580980.1.1503	0.9569	Lineage II
JQ861337.1.1508	EU374034.1.1497	0.962	Lineage II
JQ861337.1.1508	EU937893.1.1500	0.9651	Lineage II
JQ861337.1.1508	FJ236034.1.1503	0.9584	Lineage II
JQ861337.1.1508	FM209339.1.1503	0.9539	Lineage II
JQ861337.1.1508	GQ500787.1.1505	0.9555	Lineage II
JQ861337.1.1508	GU983348.1.1446	0.9598	Lineage II
JQ861337.1.1508	HF558545.1.1497	0.9599	Lineage II
JQ861337.1.1508	HQ674925.1.1512	0.9777	Lineage II
JQ861337.1.1508	HQ755585.1.1458	0.9584	Lineage II
JQ861337.1.1508	JF417818.1.1500	0.9607	Lineage II
JQ861337.1.1508	JN178552.1.1525	0.9858	Lineage II
JX079439.1.1529	AF033558.1.1533	0.9524	Lineage I
JX079439.1.1529	AR147423.1.1505	0.9479	Lineage I
JX079439.1.1529	AJ224038.1.1498	0.9554	Lineage I
JX079439.1.1529	FPLM01005888.8.1526	0.951	Lineage I
JX079439.1.1529	HQ119395.1.1500	0.9502	Lineage I
JX079439.1.1529	JN037956.1.1502	0.9896	Lineage I
JX079439.1.1529	JN679171.1.1507	0.9495	Lineage I
JX206652.1.1498	FJ205305.1.1486	0.9184	Lineage IVb
JX206652.1.1498	HQ270361.1.1408	0.9917	Lineage IVb
JX206652.1.1498	JF747673.1.1498	0.9532	Lineage IVb
JX206652.1.1498	JQ287208.1.1498	0.9532	Lineage IVb
JX206652.1.1498	HE653838.1.1425	0.9224	Lineage IVb
JX206652.1.1498	JQ359623.1.1524	0.9881	Lineage IVb
JX206652.1.1498	JQ612183.1.1501	0.9851	Lineage IVb
JX271996.1.1504	AF033558.1.1533	0.9859	Lineage I
JX271996.1.1504	AR147423.1.1505	0.9895	Lineage I
JX271996.1.1504	AJ224038.1.1498	0.974	Lineage I
JX271996.1.1504	FPLM01005888.8.1526	0.9866	Lineage I
JX271996.1.1504	HQ119395.1.1500	0.9777	Lineage I
JX271996.1.1504	JN037956.1.1502	0.9547	Lineage I
JX271996.1.1504	JN679171.1.1507	0.9881	Lineage I
JX271996.1.1504	JX079439.1.1529	0.9524	Lineage I
AB809946.1.1495	AB619693.1.1463	0.9866	Lineage II
AB809946.1.1495	AF418966.1.1493	0.9558	Lineage II
AB809946.1.1495	AJ617918.1.1463	0.9591	Lineage II
AB809946.1.1495	DQ814725.1.1453	0.9537	Lineage II
AB809946.1.1495	EF580927.1.1503	0.9576	Lineage II
AB809946.1.1495	EU937837.1.1527	0.9881	Lineage II
AB809946.1.1495	FJ800547.1.1496	0.9584	Lineage II
AB809946.1.1495	FJ936927.1.1497	0.9592	Lineage II
AB809946.1.1495	HE602814.1.1408	0.9617	Lineage II
AB809946.1.1495	HM069083.1.1504	0.9636	Lineage II
AB809946.1.1495	HM565056.1.1503	0.9822	Lineage II
AB809946.1.1495	JN038939.1.1499	0.9644	Lineage II
AB809946.1.1495	JN868871.1.1533	0.971	Lineage II
AB809946.1.1495	JX490016.1.1485	0.9624	Lineage II
AB809946.1.1495	KC009989.1.1491	0.971	Lineage II
AB809946.1.1495	KC290435.1.1523	0.9695	Lineage II
AB809946.1.1495	AF293010.1.1498	0.9658	Lineage II
AB809946.1.1495	AJ617919.1.1462	0.9688	Lineage II
AB809946.1.1495	AY221079.1.1505	0.9629	Lineage II
AB809946.1.1495	DQ058674.1.1514	0.9577	Lineage II
AB809946.1.1495	DQ814918.1.1464	0.9629	Lineage II
AB809946.1.1495	EF580980.1.1503	0.9614	Lineage II
AB809946.1.1495	EU374034.1.1497	0.9739	Lineage II
AB809946.1.1495	EU937893.1.1500	0.9733	Lineage II
AB809946.1.1495	FJ236034.1.1503	0.9636	Lineage II
AB809946.1.1495	FM209339.1.1503	0.9613	Lineage II
AB809946.1.1495	GQ500787.1.1505	0.9621	Lineage II
AB809946.1.1495	GU983348.1.1446	0.9843	Lineage II
AB809946.1.1495	HF558545.1.1497	0.9888	Lineage II
AB809946.1.1495	HQ674925.1.1512	0.9666	Lineage II
AB809946.1.1495	HQ755585.1.1458	0.9844	Lineage II
AB809946.1.1495	JF417818.1.1500	0.9888	Lineage II
AB809946.1.1495	JN178552.1.1525	0.9597	Lineage II
AB809946.1.1495	JQ861337.1.1508	0.9592	Lineage II
AJ582041.1.1455	AB619693.1.1463	0.9553	Lineage II
AJ582041.1.1455	AF418966.1.1493	0.9745	Lineage II
AJ582041.1.1455	AJ617918.1.1463	0.9419	Lineage II
AJ582041.1.1455	DQ814725.1.1453	0.9485	Lineage II
AJ582041.1.1455	EF580927.1.1503	0.9769	Lineage II
AJ582041.1.1455	EU937837.1.1527	0.956	Lineage II
AJ582041.1.1455	FJ800547.1.1496	0.9806	Lineage II
AJ582041.1.1455	FJ936927.1.1497	0.9508	Lineage II
AJ582041.1.1455	HE602814.1.1408	0.9739	Lineage II
AJ582041.1.1455	HM069083.1.1504	0.9813	Lineage II
AJ582041.1.1455	HM565056.1.1503	0.9486	Lineage II
AJ582041.1.1455	JN038939.1.1499	0.9813	Lineage II
AJ582041.1.1455	JN868871.1.1533	0.9635	Lineage II
AJ582041.1.1455	JX490016.1.1485	0.9504	Lineage II
AJ582041.1.1455	KC009989.1.1491	0.9538	Lineage II
AJ582041.1.1455	KC290435.1.1523	0.959	Lineage II
AJ582041.1.1455	AF293010.1.1498	0.9776	Lineage II
AJ582041.1.1455	AJ617919.1.1462	0.959	Lineage II
AJ582041.1.1455	AY221079.1.1505	0.9821	Lineage II
AJ582041.1.1455	DQ058674.1.1514	0.9769	Lineage II
AJ582041.1.1455	DQ814918.1.1464	0.9597	Lineage II
AJ582041.1.1455	EF580980.1.1503	0.9791	Lineage II
AJ582041.1.1455	EU374034.1.1497	0.9471	Lineage II
AJ582041.1.1455	EU937893.1.1500	0.9575	Lineage II
AJ582041.1.1455	FJ236034.1.1503	0.9798	Lineage II
AJ582041.1.1455	FM209339.1.1503	0.9501	Lineage II
AJ582041.1.1455	GQ500787.1.1505	0.9516	Lineage II
AJ582041.1.1455	GU983348.1.1446	0.9493	Lineage II
AJ582041.1.1455	HF558545.1.1497	0.959	Lineage II
AJ582041.1.1455	HQ674925.1.1512	0.9627	Lineage II
AJ582041.1.1455	HQ755585.1.1458	0.9508	Lineage II
AJ582041.1.1455	JF417818.1.1500	0.953	Lineage II
AJ582041.1.1455	JN178552.1.1525	0.9493	Lineage II
AJ582041.1.1455	JQ861337.1.1508	0.9523	Lineage II
AJ582041.1.1455	AB809946.1.1495	0.9553	Lineage II
AJ617920.1.1464	AB619693.1.1463	0.971	Lineage II
AJ617920.1.1464	AF418966.1.1493	0.9513	Lineage II
AJ617920.1.1464	AJ617918.1.1463	0.9613	Lineage II
AJ617920.1.1464	DQ814725.1.1453	0.9485	Lineage II
AJ617920.1.1464	EF580927.1.1503	0.9546	Lineage II
AJ617920.1.1464	EU937837.1.1527	0.971	Lineage II
AJ617920.1.1464	FJ800547.1.1496	0.9562	Lineage II
AJ617920.1.1464	FJ936927.1.1497	0.9681	Lineage II
AJ617920.1.1464	HE602814.1.1408	0.9563	Lineage II
AJ617920.1.1464	HM069083.1.1504	0.9577	Lineage II
AJ617920.1.1464	HM565056.1.1503	0.9651	Lineage II
AJ617920.1.1464	JN038939.1.1499	0.9577	Lineage II
AJ617920.1.1464	JN868871.1.1533	0.9643	Lineage II
AJ617920.1.1464	JX490016.1.1485	0.9549	Lineage II
AJ617920.1.1464	KC009989.1.1491	0.9673	Lineage II
AJ617920.1.1464	KC290435.1.1523	0.9851	Lineage II
AJ617920.1.1464	AF293010.1.1498	0.9561	Lineage II
AJ617920.1.1464	AJ617919.1.1462	0.9792	Lineage II
AJ617920.1.1464	AY221079.1.1505	0.9606	Lineage II
AJ617920.1.1464	DQ058674.1.1514	0.9554	Lineage II
AJ617920.1.1464	DQ814918.1.1464	0.9584	Lineage II
AJ617920.1.1464	EF580980.1.1503	0.954	Lineage II
AJ617920.1.1464	EU374034.1.1497	0.9672	Lineage II
AJ617920.1.1464	EU937893.1.1500	0.9688	Lineage II
AJ617920.1.1464	FJ236034.1.1503	0.9569	Lineage II
AJ617920.1.1464	FM209339.1.1503	0.9651	Lineage II
AJ617920.1.1464	GQ500787.1.1505	0.9695	Lineage II
AJ617920.1.1464	GU983348.1.1446	0.965	Lineage II
AJ617920.1.1464	HF558545.1.1497	0.9681	Lineage II
AJ617920.1.1464	HQ674925.1.1512	0.9614	Lineage II
AJ617920.1.1464	HQ755585.1.1458	0.9681	Lineage II
AJ617920.1.1464	JF417818.1.1500	0.9695	Lineage II
AJ617920.1.1464	JN178552.1.1525	0.9508	Lineage II
AJ617920.1.1464	JQ861337.1.1508	0.9525	Lineage II
AJ617920.1.1464	AB809946.1.1495	0.9703	Lineage II
AJ617920.1.1464	AJ582041.1.1455	0.9523	Lineage II
AM490665.1.1499	AB619693.1.1463	0.9791	Lineage II
AM490665.1.1499	AF418966.1.1493	0.9528	Lineage II
AM490665.1.1499	AJ617918.1.1463	0.9621	Lineage II
AM490665.1.1499	DQ814725.1.1453	0.9537	Lineage II
AM490665.1.1499	EF580927.1.1503	0.9554	Lineage II
AM490665.1.1499	EU937837.1.1527	0.9791	Lineage II
AM490665.1.1499	FJ800547.1.1496	0.9576	Lineage II
AM490665.1.1499	FJ936927.1.1497	0.9687	Lineage II
AM490665.1.1499	HE602814.1.1408	0.9586	Lineage II
AM490665.1.1499	HM069083.1.1504	0.9628	Lineage II
AM490665.1.1499	HM565056.1.1503	0.9732	Lineage II
AM490665.1.1499	JN038939.1.1499	0.9635	Lineage II
AM490665.1.1499	JN868871.1.1533	0.9702	Lineage II
AM490665.1.1499	JX490016.1.1485	0.9579	Lineage II
AM490665.1.1499	KC009989.1.1491	0.9799	Lineage II
AM490665.1.1499	KC290435.1.1523	0.9777	Lineage II
AM490665.1.1499	AF293010.1.1498	0.9621	Lineage II
AM490665.1.1499	AJ617919.1.1462	0.9777	Lineage II
AM490665.1.1499	AY221079.1.1505	0.9621	Lineage II
AM490665.1.1499	DQ058674.1.1514	0.9569	Lineage II
AM490665.1.1499	DQ814918.1.1464	0.965	Lineage II
AM490665.1.1499	EF580980.1.1503	0.9598	Lineage II
AM490665.1.1499	EU374034.1.1497	0.9747	Lineage II
AM490665.1.1499	EU937893.1.1500	0.9739	Lineage II
AM490665.1.1499	FJ236034.1.1503	0.9628	Lineage II
AM490665.1.1499	FM209339.1.1503	0.9702	Lineage II
AM490665.1.1499	GQ500787.1.1505	0.9702	Lineage II
AM490665.1.1499	GU983348.1.1446	0.9732	Lineage II
AM490665.1.1499	HF558545.1.1497	0.9799	Lineage II
AM490665.1.1499	HQ674925.1.1512	0.9658	Lineage II
AM490665.1.1499	HQ755585.1.1458	0.9762	Lineage II
AM490665.1.1499	JF417818.1.1500	0.9784	Lineage II
AM490665.1.1499	JN178552.1.1525	0.959	Lineage II
AM490665.1.1499	JQ861337.1.1508	0.9598	Lineage II
AM490665.1.1499	AB809946.1.1495	0.9777	Lineage II
AM490665.1.1499	AJ582041.1.1455	0.9538	Lineage II
AM490665.1.1499	AJ617920.1.1464	0.9769	Lineage II
AY921494.1.1462	AF033558.1.1533	0.9829	Lineage I
AY921494.1.1462	AR147423.1.1505	0.9747	Lineage I
AY921494.1.1462	AJ224038.1.1498	0.9814	Lineage I
AY921494.1.1462	FPLM01005888.8.1526	0.9807	Lineage I
AY921494.1.1462	HQ119395.1.1500	0.991	Lineage I
AY921494.1.1462	JN037956.1.1502	0.9562	Lineage I
AY921494.1.1462	JN679171.1.1507	0.9792	Lineage I
AY921494.1.1462	JX079439.1.1529	0.951	Lineage I
AY921494.1.1462	JX271996.1.1504	0.9777	Lineage I
DQ058675.1.1523	AB619693.1.1463	0.9629	Lineage II
DQ058675.1.1523	AF418966.1.1493	0.9827	Lineage II
DQ058675.1.1523	AJ617918.1.1463	0.9458	Lineage II
DQ058675.1.1523	DQ814725.1.1453	0.9567	Lineage II
DQ058675.1.1523	EF580927.1.1503	0.9858	Lineage II
DQ058675.1.1523	EU937837.1.1527	0.9643	Lineage II
DQ058675.1.1523	FJ800547.1.1496	0.9851	Lineage II
DQ058675.1.1523	FJ936927.1.1497	0.9562	Lineage II
DQ058675.1.1523	HE602814.1.1408	0.99	Lineage II
DQ058675.1.1523	HM069083.1.1504	0.9918	Lineage II
DQ058675.1.1523	HM565056.1.1503	0.9577	Lineage II
DQ058675.1.1523	JN038939.1.1499	0.9866	Lineage II
DQ058675.1.1523	JN868871.1.1533	0.971	Lineage II
DQ058675.1.1523	JX490016.1.1485	0.9609	Lineage II
DQ058675.1.1523	KC009989.1.1491	0.9614	Lineage II
DQ058675.1.1523	KC290435.1.1523	0.9621	Lineage II
DQ058675.1.1523	AF293010.1.1498	0.9858	Lineage II
DQ058675.1.1523	AJ617919.1.1462	0.9621	Lineage II
DQ058675.1.1523	AY221079.1.1505	0.9881	Lineage II
DQ058675.1.1523	DQ058674.1.1514	0.9844	Lineage II
DQ058675.1.1523	DQ814918.1.1464	0.9651	Lineage II
DQ058675.1.1523	EF580980.1.1503	0.9925	Lineage II
DQ058675.1.1523	EU374034.1.1497	0.9568	Lineage II
DQ058675.1.1523	EU937893.1.1500	0.9621	Lineage II
DQ058675.1.1523	FJ236034.1.1503	0.9866	Lineage II
DQ058675.1.1523	FM209339.1.1503	0.9561	Lineage II
DQ058675.1.1523	GQ500787.1.1505	0.9532	Lineage II
DQ058675.1.1523	GU983348.1.1446	0.9583	Lineage II
DQ058675.1.1523	HF558545.1.1497	0.9651	Lineage II
DQ058675.1.1523	HQ674925.1.1512	0.9658	Lineage II
DQ058675.1.1523	HQ755585.1.1458	0.9584	Lineage II
DQ058675.1.1523	JF417818.1.1500	0.9621	Lineage II
DQ058675.1.1523	JN178552.1.1525	0.9583	Lineage II
DQ058675.1.1523	JQ861337.1.1508	0.9584	Lineage II
DQ058675.1.1523	AB809946.1.1495	0.9629	Lineage II
DQ058675.1.1523	AJ582041.1.1455	0.9784	Lineage II
DQ058675.1.1523	AJ617920.1.1464	0.9554	Lineage II
DQ058675.1.1523	AM490665.1.1499	0.9613	Lineage II
DQ640657.1.1413	AF033558.1.1533	0.9872	Lineage I
DQ640657.1.1413	AR147423.1.1505	0.9805	Lineage I
DQ640657.1.1413	AJ224038.1.1498	0.9708	Lineage I
DQ640657.1.1413	FPLM01005888.8.1526	0.9842	Lineage I
DQ640657.1.1413	HQ119395.1.1500	0.979	Lineage I
DQ640657.1.1413	JN037956.1.1502	0.9513	Lineage I
DQ640657.1.1413	JN679171.1.1507	0.9842	Lineage I
DQ640657.1.1413	JX079439.1.1529	0.9468	Lineage I
DQ640657.1.1413	JX271996.1.1504	0.9842	Lineage I
DQ640657.1.1413	AY921494.1.1462	0.9797	Lineage I
DQ837244.1.1425	JF833917.1.1507	0.9563	NS4
DQ837244.1.1425	JQ278801.1.1501	0.9766	NS4
DQ837244.1.1425	JQ978588.1.1503	0.9344	NS4
DQ837244.1.1425	AM167945.1.1497	0.9743	NS4
DQ837244.1.1425	HM069103.1.1494	0.9427	NS4
DQ837244.1.1425	HM445453.1.1504	0.9743	NS4
DQ837244.1.1425	JF833528.1.1443	0.9533	NS4
EF999362.1.1503	AY375077.1.1498	0.9651	Lineage IVa
EF999362.1.1503	DQ058673.1.1524	0.9532	Lineage IVa
EF999362.1.1503	DQ395470.1.1535	0.9666	Lineage IVa
EF999362.1.1503	EU244066.1.1480	0.9696	Lineage IVa
EF999362.1.1503	GP443275.1.1473	0.9584	Lineage IVa
EF999362.1.1503	GQ259315.1.1459	0.9621	Lineage IVa
EF999362.1.1503	GU061252.1.1441	0.9645	Lineage IVa
EF999362.1.1503	HE803864.1.1458	0.9614	Lineage IVa
EF999362.1.1503	HQ727646.1.1505	0.9777	Lineage IVa
EF999362.1.1503	JF344154.1.1499	0.9444	Lineage IVa
EF999362.1.1503	JF514224.1.1503	0.9473	Lineage IVa
EF999362.1.1503	JQ579844.1.1499	0.9703	Lineage IVa
EF999362.1.1503	JQ712918.1.1502	0.9651	Lineage IVa
EF999362.1.1503	JX206626.1.1455	0.9392	Lineage IVa
EF999362.1.1503	EU491478.1.1501	0.971	Lineage IVa
EF999362.1.1503	FJ905736.1.1407	0.9335	Lineage IVa
EF999362.1.1503	GP443276.1.1473	0.9278	Lineage IVa
EF999362.1.1503	JF514253.1.1503	0.9688	Lineage IVa
EF999362.1.1503	JN977346.1.1533	0.9725	Lineage IVa
EU491260.1.1497	FJ205305.1.1486	0.931	Lineage IVb
EU491260.1.1497	HQ270361.1.1408	0.9517	Lineage IVb
EU491260.1.1497	JF747673.1.1498	0.9762	Lineage IVb
EU491260.1.1497	JQ287208.1.1498	0.9532	Lineage IVb
EU491260.1.1497	HE653838.1.1425	0.9217	Lineage IVb
EU491260.1.1497	JQ359623.1.1524	0.9518	Lineage IVb
EU491260.1.1497	JQ612183.1.1501	0.9503	Lineage IVb
EU491260.1.1497	JX206652.1.1498	0.954	Lineage IVb
EU937903.1.1499	AB619693.1.1463	0.9562	Lineage II
EU937903.1.1499	AF418966.1.1493	0.979	Lineage II
EU937903.1.1499	AJ617918.1.1463	0.951	Lineage II
EU937903.1.1499	DQ814725.1.1453	0.9537	Lineage II
EU937903.1.1499	EF580927.1.1503	0.9858	Lineage II
EU937903.1.1499	EU937837.1.1527	0.9599	Lineage II
EU937903.1.1499	FJ800547.1.1496	0.9836	Lineage II
EU937903.1.1499	FJ936927.1.1497	0.951	Lineage II
EU937903.1.1499	HE602814.1.1408	0.9816	Lineage II
EU937903.1.1499	HM069083.1.1504	0.9829	Lineage II
EU937903.1.1499	HM565056.1.1503	0.9517	Lineage II
EU937903.1.1499	JN038939.1.1499	0.9799	Lineage II
EU937903.1.1499	JN868871.1.1533	0.9643	Lineage II
EU937903.1.1499	JX490016.1.1485	0.9557	Lineage II
EU937903.1.1499	KC009989.1.1491	0.9562	Lineage II
EU937903.1.1499	KC290435.1.1523	0.9599	Lineage II
EU937903.1.1499	AF293010.1.1498	0.9836	Lineage II
EU937903.1.1499	AJ617919.1.1462	0.9658	Lineage II
EU937903.1.1499	AY221079.1.1505	0.9866	Lineage II
EU937903.1.1499	DQ058674.1.1514	0.9866	Lineage II
EU937903.1.1499	DQ814918.1.1464	0.9614	Lineage II
EU937903.1.1499	EF580980.1.1503	0.9807	Lineage II
EU937903.1.1499	EU374034.1.1497	0.9531	Lineage II
EU937903.1.1499	EU937893.1.1500	0.954	Lineage II
EU937903.1.1499	FJ236034.1.1503	0.9814	Lineage II
EU937903.1.1499	FM209339.1.1503	0.9487	Lineage II
EU937903.1.1499	GQ500787.1.1505	0.951	Lineage II
EU937903.1.1499	GU983348.1.1446	0.9561	Lineage II
EU937903.1.1499	HF558545.1.1497	0.9614	Lineage II
EU937903.1.1499	HQ674925.1.1512	0.9621	Lineage II
EU937903.1.1499	HQ755585.1.1458	0.9569	Lineage II
EU937903.1.1499	JF417818.1.1500	0.9569	Lineage II
EU937903.1.1499	JN178552.1.1525	0.9523	Lineage II
EU937903.1.1499	JQ861337.1.1508	0.9517	Lineage II
EU937903.1.1499	AB809946.1.1495	0.9591	Lineage II
EU937903.1.1499	AJ582041.1.1455	0.9739	Lineage II
EU937903.1.1499	AJ617920.1.1464	0.9562	Lineage II
EU937903.1.1499	AM490665.1.1499	0.9591	Lineage II
EU937903.1.1499	DQ058675.1.1523	0.9829	Lineage II
FJ516970.1.1507	AY375077.1.1498	0.9532	Lineage IVa
FJ516970.1.1507	DQ058673.1.1524	0.9696	Lineage IVa
FJ516970.1.1507	DQ395470.1.1535	0.9659	Lineage IVa
FJ516970.1.1507	EU244066.1.1480	0.9829	Lineage IVa
FJ516970.1.1507	GP443275.1.1473	0.9725	Lineage IVa
FJ516970.1.1507	GQ259315.1.1459	0.9577	Lineage IVa
FJ516970.1.1507	GU061252.1.1441	0.9623	Lineage IVa
FJ516970.1.1507	HE803864.1.1458	0.951	Lineage IVa
FJ516970.1.1507	HQ727646.1.1505	0.9592	Lineage IVa
FJ516970.1.1507	JF344154.1.1499	0.9384	Lineage IVa
FJ516970.1.1507	JF514224.1.1503	0.9421	Lineage IVa
FJ516970.1.1507	JQ579844.1.1499	0.9651	Lineage IVa
FJ516970.1.1507	JQ712918.1.1502	0.9799	Lineage IVa
FJ516970.1.1507	JX206626.1.1455	0.9303	Lineage IVa
FJ516970.1.1507	EU491478.1.1501	0.9651	Lineage IVa
FJ516970.1.1507	FJ905736.1.1407	0.9259	Lineage IVa
FJ516970.1.1507	GP443276.1.1473	0.9271	Lineage IVa
FJ516970.1.1507	JF514253.1.1503	0.9644	Lineage IVa
FJ516970.1.1507	JN977346.1.1533	0.9703	Lineage IVa
FJ516970.1.1507	EF999362.1.1503	0.9629	Lineage IVa
FJ716415.1.1509	AB619693.1.1463	0.9911	Lineage II
FJ716415.1.1509	AF418966.1.1493	0.9588	Lineage II
FJ716415.1.1509	AJ617918.1.1463	0.9591	Lineage II
FJ716415.1.1509	DQ814725.1.1453	0.9604	Lineage II
FJ716415.1.1509	EF580927.1.1503	0.9606	Lineage II
FJ716415.1.1509	EU937837.1.1527	0.9925	Lineage II
FJ716415.1.1509	FJ800547.1.1496	0.9614	Lineage II
FJ716415.1.1509	FJ936927.1.1497	0.9629	Lineage II
FJ716415.1.1509	HE602814.1.1408	0.9647	Lineage II
FJ716415.1.1509	HM069083.1.1504	0.9666	Lineage II
FJ716415.1.1509	HM565056.1.1503	0.9873	Lineage II
FJ716415.1.1509	JN038939.1.1499	0.9673	Lineage II
FJ716415.1.1509	JN868871.1.1533	0.9762	Lineage II
FJ716415.1.1509	JX490016.1.1485	0.9669	Lineage II
FJ716415.1.1509	KC009989.1.1491	0.9785	Lineage II
FJ716415.1.1509	KC290435.1.1523	0.971	Lineage II
FJ716415.1.1509	AF293010.1.1498	0.9665	Lineage II
FJ716415.1.1509	AJ617919.1.1462	0.9718	Lineage II
FJ716415.1.1509	AY221079.1.1505	0.9659	Lineage II
FJ716415.1.1509	DQ058674.1.1514	0.9606	Lineage II
FJ716415.1.1509	DQ814918.1.1464	0.9696	Lineage II
FJ716415.1.1509	EF580980.1.1503	0.9643	Lineage II
FJ716415.1.1509	EU374034.1.1497	0.9754	Lineage II
FJ716415.1.1509	EU937893.1.1500	0.9725	Lineage II
FJ716415.1.1509	FJ236034.1.1503	0.9666	Lineage II
FJ716415.1.1509	FM209339.1.1503	0.9643	Lineage II
FJ716415.1.1509	GQ500787.1.1505	0.9614	Lineage II
FJ716415.1.1509	GU983348.1.1446	0.9903	Lineage II
FJ716415.1.1509	HF558545.1.1497	0.9873	Lineage II
FJ716415.1.1509	HQ674925.1.1512	0.9718	Lineage II
FJ716415.1.1509	HQ755585.1.1458	0.9873	Lineage II
FJ716415.1.1509	JF417818.1.1500	0.9903	Lineage II
FJ716415.1.1509	JN178552.1.1525	0.965	Lineage II
FJ716415.1.1509	JQ861337.1.1508	0.9644	Lineage II
FJ716415.1.1509	AB809946.1.1495	0.9881	Lineage II
FJ716415.1.1509	AJ582041.1.1455	0.9583	Lineage II
FJ716415.1.1509	AJ617920.1.1464	0.9718	Lineage II
FJ716415.1.1509	AM490665.1.1499	0.9806	Lineage II
FJ716415.1.1509	DQ058675.1.1523	0.9658	Lineage II
FJ716415.1.1509	EU937903.1.1499	0.9621	Lineage II
FN687453.1.1531	AB619693.1.1463	0.9911	Lineage II
FN687453.1.1531	AF418966.1.1493	0.9595	Lineage II
FN687453.1.1531	AJ617918.1.1463	0.9599	Lineage II
FN687453.1.1531	DQ814725.1.1453	0.9574	Lineage II
FN687453.1.1531	EF580927.1.1503	0.9606	Lineage II
FN687453.1.1531	EU937837.1.1527	0.9911	Lineage II
FN687453.1.1531	FJ800547.1.1496	0.9614	Lineage II
FN687453.1.1531	FJ936927.1.1497	0.9621	Lineage II
FN687453.1.1531	HE602814.1.1408	0.9647	Lineage II
FN687453.1.1531	HM069083.1.1504	0.9666	Lineage II
FN687453.1.1531	HM565056.1.1503	0.9844	Lineage II
FN687453.1.1531	JN038939.1.1499	0.9673	Lineage II
FN687453.1.1531	JN868871.1.1533	0.974	Lineage II
FN687453.1.1531	JX490016.1.1485	0.9647	Lineage II
FN687453.1.1531	KC009989.1.1491	0.9785	Lineage II
FN687453.1.1531	KC290435.1.1523	0.9703	Lineage II
FN687453.1.1531	AF293010.1.1498	0.9665	Lineage II
FN687453.1.1531	AJ617919.1.1462	0.9725	Lineage II
FN687453.1.1531	AY221079.1.1505	0.9659	Lineage II
FN687453.1.1531	DQ058674.1.1514	0.9621	Lineage II
FN687453.1.1531	DQ814918.1.1464	0.9666	Lineage II
FN687453.1.1531	EF580980.1.1503	0.9643	Lineage II
FN687453.1.1531	EU374034.1.1497	0.9739	Lineage II
FN687453.1.1531	EU937893.1.1500	0.9725	Lineage II
FN687453.1.1531	FJ236034.1.1503	0.9666	Lineage II
FN687453.1.1531	FM209339.1.1503	0.9643	Lineage II
FN687453.1.1531	GQ500787.1.1505	0.9614	Lineage II
FN687453.1.1531	GU983348.1.1446	0.9888	Lineage II
FN687453.1.1531	HF558545.1.1497	0.9888	Lineage II
FN687453.1.1531	HQ674925.1.1512	0.9703	Lineage II
FN687453.1.1531	HQ755585.1.1458	0.9844	Lineage II
FN687453.1.1531	JF417818.1.1500	0.9873	Lineage II
FN687453.1.1531	JN178552.1.1525	0.9642	Lineage II
FN687453.1.1531	JQ861337.1.1508	0.9636	Lineage II
FN687453.1.1531	AB809946.1.1495	0.9866	Lineage II
FN687453.1.1531	AJ582041.1.1455	0.9597	Lineage II
FN687453.1.1531	AJ617920.1.1464	0.971	Lineage II
FN687453.1.1531	AM490665.1.1499	0.9791	Lineage II
FN687453.1.1531	DQ058675.1.1523	0.9658	Lineage II
FN687453.1.1531	EU937903.1.1499	0.9606	Lineage II
FN687453.1.1531	FJ716415.1.1509	0.994	Lineage II
GP443277.1.1480	AY375077.1.1498	0.9241	Lineage IVa
GP443277.1.1480	DQ058673.1.1524	0.9368	Lineage IVa
GP443277.1.1480	DQ395470.1.1535	0.9301	Lineage IVa
GP443277.1.1480	EU244066.1.1480	0.9427	Lineage IVa
GP443277.1.1480	GP443275.1.1473	0.9397	Lineage IVa
GP443277.1.1480	GQ259315.1.1459	0.9219	Lineage IVa
GP443277.1.1480	GU061252.1.1441	0.9344	Lineage IVa
GP443277.1.1480	HE803864.1.1458	0.9211	Lineage IVa
GP443277.1.1480	HQ727646.1.1505	0.9353	Lineage IVa
GP443277.1.1480	JF344154.1.1499	0.971	Lineage IVa
GP443277.1.1480	JF514224.1.1503	0.9672	Lineage IVa
GP443277.1.1480	JQ579844.1.1499	0.933	Lineage IVa
GP443277.1.1480	JQ712918.1.1502	0.9412	Lineage IVa
GP443277.1.1480	JX206626.1.1455	0.9442	Lineage IVa
GP443277.1.1480	EU491478.1.1501	0.9323	Lineage IVa
GP443277.1.1480	FJ905736.1.1407	0.9297	Lineage IVa
GP443277.1.1480	GP443276.1.1473	0.9672	Lineage IVa
GP443277.1.1480	JF514253.1.1503	0.936	Lineage IVa
GP443277.1.1480	JN977346.1.1533	0.9368	Lineage IVa
GP443277.1.1480	EF999362.1.1503	0.9397	Lineage IVa
GP443277.1.1480	FJ516970.1.1507	0.9405	Lineage IVa
GQ500769.1.1502	AB619693.1.1463	0.971	Lineage II
GQ500769.1.1502	AF418966.1.1493	0.967	Lineage II
GQ500769.1.1502	AJ617918.1.1463	0.9599	Lineage II
GQ500769.1.1502	DQ814725.1.1453	0.9559	Lineage II
GQ500769.1.1502	EF580927.1.1503	0.9687	Lineage II
GQ500769.1.1502	EU937837.1.1527	0.9695	Lineage II
GQ500769.1.1502	FJ800547.1.1496	0.9718	Lineage II
GQ500769.1.1502	FJ936927.1.1497	0.9643	Lineage II
GQ500769.1.1502	HE602814.1.1408	0.9678	Lineage II
GQ500769.1.1502	HM069083.1.1504	0.971	Lineage II
GQ500769.1.1502	HM565056.1.1503	0.9658	Lineage II
GQ500769.1.1502	JN038939.1.1499	0.974	Lineage II
GQ500769.1.1502	JN868871.1.1533	0.9695	Lineage II
GQ500769.1.1502	JX490016.1.1485	0.9587	Lineage II
GQ500769.1.1502	KC009989.1.1491	0.9688	Lineage II
GQ500769.1.1502	KC290435.1.1523	0.9732	Lineage II
GQ500769.1.1502	AF293010.1.1498	0.9695	Lineage II
GQ500769.1.1502	AJ617919.1.1462	0.9732	Lineage II
GQ500769.1.1502	AY221079.1.1505	0.977	Lineage II
GQ500769.1.1502	DQ058674.1.1514	0.9688	Lineage II
GQ500769.1.1502	DQ814918.1.1464	0.9643	Lineage II
GQ500769.1.1502	EF580980.1.1503	0.9688	Lineage II
GQ500769.1.1502	EU374034.1.1497	0.9643	Lineage II
GQ500769.1.1502	EU937893.1.1500	0.974	Lineage II
GQ500769.1.1502	FJ236034.1.1503	0.9718	Lineage II
GQ500769.1.1502	FM209339.1.1503	0.9628	Lineage II
GQ500769.1.1502	GQ500787.1.1505	0.9695	Lineage II
GQ500769.1.1502	GU983348.1.1446	0.965	Lineage II
GQ500769.1.1502	HF558545.1.1497	0.9732	Lineage II
GQ500769.1.1502	HQ674925.1.1512	0.9681	Lineage II
GQ500769.1.1502	HQ755585.1.1458	0.9666	Lineage II
GQ500769.1.1502	JF417818.1.1500	0.9703	Lineage II
GQ500769.1.1502	JN178552.1.1525	0.956	Lineage II
GQ500769.1.1502	JQ861337.1.1508	0.9562	Lineage II
GQ500769.1.1502	AB809946.1.1495	0.9695	Lineage II
GQ500769.1.1502	AJ582041.1.1455	0.9679	Lineage II
GQ500769.1.1502	AJ617920.1.1464	0.9725	Lineage II
GQ500769.1.1502	AM490665.1.1499	0.9799	Lineage II
GQ500769.1.1502	DQ058675.1.1523	0.9703	Lineage II
GQ500769.1.1502	EU937903.1.1499	0.9688	Lineage II
GQ500769.1.1502	FJ716415.1.1509	0.974	Lineage II
GQ500769.1.1502	FN687453.1.1531	0.974	Lineage II
GU727712.1.1503	HM187132.1.1462	0.9703	Unclassified 2
GU727712.1.1503	HM187324.1.1467	0.9733	Unclassified 2
GU727712.1.1503	DQ499318.1.1502	0.9636	Unclassified 2
HE603172.1.1415	AB619693.1.1463	0.9765	Lineage II
HE603172.1.1415	AF418966.1.1493	0.9493	Lineage II
HE603172.1.1415	AJ617918.1.1463	0.9614	Lineage II
HE603172.1.1415	DQ814725.1.1453	0.9599	Lineage II
HE603172.1.1415	EF580927.1.1503	0.9584	Lineage II
HE603172.1.1415	EU937837.1.1527	0.9765	Lineage II
HE603172.1.1415	FJ800547.1.1496	0.9614	Lineage II
HE603172.1.1415	FJ936927.1.1497	0.9712	Lineage II
HE603172.1.1415	HE602814.1.1408	0.9632	Lineage II
HE603172.1.1415	HM069083.1.1504	0.9652	Lineage II
HE603172.1.1415	HM565056.1.1503	0.9712	Lineage II
HE603172.1.1415	JN038939.1.1499	0.9645	Lineage II
HE603172.1.1415	JN868871.1.1533	0.9712	Lineage II
HE603172.1.1415	JX490016.1.1485	0.9501	Lineage II
HE603172.1.1415	KC009989.1.1491	0.9773	Lineage II
HE603172.1.1415	KC290435.1.1523	0.9826	Lineage II
HE603172.1.1415	AF293010.1.1498	0.9599	Lineage II
HE603172.1.1415	AJ617919.1.1462	0.9788	Lineage II
HE603172.1.1415	AY221079.1.1505	0.966	Lineage II
HE603172.1.1415	DQ058674.1.1514	0.9607	Lineage II
HE603172.1.1415	DQ814918.1.1464	0.9697	Lineage II
HE603172.1.1415	EF580980.1.1503	0.9607	Lineage II
HE603172.1.1415	EU374034.1.1497	0.9728	Lineage II
HE603172.1.1415	EU937893.1.1500	0.9735	Lineage II
HE603172.1.1415	FJ236034.1.1503	0.9637	Lineage II
HE603172.1.1415	FM209339.1.1503	0.975	Lineage II
HE603172.1.1415	GQ500787.1.1505	0.9728	Lineage II
HE603172.1.1415	GU983348.1.1446	0.9712	Lineage II
HE603172.1.1415	HF558545.1.1497	0.9758	Lineage II
HE603172.1.1415	HQ674925.1.1512	0.9705	Lineage II
HE603172.1.1415	HQ755585.1.1458	0.9712	Lineage II
HE603172.1.1415	JF417818.1.1500	0.9728	Lineage II
HE603172.1.1415	JN178552.1.1525	0.9577	Lineage II
HE603172.1.1415	JQ861337.1.1508	0.9629	Lineage II
HE603172.1.1415	AB809946.1.1495	0.972	Lineage II
HE603172.1.1415	AJ582041.1.1455	0.9561	Lineage II
HE603172.1.1415	AJ617920.1.1464	0.9788	Lineage II
HE603172.1.1415	AM490665.1.1499	0.9818	Lineage II
HE603172.1.1415	DQ058675.1.1523	0.9622	Lineage II
HE603172.1.1415	EU937903.1.1499	0.9584	Lineage II
HE603172.1.1415	FJ716415.1.1509	0.978	Lineage II
HE603172.1.1415	FN687453.1.1531	0.9773	Lineage II
HE603172.1.1415	GQ500769.1.1502	0.9735	Lineage II
HM187243.1.1417	AB619693.1.1463	0.9625	Lineage II
HM187243.1.1417	AF418966.1.1493	0.9526	Lineage II
HM187243.1.1417	AJ617918.1.1463	0.9488	Lineage II
HM187243.1.1417	DQ814725.1.1453	0.9656	Lineage II
HM187243.1.1417	EF580927.1.1503	0.964	Lineage II
HM187243.1.1417	EU937837.1.1527	0.964	Lineage II
HM187243.1.1417	FJ800547.1.1496	0.9663	Lineage II
HM187243.1.1417	FJ936927.1.1497	0.961	Lineage II
HM187243.1.1417	HE602814.1.1408	0.9686	Lineage II
HM187243.1.1417	HM069083.1.1504	0.9717	Lineage II
HM187243.1.1417	HM565056.1.1503	0.9564	Lineage II
HM187243.1.1417	JN038939.1.1499	0.9702	Lineage II
HM187243.1.1417	JN868871.1.1533	0.9709	Lineage II
HM187243.1.1417	JX490016.1.1485	0.9595	Lineage II
HM187243.1.1417	KC009989.1.1491	0.9648	Lineage II
HM187243.1.1417	KC290435.1.1523	0.9648	Lineage II
HM187243.1.1417	AF293010.1.1498	0.9663	Lineage II
HM187243.1.1417	AJ617919.1.1462	0.9618	Lineage II
HM187243.1.1417	AY221079.1.1505	0.9717	Lineage II
HM187243.1.1417	DQ058674.1.1514	0.9663	Lineage II
HM187243.1.1417	DQ814918.1.1464	0.9763	Lineage II
HM187243.1.1417	EF580980.1.1503	0.9663	Lineage II
HM187243.1.1417	EU374034.1.1497	0.9572	Lineage II
HM187243.1.1417	EU937893.1.1500	0.9618	Lineage II
HM187243.1.1417	FJ236034.1.1503	0.9671	Lineage II
HM187243.1.1417	FM209339.1.1503	0.9556	Lineage II
HM187243.1.1417	GQ500787.1.1505	0.9595	Lineage II
HM187243.1.1417	GU983348.1.1446	0.961	Lineage II
HM187243.1.1417	HF558545.1.1497	0.964	Lineage II
HM187243.1.1417	HQ674925.1.1512	0.9793	Lineage II
HM187243.1.1417	HQ755585.1.1458	0.9587	Lineage II
HM187243.1.1417	JF417818.1.1500	0.961	Lineage II
HM187243.1.1417	JN178552.1.1525	0.9663	Lineage II
HM187243.1.1417	JQ861337.1.1508	0.9656	Lineage II
HM187243.1.1417	AB809946.1.1495	0.9633	Lineage II
HM187243.1.1417	AJ582041.1.1455	0.961	Lineage II
HM187243.1.1417	AJ617920.1.1464	0.9625	Lineage II
HM187243.1.1417	AM490665.1.1499	0.9625	Lineage II
HM187243.1.1417	DQ058675.1.1523	0.9663	Lineage II
HM187243.1.1417	EU937903.1.1499	0.9686	Lineage II
HM187243.1.1417	FJ716415.1.1509	0.9679	Lineage II
HM187243.1.1417	FN687453.1.1531	0.9656	Lineage II
HM187243.1.1417	GQ500769.1.1502	0.964	Lineage II
HM187243.1.1417	HE603172.1.1415	0.9671	Lineage II
HM345625.1.1406	AY375077.1.1498	0.9206	Lineage IVa
HM345625.1.1406	DQ058673.1.1524	0.934	Lineage IVa
HM345625.1.1406	DQ395470.1.1535	0.9258	Lineage IVa
HM345625.1.1406	EU244066.1.1480	0.9429	Lineage IVa
HM345625.1.1406	GP443275.1.1473	0.9369	Lineage IVa
HM345625.1.1406	GQ259315.1.1459	0.9198	Lineage IVa
HM345625.1.1406	GU061252.1.1441	0.9344	Lineage IVa
HM345625.1.1406	HE803864.1.1458	0.9176	Lineage IVa
HM345625.1.1406	HQ727646.1.1505	0.9362	Lineage IVa
HM345625.1.1406	JF344154.1.1499	0.974	Lineage IVa
HM345625.1.1406	JF514224.1.1503	0.9718	Lineage IVa
HM345625.1.1406	JQ579844.1.1499	0.9318	Lineage IVa
HM345625.1.1406	JQ712918.1.1502	0.9377	Lineage IVa
HM345625.1.1406	JX206626.1.1455	0.9458	Lineage IVa
HM345625.1.1406	EU491478.1.1501	0.9288	Lineage IVa
HM345625.1.1406	FJ905736.1.1407	0.9274	Lineage IVa
HM345625.1.1406	GP443276.1.1473	0.9754	Lineage IVa
HM345625.1.1406	JF514253.1.1503	0.9295	Lineage IVa
HM345625.1.1406	JN977346.1.1533	0.9332	Lineage IVa
HM345625.1.1406	EF999362.1.1503	0.9369	Lineage IVa
HM345625.1.1406	FJ516970.1.1507	0.9384	Lineage IVa
HM345625.1.1406	GP443277.1.1480	0.9881	Lineage IVa
HM445468.1.1502	AB619693.1.1463	0.9644	Lineage II
HM445468.1.1502	AF418966.1.1493	0.9827	Lineage II
HM445468.1.1502	AJ617918.1.1463	0.9539	Lineage II
HM445468.1.1502	DQ814725.1.1453	0.9641	Lineage II
HM445468.1.1502	EF580927.1.1503	0.9881	Lineage II
HM445468.1.1502	EU937837.1.1527	0.9659	Lineage II
HM445468.1.1502	FJ800547.1.1496	0.9866	Lineage II
HM445468.1.1502	FJ936927.1.1497	0.9614	Lineage II
HM445468.1.1502	HE602814.1.1408	0.9885	Lineage II
HM445468.1.1502	HM069083.1.1504	0.9903	Lineage II
HM445468.1.1502	HM565056.1.1503	0.9592	Lineage II
HM445468.1.1502	JN038939.1.1499	0.9918	Lineage II
HM445468.1.1502	JN868871.1.1533	0.9725	Lineage II
HM445468.1.1502	JX490016.1.1485	0.9647	Lineage II
HM445468.1.1502	KC009989.1.1491	0.9629	Lineage II
HM445468.1.1502	KC290435.1.1523	0.9703	Lineage II
HM445468.1.1502	AF293010.1.1498	0.9888	Lineage II
HM445468.1.1502	AJ617919.1.1462	0.9696	Lineage II
HM445468.1.1502	AY221079.1.1505	0.9933	Lineage II
HM445468.1.1502	DQ058674.1.1514	0.9866	Lineage II
HM445468.1.1502	DQ814918.1.1464	0.9718	Lineage II
HM445468.1.1502	EF580980.1.1503	0.9873	Lineage II
HM445468.1.1502	EU374034.1.1497	0.962	Lineage II
HM445468.1.1502	EU937893.1.1500	0.9651	Lineage II
HM445468.1.1502	FJ236034.1.1503	0.9888	Lineage II
HM445468.1.1502	FM209339.1.1503	0.9591	Lineage II
HM445468.1.1502	GQ500787.1.1505	0.9607	Lineage II
HM445468.1.1502	GU983348.1.1446	0.962	Lineage II
HM445468.1.1502	HF558545.1.1497	0.9681	Lineage II
HM445468.1.1502	HQ674925.1.1512	0.9733	Lineage II
HM445468.1.1502	HQ755585.1.1458	0.9614	Lineage II
HM445468.1.1502	JF417818.1.1500	0.9636	Lineage II
HM445468.1.1502	JN178552.1.1525	0.962	Lineage II
HM445468.1.1502	JQ861337.1.1508	0.9614	Lineage II
HM445468.1.1502	AB809946.1.1495	0.9659	Lineage II
HM445468.1.1502	AJ582041.1.1455	0.9821	Lineage II
HM445468.1.1502	AJ617920.1.1464	0.9636	Lineage II
HM445468.1.1502	AM490665.1.1499	0.965	Lineage II
HM445468.1.1502	DQ058675.1.1523	0.9873	Lineage II
HM445468.1.1502	EU937903.1.1499	0.9851	Lineage II
HM445468.1.1502	FJ716415.1.1509	0.9688	Lineage II
HM445468.1.1502	FN687453.1.1531	0.9688	Lineage II
HM445468.1.1502	GQ500769.1.1502	0.977	Lineage II
HM445468.1.1502	HE603172.1.1415	0.969	Lineage II
HM445468.1.1502	HM187243.1.1417	0.9755	Lineage II
HM565026.1.1501	AF033558.1.1533	0.9621	Lineage I
HM565026.1.1501	AR147423.1.1505	0.9621	Lineage I
HM565026.1.1501	AJ224038.1.1498	0.9651	Lineage I
HM565026.1.1501	FPLM01005888.8.1526	0.9621	Lineage I
HM565026.1.1501	HQ119395.1.1500	0.9688	Lineage I
HM565026.1.1501	JN037956.1.1502	0.9525	Lineage I
HM565026.1.1501	JN679171.1.1507	0.9629	Lineage I
HM565026.1.1501	JX079439.1.1529	0.948	Lineage I
HM565026.1.1501	JX271996.1.1504	0.9621	Lineage I
HM565026.1.1501	AY921494.1.1462	0.9718	Lineage I
HM565026.1.1501	DQ640657.1.1413	0.961	Lineage I
HQ119451.1.1509	AF033558.1.1533	0.9829	Lineage I
HQ119451.1.1509	AR147423.1.1505	0.9777	Lineage I
HQ119451.1.1509	AJ224038.1.1498	0.9784	Lineage I
HQ119451.1.1509	FPLM01005888.8.1526	0.9829	Lineage I
HQ119451.1.1509	HQ119395.1.1500	0.9866	Lineage I
HQ119451.1.1509	JN037956.1.1502	0.9562	Lineage I
HQ119451.1.1509	JN679171.1.1507	0.9799	Lineage I
HQ119451.1.1509	JX079439.1.1529	0.9524	Lineage I
HQ119451.1.1509	JX271996.1.1504	0.9784	Lineage I
HQ119451.1.1509	AY921494.1.1462	0.9888	Lineage I
HQ119451.1.1509	DQ640657.1.1413	0.9797	Lineage I
HQ119451.1.1509	HM565026.1.1501	0.9666	Lineage I
HQ674924.1.1510	AB619693.1.1463	0.9896	Lineage II
HQ674924.1.1510	AF418966.1.1493	0.9513	Lineage II
HQ674924.1.1510	AJ617918.1.1463	0.9539	Lineage II
HQ674924.1.1510	DQ814725.1.1453	0.9544	Lineage II
HQ674924.1.1510	EF580927.1.1503	0.9539	Lineage II
HQ674924.1.1510	EU937837.1.1527	0.9925	Lineage II
HQ674924.1.1510	FJ800547.1.1496	0.9547	Lineage II
HQ674924.1.1510	FJ936927.1.1497	0.9562	Lineage II
HQ674924.1.1510	HE602814.1.1408	0.9586	Lineage II
HQ674924.1.1510	HM069083.1.1504	0.9607	Lineage II
HQ674924.1.1510	HM565056.1.1503	0.9859	Lineage II
HQ674924.1.1510	JN038939.1.1499	0.9599	Lineage II
HQ674924.1.1510	JN868871.1.1533	0.9696	Lineage II
HQ674924.1.1510	JX490016.1.1485	0.9647	Lineage II
HQ674924.1.1510	KC009989.1.1491	0.9725	Lineage II
HQ674924.1.1510	KC290435.1.1523	0.9673	Lineage II
HQ674924.1.1510	AF293010.1.1498	0.9598	Lineage II
HQ674924.1.1510	AJ617919.1.1462	0.9651	Lineage II
HQ674924.1.1510	AY221079.1.1505	0.9599	Lineage II
HQ674924.1.1510	DQ058674.1.1514	0.9547	Lineage II
HQ674924.1.1510	DQ814918.1.1464	0.9636	Lineage II
HQ674924.1.1510	EF580980.1.1503	0.9584	Lineage II
HQ674924.1.1510	EU374034.1.1497	0.971	Lineage II
HQ674924.1.1510	EU937893.1.1500	0.9673	Lineage II
HQ674924.1.1510	FJ236034.1.1503	0.9592	Lineage II
HQ674924.1.1510	FM209339.1.1503	0.9628	Lineage II
HQ674924.1.1510	GQ500787.1.1505	0.9577	Lineage II
HQ674924.1.1510	GU983348.1.1446	0.9873	Lineage II
HQ674924.1.1510	HF558545.1.1497	0.9859	Lineage II
HQ674924.1.1510	HQ674925.1.1512	0.9644	Lineage II
HQ674924.1.1510	HQ755585.1.1458	0.9859	Lineage II
HQ674924.1.1510	JF417818.1.1500	0.9903	Lineage II
HQ674924.1.1510	JN178552.1.1525	0.9612	Lineage II
HQ674924.1.1510	JQ861337.1.1508	0.9621	Lineage II
HQ674924.1.1510	AB809946.1.1495	0.9866	Lineage II
HQ674924.1.1510	AJ582041.1.1455	0.9508	Lineage II
HQ674924.1.1510	AJ617920.1.1464	0.9681	Lineage II
HQ674924.1.1510	AM490665.1.1499	0.9762	Lineage II
HQ674924.1.1510	DQ058675.1.1523	0.9599	Lineage II
HQ674924.1.1510	EU937903.1.1499	0.9547	Lineage II
HQ674924.1.1510	FJ716415.1.1509	0.9881	Lineage II
HQ674924.1.1510	FN687453.1.1531	0.9866	Lineage II
HQ674924.1.1510	GQ500769.1.1502	0.9666	Lineage II
HQ674924.1.1510	HE603172.1.1415	0.972	Lineage II
HQ674924.1.1510	HM187243.1.1417	0.9595	Lineage II
HQ674924.1.1510	HM445468.1.1502	0.9614	Lineage II
HQ755694.1.1445	AB619693.1.1463	0.982	Lineage II
HQ755694.1.1445	AF418966.1.1493	0.9431	Lineage II
HQ755694.1.1445	AJ617918.1.1463	0.9522	Lineage II
HQ755694.1.1445	DQ814725.1.1453	0.9507	Lineage II
HQ755694.1.1445	EF580927.1.1503	0.9492	Lineage II
HQ755694.1.1445	EU937837.1.1527	0.985	Lineage II
HQ755694.1.1445	FJ800547.1.1496	0.9522	Lineage II
HQ755694.1.1445	FJ936927.1.1497	0.9529	Lineage II
HQ755694.1.1445	HE602814.1.1408	0.954	Lineage II
HQ755694.1.1445	HM069083.1.1504	0.9582	Lineage II
HQ755694.1.1445	HM565056.1.1503	0.9805	Lineage II
HQ755694.1.1445	JN038939.1.1499	0.9574	Lineage II
HQ755694.1.1445	JN868871.1.1533	0.9649	Lineage II
HQ755694.1.1445	JX490016.1.1485	0.9519	Lineage II
HQ755694.1.1445	KC009989.1.1491	0.9694	Lineage II
HQ755694.1.1445	KC290435.1.1523	0.9656	Lineage II
HQ755694.1.1445	AF293010.1.1498	0.9567	Lineage II
HQ755694.1.1445	AJ617919.1.1462	0.9649	Lineage II
HQ755694.1.1445	AY221079.1.1505	0.9559	Lineage II
HQ755694.1.1445	DQ058674.1.1514	0.9522	Lineage II
HQ755694.1.1445	DQ814918.1.1464	0.9604	Lineage II
HQ755694.1.1445	EF580980.1.1503	0.9537	Lineage II
HQ755694.1.1445	EU374034.1.1497	0.9679	Lineage II
HQ755694.1.1445	EU937893.1.1500	0.9641	Lineage II
HQ755694.1.1445	FJ236034.1.1503	0.9567	Lineage II
HQ755694.1.1445	FM209339.1.1503	0.9559	Lineage II
HQ755694.1.1445	GQ500787.1.1505	0.9544	Lineage II
HQ755694.1.1445	GU983348.1.1446	0.9805	Lineage II
HQ755694.1.1445	HF558545.1.1497	0.9798	Lineage II
HQ755694.1.1445	HQ674925.1.1512	0.9604	Lineage II
HQ755694.1.1445	HQ755585.1.1458	0.9873	Lineage II
HQ755694.1.1445	JF417818.1.1500	0.9843	Lineage II
HQ755694.1.1445	JN178552.1.1525	0.9522	Lineage II
HQ755694.1.1445	JQ861337.1.1508	0.9559	Lineage II
HQ755694.1.1445	AB809946.1.1495	0.982	Lineage II
HQ755694.1.1445	AJ582041.1.1455	0.9462	Lineage II
HQ755694.1.1445	AJ617920.1.1464	0.9649	Lineage II
HQ755694.1.1445	AM490665.1.1499	0.9716	Lineage II
HQ755694.1.1445	DQ058675.1.1523	0.9552	Lineage II
HQ755694.1.1445	EU937903.1.1499	0.9529	Lineage II
HQ755694.1.1445	FJ716415.1.1509	0.985	Lineage II
HQ755694.1.1445	FN687453.1.1531	0.982	Lineage II
HQ755694.1.1445	GQ500769.1.1502	0.9634	Lineage II
HQ755694.1.1445	HE603172.1.1415	0.9682	Lineage II
HQ755694.1.1445	HM187243.1.1417	0.9556	Lineage II
HQ755694.1.1445	HM445468.1.1502	0.9589	Lineage II
HQ755694.1.1445	HQ674924.1.1510	0.9835	Lineage II
JF428970.1.1540	AB619693.1.1463	0.9584	Lineage II
JF428970.1.1540	AF418966.1.1493	0.9483	Lineage II
JF428970.1.1540	AJ617918.1.1463	0.9383	Lineage II
JF428970.1.1540	DQ814725.1.1453	0.9626	Lineage II
JF428970.1.1540	EF580927.1.1503	0.9509	Lineage II
JF428970.1.1540	EU937837.1.1527	0.957	Lineage II
JF428970.1.1540	FJ800547.1.1496	0.9547	Lineage II
JF428970.1.1540	FJ936927.1.1497	0.9532	Lineage II
JF428970.1.1540	HE602814.1.1408	0.9571	Lineage II
JF428970.1.1540	HM069083.1.1504	0.9562	Lineage II
JF428970.1.1540	HM565056.1.1503	0.9532	Lineage II
JF428970.1.1540	JN038939.1.1499	0.957	Lineage II
JF428970.1.1540	JN868871.1.1533	0.971	Lineage II
JF428970.1.1540	JX490016.1.1485	0.9827	Lineage II
JF428970.1.1540	KC009989.1.1491	0.9562	Lineage II
JF428970.1.1540	KC290435.1.1523	0.9562	Lineage II
JF428970.1.1540	AF293010.1.1498	0.9554	Lineage II
JF428970.1.1540	AJ617919.1.1462	0.951	Lineage II
JF428970.1.1540	AY221079.1.1505	0.9555	Lineage II
JF428970.1.1540	DQ058674.1.1514	0.951	Lineage II
JF428970.1.1540	DQ814918.1.1464	0.971	Lineage II
JF428970.1.1540	EF580980.1.1503	0.954	Lineage II
JF428970.1.1540	EU374034.1.1497	0.9576	Lineage II
JF428970.1.1540	EU937893.1.1500	0.9614	Lineage II
JF428970.1.1540	FJ236034.1.1503	0.9555	Lineage II
JF428970.1.1540	FM209339.1.1503	0.948	Lineage II
JF428970.1.1540	GQ500787.1.1505	0.951	Lineage II
JF428970.1.1540	GU983348.1.1446	0.9553	Lineage II
JF428970.1.1540	HF558545.1.1497	0.9547	Lineage II
JF428970.1.1540	HQ674925.1.1512	0.9799	Lineage II
JF428970.1.1540	HQ755585.1.1458	0.9547	Lineage II
JF428970.1.1540	JF417818.1.1500	0.957	Lineage II
JF428970.1.1540	JN178552.1.1525	0.9843	Lineage II
JF428970.1.1540	JQ861337.1.1508	0.9851	Lineage II
JF428970.1.1540	AB809946.1.1495	0.957	Lineage II
JF428970.1.1540	AJ582041.1.1455	0.9493	Lineage II
JF428970.1.1540	AJ617920.1.1464	0.948	Lineage II
JF428970.1.1540	AM490665.1.1499	0.9554	Lineage II
JF428970.1.1540	DQ058675.1.1523	0.9554	Lineage II
JF428970.1.1540	EU937903.1.1499	0.9473	Lineage II
JF428970.1.1540	FJ716415.1.1509	0.9607	Lineage II
JF428970.1.1540	FN687453.1.1531	0.9599	Lineage II
JF428970.1.1540	GQ500769.1.1502	0.9525	Lineage II
JF428970.1.1540	HE603172.1.1415	0.9577	Lineage II
JF428970.1.1540	HM187243.1.1417	0.9648	Lineage II
JF428970.1.1540	HM445468.1.1502	0.9584	Lineage II
JF428970.1.1540	HQ674924.1.1510	0.957	Lineage II
JF428970.1.1540	HQ755694.1.1445	0.9529	Lineage II
JF727724.1.1505	AY375077.1.1498	0.9614	Lineage IVa
JF727724.1.1505	DQ058673.1.1524	0.9747	Lineage IVa
JF727724.1.1505	DQ395470.1.1535	0.9696	Lineage IVa
JF727724.1.1505	EU244066.1.1480	0.9873	Lineage IVa
JF727724.1.1505	GP443275.1.1473	0.977	Lineage IVa
JF727724.1.1505	GQ259315.1.1459	0.9599	Lineage IVa
JF727724.1.1505	GU061252.1.1441	0.9706	Lineage IVa
JF727724.1.1505	HE803864.1.1458	0.9562	Lineage IVa
JF727724.1.1505	HQ727646.1.1505	0.9681	Lineage IVa
JF727724.1.1505	JF344154.1.1499	0.9444	Lineage IVa
JF727724.1.1505	JF514224.1.1503	0.9458	Lineage IVa
JF727724.1.1505	JQ579844.1.1499	0.9725	Lineage IVa
JF727724.1.1505	JQ712918.1.1502	0.9859	Lineage IVa
JF727724.1.1505	JX206626.1.1455	0.934	Lineage IVa
JF727724.1.1505	EU491478.1.1501	0.9733	Lineage IVa
JF727724.1.1505	FJ905736.1.1407	0.9282	Lineage IVa
JF727724.1.1505	GP443276.1.1473	0.9308	Lineage IVa
JF727724.1.1505	JF514253.1.1503	0.9666	Lineage IVa
JF727724.1.1505	JN977346.1.1533	0.9725	Lineage IVa
JF727724.1.1505	EF999362.1.1503	0.9703	Lineage IVa
JF727724.1.1505	FJ516970.1.1507	0.9844	Lineage IVa
JF727724.1.1505	GP443277.1.1480	0.9405	Lineage IVa
JF727724.1.1505	HM345625.1.1406	0.9392	Lineage IVa
JF833926.1.1508	JF833917.1.1507	0.977	NS4
JF833926.1.1508	JQ278801.1.1501	0.9658	NS4
JF833926.1.1508	JQ978588.1.1503	0.9399	NS4
JF833926.1.1508	AM167945.1.1497	0.9643	NS4
JF833926.1.1508	HM069103.1.1494	0.9503	NS4
JF833926.1.1508	HM445453.1.1504	0.9762	NS4
JF833926.1.1508	JF833528.1.1443	0.9529	NS4
JF833926.1.1508	DQ837244.1.1425	0.9593	NS4
JN178440.1.1529	AB619693.1.1463	0.9605	Lineage II
JN178440.1.1529	AF418966.1.1493	0.9468	Lineage II
JN178440.1.1529	AJ617918.1.1463	0.9397	Lineage II
JN178440.1.1529	DQ814725.1.1453	0.9582	Lineage II
JN178440.1.1529	EF580927.1.1503	0.9501	Lineage II
JN178440.1.1529	EU937837.1.1527	0.9605	Lineage II
JN178440.1.1529	FJ800547.1.1496	0.9531	Lineage II
JN178440.1.1529	FJ936927.1.1497	0.9531	Lineage II
JN178440.1.1529	HE602814.1.1408	0.9548	Lineage II
JN178440.1.1529	HM069083.1.1504	0.9575	Lineage II
JN178440.1.1529	HM565056.1.1503	0.9561	Lineage II
JN178440.1.1529	JN038939.1.1499	0.9583	Lineage II
JN178440.1.1529	JN868871.1.1533	0.9717	Lineage II
JN178440.1.1529	JX490016.1.1485	0.9834	Lineage II
JN178440.1.1529	KC009989.1.1491	0.9583	Lineage II
JN178440.1.1529	KC290435.1.1523	0.9575	Lineage II
JN178440.1.1529	AF293010.1.1498	0.9553	Lineage II
JN178440.1.1529	AJ617919.1.1462	0.9523	Lineage II
JN178440.1.1529	AY221079.1.1505	0.9568	Lineage II
JN178440.1.1529	DQ058674.1.1514	0.9523	Lineage II
JN178440.1.1529	DQ814918.1.1464	0.9709	Lineage II
JN178440.1.1529	EF580980.1.1503	0.9553	Lineage II
JN178440.1.1529	EU374034.1.1497	0.9546	Lineage II
JN178440.1.1529	EU937893.1.1500	0.9627	Lineage II
JN178440.1.1529	FJ236034.1.1503	0.9568	Lineage II
JN178440.1.1529	FM209339.1.1503	0.9523	Lineage II
JN178440.1.1529	GQ500787.1.1505	0.9531	Lineage II
JN178440.1.1529	GU983348.1.1446	0.9553	Lineage II
JN178440.1.1529	HF558545.1.1497	0.9583	Lineage II
JN178440.1.1529	HQ674925.1.1512	0.9791	Lineage II
JN178440.1.1529	HQ755585.1.1458	0.9568	Lineage II
JN178440.1.1529	JF417818.1.1500	0.959	Lineage II
JN178440.1.1529	JN178552.1.1525	0.9888	Lineage II
JN178440.1.1529	JQ861337.1.1508	0.9836	Lineage II
JN178440.1.1529	AB809946.1.1495	0.9575	Lineage II
JN178440.1.1529	AJ582041.1.1455	0.9501	Lineage II
JN178440.1.1529	AJ617920.1.1464	0.9486	Lineage II
JN178440.1.1529	AM490665.1.1499	0.9561	Lineage II
JN178440.1.1529	DQ058675.1.1523	0.9561	Lineage II
JN178440.1.1529	EU937903.1.1499	0.9494	Lineage II
JN178440.1.1529	FJ716415.1.1509	0.9627	Lineage II
JN178440.1.1529	FN687453.1.1531	0.962	Lineage II
JN178440.1.1529	GQ500769.1.1502	0.9538	Lineage II
JN178440.1.1529	HE603172.1.1415	0.9561	Lineage II
JN178440.1.1529	HM187243.1.1417	0.9656	Lineage II
JN178440.1.1529	HM445468.1.1502	0.9598	Lineage II
JN178440.1.1529	HQ674924.1.1510	0.959	Lineage II
JN178440.1.1529	HQ755694.1.1445	0.9514	Lineage II
JN178440.1.1529	JF428970.1.1540	0.9821	Lineage II
JN596614.1.1501	AY375077.1.1498	0.9733	Lineage IVa
JN596614.1.1501	DQ058673.1.1524	0.9369	Lineage IVa
JN596614.1.1501	DQ395470.1.1535	0.9584	Lineage IVa
JN596614.1.1501	EU244066.1.1480	0.9525	Lineage IVa
JN596614.1.1501	GP443275.1.1473	0.9428	Lineage IVa
JN596614.1.1501	GQ259315.1.1459	0.9673	Lineage IVa
JN596614.1.1501	GU061252.1.1441	0.9577	Lineage IVa
JN596614.1.1501	HE803864.1.1458	0.9658	Lineage IVa
JN596614.1.1501	HQ727646.1.1505	0.9466	Lineage IVa
JN596614.1.1501	JF344154.1.1499	0.9258	Lineage IVa
JN596614.1.1501	JF514224.1.1503	0.9236	Lineage IVa
JN596614.1.1501	JQ579844.1.1499	0.9577	Lineage IVa
JN596614.1.1501	JQ712918.1.1502	0.9458	Lineage IVa
JN596614.1.1501	JX206626.1.1455	0.9362	Lineage IVa
JN596614.1.1501	EU491478.1.1501	0.9607	Lineage IVa
JN596614.1.1501	FJ905736.1.1407	0.9131	Lineage IVa
JN596614.1.1501	GP443276.1.1473	0.9107	Lineage IVa
JN596614.1.1501	JF514253.1.1503	0.957	Lineage IVa
JN596614.1.1501	JN977346.1.1533	0.9599	Lineage IVa
JN596614.1.1501	EF999362.1.1503	0.9532	Lineage IVa
JN596614.1.1501	FJ516970.1.1507	0.9444	Lineage IVa
JN596614.1.1501	GP443277.1.1480	0.9219	Lineage IVa
JN596614.1.1501	HM345625.1.1406	0.9184	Lineage IVa
JN596614.1.1501	JF727724.1.1505	0.9525	Lineage IVa
JQ062843.1.1513	FJ205305.1.1486	0.9184	Lineage IVb
JQ062843.1.1513	HQ270361.1.1408	0.9539	Lineage IVb
JQ062843.1.1513	JF747673.1.1498	0.9414	Lineage IVb
JQ062843.1.1513	JQ287208.1.1498	0.9444	Lineage IVb
JQ062843.1.1513	HE653838.1.1425	0.9179	Lineage IVb
JQ062843.1.1513	JQ359623.1.1524	0.9592	Lineage IVb
JQ062843.1.1513	JQ612183.1.1501	0.9518	Lineage IVb
JQ062843.1.1513	JX206652.1.1498	0.9547	Lineage IVb
JQ062843.1.1513	EU491260.1.1497	0.9414	Lineage IVb
JQ425888.1.1493	AY375077.1.1498	0.958	Lineage IVa
JQ425888.1.1493	DQ058673.1.1524	0.9775	Lineage IVa
JQ425888.1.1493	DQ395470.1.1535	0.9692	Lineage IVa
JQ425888.1.1493	EU244066.1.1480	0.9872	Lineage IVa
JQ425888.1.1493	GP443275.1.1473	0.976	Lineage IVa
JQ425888.1.1493	GQ259315.1.1459	0.9617	Lineage IVa
JQ425888.1.1493	GU061252.1.1441	0.9593	Lineage IVa
JQ425888.1.1493	HE803864.1.1458	0.9527	Lineage IVa
JQ425888.1.1493	HQ727646.1.1505	0.9617	Lineage IVa
JQ425888.1.1493	JF344154.1.1499	0.9415	Lineage IVa
JQ425888.1.1493	JF514224.1.1503	0.946	Lineage IVa
JQ425888.1.1493	JQ579844.1.1499	0.97	Lineage IVa
JQ425888.1.1493	JQ712918.1.1502	0.988	Lineage IVa
JQ425888.1.1493	JX206626.1.1455	0.9332	Lineage IVa
JQ425888.1.1493	EU491478.1.1501	0.9677	Lineage IVa
JQ425888.1.1493	FJ905736.1.1407	0.9305	Lineage IVa
JQ425888.1.1493	GP443276.1.1473	0.928	Lineage IVa
JQ425888.1.1493	JF514253.1.1503	0.967	Lineage IVa
JQ425888.1.1493	JN977346.1.1533	0.973	Lineage IVa
JQ425888.1.1493	EF999362.1.1503	0.9655	Lineage IVa
JQ425888.1.1493	FJ516970.1.1507	0.9835	Lineage IVa
JQ425888.1.1493	GP443277.1.1480	0.94	Lineage IVa
JQ425888.1.1493	HM345625.1.1406	0.9407	Lineage IVa
JQ425888.1.1493	JF727724.1.1505	0.988	Lineage IVa
JQ425888.1.1493	JN596614.1.1501	0.9505	Lineage IVa
JQ612238.1.1497	FJ205305.1.1486	0.9221	Lineage IVb
JQ612238.1.1497	HQ270361.1.1408	0.9894	Lineage IVb
JQ612238.1.1497	JF747673.1.1498	0.9488	Lineage IVb
JQ612238.1.1497	JQ287208.1.1498	0.954	Lineage IVb
JQ612238.1.1497	HE653838.1.1425	0.9217	Lineage IVb
JQ612238.1.1497	JQ359623.1.1524	0.9873	Lineage IVb
JQ612238.1.1497	JQ612183.1.1501	0.9977	Lineage IVb
JQ612238.1.1497	JX206652.1.1498	0.9859	Lineage IVb
JQ612238.1.1497	EU491260.1.1497	0.9525	Lineage IVb
JQ612238.1.1497	JQ062843.1.1513	0.9525	Lineage IVb
JQ936547.1.1506	AF033558.1.1533	0.9859	Lineage I
JQ936547.1.1506	AR147423.1.1505	0.9866	Lineage I
JQ936547.1.1506	AJ224038.1.1498	0.974	Lineage I
JQ936547.1.1506	FPLM01005888.8.1526	0.9925	Lineage I
JQ936547.1.1506	HQ119395.1.1500	0.9821	Lineage I
JQ936547.1.1506	JN037956.1.1502	0.9562	Lineage I
JQ936547.1.1506	JN679171.1.1507	0.994	Lineage I
JQ936547.1.1506	JX079439.1.1529	0.951	Lineage I
JQ936547.1.1506	JX271996.1.1504	0.9881	Lineage I
JQ936547.1.1506	AY921494.1.1462	0.9822	Lineage I
JQ936547.1.1506	DQ640657.1.1413	0.9842	Lineage I
JQ936547.1.1506	HM565026.1.1501	0.9643	Lineage I
JQ936547.1.1506	HQ119451.1.1509	0.9829	Lineage I
JX114344.1.1499	JF833917.1.1507	0.9421	NS4
JX114344.1.1499	JQ278801.1.1501	0.9465	NS4
JX114344.1.1499	JQ978588.1.1503	0.971	NS4
JX114344.1.1499	AM167945.1.1497	0.948	NS4
JX114344.1.1499	HM069103.1.1494	0.9784	NS4
JX114344.1.1499	HM445453.1.1504	0.9488	NS4
JX114344.1.1499	JF833528.1.1443	0.9469	NS4
JX114344.1.1499	DQ837244.1.1425	0.942	NS4
JX114344.1.1499	JF833926.1.1508	0.9436	NS4
JX227580.1.1498	FJ205305.1.1486	0.9451	Lineage IVb
JX227580.1.1498	HQ270361.1.1408	0.9404	Lineage IVb
JX227580.1.1498	JF747673.1.1498	0.9481	Lineage IVb
JX227580.1.1498	JQ287208.1.1498	0.9518	Lineage IVb
JX227580.1.1498	HE653838.1.1425	0.936	Lineage IVb
JX227580.1.1498	JQ359623.1.1524	0.9429	Lineage IVb
JX227580.1.1498	JQ612183.1.1501	0.9399	Lineage IVb
JX227580.1.1498	JX206652.1.1498	0.9399	Lineage IVb
JX227580.1.1498	EU491260.1.1497	0.9451	Lineage IVb
JX227580.1.1498	JQ062843.1.1513	0.9369	Lineage IVb
JX227580.1.1498	JQ612238.1.1497	0.9406	Lineage IVb
JX406234.1.1504	AB619693.1.1463	0.9799	Lineage II
JX406234.1.1504	AF418966.1.1493	0.9588	Lineage II
JX406234.1.1504	AJ617918.1.1463	0.9643	Lineage II
JX406234.1.1504	DQ814725.1.1453	0.9567	Lineage II
JX406234.1.1504	EF580927.1.1503	0.9606	Lineage II
JX406234.1.1504	EU937837.1.1527	0.9785	Lineage II
JX406234.1.1504	FJ800547.1.1496	0.9614	Lineage II
JX406234.1.1504	FJ936927.1.1497	0.9696	Lineage II
JX406234.1.1504	HE602814.1.1408	0.9647	Lineage II
JX406234.1.1504	HM069083.1.1504	0.9666	Lineage II
JX406234.1.1504	HM565056.1.1503	0.9747	Lineage II
JX406234.1.1504	JN038939.1.1499	0.9673	Lineage II
JX406234.1.1504	JN868871.1.1533	0.9725	Lineage II
JX406234.1.1504	JX490016.1.1485	0.9617	Lineage II
JX406234.1.1504	KC009989.1.1491	0.9807	Lineage II
JX406234.1.1504	KC290435.1.1523	0.9792	Lineage II
JX406234.1.1504	AF293010.1.1498	0.9665	Lineage II
JX406234.1.1504	AJ617919.1.1462	0.9785	Lineage II
JX406234.1.1504	AY221079.1.1505	0.9659	Lineage II
JX406234.1.1504	DQ058674.1.1514	0.9606	Lineage II
JX406234.1.1504	DQ814918.1.1464	0.9659	Lineage II
JX406234.1.1504	EF580980.1.1503	0.9643	Lineage II
JX406234.1.1504	EU374034.1.1497	0.9776	Lineage II
JX406234.1.1504	EU937893.1.1500	0.9785	Lineage II
JX406234.1.1504	FJ236034.1.1503	0.9666	Lineage II
JX406234.1.1504	FM209339.1.1503	0.974	Lineage II
JX406234.1.1504	GQ500787.1.1505	0.9733	Lineage II
JX406234.1.1504	GU983348.1.1446	0.9761	Lineage II
JX406234.1.1504	HF558545.1.1497	0.9807	Lineage II
JX406234.1.1504	HQ674925.1.1512	0.9681	Lineage II
JX406234.1.1504	HQ755585.1.1458	0.974	Lineage II
JX406234.1.1504	JF417818.1.1500	0.9792	Lineage II
JX406234.1.1504	JN178552.1.1525	0.9612	Lineage II
JX406234.1.1504	JQ861337.1.1508	0.9607	Lineage II
JX406234.1.1504	AB809946.1.1495	0.9785	Lineage II
JX406234.1.1504	AJ582041.1.1455	0.9597	Lineage II
JX406234.1.1504	AJ617920.1.1464	0.9784	Lineage II
JX406234.1.1504	AM490665.1.1499	0.9933	Lineage II
JX406234.1.1504	DQ058675.1.1523	0.9658	Lineage II
JX406234.1.1504	EU937903.1.1499	0.9606	Lineage II
JX406234.1.1504	FJ716415.1.1509	0.9814	Lineage II
JX406234.1.1504	FN687453.1.1531	0.9829	Lineage II
JX406234.1.1504	GQ500769.1.1502	0.9859	Lineage II
JX406234.1.1504	HE603172.1.1415	0.9841	Lineage II
JX406234.1.1504	HM187243.1.1417	0.9656	Lineage II
JX406234.1.1504	HM445468.1.1502	0.9688	Lineage II
JX406234.1.1504	HQ674924.1.1510	0.9755	Lineage II
JX406234.1.1504	HQ755694.1.1445	0.9716	Lineage II
JX406234.1.1504	JF428970.1.1540	0.957	Lineage II
JX406234.1.1504	JN178440.1.1529	0.959	Lineage II
KC172193.1.1504	AB619693.1.1463	0.9673	Lineage II
KC172193.1.1504	AF418966.1.1493	0.9535	Lineage II
KC172193.1.1504	AJ617918.1.1463	0.9613	Lineage II
KC172193.1.1504	DQ814725.1.1453	0.9507	Lineage II
KC172193.1.1504	EF580927.1.1503	0.9576	Lineage II
KC172193.1.1504	EU937837.1.1527	0.9651	Lineage II
KC172193.1.1504	FJ800547.1.1496	0.957	Lineage II
KC172193.1.1504	FJ936927.1.1497	0.9659	Lineage II
KC172193.1.1504	HE602814.1.1408	0.9578	Lineage II
KC172193.1.1504	HM069083.1.1504	0.9592	Lineage II
KC172193.1.1504	HM565056.1.1503	0.9607	Lineage II
KC172193.1.1504	JN038939.1.1499	0.9584	Lineage II
KC172193.1.1504	JN868871.1.1533	0.9659	Lineage II
KC172193.1.1504	JX490016.1.1485	0.9557	Lineage II
KC172193.1.1504	KC009989.1.1491	0.9673	Lineage II
KC172193.1.1504	KC290435.1.1523	0.9792	Lineage II
KC172193.1.1504	AF293010.1.1498	0.9591	Lineage II
KC172193.1.1504	AJ617919.1.1462	0.9755	Lineage II
KC172193.1.1504	AY221079.1.1505	0.9599	Lineage II
KC172193.1.1504	DQ058674.1.1514	0.9569	Lineage II
KC172193.1.1504	DQ814918.1.1464	0.9599	Lineage II
KC172193.1.1504	EF580980.1.1503	0.9569	Lineage II
KC172193.1.1504	EU374034.1.1497	0.968	Lineage II
KC172193.1.1504	EU937893.1.1500	0.9688	Lineage II
KC172193.1.1504	FJ236034.1.1503	0.9577	Lineage II
KC172193.1.1504	FM209339.1.1503	0.9814	Lineage II
KC172193.1.1504	GQ500787.1.1505	0.971	Lineage II
KC172193.1.1504	GU983348.1.1446	0.9605	Lineage II
KC172193.1.1504	HF558545.1.1497	0.9629	Lineage II
KC172193.1.1504	HQ674925.1.1512	0.9636	Lineage II
KC172193.1.1504	HQ755585.1.1458	0.9629	Lineage II
KC172193.1.1504	JF417818.1.1500	0.9666	Lineage II
KC172193.1.1504	JN178552.1.1525	0.9545	Lineage II
KC172193.1.1504	JQ861337.1.1508	0.954	Lineage II
KC172193.1.1504	AB809946.1.1495	0.9651	Lineage II
KC172193.1.1504	AJ582041.1.1455	0.9553	Lineage II
KC172193.1.1504	AJ617920.1.1464	0.9725	Lineage II
KC172193.1.1504	AM490665.1.1499	0.9725	Lineage II
KC172193.1.1504	DQ058675.1.1523	0.9584	Lineage II
KC172193.1.1504	EU937903.1.1499	0.9532	Lineage II
KC172193.1.1504	FJ716415.1.1509	0.9666	Lineage II
KC172193.1.1504	FN687453.1.1531	0.9681	Lineage II
KC172193.1.1504	GQ500769.1.1502	0.9666	Lineage II
KC172193.1.1504	HE603172.1.1415	0.9796	Lineage II
KC172193.1.1504	HM187243.1.1417	0.9579	Lineage II
KC172193.1.1504	HM445468.1.1502	0.9629	Lineage II
KC172193.1.1504	HQ674924.1.1510	0.9644	Lineage II
KC172193.1.1504	HQ755694.1.1445	0.9604	Lineage II
KC172193.1.1504	JF428970.1.1540	0.9495	Lineage II
KC172193.1.1504	JN178440.1.1529	0.9523	Lineage II
KC172193.1.1504	JX406234.1.1504	0.9747	Lineage II
AB015550.1.1495	AY375077.1.1498	0.991	Lineage IVa
AB015550.1.1495	DQ058673.1.1524	0.9427	Lineage IVa
AB015550.1.1495	DQ395470.1.1535	0.965	Lineage IVa
AB015550.1.1495	EU244066.1.1480	0.9539	Lineage IVa
AB015550.1.1495	GP443275.1.1473	0.9434	Lineage IVa
AB015550.1.1495	GQ259315.1.1459	0.9754	Lineage IVa
AB015550.1.1495	GU061252.1.1441	0.957	Lineage IVa
AB015550.1.1495	HE803864.1.1458	0.9739	Lineage IVa
AB015550.1.1495	HQ727646.1.1505	0.9546	Lineage IVa
AB015550.1.1495	JF344154.1.1499	0.9241	Lineage IVa
AB015550.1.1495	JF514224.1.1503	0.9293	Lineage IVa
AB015550.1.1495	JQ579844.1.1499	0.965	Lineage IVa
AB015550.1.1495	JQ712918.1.1502	0.9494	Lineage IVa
AB015550.1.1495	JX206626.1.1455	0.9382	Lineage IVa
AB015550.1.1495	EU491478.1.1501	0.9687	Lineage IVa
AB015550.1.1495	FJ905736.1.1407	0.9101	Lineage IVa
AB015550.1.1495	GP443276.1.1473	0.904	Lineage IVa
AB015550.1.1495	JF514253.1.1503	0.965	Lineage IVa
AB015550.1.1495	JN977346.1.1533	0.968	Lineage IVa
AB015550.1.1495	EF999362.1.1503	0.9591	Lineage IVa
AB015550.1.1495	FJ516970.1.1507	0.9472	Lineage IVa
AB015550.1.1495	GP443277.1.1480	0.9152	Lineage IVa
AB015550.1.1495	HM345625.1.1406	0.9144	Lineage IVa
AB015550.1.1495	JF727724.1.1505	0.9568	Lineage IVa
AB015550.1.1495	JN596614.1.1501	0.9657	Lineage IVa
AB015550.1.1495	JQ425888.1.1493	0.9497	Lineage IVa
AF407702.1.1543	AB619693.1.1463	0.9591	Lineage II
AF407702.1.1543	AF418966.1.1493	0.9491	Lineage II
AF407702.1.1543	AJ617918.1.1463	0.9368	Lineage II
AF407702.1.1543	DQ814725.1.1453	0.944	Lineage II
AF407702.1.1543	EF580927.1.1503	0.9524	Lineage II
AF407702.1.1543	EU937837.1.1527	0.9577	Lineage II
AF407702.1.1543	FJ800547.1.1496	0.9577	Lineage II
AF407702.1.1543	FJ936927.1.1497	0.948	Lineage II
AF407702.1.1543	HE602814.1.1408	0.954	Lineage II
AF407702.1.1543	HM069083.1.1504	0.9562	Lineage II
AF407702.1.1543	HM565056.1.1503	0.9554	Lineage II
AF407702.1.1543	JN038939.1.1499	0.9554	Lineage II
AF407702.1.1543	JN868871.1.1533	0.9591	Lineage II
AF407702.1.1543	JX490016.1.1485	0.9489	Lineage II
AF407702.1.1543	KC009989.1.1491	0.9636	Lineage II
AF407702.1.1543	KC290435.1.1523	0.9547	Lineage II
AF407702.1.1543	AF293010.1.1498	0.9554	Lineage II
AF407702.1.1543	AJ617919.1.1462	0.9569	Lineage II
AF407702.1.1543	AY221079.1.1505	0.9554	Lineage II
AF407702.1.1543	DQ058674.1.1514	0.954	Lineage II
AF407702.1.1543	DQ814918.1.1464	0.954	Lineage II
AF407702.1.1543	EF580980.1.1503	0.9584	Lineage II
AF407702.1.1543	EU374034.1.1497	0.9605	Lineage II
AF407702.1.1543	EU937893.1.1500	0.9525	Lineage II
AF407702.1.1543	FJ236034.1.1503	0.9554	Lineage II
AF407702.1.1543	FM209339.1.1503	0.9517	Lineage II
AF407702.1.1543	GQ500787.1.1505	0.9473	Lineage II
AF407702.1.1543	GU983348.1.1446	0.9568	Lineage II
AF407702.1.1543	HF558545.1.1497	0.9554	Lineage II
AF407702.1.1543	HQ674925.1.1512	0.9532	Lineage II
AF407702.1.1543	HQ755585.1.1458	0.9554	Lineage II
AF407702.1.1543	JF417818.1.1500	0.9621	Lineage II
AF407702.1.1543	JN178552.1.1525	0.9501	Lineage II
AF407702.1.1543	JQ861337.1.1508	0.9532	Lineage II
AF407702.1.1543	AB809946.1.1495	0.9554	Lineage II
AF407702.1.1543	AJ582041.1.1455	0.9456	Lineage II
AF407702.1.1543	AJ617920.1.1464	0.951	Lineage II
AF407702.1.1543	AM490665.1.1499	0.9621	Lineage II
AF407702.1.1543	DQ058675.1.1523	0.9591	Lineage II
AF407702.1.1543	EU937903.1.1499	0.954	Lineage II
AF407702.1.1543	FJ716415.1.1509	0.9621	Lineage II
AF407702.1.1543	FN687453.1.1531	0.9591	Lineage II
AF407702.1.1543	GQ500769.1.1502	0.954	Lineage II
AF407702.1.1543	HE603172.1.1415	0.9592	Lineage II
AF407702.1.1543	HM187243.1.1417	0.9526	Lineage II
AF407702.1.1543	HM445468.1.1502	0.9562	Lineage II
AF407702.1.1543	HQ674924.1.1510	0.9577	Lineage II
AF407702.1.1543	HQ755694.1.1445	0.9529	Lineage II
AF407702.1.1543	JF428970.1.1540	0.9488	Lineage II
AF407702.1.1543	JN178440.1.1529	0.9479	Lineage II
AF407702.1.1543	JX406234.1.1504	0.9629	Lineage II
AF407702.1.1543	KC172193.1.1504	0.9532	Lineage II
AJ617917.1.1467	AB619693.1.1463	0.9651	Lineage II
AJ617917.1.1467	AF418966.1.1493	0.9505	Lineage II
AJ617917.1.1467	AJ617918.1.1463	0.9584	Lineage II
AJ617917.1.1467	DQ814725.1.1453	0.9462	Lineage II
AJ617917.1.1467	EF580927.1.1503	0.9546	Lineage II
AJ617917.1.1467	EU937837.1.1527	0.9629	Lineage II
AJ617917.1.1467	FJ800547.1.1496	0.9547	Lineage II
AJ617917.1.1467	FJ936927.1.1497	0.9621	Lineage II
AJ617917.1.1467	HE602814.1.1408	0.954	Lineage II
AJ617917.1.1467	HM069083.1.1504	0.9569	Lineage II
AJ617917.1.1467	HM565056.1.1503	0.9584	Lineage II
AJ617917.1.1467	JN038939.1.1499	0.9562	Lineage II
AJ617917.1.1467	JN868871.1.1533	0.9621	Lineage II
AJ617917.1.1467	JX490016.1.1485	0.9512	Lineage II
AJ617917.1.1467	KC009989.1.1491	0.9651	Lineage II
AJ617917.1.1467	KC290435.1.1523	0.9747	Lineage II
AJ617917.1.1467	AF293010.1.1498	0.9561	Lineage II
AJ617917.1.1467	AJ617919.1.1462	0.9732	Lineage II
AJ617917.1.1467	AY221079.1.1505	0.9577	Lineage II
AJ617917.1.1467	DQ058674.1.1514	0.954	Lineage II
AJ617917.1.1467	DQ814918.1.1464	0.9562	Lineage II
AJ617917.1.1467	EF580980.1.1503	0.954	Lineage II
AJ617917.1.1467	EU374034.1.1497	0.9635	Lineage II
AJ617917.1.1467	EU937893.1.1500	0.9651	Lineage II
AJ617917.1.1467	FJ236034.1.1503	0.9554	Lineage II
AJ617917.1.1467	FM209339.1.1503	0.9784	Lineage II
AJ617917.1.1467	GQ500787.1.1505	0.9673	Lineage II
AJ617917.1.1467	GU983348.1.1446	0.9575	Lineage II
AJ617917.1.1467	HF558545.1.1497	0.9606	Lineage II
AJ617917.1.1467	HQ674925.1.1512	0.9599	Lineage II
AJ617917.1.1467	HQ755585.1.1458	0.9606	Lineage II
AJ617917.1.1467	JF417818.1.1500	0.9643	Lineage II
AJ617917.1.1467	JN178552.1.1525	0.9501	Lineage II
AJ617917.1.1467	JQ861337.1.1508	0.9502	Lineage II
AJ617917.1.1467	AB809946.1.1495	0.9629	Lineage II
AJ617917.1.1467	AJ582041.1.1455	0.9523	Lineage II
AJ617917.1.1467	AJ617920.1.1464	0.9681	Lineage II
AJ617917.1.1467	AM490665.1.1499	0.9695	Lineage II
AJ617917.1.1467	DQ058675.1.1523	0.9554	Lineage II
AJ617917.1.1467	EU937903.1.1499	0.9502	Lineage II
AJ617917.1.1467	FJ716415.1.1509	0.9643	Lineage II
AJ617917.1.1467	FN687453.1.1531	0.9658	Lineage II
AJ617917.1.1467	GQ500769.1.1502	0.9636	Lineage II
AJ617917.1.1467	HE603172.1.1415	0.9735	Lineage II
AJ617917.1.1467	HM187243.1.1417	0.9533	Lineage II
AJ617917.1.1467	HM445468.1.1502	0.9606	Lineage II
AJ617917.1.1467	HQ674924.1.1510	0.9621	Lineage II
AJ617917.1.1467	HQ755694.1.1445	0.9574	Lineage II
AJ617917.1.1467	JF428970.1.1540	0.9458	Lineage II
AJ617917.1.1467	JN178440.1.1529	0.9479	Lineage II
AJ617917.1.1467	JX406234.1.1504	0.9725	Lineage II
AJ617917.1.1467	KC172193.1.1504	0.9948	Lineage II
AJ617917.1.1467	AF407702.1.1543	0.9488	Lineage II
AM997652.1.1495	AY375077.1.1498	0.9733	Lineage IVa
AM997652.1.1495	DQ058673.1.1524	0.9392	Lineage IVa
AM997652.1.1495	DQ395470.1.1535	0.9644	Lineage IVa
AM997652.1.1495	EU244066.1.1480	0.9532	Lineage IVa
AM997652.1.1495	GP443275.1.1473	0.9465	Lineage IVa
AM997652.1.1495	GQ259315.1.1459	0.971	Lineage IVa
AM997652.1.1495	GU061252.1.1441	0.957	Lineage IVa
AM997652.1.1495	HE803864.1.1458	0.9673	Lineage IVa
[truncated: 117,323 more rows]
