# Supplementary material for: Comparative genome analysis reveals broad phylogenetic and functional diversity within the order Nitrospirales
Source: ISME J. 2025 Jul 22;19(1):wraf151. doi: 10.1093/ismejo/wraf151 (PMC12342949; doi:10.1093/ismejo/wraf151)
Supplement: Kop_Koch_2025_Nitrospirales_SupplTabl-08_wraf151 [file kop_koch_2025_nitrospirales_suppltabl-08_wraf151.txt]

genomeA	genomeB	AAI	lineage
GCA_002726235	GCA_015664745	81.793641	UBA2166
GCA_002726235	GCA_913046395	84.143448	UBA2166
GCA_015664745	GCA_002726235	81.793641	UBA2166
GCA_015664745	GCA_913046395	78.711595	UBA2166
GCA_913046395	GCA_002726235	84.143448	UBA2166
GCA_913046395	GCA_015664745	78.711595	UBA2166
SPIREOTU_00098231	GCA_005877855	76.306675	NS-4
SPIREOTU_00098231	SMAGOTU_16524	76.60226	NS-4
SPIREOTU_00098231	SMAGOTU_08576	76.727687	NS-4
SPIREOTU_00098231	SMAGOTU_12335	71.944009	NS-4
SPIREOTU_00098231	SMAGOTU_02842	76.334269	NS-4
SPIREOTU_00098231	SPIREOTU_01606673	76.946606	NS-4
SPIREOTU_00098231	SPIREOTU_00061305	78.823351	NS-4
SPIREOTU_00098231	SMAGOTU_05475	70.129919	NS-4
SPIREOTU_00098231	3300017434_18	82.076286	NS-4
SPIREOTU_00098231	SPIREOTU_00549552	76.970936	NS-4
SPIREOTU_00098231	GCA_919902955	86.160039	NS-4
SPIREOTU_00098231	SPIREOTU_00098108	82.160543	NS-4
SPIREOTU_00098231	GCA_005877565	76.654635	NS-4
SPIREOTU_00098231	SPIREOTU_01382232	76.264765	NS-4
SPIREOTU_00098231	GCA_004298335	82.716401	NS-4
SPIREOTU_00098231	SPIREOTU_00097628	85.095207	NS-4
SPIREOTU_00098231	SMAGOTU_05284	78.584095	NS-4
SPIREOTU_00098231	GCA_005877505	75.924696	NS-4
SPIREOTU_00098231	GCA_919902935	86.654555	NS-4
SPIREOTU_00098231	GCA_030648395	84.693144	NS-4
SPIREOTU_00098231	SPIREOTU_01779409	71.326712	NS-4
GCA_005877855	SPIREOTU_00098231	76.306675	NS-4
GCA_005877855	SMAGOTU_16524	87.431911	NS-4
GCA_005877855	SMAGOTU_08576	95.143406	NS-4
GCA_005877855	SMAGOTU_12335	72.096224	NS-4
GCA_005877855	SMAGOTU_02842	87.347816	NS-4
GCA_005877855	SPIREOTU_01606673	87.753897	NS-4
GCA_005877855	SPIREOTU_00061305	78.707843	NS-4
GCA_005877855	SMAGOTU_05475	70.400573	NS-4
GCA_005877855	3300017434_18	74.065555	NS-4
GCA_005877855	SPIREOTU_00549552	87.634986	NS-4
GCA_005877855	GCA_919902955	78.72158	NS-4
GCA_005877855	SPIREOTU_00098108	78.078025	NS-4
GCA_005877855	GCA_005877565	87.300943	NS-4
GCA_005877855	SPIREOTU_01382232	94.892865	NS-4
GCA_005877855	GCA_004298335	77.598284	NS-4
GCA_005877855	SPIREOTU_00097628	78.195309	NS-4
GCA_005877855	SMAGOTU_05284	78.864374	NS-4
GCA_005877855	GCA_005877505	85.514388	NS-4
GCA_005877855	GCA_919902935	79.184295	NS-4
GCA_005877855	GCA_030648395	77.284281	NS-4
GCA_005877855	SPIREOTU_01779409	71.583518	NS-4
SMAGOTU_16524	SPIREOTU_00098231	76.60226	NS-4
SMAGOTU_16524	GCA_005877855	87.431911	NS-4
SMAGOTU_16524	SMAGOTU_08576	89.417958	NS-4
SMAGOTU_16524	SMAGOTU_12335	72.681735	NS-4
SMAGOTU_16524	SMAGOTU_02842	95.421964	NS-4
SMAGOTU_16524	SPIREOTU_01606673	95.341042	NS-4
SMAGOTU_16524	SPIREOTU_00061305	79.183659	NS-4
SMAGOTU_16524	SMAGOTU_05475	70.890466	NS-4
SMAGOTU_16524	3300017434_18	74.392456	NS-4
SMAGOTU_16524	SPIREOTU_00549552	89.544464	NS-4
SMAGOTU_16524	GCA_919902955	78.991937	NS-4
SMAGOTU_16524	SPIREOTU_00098108	78.405215	NS-4
SMAGOTU_16524	GCA_005877565	90.931863	NS-4
SMAGOTU_16524	SPIREOTU_01382232	89.19422	NS-4
SMAGOTU_16524	GCA_004298335	78.277027	NS-4
SMAGOTU_16524	SPIREOTU_00097628	78.659104	NS-4
SMAGOTU_16524	SMAGOTU_05284	78.873128	NS-4
SMAGOTU_16524	GCA_005877505	87.881765	NS-4
SMAGOTU_16524	GCA_919902935	79.621272	NS-4
SMAGOTU_16524	GCA_030648395	78.0195	NS-4
SMAGOTU_16524	SPIREOTU_01779409	72.209505	NS-4
SMAGOTU_08576	SPIREOTU_00098231	76.727687	NS-4
SMAGOTU_08576	GCA_005877855	95.143406	NS-4
SMAGOTU_08576	SMAGOTU_16524	89.417958	NS-4
SMAGOTU_08576	SMAGOTU_12335	72.627716	NS-4
SMAGOTU_08576	SMAGOTU_02842	88.981875	NS-4
SMAGOTU_08576	SPIREOTU_01606673	89.243829	NS-4
SMAGOTU_08576	SPIREOTU_00061305	79.69738	NS-4
SMAGOTU_08576	SMAGOTU_05475	71.249155	NS-4
SMAGOTU_08576	3300017434_18	74.861185	NS-4
SMAGOTU_08576	SPIREOTU_00549552	88.969217	NS-4
SMAGOTU_08576	GCA_919902955	78.789185	NS-4
SMAGOTU_08576	SPIREOTU_00098108	78.560517	NS-4
SMAGOTU_08576	GCA_005877565	88.684822	NS-4
SMAGOTU_08576	SPIREOTU_01382232	98.709344	NS-4
SMAGOTU_08576	GCA_004298335	78.555209	NS-4
SMAGOTU_08576	SPIREOTU_00097628	78.761743	NS-4
SMAGOTU_08576	SMAGOTU_05284	79.000967	NS-4
SMAGOTU_08576	GCA_005877505	87.122593	NS-4
SMAGOTU_08576	GCA_919902935	79.203152	NS-4
SMAGOTU_08576	GCA_030648395	78.082506	NS-4
SMAGOTU_08576	SPIREOTU_01779409	72.5145	NS-4
SMAGOTU_12335	SPIREOTU_00098231	71.944009	NS-4
SMAGOTU_12335	GCA_005877855	72.096224	NS-4
SMAGOTU_12335	SMAGOTU_16524	72.681735	NS-4
SMAGOTU_12335	SMAGOTU_08576	72.627716	NS-4
SMAGOTU_12335	SMAGOTU_02842	72.352198	NS-4
SMAGOTU_12335	SPIREOTU_01606673	72.718523	NS-4
SMAGOTU_12335	SPIREOTU_00061305	73.193069	NS-4
SMAGOTU_12335	SMAGOTU_05475	71.621345	NS-4
SMAGOTU_12335	3300017434_18	70.515491	NS-4
SMAGOTU_12335	SPIREOTU_00549552	72.786519	NS-4
SMAGOTU_12335	GCA_919902955	73.679951	NS-4
SMAGOTU_12335	SPIREOTU_00098108	72.697979	NS-4
SMAGOTU_12335	GCA_005877565	72.697601	NS-4
SMAGOTU_12335	SPIREOTU_01382232	72.549302	NS-4
SMAGOTU_12335	GCA_004298335	72.934668	NS-4
SMAGOTU_12335	SPIREOTU_00097628	73.213043	NS-4
SMAGOTU_12335	SMAGOTU_05284	72.724881	NS-4
SMAGOTU_12335	GCA_005877505	72.348575	NS-4
SMAGOTU_12335	GCA_919902935	74.308073	NS-4
SMAGOTU_12335	GCA_030648395	72.508053	NS-4
SMAGOTU_12335	SPIREOTU_01779409	72.622347	NS-4
SMAGOTU_02842	SPIREOTU_00098231	76.334269	NS-4
SMAGOTU_02842	GCA_005877855	87.347816	NS-4
SMAGOTU_02842	SMAGOTU_16524	95.421964	NS-4
SMAGOTU_02842	SMAGOTU_08576	88.981875	NS-4
SMAGOTU_02842	SMAGOTU_12335	72.352198	NS-4
SMAGOTU_02842	SPIREOTU_01606673	96.886298	NS-4
SMAGOTU_02842	SPIREOTU_00061305	78.971278	NS-4
SMAGOTU_02842	SMAGOTU_05475	70.779715	NS-4
SMAGOTU_02842	3300017434_18	74.167143	NS-4
SMAGOTU_02842	SPIREOTU_00549552	89.318358	NS-4
SMAGOTU_02842	GCA_919902955	78.693538	NS-4
SMAGOTU_02842	SPIREOTU_00098108	78.421993	NS-4
SMAGOTU_02842	GCA_005877565	90.945569	NS-4
SMAGOTU_02842	SPIREOTU_01382232	89.013113	NS-4
SMAGOTU_02842	GCA_004298335	78.270132	NS-4
SMAGOTU_02842	SPIREOTU_00097628	78.798601	NS-4
SMAGOTU_02842	SMAGOTU_05284	79.023428	NS-4
SMAGOTU_02842	GCA_005877505	87.658947	NS-4
SMAGOTU_02842	GCA_919902935	79.489435	NS-4
SMAGOTU_02842	GCA_030648395	77.60378	NS-4
SMAGOTU_02842	SPIREOTU_01779409	72.136628	NS-4
SPIREOTU_01606673	SPIREOTU_00098231	76.946606	NS-4
SPIREOTU_01606673	GCA_005877855	87.753897	NS-4
SPIREOTU_01606673	SMAGOTU_16524	95.341042	NS-4
SPIREOTU_01606673	SMAGOTU_08576	89.243829	NS-4
SPIREOTU_01606673	SMAGOTU_12335	72.718523	NS-4
SPIREOTU_01606673	SMAGOTU_02842	96.886298	NS-4
SPIREOTU_01606673	SPIREOTU_00061305	79.411041	NS-4
SPIREOTU_01606673	SMAGOTU_05475	71.201394	NS-4
SPIREOTU_01606673	3300017434_18	74.436864	NS-4
SPIREOTU_01606673	SPIREOTU_00549552	89.559098	NS-4
SPIREOTU_01606673	GCA_919902955	79.107064	NS-4
SPIREOTU_01606673	SPIREOTU_00098108	78.524694	NS-4
SPIREOTU_01606673	GCA_005877565	91.010797	NS-4
SPIREOTU_01606673	SPIREOTU_01382232	89.090768	NS-4
SPIREOTU_01606673	GCA_004298335	78.450222	NS-4
SPIREOTU_01606673	SPIREOTU_00097628	78.577598	NS-4
SPIREOTU_01606673	SMAGOTU_05284	79.141077	NS-4
SPIREOTU_01606673	GCA_005877505	87.824146	NS-4
SPIREOTU_01606673	GCA_919902935	79.708459	NS-4
SPIREOTU_01606673	GCA_030648395	77.944967	NS-4
SPIREOTU_01606673	SPIREOTU_01779409	72.428237	NS-4
SPIREOTU_00061305	SPIREOTU_00098231	78.823351	NS-4
SPIREOTU_00061305	GCA_005877855	78.707843	NS-4
SPIREOTU_00061305	SMAGOTU_16524	79.183659	NS-4
SPIREOTU_00061305	SMAGOTU_08576	79.69738	NS-4
SPIREOTU_00061305	SMAGOTU_12335	73.193069	NS-4
SPIREOTU_00061305	SMAGOTU_02842	78.971278	NS-4
SPIREOTU_00061305	SPIREOTU_01606673	79.411041	NS-4
SPIREOTU_00061305	SMAGOTU_05475	71.206129	NS-4
SPIREOTU_00061305	3300017434_18	76.215955	NS-4
SPIREOTU_00061305	SPIREOTU_00549552	79.588924	NS-4
SPIREOTU_00061305	GCA_919902955	82.121342	NS-4
SPIREOTU_00061305	SPIREOTU_00098108	80.869594	NS-4
SPIREOTU_00061305	GCA_005877565	79.276742	NS-4
SPIREOTU_00061305	SPIREOTU_01382232	79.401682	NS-4
SPIREOTU_00061305	GCA_004298335	80.830918	NS-4
SPIREOTU_00061305	SPIREOTU_00097628	81.719542	NS-4
SPIREOTU_00061305	SMAGOTU_05284	90.43883	NS-4
SPIREOTU_00061305	GCA_005877505	78.641644	NS-4
SPIREOTU_00061305	GCA_919902935	82.553521	NS-4
SPIREOTU_00061305	GCA_030648395	80.455705	NS-4
SPIREOTU_00061305	SPIREOTU_01779409	72.305596	NS-4
SMAGOTU_05475	SPIREOTU_00098231	70.129919	NS-4
SMAGOTU_05475	GCA_005877855	70.400573	NS-4
SMAGOTU_05475	SMAGOTU_16524	70.890466	NS-4
SMAGOTU_05475	SMAGOTU_08576	71.249155	NS-4
SMAGOTU_05475	SMAGOTU_12335	71.621345	NS-4
SMAGOTU_05475	SMAGOTU_02842	70.779715	NS-4
SMAGOTU_05475	SPIREOTU_01606673	71.201394	NS-4
SMAGOTU_05475	SPIREOTU_00061305	71.206129	NS-4
SMAGOTU_05475	3300017434_18	68.882767	NS-4
SMAGOTU_05475	SPIREOTU_00549552	71.241667	NS-4
SMAGOTU_05475	GCA_919902955	71.98284	NS-4
SMAGOTU_05475	SPIREOTU_00098108	70.860077	NS-4
SMAGOTU_05475	GCA_005877565	70.940891	NS-4
SMAGOTU_05475	SPIREOTU_01382232	71.185989	NS-4
SMAGOTU_05475	GCA_004298335	71.13026	NS-4
SMAGOTU_05475	SPIREOTU_00097628	71.550898	NS-4
SMAGOTU_05475	SMAGOTU_05284	70.87533	NS-4
SMAGOTU_05475	GCA_005877505	70.67244	NS-4
SMAGOTU_05475	GCA_919902935	72.700642	NS-4
SMAGOTU_05475	GCA_030648395	70.679338	NS-4
SMAGOTU_05475	SPIREOTU_01779409	75.709184	NS-4
3300017434_18	SPIREOTU_00098231	82.076286	NS-4
3300017434_18	GCA_005877855	74.065555	NS-4
3300017434_18	SMAGOTU_16524	74.392456	NS-4
3300017434_18	SMAGOTU_08576	74.861185	NS-4
3300017434_18	SMAGOTU_12335	70.515491	NS-4
3300017434_18	SMAGOTU_02842	74.167143	NS-4
3300017434_18	SPIREOTU_01606673	74.436864	NS-4
3300017434_18	SPIREOTU_00061305	76.215955	NS-4
3300017434_18	SMAGOTU_05475	68.882767	NS-4
3300017434_18	SPIREOTU_00549552	74.716549	NS-4
3300017434_18	GCA_919902955	81.998931	NS-4
3300017434_18	SPIREOTU_00098108	78.294807	NS-4
3300017434_18	GCA_005877565	74.285634	NS-4
3300017434_18	SPIREOTU_01382232	74.335606	NS-4
3300017434_18	GCA_004298335	79.139064	NS-4
3300017434_18	SPIREOTU_00097628	80.936715	NS-4
3300017434_18	SMAGOTU_05284	75.593714	NS-4
3300017434_18	GCA_005877505	73.759418	NS-4
3300017434_18	GCA_919902935	82.577911	NS-4
3300017434_18	GCA_030648395	80.475508	NS-4
3300017434_18	SPIREOTU_01779409	69.69368	NS-4
SPIREOTU_00549552	SPIREOTU_00098231	76.970936	NS-4
SPIREOTU_00549552	GCA_005877855	87.634986	NS-4
SPIREOTU_00549552	SMAGOTU_16524	89.544464	NS-4
SPIREOTU_00549552	SMAGOTU_08576	88.969217	NS-4
SPIREOTU_00549552	SMAGOTU_12335	72.786519	NS-4
SPIREOTU_00549552	SMAGOTU_02842	89.318358	NS-4
SPIREOTU_00549552	SPIREOTU_01606673	89.559098	NS-4
SPIREOTU_00549552	SPIREOTU_00061305	79.588924	NS-4
SPIREOTU_00549552	SMAGOTU_05475	71.241667	NS-4
SPIREOTU_00549552	3300017434_18	74.716549	NS-4
SPIREOTU_00549552	GCA_919902955	79.30972	NS-4
SPIREOTU_00549552	SPIREOTU_00098108	78.823575	NS-4
SPIREOTU_00549552	GCA_005877565	89.336579	NS-4
SPIREOTU_00549552	SPIREOTU_01382232	89.014501	NS-4
SPIREOTU_00549552	GCA_004298335	78.612097	NS-4
SPIREOTU_00549552	SPIREOTU_00097628	78.944603	NS-4
SPIREOTU_00549552	SMAGOTU_05284	79.423421	NS-4
SPIREOTU_00549552	GCA_005877505	88.126292	NS-4
SPIREOTU_00549552	GCA_919902935	80.00689	NS-4
SPIREOTU_00549552	GCA_030648395	78.096523	NS-4
SPIREOTU_00549552	SPIREOTU_01779409	72.478832	NS-4
GCA_919902955	SPIREOTU_00098231	86.160039	NS-4
GCA_919902955	GCA_005877855	78.72158	NS-4
GCA_919902955	SMAGOTU_16524	78.991937	NS-4
GCA_919902955	SMAGOTU_08576	78.789185	NS-4
GCA_919902955	SMAGOTU_12335	73.679951	NS-4
GCA_919902955	SMAGOTU_02842	78.693538	NS-4
GCA_919902955	SPIREOTU_01606673	79.107064	NS-4
GCA_919902955	SPIREOTU_00061305	82.121342	NS-4
GCA_919902955	SMAGOTU_05475	71.98284	NS-4
GCA_919902955	3300017434_18	81.998931	NS-4
GCA_919902955	SPIREOTU_00549552	79.30972	NS-4
GCA_919902955	SPIREOTU_00098108	87.574877	NS-4
GCA_919902955	GCA_005877565	79.295136	NS-4
GCA_919902955	SPIREOTU_01382232	78.851724	NS-4
GCA_919902955	GCA_004298335	87.943568	NS-4
GCA_919902955	SPIREOTU_00097628	92.52448	NS-4
GCA_919902955	SMAGOTU_05284	81.565233	NS-4
GCA_919902955	GCA_005877505	78.604597	NS-4
GCA_919902955	GCA_919902935	97.94367	NS-4
GCA_919902955	GCA_030648395	94.703964	NS-4
GCA_919902955	SPIREOTU_01779409	73.285378	NS-4
SPIREOTU_00098108	SPIREOTU_00098231	82.160543	NS-4
SPIREOTU_00098108	GCA_005877855	78.078025	NS-4
SPIREOTU_00098108	SMAGOTU_16524	78.405215	NS-4
SPIREOTU_00098108	SMAGOTU_08576	78.560517	NS-4
SPIREOTU_00098108	SMAGOTU_12335	72.697979	NS-4
SPIREOTU_00098108	SMAGOTU_02842	78.421993	NS-4
SPIREOTU_00098108	SPIREOTU_01606673	78.524694	NS-4
SPIREOTU_00098108	SPIREOTU_00061305	80.869594	NS-4
SPIREOTU_00098108	SMAGOTU_05475	70.860077	NS-4
SPIREOTU_00098108	3300017434_18	78.294807	NS-4
SPIREOTU_00098108	SPIREOTU_00549552	78.823575	NS-4
SPIREOTU_00098108	GCA_919902955	87.574877	NS-4
SPIREOTU_00098108	GCA_005877565	78.568791	NS-4
SPIREOTU_00098108	SPIREOTU_01382232	78.502468	NS-4
SPIREOTU_00098108	GCA_004298335	85.251848	NS-4
SPIREOTU_00098108	SPIREOTU_00097628	86.33219	NS-4
SPIREOTU_00098108	SMAGOTU_05284	81.101328	NS-4
SPIREOTU_00098108	GCA_005877505	77.875178	NS-4
SPIREOTU_00098108	GCA_919902935	87.864571	NS-4
SPIREOTU_00098108	GCA_030648395	84.995157	NS-4
SPIREOTU_00098108	SPIREOTU_01779409	71.895967	NS-4
GCA_005877565	SPIREOTU_00098231	76.654635	NS-4
GCA_005877565	GCA_005877855	87.300943	NS-4
GCA_005877565	SMAGOTU_16524	90.931863	NS-4
GCA_005877565	SMAGOTU_08576	88.684822	NS-4
GCA_005877565	SMAGOTU_12335	72.697601	NS-4
GCA_005877565	SMAGOTU_02842	90.945569	NS-4
GCA_005877565	SPIREOTU_01606673	91.010797	NS-4
GCA_005877565	SPIREOTU_00061305	79.276742	NS-4
GCA_005877565	SMAGOTU_05475	70.940891	NS-4
GCA_005877565	3300017434_18	74.285634	NS-4
GCA_005877565	SPIREOTU_00549552	89.336579	NS-4
GCA_005877565	GCA_919902955	79.295136	NS-4
GCA_005877565	SPIREOTU_00098108	78.568791	NS-4
GCA_005877565	SPIREOTU_01382232	88.935235	NS-4
GCA_005877565	GCA_004298335	78.348755	NS-4
GCA_005877565	SPIREOTU_00097628	78.624055	NS-4
GCA_005877565	SMAGOTU_05284	79.071586	NS-4
GCA_005877565	GCA_005877505	87.908633	NS-4
GCA_005877565	GCA_919902935	79.862125	NS-4
GCA_005877565	GCA_030648395	77.909706	NS-4
GCA_005877565	SPIREOTU_01779409	72.260369	NS-4
SPIREOTU_01382232	SPIREOTU_00098231	76.264765	NS-4
SPIREOTU_01382232	GCA_005877855	94.892865	NS-4
SPIREOTU_01382232	SMAGOTU_16524	89.19422	NS-4
SPIREOTU_01382232	SMAGOTU_08576	98.709344	NS-4
SPIREOTU_01382232	SMAGOTU_12335	72.549302	NS-4
SPIREOTU_01382232	SMAGOTU_02842	89.013113	NS-4
SPIREOTU_01382232	SPIREOTU_01606673	89.090768	NS-4
SPIREOTU_01382232	SPIREOTU_00061305	79.401682	NS-4
SPIREOTU_01382232	SMAGOTU_05475	71.185989	NS-4
SPIREOTU_01382232	3300017434_18	74.335606	NS-4
SPIREOTU_01382232	SPIREOTU_00549552	89.014501	NS-4
SPIREOTU_01382232	GCA_919902955	78.851724	NS-4
SPIREOTU_01382232	SPIREOTU_00098108	78.502468	NS-4
SPIREOTU_01382232	GCA_005877565	88.935235	NS-4
SPIREOTU_01382232	GCA_004298335	78.386704	NS-4
SPIREOTU_01382232	SPIREOTU_00097628	78.699936	NS-4
SPIREOTU_01382232	SMAGOTU_05284	78.964937	NS-4
SPIREOTU_01382232	GCA_005877505	87.155353	NS-4
SPIREOTU_01382232	GCA_919902935	79.361667	NS-4
SPIREOTU_01382232	GCA_030648395	78.012439	NS-4
SPIREOTU_01382232	SPIREOTU_01779409	72.394848	NS-4
GCA_004298335	SPIREOTU_00098231	82.716401	NS-4
GCA_004298335	GCA_005877855	77.598284	NS-4
GCA_004298335	SMAGOTU_16524	78.277027	NS-4
GCA_004298335	SMAGOTU_08576	78.555209	NS-4
GCA_004298335	SMAGOTU_12335	72.934668	NS-4
GCA_004298335	SMAGOTU_02842	78.270132	NS-4
GCA_004298335	SPIREOTU_01606673	78.450222	NS-4
GCA_004298335	SPIREOTU_00061305	80.830918	NS-4
GCA_004298335	SMAGOTU_05475	71.13026	NS-4
GCA_004298335	3300017434_18	79.139064	NS-4
GCA_004298335	SPIREOTU_00549552	78.612097	NS-4
GCA_004298335	GCA_919902955	87.943568	NS-4
GCA_004298335	SPIREOTU_00098108	85.251848	NS-4
GCA_004298335	GCA_005877565	78.348755	NS-4
GCA_004298335	SPIREOTU_01382232	78.386704	NS-4
GCA_004298335	SPIREOTU_00097628	86.943385	NS-4
GCA_004298335	SMAGOTU_05284	80.781245	NS-4
GCA_004298335	GCA_005877505	77.403849	NS-4
GCA_004298335	GCA_919902935	88.406513	NS-4
GCA_004298335	GCA_030648395	86.046283	NS-4
GCA_004298335	SPIREOTU_01779409	72.167371	NS-4
SPIREOTU_00097628	SPIREOTU_00098231	85.095207	NS-4
SPIREOTU_00097628	GCA_005877855	78.195309	NS-4
SPIREOTU_00097628	SMAGOTU_16524	78.659104	NS-4
SPIREOTU_00097628	SMAGOTU_08576	78.761743	NS-4
SPIREOTU_00097628	SMAGOTU_12335	73.213043	NS-4
SPIREOTU_00097628	SMAGOTU_02842	78.798601	NS-4
SPIREOTU_00097628	SPIREOTU_01606673	78.577598	NS-4
SPIREOTU_00097628	SPIREOTU_00061305	81.719542	NS-4
SPIREOTU_00097628	SMAGOTU_05475	71.550898	NS-4
SPIREOTU_00097628	3300017434_18	80.936715	NS-4
SPIREOTU_00097628	SPIREOTU_00549552	78.944603	NS-4
SPIREOTU_00097628	GCA_919902955	92.52448	NS-4
SPIREOTU_00097628	SPIREOTU_00098108	86.33219	NS-4
SPIREOTU_00097628	GCA_005877565	78.624055	NS-4
SPIREOTU_00097628	SPIREOTU_01382232	78.699936	NS-4
SPIREOTU_00097628	GCA_004298335	86.943385	NS-4
SPIREOTU_00097628	SMAGOTU_05284	81.402203	NS-4
SPIREOTU_00097628	GCA_005877505	77.672479	NS-4
SPIREOTU_00097628	GCA_919902935	93.121807	NS-4
SPIREOTU_00097628	GCA_030648395	90.621659	NS-4
SPIREOTU_00097628	SPIREOTU_01779409	72.61616	NS-4
SMAGOTU_05284	SPIREOTU_00098231	78.584095	NS-4
SMAGOTU_05284	GCA_005877855	78.864374	NS-4
SMAGOTU_05284	SMAGOTU_16524	78.873128	NS-4
SMAGOTU_05284	SMAGOTU_08576	79.000967	NS-4
SMAGOTU_05284	SMAGOTU_12335	72.724881	NS-4
SMAGOTU_05284	SMAGOTU_02842	79.023428	NS-4
SMAGOTU_05284	SPIREOTU_01606673	79.141077	NS-4
SMAGOTU_05284	SPIREOTU_00061305	90.43883	NS-4
SMAGOTU_05284	SMAGOTU_05475	70.87533	NS-4
SMAGOTU_05284	3300017434_18	75.593714	NS-4
SMAGOTU_05284	SPIREOTU_00549552	79.423421	NS-4
SMAGOTU_05284	GCA_919902955	81.565233	NS-4
SMAGOTU_05284	SPIREOTU_00098108	81.101328	NS-4
SMAGOTU_05284	GCA_005877565	79.071586	NS-4
SMAGOTU_05284	SPIREOTU_01382232	78.964937	NS-4
SMAGOTU_05284	GCA_004298335	80.781245	NS-4
SMAGOTU_05284	SPIREOTU_00097628	81.402203	NS-4
SMAGOTU_05284	GCA_005877505	78.650227	NS-4
SMAGOTU_05284	GCA_919902935	81.877404	NS-4
SMAGOTU_05284	GCA_030648395	80.19665	NS-4
SMAGOTU_05284	SPIREOTU_01779409	72.099719	NS-4
GCA_005877505	SPIREOTU_00098231	75.924696	NS-4
GCA_005877505	GCA_005877855	85.514388	NS-4
GCA_005877505	SMAGOTU_16524	87.881765	NS-4
GCA_005877505	SMAGOTU_08576	87.122593	NS-4
GCA_005877505	SMAGOTU_12335	72.348575	NS-4
GCA_005877505	SMAGOTU_02842	87.658947	NS-4
GCA_005877505	SPIREOTU_01606673	87.824146	NS-4
GCA_005877505	SPIREOTU_00061305	78.641644	NS-4
GCA_005877505	SMAGOTU_05475	70.67244	NS-4
GCA_005877505	3300017434_18	73.759418	NS-4
GCA_005877505	SPIREOTU_00549552	88.126292	NS-4
GCA_005877505	GCA_919902955	78.604597	NS-4
GCA_005877505	SPIREOTU_00098108	77.875178	NS-4
GCA_005877505	GCA_005877565	87.908633	NS-4
GCA_005877505	SPIREOTU_01382232	87.155353	NS-4
GCA_005877505	GCA_004298335	77.403849	NS-4
GCA_005877505	SPIREOTU_00097628	77.672479	NS-4
GCA_005877505	SMAGOTU_05284	78.650227	NS-4
GCA_005877505	GCA_919902935	78.880862	NS-4
GCA_005877505	GCA_030648395	77.020878	NS-4
GCA_005877505	SPIREOTU_01779409	71.644707	NS-4
GCA_919902935	SPIREOTU_00098231	86.654555	NS-4
GCA_919902935	GCA_005877855	79.184295	NS-4
GCA_919902935	SMAGOTU_16524	79.621272	NS-4
GCA_919902935	SMAGOTU_08576	79.203152	NS-4
GCA_919902935	SMAGOTU_12335	74.308073	NS-4
GCA_919902935	SMAGOTU_02842	79.489435	NS-4
GCA_919902935	SPIREOTU_01606673	79.708459	NS-4
GCA_919902935	SPIREOTU_00061305	82.553521	NS-4
GCA_919902935	SMAGOTU_05475	72.700642	NS-4
GCA_919902935	3300017434_18	82.577911	NS-4
GCA_919902935	SPIREOTU_00549552	80.00689	NS-4
GCA_919902935	GCA_919902955	97.94367	NS-4
GCA_919902935	SPIREOTU_00098108	87.864571	NS-4
GCA_919902935	GCA_005877565	79.862125	NS-4
GCA_919902935	SPIREOTU_01382232	79.361667	NS-4
GCA_919902935	GCA_004298335	88.406513	NS-4
GCA_919902935	SPIREOTU_00097628	93.121807	NS-4
GCA_919902935	SMAGOTU_05284	81.877404	NS-4
GCA_919902935	GCA_005877505	78.880862	NS-4
GCA_919902935	GCA_030648395	95.026252	NS-4
GCA_919902935	SPIREOTU_01779409	73.848092	NS-4
GCA_030648395	SPIREOTU_00098231	84.693144	NS-4
GCA_030648395	GCA_005877855	77.284281	NS-4
GCA_030648395	SMAGOTU_16524	78.0195	NS-4
GCA_030648395	SMAGOTU_08576	78.082506	NS-4
GCA_030648395	SMAGOTU_12335	72.508053	NS-4
GCA_030648395	SMAGOTU_02842	77.60378	NS-4
GCA_030648395	SPIREOTU_01606673	77.944967	NS-4
GCA_030648395	SPIREOTU_00061305	80.455705	NS-4
GCA_030648395	SMAGOTU_05475	70.679338	NS-4
GCA_030648395	3300017434_18	80.475508	NS-4
GCA_030648395	SPIREOTU_00549552	78.096523	NS-4
GCA_030648395	GCA_919902955	94.703964	NS-4
GCA_030648395	SPIREOTU_00098108	84.995157	NS-4
GCA_030648395	GCA_005877565	77.909706	NS-4
GCA_030648395	SPIREOTU_01382232	78.012439	NS-4
GCA_030648395	GCA_004298335	86.046283	NS-4
GCA_030648395	SPIREOTU_00097628	90.621659	NS-4
GCA_030648395	SMAGOTU_05284	80.19665	NS-4
GCA_030648395	GCA_005877505	77.020878	NS-4
GCA_030648395	GCA_919902935	95.026252	NS-4
GCA_030648395	SPIREOTU_01779409	71.926722	NS-4
SPIREOTU_01779409	SPIREOTU_00098231	71.326712	NS-4
SPIREOTU_01779409	GCA_005877855	71.583518	NS-4
SPIREOTU_01779409	SMAGOTU_16524	72.209505	NS-4
SPIREOTU_01779409	SMAGOTU_08576	72.5145	NS-4
SPIREOTU_01779409	SMAGOTU_12335	72.622347	NS-4
SPIREOTU_01779409	SMAGOTU_02842	72.136628	NS-4
SPIREOTU_01779409	SPIREOTU_01606673	72.428237	NS-4
SPIREOTU_01779409	SPIREOTU_00061305	72.305596	NS-4
SPIREOTU_01779409	SMAGOTU_05475	75.709184	NS-4
SPIREOTU_01779409	3300017434_18	69.69368	NS-4
SPIREOTU_01779409	SPIREOTU_00549552	72.478832	NS-4
SPIREOTU_01779409	GCA_919902955	73.285378	NS-4
SPIREOTU_01779409	SPIREOTU_00098108	71.895967	NS-4
SPIREOTU_01779409	GCA_005877565	72.260369	NS-4
SPIREOTU_01779409	SPIREOTU_01382232	72.394848	NS-4
SPIREOTU_01779409	GCA_004298335	72.167371	NS-4
SPIREOTU_01779409	SPIREOTU_00097628	72.61616	NS-4
SPIREOTU_01779409	SMAGOTU_05284	72.099719	NS-4
SPIREOTU_01779409	GCA_005877505	71.644707	NS-4
SPIREOTU_01779409	GCA_919902935	73.848092	NS-4
SPIREOTU_01779409	GCA_030648395	71.926722	NS-4
GCA_958295805	GCA_009836985	75.967097	Lineage IVb
GCA_958295805	GCA_022824735	75.889947	Lineage IVb
GCA_958295805	GCA_029261305	70.269651	Lineage IVb
GCA_958295805	GCA_020027535	76.819304	Lineage IVb
GCA_958295805	GCA_022825885	75.617971	Lineage IVb
GCA_958295805	GCA_022828225	76.094879	Lineage IVb
GCA_958295805	GCA_027018225	72.097201	Lineage IVb
GCA_958295805	GCA_020027205	72.208501	Lineage IVb
GCA_958295805	GCA_022564895	68.3194	Lineage IVb
GCA_958295805	SPIREOTU_00174748	72.260652	Lineage IVb
GCA_958295805	GCA_022824245	75.816699	Lineage IVb
GCA_958295805	GCA_022820305	75.497743	Lineage IVb
GCA_958295805	3300024516_18	71.353055	Lineage IVb
GCA_958295805	GCA_022572725	68.259455	Lineage IVb
GCA_958295805	GCA_022821825	75.651354	Lineage IVb
GCA_958295805	GCA_011088105	65.99633	Lineage IVb
GCA_958295805	GCA_022821285	75.685159	Lineage IVb
GCA_958295805	GCA_026707955	76.311515	Lineage IVb
GCA_958295805	GCA_009836145	75.803999	Lineage IVb
GCA_958295805	GCA_003696975	66.955103	Lineage IVb
GCA_958295805	GCA_012270585	76.721225	Lineage IVb
GCA_958295805	GCA_032191465	71.108827	Lineage IVb
GCA_958295805	GCA_951812745	76.679208	Lineage IVb
GCA_958295805	GCA_026707525	76.418253	Lineage IVb
GCA_958295805	GCA_028817545	72.860162	Lineage IVb
GCA_958295805	GCA_028817215	72.874474	Lineage IVb
GCA_958295805	GCA_022826845	75.762861	Lineage IVb
GCA_958295805	GCA_011523385	76.28076	Lineage IVb
GCA_958295805	GCA_026706145	76.234994	Lineage IVb
GCA_958295805	GCA_007570995	73.164079	Lineage IVb
GCA_958295805	3300027386_28	76.154425	Lineage IVb
GCA_958295805	GCA_028819435	76.037492	Lineage IVb
GCA_958295805	GCA_009840285	76.22989	Lineage IVb
GCA_009836985	GCA_958295805	75.967097	Lineage IVb
GCA_009836985	GCA_022824735	89.463441	Lineage IVb
GCA_009836985	GCA_029261305	70.711299	Lineage IVb
GCA_009836985	GCA_020027535	86.498886	Lineage IVb
GCA_009836985	GCA_022825885	88.226152	Lineage IVb
GCA_009836985	GCA_022828225	90.83597	Lineage IVb
GCA_009836985	GCA_027018225	72.191196	Lineage IVb
GCA_009836985	GCA_020027205	72.902654	Lineage IVb
GCA_009836985	GCA_022564895	68.419713	Lineage IVb
GCA_009836985	SPIREOTU_00174748	72.639884	Lineage IVb
GCA_009836985	GCA_022824245	88.055783	Lineage IVb
GCA_009836985	GCA_022820305	87.8694	Lineage IVb
GCA_009836985	3300024516_18	71.538558	Lineage IVb
GCA_009836985	GCA_022572725	68.317075	Lineage IVb
GCA_009836985	GCA_022821825	87.886113	Lineage IVb
GCA_009836985	GCA_011088105	66.039049	Lineage IVb
GCA_009836985	GCA_022821285	88.132787	Lineage IVb
GCA_009836985	GCA_026707955	89.982443	Lineage IVb
GCA_009836985	GCA_009836145	89.863363	Lineage IVb
GCA_009836985	GCA_003696975	66.90753	Lineage IVb
GCA_009836985	GCA_012270585	86.684823	Lineage IVb
GCA_009836985	GCA_032191465	71.287693	Lineage IVb
GCA_009836985	GCA_951812745	86.588717	Lineage IVb
GCA_009836985	GCA_026707525	90.136465	Lineage IVb
GCA_009836985	GCA_028817545	74.312674	Lineage IVb
GCA_009836985	GCA_028817215	74.142573	Lineage IVb
GCA_009836985	GCA_022826845	88.10397	Lineage IVb
GCA_009836985	GCA_011523385	90.150698	Lineage IVb
GCA_009836985	GCA_026706145	89.966546	Lineage IVb
GCA_009836985	GCA_007570995	74.355489	Lineage IVb
GCA_009836985	3300027386_28	86.316227	Lineage IVb
GCA_009836985	GCA_028819435	90.343796	Lineage IVb
GCA_009836985	GCA_009840285	98.15271	Lineage IVb
GCA_022824735	GCA_958295805	75.889947	Lineage IVb
GCA_022824735	GCA_009836985	89.463441	Lineage IVb
GCA_022824735	GCA_029261305	70.910668	Lineage IVb
GCA_022824735	GCA_020027535	85.784937	Lineage IVb
GCA_022824735	GCA_022825885	87.615909	Lineage IVb
GCA_022824735	GCA_022828225	89.022087	Lineage IVb
GCA_022824735	GCA_027018225	72.393044	Lineage IVb
GCA_022824735	GCA_020027205	73.017063	Lineage IVb
GCA_022824735	GCA_022564895	68.65011	Lineage IVb
GCA_022824735	SPIREOTU_00174748	72.701277	Lineage IVb
GCA_022824735	GCA_022824245	87.493806	Lineage IVb
GCA_022824735	GCA_022820305	87.554788	Lineage IVb
GCA_022824735	3300024516_18	71.526667	Lineage IVb
GCA_022824735	GCA_022572725	68.66068	Lineage IVb
GCA_022824735	GCA_022821825	87.445999	Lineage IVb
GCA_022824735	GCA_011088105	66.297459	Lineage IVb
GCA_022824735	GCA_022821285	87.692469	Lineage IVb
GCA_022824735	GCA_026707955	90.314974	Lineage IVb
GCA_022824735	GCA_009836145	91.433513	Lineage IVb
GCA_022824735	GCA_003696975	67.1741	Lineage IVb
GCA_022824735	GCA_012270585	85.716147	Lineage IVb
GCA_022824735	GCA_032191465	71.545976	Lineage IVb
GCA_022824735	GCA_951812745	85.844526	Lineage IVb
GCA_022824735	GCA_026707525	90.261668	Lineage IVb
GCA_022824735	GCA_028817545	74.146396	Lineage IVb
GCA_022824735	GCA_028817215	74.087785	Lineage IVb
GCA_022824735	GCA_022826845	87.564566	Lineage IVb
GCA_022824735	GCA_011523385	90.357163	Lineage IVb
GCA_022824735	GCA_026706145	90.059478	Lineage IVb
GCA_022824735	GCA_007570995	74.287572	Lineage IVb
GCA_022824735	3300027386_28	85.359152	Lineage IVb
GCA_022824735	GCA_028819435	91.524527	Lineage IVb
GCA_022824735	GCA_009840285	89.867118	Lineage IVb
GCA_029261305	GCA_958295805	70.269651	Lineage IVb
GCA_029261305	GCA_009836985	70.711299	Lineage IVb
GCA_029261305	GCA_022824735	70.910668	Lineage IVb
GCA_029261305	GCA_020027535	71.06811	Lineage IVb
GCA_029261305	GCA_022825885	70.589249	Lineage IVb
GCA_029261305	GCA_022828225	70.762085	Lineage IVb
GCA_029261305	GCA_027018225	78.009754	Lineage IVb
GCA_029261305	GCA_020027205	67.685734	Lineage IVb
GCA_029261305	GCA_022564895	67.909149	Lineage IVb
GCA_029261305	SPIREOTU_00174748	78.075535	Lineage IVb
GCA_029261305	GCA_022824245	70.392615	Lineage IVb
GCA_029261305	GCA_022820305	70.452619	Lineage IVb
GCA_029261305	3300024516_18	79.523341	Lineage IVb
GCA_029261305	GCA_022572725	67.748469	Lineage IVb
GCA_029261305	GCA_022821825	70.44367	Lineage IVb
GCA_029261305	GCA_011088105	65.734885	Lineage IVb
GCA_029261305	GCA_022821285	70.510506	Lineage IVb
GCA_029261305	GCA_026707955	70.888055	Lineage IVb
GCA_029261305	GCA_009836145	70.944937	Lineage IVb
GCA_029261305	GCA_003696975	65.295802	Lineage IVb
GCA_029261305	GCA_012270585	70.748207	Lineage IVb
GCA_029261305	GCA_032191465	78.950219	Lineage IVb
GCA_029261305	GCA_951812745	70.970699	Lineage IVb
GCA_029261305	GCA_026707525	70.932832	Lineage IVb
GCA_029261305	GCA_028817545	67.965036	Lineage IVb
GCA_029261305	GCA_028817215	68.022067	Lineage IVb
GCA_029261305	GCA_022826845	70.613636	Lineage IVb
GCA_029261305	GCA_011523385	70.790335	Lineage IVb
GCA_029261305	GCA_026706145	70.780803	Lineage IVb
GCA_029261305	GCA_007570995	68.409016	Lineage IVb
GCA_029261305	3300027386_28	70.689623	Lineage IVb
GCA_029261305	GCA_028819435	70.915802	Lineage IVb
GCA_029261305	GCA_009840285	70.809303	Lineage IVb
GCA_020027535	GCA_958295805	76.819304	Lineage IVb
GCA_020027535	GCA_009836985	86.498886	Lineage IVb
GCA_020027535	GCA_022824735	85.784937	Lineage IVb
GCA_020027535	GCA_029261305	71.06811	Lineage IVb
GCA_020027535	GCA_022825885	85.496559	Lineage IVb
GCA_020027535	GCA_022828225	86.530129	Lineage IVb
GCA_020027535	GCA_027018225	72.466792	Lineage IVb
GCA_020027535	GCA_020027205	73.376403	Lineage IVb
GCA_020027535	GCA_022564895	68.549222	Lineage IVb
GCA_020027535	SPIREOTU_00174748	72.932644	Lineage IVb
GCA_020027535	GCA_022824245	85.538037	Lineage IVb
GCA_020027535	GCA_022820305	85.608189	Lineage IVb
GCA_020027535	3300024516_18	71.924938	Lineage IVb
GCA_020027535	GCA_022572725	68.448375	Lineage IVb
GCA_020027535	GCA_022821825	85.681427	Lineage IVb
GCA_020027535	GCA_011088105	66.214696	Lineage IVb
GCA_020027535	GCA_022821285	85.541889	Lineage IVb
GCA_020027535	GCA_026707955	86.78935	Lineage IVb
GCA_020027535	GCA_009836145	85.905395	Lineage IVb
GCA_020027535	GCA_003696975	67.133456	Lineage IVb
GCA_020027535	GCA_012270585	88.505038	Lineage IVb
GCA_020027535	GCA_032191465	71.555066	Lineage IVb
GCA_020027535	GCA_951812745	89.699233	Lineage IVb
GCA_020027535	GCA_026707525	86.737877	Lineage IVb
GCA_020027535	GCA_028817545	74.890632	Lineage IVb
GCA_020027535	GCA_028817215	74.858216	Lineage IVb
GCA_020027535	GCA_022826845	85.724076	Lineage IVb
GCA_020027535	GCA_011523385	86.862667	Lineage IVb
GCA_020027535	GCA_026706145	86.757889	Lineage IVb
GCA_020027535	GCA_007570995	75.001944	Lineage IVb
GCA_020027535	3300027386_28	89.233484	Lineage IVb
GCA_020027535	GCA_028819435	86.149379	Lineage IVb
GCA_020027535	GCA_009840285	86.888863	Lineage IVb
GCA_022825885	GCA_958295805	75.617971	Lineage IVb
GCA_022825885	GCA_009836985	88.226152	Lineage IVb
GCA_022825885	GCA_022824735	87.615909	Lineage IVb
GCA_022825885	GCA_029261305	70.589249	Lineage IVb
GCA_022825885	GCA_020027535	85.496559	Lineage IVb
GCA_022825885	GCA_022828225	88.956618	Lineage IVb
GCA_022825885	GCA_027018225	71.946425	Lineage IVb
GCA_022825885	GCA_020027205	73.025388	Lineage IVb
GCA_022825885	GCA_022564895	68.37391	Lineage IVb
GCA_022825885	SPIREOTU_00174748	72.291966	Lineage IVb
GCA_022825885	GCA_022824245	96.401481	Lineage IVb
GCA_022825885	GCA_022820305	98.174923	Lineage IVb
GCA_022825885	3300024516_18	71.263473	Lineage IVb
GCA_022825885	GCA_022572725	68.35433	Lineage IVb
GCA_022825885	GCA_022821825	96.204511	Lineage IVb
GCA_022825885	GCA_011088105	66.028488	Lineage IVb
GCA_022825885	GCA_022821285	97.33528	Lineage IVb
GCA_022825885	GCA_026707955	87.246176	Lineage IVb
GCA_022825885	GCA_009836145	87.310592	Lineage IVb
GCA_022825885	GCA_003696975	66.909458	Lineage IVb
GCA_022825885	GCA_012270585	85.506435	Lineage IVb
GCA_022825885	GCA_032191465	71.157069	Lineage IVb
GCA_022825885	GCA_951812745	85.768571	Lineage IVb
GCA_022825885	GCA_026707525	87.250651	Lineage IVb
GCA_022825885	GCA_028817545	73.891124	Lineage IVb
GCA_022825885	GCA_028817215	73.737749	Lineage IVb
GCA_022825885	GCA_022826845	97.462944	Lineage IVb
GCA_022825885	GCA_011523385	87.336749	Lineage IVb
GCA_022825885	GCA_026706145	87.414311	Lineage IVb
GCA_022825885	GCA_007570995	74.140324	Lineage IVb
GCA_022825885	3300027386_28	85.313462	Lineage IVb
GCA_022825885	GCA_028819435	87.517475	Lineage IVb
GCA_022825885	GCA_009840285	88.528652	Lineage IVb
GCA_022828225	GCA_958295805	76.094879	Lineage IVb
GCA_022828225	GCA_009836985	90.83597	Lineage IVb
GCA_022828225	GCA_022824735	89.022087	Lineage IVb
GCA_022828225	GCA_029261305	70.762085	Lineage IVb
GCA_022828225	GCA_020027535	86.530129	Lineage IVb
GCA_022828225	GCA_022825885	88.956618	Lineage IVb
GCA_022828225	GCA_027018225	72.178288	Lineage IVb
GCA_022828225	GCA_020027205	73.064971	Lineage IVb
GCA_022828225	GCA_022564895	68.464425	Lineage IVb
GCA_022828225	SPIREOTU_00174748	72.498316	Lineage IVb
GCA_022828225	GCA_022824245	89.071659	Lineage IVb
GCA_022828225	GCA_022820305	88.975191	Lineage IVb
GCA_022828225	3300024516_18	71.477948	Lineage IVb
GCA_022828225	GCA_022572725	68.485585	Lineage IVb
GCA_022828225	GCA_022821825	88.897891	Lineage IVb
GCA_022828225	GCA_011088105	66.195584	Lineage IVb
GCA_022828225	GCA_022821285	88.909153	Lineage IVb
GCA_022828225	GCA_026707955	88.955253	Lineage IVb
GCA_022828225	GCA_009836145	89.036569	Lineage IVb
GCA_022828225	GCA_003696975	67.109856	Lineage IVb
GCA_022828225	GCA_012270585	86.343587	Lineage IVb
GCA_022828225	GCA_032191465	71.256754	Lineage IVb
GCA_022828225	GCA_951812745	86.472552	Lineage IVb
GCA_022828225	GCA_026707525	88.974169	Lineage IVb
GCA_022828225	GCA_028817545	74.213855	Lineage IVb
GCA_022828225	GCA_028817215	74.099928	Lineage IVb
GCA_022828225	GCA_022826845	88.963373	Lineage IVb
GCA_022828225	GCA_011523385	88.851106	Lineage IVb
GCA_022828225	GCA_026706145	88.788432	Lineage IVb
GCA_022828225	GCA_007570995	74.428855	Lineage IVb
GCA_022828225	3300027386_28	86.301659	Lineage IVb
GCA_022828225	GCA_028819435	89.220715	Lineage IVb
GCA_022828225	GCA_009840285	91.009346	Lineage IVb
GCA_027018225	GCA_958295805	72.097201	Lineage IVb
GCA_027018225	GCA_009836985	72.191196	Lineage IVb
GCA_027018225	GCA_022824735	72.393044	Lineage IVb
GCA_027018225	GCA_029261305	78.009754	Lineage IVb
GCA_027018225	GCA_020027535	72.466792	Lineage IVb
GCA_027018225	GCA_022825885	71.946425	Lineage IVb
GCA_027018225	GCA_022828225	72.178288	Lineage IVb
GCA_027018225	GCA_020027205	69.139904	Lineage IVb
GCA_027018225	GCA_022564895	69.432667	Lineage IVb
GCA_027018225	SPIREOTU_00174748	98.569456	Lineage IVb
GCA_027018225	GCA_022824245	71.841161	Lineage IVb
GCA_027018225	GCA_022820305	71.937679	Lineage IVb
GCA_027018225	3300024516_18	81.810335	Lineage IVb
GCA_027018225	GCA_022572725	69.259986	Lineage IVb
GCA_027018225	GCA_022821825	71.8875	Lineage IVb
GCA_027018225	GCA_011088105	66.96164	Lineage IVb
GCA_027018225	GCA_022821285	71.944145	Lineage IVb
GCA_027018225	GCA_026707955	72.189831	Lineage IVb
GCA_027018225	GCA_009836145	72.168438	Lineage IVb
GCA_027018225	GCA_003696975	67.775289	Lineage IVb
GCA_027018225	GCA_012270585	72.199793	Lineage IVb
GCA_027018225	GCA_032191465	78.358876	Lineage IVb
GCA_027018225	GCA_951812745	72.503099	Lineage IVb
GCA_027018225	GCA_026707525	72.262819	Lineage IVb
GCA_027018225	GCA_028817545	69.67622	Lineage IVb
GCA_027018225	GCA_028817215	69.665777	Lineage IVb
GCA_027018225	GCA_022826845	71.903792	Lineage IVb
GCA_027018225	GCA_011523385	72.292839	Lineage IVb
GCA_027018225	GCA_026706145	72.224937	Lineage IVb
GCA_027018225	GCA_007570995	69.928366	Lineage IVb
GCA_027018225	3300027386_28	72.06413	Lineage IVb
GCA_027018225	GCA_028819435	72.148204	Lineage IVb
GCA_027018225	GCA_009840285	72.275735	Lineage IVb
GCA_020027205	GCA_958295805	72.208501	Lineage IVb
GCA_020027205	GCA_009836985	72.902654	Lineage IVb
GCA_020027205	GCA_022824735	73.017063	Lineage IVb
GCA_020027205	GCA_029261305	67.685734	Lineage IVb
GCA_020027205	GCA_020027535	73.376403	Lineage IVb
GCA_020027205	GCA_022825885	73.025388	Lineage IVb
GCA_020027205	GCA_022828225	73.064971	Lineage IVb
GCA_020027205	GCA_027018225	69.139904	Lineage IVb
GCA_020027205	GCA_022564895	66.458269	Lineage IVb
GCA_020027205	SPIREOTU_00174748	69.507965	Lineage IVb
GCA_020027205	GCA_022824245	73.052069	Lineage IVb
GCA_020027205	GCA_022820305	72.934136	Lineage IVb
GCA_020027205	3300024516_18	68.733442	Lineage IVb
GCA_020027205	GCA_022572725	66.62622	Lineage IVb
GCA_020027205	GCA_022821825	73.000956	Lineage IVb
GCA_020027205	GCA_011088105	64.576723	Lineage IVb
GCA_020027205	GCA_022821285	73.063173	Lineage IVb
GCA_020027205	GCA_026707955	73.035948	Lineage IVb
GCA_020027205	GCA_009836145	72.774572	Lineage IVb
GCA_020027205	GCA_003696975	65.712398	Lineage IVb
GCA_020027205	GCA_012270585	73.570074	Lineage IVb
GCA_020027205	GCA_032191465	68.444749	Lineage IVb
GCA_020027205	GCA_951812745	73.442919	Lineage IVb
GCA_020027205	GCA_026707525	73.025988	Lineage IVb
GCA_020027205	GCA_028817545	77.477655	Lineage IVb
GCA_020027205	GCA_028817215	77.42992	Lineage IVb
GCA_020027205	GCA_022826845	72.903785	Lineage IVb
GCA_020027205	GCA_011523385	73.058479	Lineage IVb
GCA_020027205	GCA_026706145	72.94685	Lineage IVb
GCA_020027205	GCA_007570995	77.609976	Lineage IVb
GCA_020027205	3300027386_28	73.123105	Lineage IVb
GCA_020027205	GCA_028819435	73.007788	Lineage IVb
GCA_020027205	GCA_009840285	73.121757	Lineage IVb
GCA_022564895	GCA_958295805	68.3194	Lineage IVb
GCA_022564895	GCA_009836985	68.419713	Lineage IVb
GCA_022564895	GCA_022824735	68.65011	Lineage IVb
GCA_022564895	GCA_029261305	67.909149	Lineage IVb
GCA_022564895	GCA_020027535	68.549222	Lineage IVb
GCA_022564895	GCA_022825885	68.37391	Lineage IVb
GCA_022564895	GCA_022828225	68.464425	Lineage IVb
GCA_022564895	GCA_027018225	69.432667	Lineage IVb
GCA_022564895	GCA_020027205	66.458269	Lineage IVb
GCA_022564895	SPIREOTU_00174748	69.454097	Lineage IVb
GCA_022564895	GCA_022824245	68.267263	Lineage IVb
GCA_022564895	GCA_022820305	68.300102	Lineage IVb
GCA_022564895	3300024516_18	69.880794	Lineage IVb
GCA_022564895	GCA_022572725	98.297425	Lineage IVb
GCA_022564895	GCA_022821825	68.262923	Lineage IVb
GCA_022564895	GCA_011088105	68.295836	Lineage IVb
GCA_022564895	GCA_022821285	68.299383	Lineage IVb
GCA_022564895	GCA_026707955	68.565401	Lineage IVb
GCA_022564895	GCA_009836145	68.426194	Lineage IVb
GCA_022564895	GCA_003696975	68.707486	Lineage IVb
GCA_022564895	GCA_012270585	68.638576	Lineage IVb
GCA_022564895	GCA_032191465	68.293374	Lineage IVb
GCA_022564895	GCA_951812745	68.596113	Lineage IVb
GCA_022564895	GCA_026707525	68.473783	Lineage IVb
GCA_022564895	GCA_028817545	66.883308	Lineage IVb
GCA_022564895	GCA_028817215	66.847425	Lineage IVb
GCA_022564895	GCA_022826845	68.465701	Lineage IVb
GCA_022564895	GCA_011523385	68.679325	Lineage IVb
GCA_022564895	GCA_026706145	68.594239	Lineage IVb
GCA_022564895	GCA_007570995	67.126316	Lineage IVb
GCA_022564895	3300027386_28	68.310278	Lineage IVb
GCA_022564895	GCA_028819435	68.51583	Lineage IVb
GCA_022564895	GCA_009840285	68.548541	Lineage IVb
SPIREOTU_00174748	GCA_958295805	72.260652	Lineage IVb
SPIREOTU_00174748	GCA_009836985	72.639884	Lineage IVb
SPIREOTU_00174748	GCA_022824735	72.701277	Lineage IVb
SPIREOTU_00174748	GCA_029261305	78.075535	Lineage IVb
SPIREOTU_00174748	GCA_020027535	72.932644	Lineage IVb
SPIREOTU_00174748	GCA_022825885	72.291966	Lineage IVb
SPIREOTU_00174748	GCA_022828225	72.498316	Lineage IVb
SPIREOTU_00174748	GCA_027018225	98.569456	Lineage IVb
SPIREOTU_00174748	GCA_020027205	69.507965	Lineage IVb
SPIREOTU_00174748	GCA_022564895	69.454097	Lineage IVb
SPIREOTU_00174748	GCA_022824245	72.36931	Lineage IVb
SPIREOTU_00174748	GCA_022820305	72.250335	Lineage IVb
SPIREOTU_00174748	3300024516_18	82.167258	Lineage IVb
SPIREOTU_00174748	GCA_022572725	69.455813	Lineage IVb
SPIREOTU_00174748	GCA_022821825	72.227572	Lineage IVb
SPIREOTU_00174748	GCA_011088105	67.271574	Lineage IVb
SPIREOTU_00174748	GCA_022821285	72.269329	Lineage IVb
SPIREOTU_00174748	GCA_026707955	72.662092	Lineage IVb
SPIREOTU_00174748	GCA_009836145	72.388972	Lineage IVb
SPIREOTU_00174748	GCA_003696975	67.489641	Lineage IVb
SPIREOTU_00174748	GCA_012270585	72.579815	Lineage IVb
SPIREOTU_00174748	GCA_032191465	78.239877	Lineage IVb
SPIREOTU_00174748	GCA_951812745	72.802986	Lineage IVb
SPIREOTU_00174748	GCA_026707525	72.596571	Lineage IVb
SPIREOTU_00174748	GCA_028817545	69.99044	Lineage IVb
SPIREOTU_00174748	GCA_028817215	69.974451	Lineage IVb
SPIREOTU_00174748	GCA_022826845	72.365941	Lineage IVb
SPIREOTU_00174748	GCA_011523385	72.606267	Lineage IVb
SPIREOTU_00174748	GCA_026706145	72.479577	Lineage IVb
SPIREOTU_00174748	GCA_007570995	70.287561	Lineage IVb
SPIREOTU_00174748	3300027386_28	72.494638	Lineage IVb
SPIREOTU_00174748	GCA_028819435	72.358265	Lineage IVb
SPIREOTU_00174748	GCA_009840285	72.578745	Lineage IVb
GCA_022824245	GCA_958295805	75.816699	Lineage IVb
GCA_022824245	GCA_009836985	88.055783	Lineage IVb
GCA_022824245	GCA_022824735	87.493806	Lineage IVb
GCA_022824245	GCA_029261305	70.392615	Lineage IVb
GCA_022824245	GCA_020027535	85.538037	Lineage IVb
GCA_022824245	GCA_022825885	96.401481	Lineage IVb
GCA_022824245	GCA_022828225	89.071659	Lineage IVb
GCA_022824245	GCA_027018225	71.841161	Lineage IVb
GCA_022824245	GCA_020027205	73.052069	Lineage IVb
GCA_022824245	GCA_022564895	68.267263	Lineage IVb
GCA_022824245	SPIREOTU_00174748	72.36931	Lineage IVb
GCA_022824245	GCA_022820305	96.147801	Lineage IVb
GCA_022824245	3300024516_18	71.307113	Lineage IVb
GCA_022824245	GCA_022572725	68.264996	Lineage IVb
GCA_022824245	GCA_022821825	97.686239	Lineage IVb
GCA_022824245	GCA_011088105	65.953895	Lineage IVb
GCA_022824245	GCA_022821285	96.267783	Lineage IVb
GCA_022824245	GCA_026707955	87.716218	Lineage IVb
GCA_022824245	GCA_009836145	87.322255	Lineage IVb
GCA_022824245	GCA_003696975	67.079563	Lineage IVb
GCA_022824245	GCA_012270585	85.637265	Lineage IVb
GCA_022824245	GCA_032191465	71.147283	Lineage IVb
GCA_022824245	GCA_951812745	85.589601	Lineage IVb
GCA_022824245	GCA_026707525	87.597419	Lineage IVb
GCA_022824245	GCA_028817545	73.91988	Lineage IVb
GCA_022824245	GCA_028817215	73.88171	Lineage IVb
GCA_022824245	GCA_022826845	96.195485	Lineage IVb
GCA_022824245	GCA_011523385	87.742653	Lineage IVb
GCA_022824245	GCA_026706145	87.646562	Lineage IVb
GCA_022824245	GCA_007570995	74.166627	Lineage IVb
GCA_022824245	3300027386_28	85.395503	Lineage IVb
GCA_022824245	GCA_028819435	87.827879	Lineage IVb
GCA_022824245	GCA_009840285	88.473732	Lineage IVb
GCA_022820305	GCA_958295805	75.497743	Lineage IVb
GCA_022820305	GCA_009836985	87.8694	Lineage IVb
GCA_022820305	GCA_022824735	87.554788	Lineage IVb
GCA_022820305	GCA_029261305	70.452619	Lineage IVb
GCA_022820305	GCA_020027535	85.608189	Lineage IVb
GCA_022820305	GCA_022825885	98.174923	Lineage IVb
GCA_022820305	GCA_022828225	88.975191	Lineage IVb
GCA_022820305	GCA_027018225	71.937679	Lineage IVb
GCA_022820305	GCA_020027205	72.934136	Lineage IVb
GCA_022820305	GCA_022564895	68.300102	Lineage IVb
GCA_022820305	SPIREOTU_00174748	72.250335	Lineage IVb
GCA_022820305	GCA_022824245	96.147801	Lineage IVb
GCA_022820305	3300024516_18	71.198632	Lineage IVb
GCA_022820305	GCA_022572725	68.366575	Lineage IVb
GCA_022820305	GCA_022821825	96.270624	Lineage IVb
GCA_022820305	GCA_011088105	66.059221	Lineage IVb
GCA_022820305	GCA_022821285	97.357848	Lineage IVb
GCA_022820305	GCA_026707955	87.498324	Lineage IVb
GCA_022820305	GCA_009836145	87.368567	Lineage IVb
GCA_022820305	GCA_003696975	67.106319	Lineage IVb
GCA_022820305	GCA_012270585	85.64059	Lineage IVb
GCA_022820305	GCA_032191465	71.003846	Lineage IVb
GCA_022820305	GCA_951812745	85.747514	Lineage IVb
GCA_022820305	GCA_026707525	87.345937	Lineage IVb
GCA_022820305	GCA_028817545	73.818741	Lineage IVb
GCA_022820305	GCA_028817215	73.763403	Lineage IVb
GCA_022820305	GCA_022826845	97.548598	Lineage IVb
GCA_022820305	GCA_011523385	87.614434	Lineage IVb
GCA_022820305	GCA_026706145	87.521197	Lineage IVb
GCA_022820305	GCA_007570995	74.049689	Lineage IVb
GCA_022820305	3300027386_28	85.429575	Lineage IVb
GCA_022820305	GCA_028819435	87.76242	Lineage IVb
GCA_022820305	GCA_009840285	88.265991	Lineage IVb
3300024516_18	GCA_958295805	71.353055	Lineage IVb
3300024516_18	GCA_009836985	71.538558	Lineage IVb
3300024516_18	GCA_022824735	71.526667	Lineage IVb
3300024516_18	GCA_029261305	79.523341	Lineage IVb
3300024516_18	GCA_020027535	71.924938	Lineage IVb
3300024516_18	GCA_022825885	71.263473	Lineage IVb
3300024516_18	GCA_022828225	71.477948	Lineage IVb
3300024516_18	GCA_027018225	81.810335	Lineage IVb
3300024516_18	GCA_020027205	68.733442	Lineage IVb
3300024516_18	GCA_022564895	69.880794	Lineage IVb
3300024516_18	SPIREOTU_00174748	82.167258	Lineage IVb
3300024516_18	GCA_022824245	71.307113	Lineage IVb
3300024516_18	GCA_022820305	71.198632	Lineage IVb
3300024516_18	GCA_022572725	69.801405	Lineage IVb
3300024516_18	GCA_022821825	71.332652	Lineage IVb
3300024516_18	GCA_011088105	66.935374	Lineage IVb
3300024516_18	GCA_022821285	71.244394	Lineage IVb
3300024516_18	GCA_026707955	71.689723	Lineage IVb
3300024516_18	GCA_009836145	71.711262	Lineage IVb
3300024516_18	GCA_003696975	66.791899	Lineage IVb
3300024516_18	GCA_012270585	71.4203	Lineage IVb
3300024516_18	GCA_032191465	78.964269	Lineage IVb
3300024516_18	GCA_951812745	71.658682	Lineage IVb
3300024516_18	GCA_026707525	71.580135	Lineage IVb
3300024516_18	GCA_028817545	69.336271	Lineage IVb
3300024516_18	GCA_028817215	69.374514	Lineage IVb
3300024516_18	GCA_022826845	71.30234	Lineage IVb
3300024516_18	GCA_011523385	71.730451	Lineage IVb
3300024516_18	GCA_026706145	71.544967	Lineage IVb
3300024516_18	GCA_007570995	69.5833	Lineage IVb
3300024516_18	3300027386_28	71.49689	Lineage IVb
3300024516_18	GCA_028819435	71.372433	Lineage IVb
3300024516_18	GCA_009840285	71.692275	Lineage IVb
GCA_022572725	GCA_958295805	68.259455	Lineage IVb
GCA_022572725	GCA_009836985	68.317075	Lineage IVb
GCA_022572725	GCA_022824735	68.66068	Lineage IVb
GCA_022572725	GCA_029261305	67.748469	Lineage IVb
GCA_022572725	GCA_020027535	68.448375	Lineage IVb
GCA_022572725	GCA_022825885	68.35433	Lineage IVb
GCA_022572725	GCA_022828225	68.485585	Lineage IVb
GCA_022572725	GCA_027018225	69.259986	Lineage IVb
GCA_022572725	GCA_020027205	66.62622	Lineage IVb
GCA_022572725	GCA_022564895	98.297425	Lineage IVb
GCA_022572725	SPIREOTU_00174748	69.455813	Lineage IVb
GCA_022572725	GCA_022824245	68.264996	Lineage IVb
GCA_022572725	GCA_022820305	68.366575	Lineage IVb
GCA_022572725	3300024516_18	69.801405	Lineage IVb
GCA_022572725	GCA_022821825	68.352399	Lineage IVb
GCA_022572725	GCA_011088105	68.284713	Lineage IVb
GCA_022572725	GCA_022821285	68.369196	Lineage IVb
GCA_022572725	GCA_026707955	68.647323	Lineage IVb
GCA_022572725	GCA_009836145	68.436428	Lineage IVb
GCA_022572725	GCA_003696975	68.877701	Lineage IVb
GCA_022572725	GCA_012270585	68.528022	Lineage IVb
GCA_022572725	GCA_032191465	68.203551	Lineage IVb
GCA_022572725	GCA_951812745	68.5686	Lineage IVb
GCA_022572725	GCA_026707525	68.52067	Lineage IVb
GCA_022572725	GCA_028817545	66.773861	Lineage IVb
GCA_022572725	GCA_028817215	66.71718	Lineage IVb
GCA_022572725	GCA_022826845	68.50737	Lineage IVb
GCA_022572725	GCA_011523385	68.702243	Lineage IVb
GCA_022572725	GCA_026706145	68.589979	Lineage IVb
GCA_022572725	GCA_007570995	67.148432	Lineage IVb
GCA_022572725	3300027386_28	68.224323	Lineage IVb
GCA_022572725	GCA_028819435	68.537202	Lineage IVb
GCA_022572725	GCA_009840285	68.625522	Lineage IVb
GCA_022821825	GCA_958295805	75.651354	Lineage IVb
GCA_022821825	GCA_009836985	87.886113	Lineage IVb
GCA_022821825	GCA_022824735	87.445999	Lineage IVb
GCA_022821825	GCA_029261305	70.44367	Lineage IVb
GCA_022821825	GCA_020027535	85.681427	Lineage IVb
GCA_022821825	GCA_022825885	96.204511	Lineage IVb
GCA_022821825	GCA_022828225	88.897891	Lineage IVb
GCA_022821825	GCA_027018225	71.8875	Lineage IVb
GCA_022821825	GCA_020027205	73.000956	Lineage IVb
GCA_022821825	GCA_022564895	68.262923	Lineage IVb
GCA_022821825	SPIREOTU_00174748	72.227572	Lineage IVb
GCA_022821825	GCA_022824245	97.686239	Lineage IVb
GCA_022821825	GCA_022820305	96.270624	Lineage IVb
GCA_022821825	3300024516_18	71.332652	Lineage IVb
GCA_022821825	GCA_022572725	68.352399	Lineage IVb
GCA_022821825	GCA_011088105	66.129796	Lineage IVb
GCA_022821825	GCA_022821285	96.38515	Lineage IVb
GCA_022821825	GCA_026707955	87.687879	Lineage IVb
GCA_022821825	GCA_009836145	87.158011	Lineage IVb
GCA_022821825	GCA_003696975	67.058993	Lineage IVb
GCA_022821825	GCA_012270585	85.519021	Lineage IVb
GCA_022821825	GCA_032191465	71.101757	Lineage IVb
GCA_022821825	GCA_951812745	85.698631	Lineage IVb
GCA_022821825	GCA_026707525	87.772411	Lineage IVb
GCA_022821825	GCA_028817545	73.783491	Lineage IVb
GCA_022821825	GCA_028817215	73.788065	Lineage IVb
GCA_022821825	GCA_022826845	96.11314	Lineage IVb
GCA_022821825	GCA_011523385	87.799889	Lineage IVb
GCA_022821825	GCA_026706145	87.614469	Lineage IVb
GCA_022821825	GCA_007570995	74.079756	Lineage IVb
GCA_022821825	3300027386_28	85.11235	Lineage IVb
GCA_022821825	GCA_028819435	87.716621	Lineage IVb
GCA_022821825	GCA_009840285	88.274697	Lineage IVb
GCA_011088105	GCA_958295805	65.99633	Lineage IVb
GCA_011088105	GCA_009836985	66.039049	Lineage IVb
GCA_011088105	GCA_022824735	66.297459	Lineage IVb
GCA_011088105	GCA_029261305	65.734885	Lineage IVb
GCA_011088105	GCA_020027535	66.214696	Lineage IVb
GCA_011088105	GCA_022825885	66.028488	Lineage IVb
GCA_011088105	GCA_022828225	66.195584	Lineage IVb
GCA_011088105	GCA_027018225	66.96164	Lineage IVb
GCA_011088105	GCA_020027205	64.576723	Lineage IVb
GCA_011088105	GCA_022564895	68.295836	Lineage IVb
GCA_011088105	SPIREOTU_00174748	67.271574	Lineage IVb
GCA_011088105	GCA_022824245	65.953895	Lineage IVb
GCA_011088105	GCA_022820305	66.059221	Lineage IVb
GCA_011088105	3300024516_18	66.935374	Lineage IVb
GCA_011088105	GCA_022572725	68.284713	Lineage IVb
GCA_011088105	GCA_022821825	66.129796	Lineage IVb
GCA_011088105	GCA_022821285	66.039619	Lineage IVb
GCA_011088105	GCA_026707955	66.227333	Lineage IVb
GCA_011088105	GCA_009836145	66.115192	Lineage IVb
GCA_011088105	GCA_003696975	66.238123	Lineage IVb
GCA_011088105	GCA_012270585	66.161207	Lineage IVb
GCA_011088105	GCA_032191465	66.234483	Lineage IVb
GCA_011088105	GCA_951812745	66.174054	Lineage IVb
GCA_011088105	GCA_026707525	66.329229	Lineage IVb
GCA_011088105	GCA_028817545	65.031815	Lineage IVb
GCA_011088105	GCA_028817215	64.963797	Lineage IVb
GCA_011088105	GCA_022826845	66.031064	Lineage IVb
GCA_011088105	GCA_011523385	66.206403	Lineage IVb
GCA_011088105	GCA_026706145	66.21492	Lineage IVb
GCA_011088105	GCA_007570995	65.217872	Lineage IVb
GCA_011088105	3300027386_28	66.181783	Lineage IVb
GCA_011088105	GCA_028819435	66.261236	Lineage IVb
GCA_011088105	GCA_009840285	66.311244	Lineage IVb
GCA_022821285	GCA_958295805	75.685159	Lineage IVb
GCA_022821285	GCA_009836985	88.132787	Lineage IVb
GCA_022821285	GCA_022824735	87.692469	Lineage IVb
GCA_022821285	GCA_029261305	70.510506	Lineage IVb
GCA_022821285	GCA_020027535	85.541889	Lineage IVb
GCA_022821285	GCA_022825885	97.33528	Lineage IVb
GCA_022821285	GCA_022828225	88.909153	Lineage IVb
GCA_022821285	GCA_027018225	71.944145	Lineage IVb
GCA_022821285	GCA_020027205	73.063173	Lineage IVb
GCA_022821285	GCA_022564895	68.299383	Lineage IVb
GCA_022821285	SPIREOTU_00174748	72.269329	Lineage IVb
GCA_022821285	GCA_022824245	96.267783	Lineage IVb
GCA_022821285	GCA_022820305	97.357848	Lineage IVb
GCA_022821285	3300024516_18	71.244394	Lineage IVb
GCA_022821285	GCA_022572725	68.369196	Lineage IVb
GCA_022821285	GCA_022821825	96.38515	Lineage IVb
GCA_022821285	GCA_011088105	66.039619	Lineage IVb
GCA_022821285	GCA_026707955	87.58282	Lineage IVb
GCA_022821285	GCA_009836145	87.273304	Lineage IVb
GCA_022821285	GCA_003696975	67.141557	Lineage IVb
GCA_022821285	GCA_012270585	85.58375	Lineage IVb
GCA_022821285	GCA_032191465	71.137016	Lineage IVb
GCA_022821285	GCA_951812745	85.801632	Lineage IVb
GCA_022821285	GCA_026707525	87.543733	Lineage IVb
GCA_022821285	GCA_028817545	73.972344	Lineage IVb
GCA_022821285	GCA_028817215	73.929052	Lineage IVb
GCA_022821285	GCA_022826845	97.064004	Lineage IVb
GCA_022821285	GCA_011523385	87.631178	Lineage IVb
GCA_022821285	GCA_026706145	87.636316	Lineage IVb
GCA_022821285	GCA_007570995	74.14798	Lineage IVb
GCA_022821285	3300027386_28	85.231395	Lineage IVb
GCA_022821285	GCA_028819435	87.827793	Lineage IVb
GCA_022821285	GCA_009840285	88.377051	Lineage IVb
GCA_026707955	GCA_958295805	76.311515	Lineage IVb
GCA_026707955	GCA_009836985	89.982443	Lineage IVb
GCA_026707955	GCA_022824735	90.314974	Lineage IVb
GCA_026707955	GCA_029261305	70.888055	Lineage IVb
GCA_026707955	GCA_020027535	86.78935	Lineage IVb
GCA_026707955	GCA_022825885	87.246176	Lineage IVb
GCA_026707955	GCA_022828225	88.955253	Lineage IVb
GCA_026707955	GCA_027018225	72.189831	Lineage IVb
GCA_026707955	GCA_020027205	73.035948	Lineage IVb
GCA_026707955	GCA_022564895	68.565401	Lineage IVb
GCA_026707955	SPIREOTU_00174748	72.662092	Lineage IVb
GCA_026707955	GCA_022824245	87.716218	Lineage IVb
GCA_026707955	GCA_022820305	87.498324	Lineage IVb
GCA_026707955	3300024516_18	71.689723	Lineage IVb
GCA_026707955	GCA_022572725	68.647323	Lineage IVb
GCA_026707955	GCA_022821825	87.687879	Lineage IVb
GCA_026707955	GCA_011088105	66.227333	Lineage IVb
GCA_026707955	GCA_022821285	87.58282	Lineage IVb
GCA_026707955	GCA_009836145	90.882092	Lineage IVb
GCA_026707955	GCA_003696975	67.245171	Lineage IVb
GCA_026707955	GCA_012270585	87.124077	Lineage IVb
GCA_026707955	GCA_032191465	71.49546	Lineage IVb
GCA_026707955	GCA_951812745	87.191178	Lineage IVb
GCA_026707955	GCA_026707525	98.221578	Lineage IVb
GCA_026707955	GCA_028817545	74.181479	Lineage IVb
GCA_026707955	GCA_028817215	74.15868	Lineage IVb
GCA_026707955	GCA_022826845	87.787672	Lineage IVb
GCA_026707955	GCA_011523385	98.442248	Lineage IVb
GCA_026707955	GCA_026706145	98.155838	Lineage IVb
GCA_026707955	GCA_007570995	74.350472	Lineage IVb
GCA_026707955	3300027386_28	86.299446	Lineage IVb
GCA_026707955	GCA_028819435	91.469729	Lineage IVb
GCA_026707955	GCA_009840285	90.297059	Lineage IVb
GCA_009836145	GCA_958295805	75.803999	Lineage IVb
GCA_009836145	GCA_009836985	89.863363	Lineage IVb
GCA_009836145	GCA_022824735	91.433513	Lineage IVb
GCA_009836145	GCA_029261305	70.944937	Lineage IVb
GCA_009836145	GCA_020027535	85.905395	Lineage IVb
GCA_009836145	GCA_022825885	87.310592	Lineage IVb
GCA_009836145	GCA_022828225	89.036569	Lineage IVb
GCA_009836145	GCA_027018225	72.168438	Lineage IVb
GCA_009836145	GCA_020027205	72.774572	Lineage IVb
GCA_009836145	GCA_022564895	68.426194	Lineage IVb
GCA_009836145	SPIREOTU_00174748	72.388972	Lineage IVb
GCA_009836145	GCA_022824245	87.322255	Lineage IVb
GCA_009836145	GCA_022820305	87.368567	Lineage IVb
GCA_009836145	3300024516_18	71.711262	Lineage IVb
GCA_009836145	GCA_022572725	68.436428	Lineage IVb
GCA_009836145	GCA_022821825	87.158011	Lineage IVb
GCA_009836145	GCA_011088105	66.115192	Lineage IVb
GCA_009836145	GCA_022821285	87.273304	Lineage IVb
GCA_009836145	GCA_026707955	90.882092	Lineage IVb
GCA_009836145	GCA_003696975	66.909258	Lineage IVb
GCA_009836145	GCA_012270585	85.754569	Lineage IVb
GCA_009836145	GCA_032191465	71.455421	Lineage IVb
GCA_009836145	GCA_951812745	85.742834	Lineage IVb
GCA_009836145	GCA_026707525	90.789322	Lineage IVb
GCA_009836145	GCA_028817545	73.952233	Lineage IVb
GCA_009836145	GCA_028817215	73.926134	Lineage IVb
GCA_009836145	GCA_022826845	87.445026	Lineage IVb
GCA_009836145	GCA_011523385	90.562905	Lineage IVb
GCA_009836145	GCA_026706145	90.447066	Lineage IVb
GCA_009836145	GCA_007570995	74.257308	Lineage IVb
GCA_009836145	3300027386_28	85.604769	Lineage IVb
GCA_009836145	GCA_028819435	92.49497	Lineage IVb
GCA_009836145	GCA_009840285	90.169238	Lineage IVb
GCA_003696975	GCA_958295805	66.955103	Lineage IVb
GCA_003696975	GCA_009836985	66.90753	Lineage IVb
GCA_003696975	GCA_022824735	67.1741	Lineage IVb
GCA_003696975	GCA_029261305	65.295802	Lineage IVb
GCA_003696975	GCA_020027535	67.133456	Lineage IVb
GCA_003696975	GCA_022825885	66.909458	Lineage IVb
GCA_003696975	GCA_022828225	67.109856	Lineage IVb
GCA_003696975	GCA_027018225	67.775289	Lineage IVb
GCA_003696975	GCA_020027205	65.712398	Lineage IVb
GCA_003696975	GCA_022564895	68.707486	Lineage IVb
GCA_003696975	SPIREOTU_00174748	67.489641	Lineage IVb
GCA_003696975	GCA_022824245	67.079563	Lineage IVb
GCA_003696975	GCA_022820305	67.106319	Lineage IVb
GCA_003696975	3300024516_18	66.791899	Lineage IVb
GCA_003696975	GCA_022572725	68.877701	Lineage IVb
GCA_003696975	GCA_022821825	67.058993	Lineage IVb
GCA_003696975	GCA_011088105	66.238123	Lineage IVb
GCA_003696975	GCA_022821285	67.141557	Lineage IVb
GCA_003696975	GCA_026707955	67.245171	Lineage IVb
GCA_003696975	GCA_009836145	66.909258	Lineage IVb
GCA_003696975	GCA_012270585	67.288291	Lineage IVb
GCA_003696975	GCA_032191465	66.022292	Lineage IVb
GCA_003696975	GCA_951812745	67.271213	Lineage IVb
GCA_003696975	GCA_026707525	67.34598	Lineage IVb
GCA_003696975	GCA_028817545	65.962234	Lineage IVb
GCA_003696975	GCA_028817215	65.933306	Lineage IVb
GCA_003696975	GCA_022826845	67.142625	Lineage IVb
GCA_003696975	GCA_011523385	67.237	Lineage IVb
GCA_003696975	GCA_026706145	67.217697	Lineage IVb
GCA_003696975	GCA_007570995	66.283217	Lineage IVb
GCA_003696975	3300027386_28	67.028988	Lineage IVb
GCA_003696975	GCA_028819435	67.133755	Lineage IVb
GCA_003696975	GCA_009840285	67.174221	Lineage IVb
GCA_012270585	GCA_958295805	76.721225	Lineage IVb
GCA_012270585	GCA_009836985	86.684823	Lineage IVb
GCA_012270585	GCA_022824735	85.716147	Lineage IVb
GCA_012270585	GCA_029261305	70.748207	Lineage IVb
GCA_012270585	GCA_020027535	88.505038	Lineage IVb
GCA_012270585	GCA_022825885	85.506435	Lineage IVb
GCA_012270585	GCA_022828225	86.343587	Lineage IVb
GCA_012270585	GCA_027018225	72.199793	Lineage IVb
GCA_012270585	GCA_020027205	73.570074	Lineage IVb
GCA_012270585	GCA_022564895	68.638576	Lineage IVb
GCA_012270585	SPIREOTU_00174748	72.579815	Lineage IVb
GCA_012270585	GCA_022824245	85.637265	Lineage IVb
GCA_012270585	GCA_022820305	85.64059	Lineage IVb
GCA_012270585	3300024516_18	71.4203	Lineage IVb
GCA_012270585	GCA_022572725	68.528022	Lineage IVb
GCA_012270585	GCA_022821825	85.519021	Lineage IVb
GCA_012270585	GCA_011088105	66.161207	Lineage IVb
GCA_012270585	GCA_022821285	85.58375	Lineage IVb
GCA_012270585	GCA_026707955	87.124077	Lineage IVb
GCA_012270585	GCA_009836145	85.754569	Lineage IVb
GCA_012270585	GCA_003696975	67.288291	Lineage IVb
GCA_012270585	GCA_032191465	71.292188	Lineage IVb
GCA_012270585	GCA_951812745	88.832503	Lineage IVb
GCA_012270585	GCA_026707525	86.952606	Lineage IVb
GCA_012270585	GCA_028817545	74.721801	Lineage IVb
GCA_012270585	GCA_028817215	74.591994	Lineage IVb
GCA_012270585	GCA_022826845	85.442139	Lineage IVb
GCA_012270585	GCA_011523385	87.15279	Lineage IVb
GCA_012270585	GCA_026706145	86.911092	Lineage IVb
GCA_012270585	GCA_007570995	74.79489	Lineage IVb
GCA_012270585	3300027386_28	87.970247	Lineage IVb
GCA_012270585	GCA_028819435	86.320103	Lineage IVb
GCA_012270585	GCA_009840285	87.060052	Lineage IVb
GCA_032191465	GCA_958295805	71.108827	Lineage IVb
GCA_032191465	GCA_009836985	71.287693	Lineage IVb
GCA_032191465	GCA_022824735	71.545976	Lineage IVb
GCA_032191465	GCA_029261305	78.950219	Lineage IVb
GCA_032191465	GCA_020027535	71.555066	Lineage IVb
GCA_032191465	GCA_022825885	71.157069	Lineage IVb
GCA_032191465	GCA_022828225	71.256754	Lineage IVb
GCA_032191465	GCA_027018225	78.358876	Lineage IVb
GCA_032191465	GCA_020027205	68.444749	Lineage IVb
GCA_032191465	GCA_022564895	68.293374	Lineage IVb
GCA_032191465	SPIREOTU_00174748	78.239877	Lineage IVb
GCA_032191465	GCA_022824245	71.147283	Lineage IVb
GCA_032191465	GCA_022820305	71.003846	Lineage IVb
GCA_032191465	3300024516_18	78.964269	Lineage IVb
GCA_032191465	GCA_022572725	68.203551	Lineage IVb
GCA_032191465	GCA_022821825	71.101757	Lineage IVb
GCA_032191465	GCA_011088105	66.234483	Lineage IVb
GCA_032191465	GCA_022821285	71.137016	Lineage IVb
GCA_032191465	GCA_026707955	71.49546	Lineage IVb
GCA_032191465	GCA_009836145	71.455421	Lineage IVb
GCA_032191465	GCA_003696975	66.022292	Lineage IVb
GCA_032191465	GCA_012270585	71.292188	Lineage IVb
GCA_032191465	GCA_951812745	71.348215	Lineage IVb
GCA_032191465	GCA_026707525	71.597951	Lineage IVb
GCA_032191465	GCA_028817545	68.925403	Lineage IVb
GCA_032191465	GCA_028817215	68.898503	Lineage IVb
GCA_032191465	GCA_022826845	71.241909	Lineage IVb
GCA_032191465	GCA_011523385	71.495649	Lineage IVb
GCA_032191465	GCA_026706145	71.47915	Lineage IVb
GCA_032191465	GCA_007570995	69.231517	Lineage IVb
GCA_032191465	3300027386_28	71.099968	Lineage IVb
GCA_032191465	GCA_028819435	71.374125	Lineage IVb
GCA_032191465	GCA_009840285	71.382968	Lineage IVb
GCA_951812745	GCA_958295805	76.679208	Lineage IVb
GCA_951812745	GCA_009836985	86.588717	Lineage IVb
GCA_951812745	GCA_022824735	85.844526	Lineage IVb
GCA_951812745	GCA_029261305	70.970699	Lineage IVb
GCA_951812745	GCA_020027535	89.699233	Lineage IVb
GCA_951812745	GCA_022825885	85.768571	Lineage IVb
GCA_951812745	GCA_022828225	86.472552	Lineage IVb
GCA_951812745	GCA_027018225	72.503099	Lineage IVb
GCA_951812745	GCA_020027205	73.442919	Lineage IVb
GCA_951812745	GCA_022564895	68.596113	Lineage IVb
GCA_951812745	SPIREOTU_00174748	72.802986	Lineage IVb
GCA_951812745	GCA_022824245	85.589601	Lineage IVb
GCA_951812745	GCA_022820305	85.747514	Lineage IVb
GCA_951812745	3300024516_18	71.658682	Lineage IVb
GCA_951812745	GCA_022572725	68.5686	Lineage IVb
GCA_951812745	GCA_022821825	85.698631	Lineage IVb
GCA_951812745	GCA_011088105	66.174054	Lineage IVb
GCA_951812745	GCA_022821285	85.801632	Lineage IVb
GCA_951812745	GCA_026707955	87.191178	Lineage IVb
GCA_951812745	GCA_009836145	85.742834	Lineage IVb
GCA_951812745	GCA_003696975	67.271213	Lineage IVb
GCA_951812745	GCA_012270585	88.832503	Lineage IVb
GCA_951812745	GCA_032191465	71.348215	Lineage IVb
GCA_951812745	GCA_026707525	87.071795	Lineage IVb
GCA_951812745	GCA_028817545	74.539706	Lineage IVb
GCA_951812745	GCA_028817215	74.527445	Lineage IVb
GCA_951812745	GCA_022826845	85.845369	Lineage IVb
GCA_951812745	GCA_011523385	87.195948	Lineage IVb
GCA_951812745	GCA_026706145	87.073029	Lineage IVb
GCA_951812745	GCA_007570995	74.665004	Lineage IVb
GCA_951812745	3300027386_28	89.956391	Lineage IVb
GCA_951812745	GCA_028819435	86.105174	Lineage IVb
GCA_951812745	GCA_009840285	86.889531	Lineage IVb
GCA_026707525	GCA_958295805	76.418253	Lineage IVb
GCA_026707525	GCA_009836985	90.136465	Lineage IVb
GCA_026707525	GCA_022824735	90.261668	Lineage IVb
GCA_026707525	GCA_029261305	70.932832	Lineage IVb
GCA_026707525	GCA_020027535	86.737877	Lineage IVb
GCA_026707525	GCA_022825885	87.250651	Lineage IVb
GCA_026707525	GCA_022828225	88.974169	Lineage IVb
GCA_026707525	GCA_027018225	72.262819	Lineage IVb
GCA_026707525	GCA_020027205	73.025988	Lineage IVb
GCA_026707525	GCA_022564895	68.473783	Lineage IVb
GCA_026707525	SPIREOTU_00174748	72.596571	Lineage IVb
GCA_026707525	GCA_022824245	87.597419	Lineage IVb
GCA_026707525	GCA_022820305	87.345937	Lineage IVb
GCA_026707525	3300024516_18	71.580135	Lineage IVb
GCA_026707525	GCA_022572725	68.52067	Lineage IVb
GCA_026707525	GCA_022821825	87.772411	Lineage IVb
GCA_026707525	GCA_011088105	66.329229	Lineage IVb
GCA_026707525	GCA_022821285	87.543733	Lineage IVb
GCA_026707525	GCA_026707955	98.221578	Lineage IVb
GCA_026707525	GCA_009836145	90.789322	Lineage IVb
GCA_026707525	GCA_003696975	67.34598	Lineage IVb
GCA_026707525	GCA_012270585	86.952606	Lineage IVb
GCA_026707525	GCA_032191465	71.597951	Lineage IVb
GCA_026707525	GCA_951812745	87.071795	Lineage IVb
GCA_026707525	GCA_028817545	74.150148	Lineage IVb
GCA_026707525	GCA_028817215	74.156273	Lineage IVb
GCA_026707525	GCA_022826845	87.536682	Lineage IVb
GCA_026707525	GCA_011523385	98.203222	Lineage IVb
GCA_026707525	GCA_026706145	98.183766	Lineage IVb
GCA_026707525	GCA_007570995	74.359231	Lineage IVb
GCA_026707525	3300027386_28	86.17802	Lineage IVb
GCA_026707525	GCA_028819435	91.307913	Lineage IVb
GCA_026707525	GCA_009840285	90.471735	Lineage IVb
GCA_028817545	GCA_958295805	72.860162	Lineage IVb
GCA_028817545	GCA_009836985	74.312674	Lineage IVb
GCA_028817545	GCA_022824735	74.146396	Lineage IVb
GCA_028817545	GCA_029261305	67.965036	Lineage IVb
GCA_028817545	GCA_020027535	74.890632	Lineage IVb
GCA_028817545	GCA_022825885	73.891124	Lineage IVb
GCA_028817545	GCA_022828225	74.213855	Lineage IVb
GCA_028817545	GCA_027018225	69.67622	Lineage IVb
GCA_028817545	GCA_020027205	77.477655	Lineage IVb
GCA_028817545	GCA_022564895	66.883308	Lineage IVb
GCA_028817545	SPIREOTU_00174748	69.99044	Lineage IVb
GCA_028817545	GCA_022824245	73.91988	Lineage IVb
GCA_028817545	GCA_022820305	73.818741	Lineage IVb
GCA_028817545	3300024516_18	69.336271	Lineage IVb
GCA_028817545	GCA_022572725	66.773861	Lineage IVb
GCA_028817545	GCA_022821825	73.783491	Lineage IVb
GCA_028817545	GCA_011088105	65.031815	Lineage IVb
GCA_028817545	GCA_022821285	73.972344	Lineage IVb
GCA_028817545	GCA_026707955	74.181479	Lineage IVb
GCA_028817545	GCA_009836145	73.952233	Lineage IVb
GCA_028817545	GCA_003696975	65.962234	Lineage IVb
GCA_028817545	GCA_012270585	74.721801	Lineage IVb
GCA_028817545	GCA_032191465	68.925403	Lineage IVb
GCA_028817545	GCA_951812745	74.539706	Lineage IVb
GCA_028817545	GCA_026707525	74.150148	Lineage IVb
GCA_028817545	GCA_028817215	98.585125	Lineage IVb
GCA_028817545	GCA_022826845	73.914597	Lineage IVb
GCA_028817545	GCA_011523385	74.157564	Lineage IVb
GCA_028817545	GCA_026706145	74.017208	Lineage IVb
GCA_028817545	GCA_007570995	94.764762	Lineage IVb
GCA_028817545	3300027386_28	74.109375	Lineage IVb
GCA_028817545	GCA_028819435	73.981445	Lineage IVb
GCA_028817545	GCA_009840285	74.4155	Lineage IVb
GCA_028817215	GCA_958295805	72.874474	Lineage IVb
GCA_028817215	GCA_009836985	74.142573	Lineage IVb
GCA_028817215	GCA_022824735	74.087785	Lineage IVb
GCA_028817215	GCA_029261305	68.022067	Lineage IVb
GCA_028817215	GCA_020027535	74.858216	Lineage IVb
GCA_028817215	GCA_022825885	73.737749	Lineage IVb
GCA_028817215	GCA_022828225	74.099928	Lineage IVb
GCA_028817215	GCA_027018225	69.665777	Lineage IVb
GCA_028817215	GCA_020027205	77.42992	Lineage IVb
GCA_028817215	GCA_022564895	66.847425	Lineage IVb
GCA_028817215	SPIREOTU_00174748	69.974451	Lineage IVb
GCA_028817215	GCA_022824245	73.88171	Lineage IVb
GCA_028817215	GCA_022820305	73.763403	Lineage IVb
GCA_028817215	3300024516_18	69.374514	Lineage IVb
GCA_028817215	GCA_022572725	66.71718	Lineage IVb
GCA_028817215	GCA_022821825	73.788065	Lineage IVb
GCA_028817215	GCA_011088105	64.963797	Lineage IVb
GCA_028817215	GCA_022821285	73.929052	Lineage IVb
GCA_028817215	GCA_026707955	74.15868	Lineage IVb
GCA_028817215	GCA_009836145	73.926134	Lineage IVb
GCA_028817215	GCA_003696975	65.933306	Lineage IVb
GCA_028817215	GCA_012270585	74.591994	Lineage IVb
GCA_028817215	GCA_032191465	68.898503	Lineage IVb
GCA_028817215	GCA_951812745	74.527445	Lineage IVb
GCA_028817215	GCA_026707525	74.156273	Lineage IVb
GCA_028817215	GCA_028817545	98.585125	Lineage IVb
GCA_028817215	GCA_022826845	73.809303	Lineage IVb
GCA_028817215	GCA_011523385	74.137952	Lineage IVb
GCA_028817215	GCA_026706145	73.903152	Lineage IVb
GCA_028817215	GCA_007570995	94.821514	Lineage IVb
GCA_028817215	3300027386_28	74.157771	Lineage IVb
GCA_028817215	GCA_028819435	73.943154	Lineage IVb
GCA_028817215	GCA_009840285	74.33161	Lineage IVb
GCA_022826845	GCA_958295805	75.762861	Lineage IVb
GCA_022826845	GCA_009836985	88.10397	Lineage IVb
GCA_022826845	GCA_022824735	87.564566	Lineage IVb
GCA_022826845	GCA_029261305	70.613636	Lineage IVb
GCA_022826845	GCA_020027535	85.724076	Lineage IVb
GCA_022826845	GCA_022825885	97.462944	Lineage IVb
GCA_022826845	GCA_022828225	88.963373	Lineage IVb
GCA_022826845	GCA_027018225	71.903792	Lineage IVb
GCA_022826845	GCA_020027205	72.903785	Lineage IVb
GCA_022826845	GCA_022564895	68.465701	Lineage IVb
GCA_022826845	SPIREOTU_00174748	72.365941	Lineage IVb
GCA_022826845	GCA_022824245	96.195485	Lineage IVb
GCA_022826845	GCA_022820305	97.548598	Lineage IVb
GCA_022826845	3300024516_18	71.30234	Lineage IVb
GCA_022826845	GCA_022572725	68.50737	Lineage IVb
GCA_022826845	GCA_022821825	96.11314	Lineage IVb
GCA_022826845	GCA_011088105	66.031064	Lineage IVb
GCA_022826845	GCA_022821285	97.064004	Lineage IVb
GCA_022826845	GCA_026707955	87.787672	Lineage IVb
GCA_022826845	GCA_009836145	87.445026	Lineage IVb
GCA_022826845	GCA_003696975	67.142625	Lineage IVb
GCA_022826845	GCA_012270585	85.442139	Lineage IVb
GCA_022826845	GCA_032191465	71.241909	Lineage IVb
GCA_022826845	GCA_951812745	85.845369	Lineage IVb
GCA_022826845	GCA_026707525	87.536682	Lineage IVb
GCA_022826845	GCA_028817545	73.914597	Lineage IVb
GCA_022826845	GCA_028817215	73.809303	Lineage IVb
GCA_022826845	GCA_011523385	87.805657	Lineage IVb
GCA_022826845	GCA_026706145	87.582473	Lineage IVb
GCA_022826845	GCA_007570995	74.037921	Lineage IVb
GCA_022826845	3300027386_28	85.397177	Lineage IVb
GCA_022826845	GCA_028819435	87.976947	Lineage IVb
GCA_022826845	GCA_009840285	88.535255	Lineage IVb
GCA_011523385	GCA_958295805	76.28076	Lineage IVb
GCA_011523385	GCA_009836985	90.150698	Lineage IVb
GCA_011523385	GCA_022824735	90.357163	Lineage IVb
GCA_011523385	GCA_029261305	70.790335	Lineage IVb
GCA_011523385	GCA_020027535	86.862667	Lineage IVb
GCA_011523385	GCA_022825885	87.336749	Lineage IVb
GCA_011523385	GCA_022828225	88.851106	Lineage IVb
GCA_011523385	GCA_027018225	72.292839	Lineage IVb
GCA_011523385	GCA_020027205	73.058479	Lineage IVb
GCA_011523385	GCA_022564895	68.679325	Lineage IVb
GCA_011523385	SPIREOTU_00174748	72.606267	Lineage IVb
GCA_011523385	GCA_022824245	87.742653	Lineage IVb
GCA_011523385	GCA_022820305	87.614434	Lineage IVb
GCA_011523385	3300024516_18	71.730451	Lineage IVb
GCA_011523385	GCA_022572725	68.702243	Lineage IVb
GCA_011523385	GCA_022821825	87.799889	Lineage IVb
GCA_011523385	GCA_011088105	66.206403	Lineage IVb
GCA_011523385	GCA_022821285	87.631178	Lineage IVb
GCA_011523385	GCA_026707955	98.442248	Lineage IVb
GCA_011523385	GCA_009836145	90.562905	Lineage IVb
GCA_011523385	GCA_003696975	67.237	Lineage IVb
GCA_011523385	GCA_012270585	87.15279	Lineage IVb
GCA_011523385	GCA_032191465	71.495649	Lineage IVb
GCA_011523385	GCA_951812745	87.195948	Lineage IVb
GCA_011523385	GCA_026707525	98.203222	Lineage IVb
GCA_011523385	GCA_028817545	74.157564	Lineage IVb
GCA_011523385	GCA_028817215	74.137952	Lineage IVb
GCA_011523385	GCA_022826845	87.805657	Lineage IVb
GCA_011523385	GCA_026706145	98.876395	Lineage IVb
GCA_011523385	GCA_007570995	74.351404	Lineage IVb
GCA_011523385	3300027386_28	86.262217	Lineage IVb
GCA_011523385	GCA_028819435	91.316498	Lineage IVb
GCA_011523385	GCA_009840285	90.400527	Lineage IVb
GCA_026706145	GCA_958295805	76.234994	Lineage IVb
GCA_026706145	GCA_009836985	89.966546	Lineage IVb
GCA_026706145	GCA_022824735	90.059478	Lineage IVb
GCA_026706145	GCA_029261305	70.780803	Lineage IVb
GCA_026706145	GCA_020027535	86.757889	Lineage IVb
GCA_026706145	GCA_022825885	87.414311	Lineage IVb
GCA_026706145	GCA_022828225	88.788432	Lineage IVb
GCA_026706145	GCA_027018225	72.224937	Lineage IVb
GCA_026706145	GCA_020027205	72.94685	Lineage IVb
GCA_026706145	GCA_022564895	68.594239	Lineage IVb
GCA_026706145	SPIREOTU_00174748	72.479577	Lineage IVb
GCA_026706145	GCA_022824245	87.646562	Lineage IVb
GCA_026706145	GCA_022820305	87.521197	Lineage IVb
GCA_026706145	3300024516_18	71.544967	Lineage IVb
GCA_026706145	GCA_022572725	68.589979	Lineage IVb
GCA_026706145	GCA_022821825	87.614469	Lineage IVb
GCA_026706145	GCA_011088105	66.21492	Lineage IVb
GCA_026706145	GCA_022821285	87.636316	Lineage IVb
GCA_026706145	GCA_026707955	98.155838	Lineage IVb
GCA_026706145	GCA_009836145	90.447066	Lineage IVb
GCA_026706145	GCA_003696975	67.217697	Lineage IVb
GCA_026706145	GCA_012270585	86.911092	Lineage IVb
GCA_026706145	GCA_032191465	71.47915	Lineage IVb
GCA_026706145	GCA_951812745	87.073029	Lineage IVb
GCA_026706145	GCA_026707525	98.183766	Lineage IVb
GCA_026706145	GCA_028817545	74.017208	Lineage IVb
GCA_026706145	GCA_028817215	73.903152	Lineage IVb
GCA_026706145	GCA_022826845	87.582473	Lineage IVb
GCA_026706145	GCA_011523385	98.876395	Lineage IVb
GCA_026706145	GCA_007570995	74.290888	Lineage IVb
GCA_026706145	3300027386_28	86.067671	Lineage IVb
GCA_026706145	GCA_028819435	91.226056	Lineage IVb
GCA_026706145	GCA_009840285	90.323349	Lineage IVb
GCA_007570995	GCA_958295805	73.164079	Lineage IVb
GCA_007570995	GCA_009836985	74.355489	Lineage IVb
GCA_007570995	GCA_022824735	74.287572	Lineage IVb
GCA_007570995	GCA_029261305	68.409016	Lineage IVb
GCA_007570995	GCA_020027535	75.001944	Lineage IVb
GCA_007570995	GCA_022825885	74.140324	Lineage IVb
GCA_007570995	GCA_022828225	74.428855	Lineage IVb
GCA_007570995	GCA_027018225	69.928366	Lineage IVb
GCA_007570995	GCA_020027205	77.609976	Lineage IVb
GCA_007570995	GCA_022564895	67.126316	Lineage IVb
GCA_007570995	SPIREOTU_00174748	70.287561	Lineage IVb
GCA_007570995	GCA_022824245	74.166627	Lineage IVb
GCA_007570995	GCA_022820305	74.049689	Lineage IVb
GCA_007570995	3300024516_18	69.5833	Lineage IVb
GCA_007570995	GCA_022572725	67.148432	Lineage IVb
GCA_007570995	GCA_022821825	74.079756	Lineage IVb
GCA_007570995	GCA_011088105	65.217872	Lineage IVb
GCA_007570995	GCA_022821285	74.14798	Lineage IVb
GCA_007570995	GCA_026707955	74.350472	Lineage IVb
GCA_007570995	GCA_009836145	74.257308	Lineage IVb
GCA_007570995	GCA_003696975	66.283217	Lineage IVb
GCA_007570995	GCA_012270585	74.79489	Lineage IVb
GCA_007570995	GCA_032191465	69.231517	Lineage IVb
GCA_007570995	GCA_951812745	74.665004	Lineage IVb
GCA_007570995	GCA_026707525	74.359231	Lineage IVb
GCA_007570995	GCA_028817545	94.764762	Lineage IVb
GCA_007570995	GCA_028817215	94.821514	Lineage IVb
GCA_007570995	GCA_022826845	74.037921	Lineage IVb
GCA_007570995	GCA_011523385	74.351404	Lineage IVb
GCA_007570995	GCA_026706145	74.290888	Lineage IVb
GCA_007570995	3300027386_28	74.353118	Lineage IVb
GCA_007570995	GCA_028819435	74.162956	Lineage IVb
GCA_007570995	GCA_009840285	74.524819	Lineage IVb
3300027386_28	GCA_958295805	76.154425	Lineage IVb
3300027386_28	GCA_009836985	86.316227	Lineage IVb
3300027386_28	GCA_022824735	85.359152	Lineage IVb
3300027386_28	GCA_029261305	70.689623	Lineage IVb
3300027386_28	GCA_020027535	89.233484	Lineage IVb
3300027386_28	GCA_022825885	85.313462	Lineage IVb
3300027386_28	GCA_022828225	86.301659	Lineage IVb
3300027386_28	GCA_027018225	72.06413	Lineage IVb
3300027386_28	GCA_020027205	73.123105	Lineage IVb
3300027386_28	GCA_022564895	68.310278	Lineage IVb
3300027386_28	SPIREOTU_00174748	72.494638	Lineage IVb
3300027386_28	GCA_022824245	85.395503	Lineage IVb
3300027386_28	GCA_022820305	85.429575	Lineage IVb
3300027386_28	3300024516_18	71.49689	Lineage IVb
3300027386_28	GCA_022572725	68.224323	Lineage IVb
3300027386_28	GCA_022821825	85.11235	Lineage IVb
3300027386_28	GCA_011088105	66.181783	Lineage IVb
3300027386_28	GCA_022821285	85.231395	Lineage IVb
3300027386_28	GCA_026707955	86.299446	Lineage IVb
3300027386_28	GCA_009836145	85.604769	Lineage IVb
3300027386_28	GCA_003696975	67.028988	Lineage IVb
3300027386_28	GCA_012270585	87.970247	Lineage IVb
3300027386_28	GCA_032191465	71.099968	Lineage IVb
3300027386_28	GCA_951812745	89.956391	Lineage IVb
3300027386_28	GCA_026707525	86.17802	Lineage IVb
3300027386_28	GCA_028817545	74.109375	Lineage IVb
3300027386_28	GCA_028817215	74.157771	Lineage IVb
3300027386_28	GCA_022826845	85.397177	Lineage IVb
3300027386_28	GCA_011523385	86.262217	Lineage IVb
3300027386_28	GCA_026706145	86.067671	Lineage IVb
3300027386_28	GCA_007570995	74.353118	Lineage IVb
3300027386_28	GCA_028819435	85.954237	Lineage IVb
3300027386_28	GCA_009840285	86.663129	Lineage IVb
GCA_028819435	GCA_958295805	76.037492	Lineage IVb
GCA_028819435	GCA_009836985	90.343796	Lineage IVb
GCA_028819435	GCA_022824735	91.524527	Lineage IVb
GCA_028819435	GCA_029261305	70.915802	Lineage IVb
GCA_028819435	GCA_020027535	86.149379	Lineage IVb
GCA_028819435	GCA_022825885	87.517475	Lineage IVb
GCA_028819435	GCA_022828225	89.220715	Lineage IVb
GCA_028819435	GCA_027018225	72.148204	Lineage IVb
GCA_028819435	GCA_020027205	73.007788	Lineage IVb
GCA_028819435	GCA_022564895	68.51583	Lineage IVb
GCA_028819435	SPIREOTU_00174748	72.358265	Lineage IVb
GCA_028819435	GCA_022824245	87.827879	Lineage IVb
GCA_028819435	GCA_022820305	87.76242	Lineage IVb
GCA_028819435	3300024516_18	71.372433	Lineage IVb
GCA_028819435	GCA_022572725	68.537202	Lineage IVb
GCA_028819435	GCA_022821825	87.716621	Lineage IVb
GCA_028819435	GCA_011088105	66.261236	Lineage IVb
GCA_028819435	GCA_022821285	87.827793	Lineage IVb
GCA_028819435	GCA_026707955	91.469729	Lineage IVb
GCA_028819435	GCA_009836145	92.49497	Lineage IVb
GCA_028819435	GCA_003696975	67.133755	Lineage IVb
GCA_028819435	GCA_012270585	86.320103	Lineage IVb
GCA_028819435	GCA_032191465	71.374125	Lineage IVb
GCA_028819435	GCA_951812745	86.105174	Lineage IVb
GCA_028819435	GCA_026707525	91.307913	Lineage IVb
GCA_028819435	GCA_028817545	73.981445	Lineage IVb
GCA_028819435	GCA_028817215	73.943154	Lineage IVb
GCA_028819435	GCA_022826845	87.976947	Lineage IVb
GCA_028819435	GCA_011523385	91.316498	Lineage IVb
GCA_028819435	GCA_026706145	91.226056	Lineage IVb
GCA_028819435	GCA_007570995	74.162956	Lineage IVb
GCA_028819435	3300027386_28	85.954237	Lineage IVb
GCA_028819435	GCA_009840285	90.458543	Lineage IVb
GCA_009840285	GCA_958295805	76.22989	Lineage IVb
GCA_009840285	GCA_009836985	98.15271	Lineage IVb
GCA_009840285	GCA_022824735	89.867118	Lineage IVb
GCA_009840285	GCA_029261305	70.809303	Lineage IVb
GCA_009840285	GCA_020027535	86.888863	Lineage IVb
GCA_009840285	GCA_022825885	88.528652	Lineage IVb
GCA_009840285	GCA_022828225	91.009346	Lineage IVb
GCA_009840285	GCA_027018225	72.275735	Lineage IVb
GCA_009840285	GCA_020027205	73.121757	Lineage IVb
GCA_009840285	GCA_022564895	68.548541	Lineage IVb
GCA_009840285	SPIREOTU_00174748	72.578745	Lineage IVb
GCA_009840285	GCA_022824245	88.473732	Lineage IVb
GCA_009840285	GCA_022820305	88.265991	Lineage IVb
GCA_009840285	3300024516_18	71.692275	Lineage IVb
GCA_009840285	GCA_022572725	68.625522	Lineage IVb
GCA_009840285	GCA_022821825	88.274697	Lineage IVb
GCA_009840285	GCA_011088105	66.311244	Lineage IVb
GCA_009840285	GCA_022821285	88.377051	Lineage IVb
GCA_009840285	GCA_026707955	90.297059	Lineage IVb
GCA_009840285	GCA_009836145	90.169238	Lineage IVb
GCA_009840285	GCA_003696975	67.174221	Lineage IVb
GCA_009840285	GCA_012270585	87.060052	Lineage IVb
GCA_009840285	GCA_032191465	71.382968	Lineage IVb
GCA_009840285	GCA_951812745	86.889531	Lineage IVb
GCA_009840285	GCA_026707525	90.471735	Lineage IVb
GCA_009840285	GCA_028817545	74.4155	Lineage IVb
GCA_009840285	GCA_028817215	74.33161	Lineage IVb
GCA_009840285	GCA_022826845	88.535255	Lineage IVb
GCA_009840285	GCA_011523385	90.400527	Lineage IVb
GCA_009840285	GCA_026706145	90.323349	Lineage IVb
GCA_009840285	GCA_007570995	74.524819	Lineage IVb
GCA_009840285	3300027386_28	86.663129	Lineage IVb
GCA_009840285	GCA_028819435	90.458543	Lineage IVb
GCA_021604365	SMAGOTU_05155	90.566243	Lineage IVa
GCA_021604365	GCA_029261355	64.564682	Lineage IVa
GCA_021604365	GCA_020430325	71.924405	Lineage IVa
GCA_021604365	GCA_032139905	93.451662	Lineage IVa
GCA_021604365	GCA_020430245	87.821678	Lineage IVa
GCA_021604365	GCA_029261235	71.495969	Lineage IVa
GCA_021604365	GCA_003695915	64.072184	Lineage IVa
GCA_021604365	GCA_032051675	88.289456	Lineage IVa
GCA_021604365	GCA_026128885	87.862965	Lineage IVa
GCA_021604365	SPIREOTU_01825655	80.885725	Lineage IVa
GCA_021604365	NSAL	65.112125	Lineage IVa
GCA_021604365	GCA_020430335	71.544635	Lineage IVa
GCA_021604365	GCA_020430345	71.381014	Lineage IVa
GCA_021604365	Nmarina	88.567686	Lineage IVa
GCA_021604365	GCA_021603905	65.303932	Lineage IVa
GCA_021604365	SPIREOTU_00041239	85.799525	Lineage IVa
GCA_021604365	Nalkalitolerans	80.784447	Lineage IVa
GCA_021604365	GCA_003235785	74.324908	Lineage IVa
GCA_021604365	NITECO	93.461991	Lineage IVa
GCA_021604365	GCA_003228495	74.220186	Lineage IVa
GCA_021604365	GCA_021604145	65.160065	Lineage IVa
GCA_021604365	SPIREOTU_02090148	74.139828	Lineage IVa
GCA_021604365	SPIREOTU_02503015	87.959847	Lineage IVa
GCA_021604365	GCA_029261255	71.673355	Lineage IVa
GCA_021604365	GCA_021604105	87.755487	Lineage IVa
GCA_021604365	NITM1X	65.036673	Lineage IVa
GCA_021604365	3300000124_6	74.703776	Lineage IVa
GCA_021604365	GCA_032050975	88.44491	Lineage IVa
GCA_021604365	GCA_020430285	65.425575	Lineage IVa
GCA_021604365	GCA_003523945	85.981168	Lineage IVa
GCA_021604365	GCA_024760505	89.004526	Lineage IVa
GCA_021604365	GCA_902500695	90.859358	Lineage IVa
GCA_021604365	SMAGOTU_20869	88.670599	Lineage IVa
GCA_021604365	GCA_020430305	71.286153	Lineage IVa
GCA_021604365	GCA_009377845	82.279908	Lineage IVa
GCA_021604365	GCA_020348185	66.081672	Lineage IVa
GCA_021604365	GCA_003233615	72.772358	Lineage IVa
GCA_021604365	GCA_029261275	72.59797	Lineage IVa
GCA_021604365	SPIREOTU_00316837	82.015589	Lineage IVa
GCA_021604365	GCA_029261295	72.528443	Lineage IVa
GCA_021604365	GCA_021604005	65.007175	Lineage IVa
GCA_021604365	GCA_020632595	87.496018	Lineage IVa
GCA_021604365	SPIREOTU_01584414	72.55	Lineage IVa
SMAGOTU_05155	GCA_021604365	90.566243	Lineage IVa
SMAGOTU_05155	GCA_029261355	64.638528	Lineage IVa
SMAGOTU_05155	GCA_020430325	72.077037	Lineage IVa
SMAGOTU_05155	GCA_032139905	90.789984	Lineage IVa
SMAGOTU_05155	GCA_020430245	88.652575	Lineage IVa
SMAGOTU_05155	GCA_029261235	71.878237	Lineage IVa
SMAGOTU_05155	GCA_003695915	64.067554	Lineage IVa
SMAGOTU_05155	GCA_032051675	88.163319	Lineage IVa
SMAGOTU_05155	GCA_026128885	88.359449	Lineage IVa
SMAGOTU_05155	SPIREOTU_01825655	81.679106	Lineage IVa
SMAGOTU_05155	NSAL	65.039541	Lineage IVa
SMAGOTU_05155	GCA_020430335	71.973419	Lineage IVa
SMAGOTU_05155	GCA_020430345	71.546779	Lineage IVa
SMAGOTU_05155	Nmarina	88.387762	Lineage IVa
SMAGOTU_05155	GCA_021603905	65.158427	Lineage IVa
SMAGOTU_05155	SPIREOTU_00041239	86.679898	Lineage IVa
SMAGOTU_05155	Nalkalitolerans	81.692653	Lineage IVa
SMAGOTU_05155	GCA_003235785	74.571783	Lineage IVa
SMAGOTU_05155	NITECO	90.790044	Lineage IVa
SMAGOTU_05155	GCA_003228495	74.218398	Lineage IVa
SMAGOTU_05155	GCA_021604145	64.843905	Lineage IVa
SMAGOTU_05155	SPIREOTU_02090148	74.265535	Lineage IVa
SMAGOTU_05155	SPIREOTU_02503015	87.85424	Lineage IVa
SMAGOTU_05155	GCA_029261255	71.990503	Lineage IVa
SMAGOTU_05155	GCA_021604105	87.644505	Lineage IVa
SMAGOTU_05155	NITM1X	65.057597	Lineage IVa
SMAGOTU_05155	3300000124_6	75.270361	Lineage IVa
SMAGOTU_05155	GCA_032050975	88.349296	Lineage IVa
SMAGOTU_05155	GCA_020430285	65.304112	Lineage IVa
SMAGOTU_05155	GCA_003523945	86.423126	Lineage IVa
SMAGOTU_05155	GCA_024760505	89.060515	Lineage IVa
SMAGOTU_05155	GCA_902500695	92.513478	Lineage IVa
SMAGOTU_05155	SMAGOTU_20869	88.793852	Lineage IVa
SMAGOTU_05155	GCA_020430305	71.32995	Lineage IVa
SMAGOTU_05155	GCA_009377845	83.318033	Lineage IVa
SMAGOTU_05155	GCA_020348185	66.129068	Lineage IVa
SMAGOTU_05155	GCA_003233615	73.099199	Lineage IVa
SMAGOTU_05155	GCA_029261275	72.906285	Lineage IVa
SMAGOTU_05155	SPIREOTU_00316837	82.87683	Lineage IVa
SMAGOTU_05155	GCA_029261295	72.873857	Lineage IVa
SMAGOTU_05155	GCA_021604005	65.132405	Lineage IVa
SMAGOTU_05155	GCA_020632595	87.802114	Lineage IVa
SMAGOTU_05155	SPIREOTU_01584414	72.557188	Lineage IVa
GCA_029261355	GCA_021604365	64.564682	Lineage IVa
GCA_029261355	SMAGOTU_05155	64.638528	Lineage IVa
GCA_029261355	GCA_020430325	64.622515	Lineage IVa
GCA_029261355	GCA_032139905	64.630455	Lineage IVa
GCA_029261355	GCA_020430245	64.201669	Lineage IVa
GCA_029261355	GCA_029261235	64.568272	Lineage IVa
GCA_029261355	GCA_003695915	64.586195	Lineage IVa
GCA_029261355	GCA_032051675	64.508525	Lineage IVa
GCA_029261355	GCA_026128885	64.334231	Lineage IVa
GCA_029261355	SPIREOTU_01825655	64.786323	Lineage IVa
GCA_029261355	NSAL	75.231525	Lineage IVa
GCA_029261355	GCA_020430335	64.503805	Lineage IVa
GCA_029261355	GCA_020430345	64.144356	Lineage IVa
GCA_029261355	Nmarina	64.491894	Lineage IVa
GCA_029261355	GCA_021603905	75.206057	Lineage IVa
GCA_029261355	SPIREOTU_00041239	64.847195	Lineage IVa
GCA_029261355	Nalkalitolerans	64.684967	Lineage IVa
GCA_029261355	GCA_003235785	64.701606	Lineage IVa
GCA_029261355	NITECO	64.589067	Lineage IVa
GCA_029261355	GCA_003228495	65.580395	Lineage IVa
GCA_029261355	GCA_021604145	74.959608	Lineage IVa
GCA_029261355	SPIREOTU_02090148	65.117301	Lineage IVa
GCA_029261355	SPIREOTU_02503015	64.183396	Lineage IVa
GCA_029261355	GCA_029261255	65.224727	Lineage IVa
GCA_029261355	GCA_021604105	64.70695	Lineage IVa
GCA_029261355	NITM1X	74.976304	Lineage IVa
GCA_029261355	3300000124_6	65.359622	Lineage IVa
GCA_029261355	GCA_032050975	64.648572	Lineage IVa
GCA_029261355	GCA_020430285	73.528557	Lineage IVa
GCA_029261355	GCA_003523945	64.5339	Lineage IVa
GCA_029261355	GCA_024760505	64.917662	Lineage IVa
GCA_029261355	GCA_902500695	64.573607	Lineage IVa
GCA_029261355	SMAGOTU_20869	64.305439	Lineage IVa
GCA_029261355	GCA_020430305	64.339933	Lineage IVa
GCA_029261355	GCA_009377845	65.197771	Lineage IVa
GCA_029261355	GCA_020348185	68.225345	Lineage IVa
GCA_029261355	GCA_003233615	65.336663	Lineage IVa
GCA_029261355	GCA_029261275	65.209014	Lineage IVa
GCA_029261355	SPIREOTU_00316837	64.87355	Lineage IVa
GCA_029261355	GCA_029261295	64.79466	Lineage IVa
GCA_029261355	GCA_021604005	74.888467	Lineage IVa
GCA_029261355	GCA_020632595	64.381568	Lineage IVa
GCA_029261355	SPIREOTU_01584414	64.450561	Lineage IVa
GCA_020430325	GCA_021604365	71.924405	Lineage IVa
GCA_020430325	SMAGOTU_05155	72.077037	Lineage IVa
GCA_020430325	GCA_029261355	64.622515	Lineage IVa
GCA_020430325	GCA_032139905	71.988266	Lineage IVa
GCA_020430325	GCA_020430245	71.89628	Lineage IVa
GCA_020430325	GCA_029261235	69.514471	Lineage IVa
GCA_020430325	GCA_003695915	64.643827	Lineage IVa
GCA_020430325	GCA_032051675	72.105327	Lineage IVa
GCA_020430325	GCA_026128885	71.90023	Lineage IVa
GCA_020430325	SPIREOTU_01825655	72.343331	Lineage IVa
GCA_020430325	NSAL	64.980501	Lineage IVa
GCA_020430325	GCA_020430335	98.703882	Lineage IVa
GCA_020430325	GCA_020430345	98.832219	Lineage IVa
GCA_020430325	Nmarina	71.95502	Lineage IVa
GCA_020430325	GCA_021603905	64.975016	Lineage IVa
GCA_020430325	SPIREOTU_00041239	72.296801	Lineage IVa
GCA_020430325	Nalkalitolerans	72.568853	Lineage IVa
GCA_020430325	GCA_003235785	71.854282	Lineage IVa
GCA_020430325	NITECO	71.850696	Lineage IVa
GCA_020430325	GCA_003228495	71.629627	Lineage IVa
GCA_020430325	GCA_021604145	65.073021	Lineage IVa
GCA_020430325	SPIREOTU_02090148	71.522893	Lineage IVa
GCA_020430325	SPIREOTU_02503015	71.583072	Lineage IVa
GCA_020430325	GCA_029261255	69.780598	Lineage IVa
GCA_020430325	GCA_021604105	71.920401	Lineage IVa
GCA_020430325	NITM1X	65.246485	Lineage IVa
GCA_020430325	3300000124_6	72.231136	Lineage IVa
GCA_020430325	GCA_032050975	72.192997	Lineage IVa
GCA_020430325	GCA_020430285	65.2789	Lineage IVa
GCA_020430325	GCA_003523945	72.13125	Lineage IVa
GCA_020430325	GCA_024760505	72.37435	Lineage IVa
GCA_020430325	GCA_902500695	71.973225	Lineage IVa
GCA_020430325	SMAGOTU_20869	72.070449	Lineage IVa
GCA_020430325	GCA_020430305	98.526946	Lineage IVa
GCA_020430325	GCA_009377845	72.937662	Lineage IVa
GCA_020430325	GCA_020348185	66.449586	Lineage IVa
GCA_020430325	GCA_003233615	70.807746	Lineage IVa
GCA_020430325	GCA_029261275	70.559039	Lineage IVa
GCA_020430325	SPIREOTU_00316837	72.997992	Lineage IVa
GCA_020430325	GCA_029261295	70.539979	Lineage IVa
GCA_020430325	GCA_021604005	65.280834	Lineage IVa
GCA_020430325	GCA_020632595	72.285711	Lineage IVa
GCA_020430325	SPIREOTU_01584414	70.303299	Lineage IVa
GCA_032139905	GCA_021604365	93.451662	Lineage IVa
GCA_032139905	SMAGOTU_05155	90.789984	Lineage IVa
GCA_032139905	GCA_029261355	64.630455	Lineage IVa
GCA_032139905	GCA_020430325	71.988266	Lineage IVa
GCA_032139905	GCA_020430245	87.563259	Lineage IVa
GCA_032139905	GCA_029261235	71.589872	Lineage IVa
GCA_032139905	GCA_003695915	64.132241	Lineage IVa
GCA_032139905	GCA_032051675	88.02185	Lineage IVa
GCA_032139905	GCA_026128885	88.067192	Lineage IVa
GCA_032139905	SPIREOTU_01825655	80.693996	Lineage IVa
GCA_032139905	NSAL	65.109919	Lineage IVa
GCA_032139905	GCA_020430335	71.783009	Lineage IVa
GCA_032139905	GCA_020430345	71.371674	Lineage IVa
GCA_032139905	Nmarina	88.307587	Lineage IVa
GCA_032139905	GCA_021603905	65.25113	Lineage IVa
GCA_032139905	SPIREOTU_00041239	85.436148	Lineage IVa
GCA_032139905	Nalkalitolerans	80.883392	Lineage IVa
GCA_032139905	GCA_003235785	74.33044	Lineage IVa
GCA_032139905	NITECO	97.754831	Lineage IVa
GCA_032139905	GCA_003228495	74.301695	Lineage IVa
GCA_032139905	GCA_021604145	65.129504	Lineage IVa
GCA_032139905	SPIREOTU_02090148	74.371646	Lineage IVa
GCA_032139905	SPIREOTU_02503015	87.742499	Lineage IVa
GCA_032139905	GCA_029261255	71.569337	Lineage IVa
GCA_032139905	GCA_021604105	87.498145	Lineage IVa
GCA_032139905	NITM1X	65.028962	Lineage IVa
GCA_032139905	3300000124_6	74.833455	Lineage IVa
GCA_032139905	GCA_032050975	88.27374	Lineage IVa
GCA_032139905	GCA_020430285	65.367263	Lineage IVa
GCA_032139905	GCA_003523945	86.752685	Lineage IVa
GCA_032139905	GCA_024760505	89.147533	Lineage IVa
GCA_032139905	GCA_902500695	90.831164	Lineage IVa
GCA_032139905	SMAGOTU_20869	88.670473	Lineage IVa
GCA_032139905	GCA_020430305	71.356742	Lineage IVa
GCA_032139905	GCA_009377845	82.429586	Lineage IVa
GCA_032139905	GCA_020348185	66.109992	Lineage IVa
GCA_032139905	GCA_003233615	72.820588	Lineage IVa
GCA_032139905	GCA_029261275	72.518576	Lineage IVa
GCA_032139905	SPIREOTU_00316837	82.046778	Lineage IVa
GCA_032139905	GCA_029261295	72.605175	Lineage IVa
GCA_032139905	GCA_021604005	65.02887	Lineage IVa
GCA_032139905	GCA_020632595	87.51749	Lineage IVa
GCA_032139905	SPIREOTU_01584414	72.551891	Lineage IVa
GCA_020430245	GCA_021604365	87.821678	Lineage IVa
GCA_020430245	SMAGOTU_05155	88.652575	Lineage IVa
GCA_020430245	GCA_029261355	64.201669	Lineage IVa
GCA_020430245	GCA_020430325	71.89628	Lineage IVa
GCA_020430245	GCA_032139905	87.563259	Lineage IVa
GCA_020430245	GCA_029261235	71.299859	Lineage IVa
GCA_020430245	GCA_003695915	63.846688	Lineage IVa
GCA_020430245	GCA_032051675	88.769395	Lineage IVa
GCA_020430245	GCA_026128885	89.035717	Lineage IVa
GCA_020430245	SPIREOTU_01825655	80.988192	Lineage IVa
GCA_020430245	NSAL	64.861155	Lineage IVa
GCA_020430245	GCA_020430335	71.639349	Lineage IVa
GCA_020430245	GCA_020430345	71.363199	Lineage IVa
GCA_020430245	Nmarina	89.146415	Lineage IVa
GCA_020430245	GCA_021603905	65.185834	Lineage IVa
GCA_020430245	SPIREOTU_00041239	85.328799	Lineage IVa
GCA_020430245	Nalkalitolerans	80.975075	Lineage IVa
GCA_020430245	GCA_003235785	73.949238	Lineage IVa
GCA_020430245	NITECO	87.764904	Lineage IVa
GCA_020430245	GCA_003228495	73.934647	Lineage IVa
GCA_020430245	GCA_021604145	64.671313	Lineage IVa
GCA_020430245	SPIREOTU_02090148	74.144634	Lineage IVa
GCA_020430245	SPIREOTU_02503015	88.75418	Lineage IVa
GCA_020430245	GCA_029261255	71.209886	Lineage IVa
GCA_020430245	GCA_021604105	88.239792	Lineage IVa
GCA_020430245	NITM1X	64.821755	Lineage IVa
GCA_020430245	3300000124_6	74.384806	Lineage IVa
GCA_020430245	GCA_032050975	89.025871	Lineage IVa
GCA_020430245	GCA_020430285	65.271233	Lineage IVa
GCA_020430245	GCA_003523945	85.357873	Lineage IVa
GCA_020430245	GCA_024760505	89.802954	Lineage IVa
GCA_020430245	GCA_902500695	88.26501	Lineage IVa
GCA_020430245	SMAGOTU_20869	89.200048	Lineage IVa
GCA_020430245	GCA_020430305	72.844363	Lineage IVa
GCA_020430245	GCA_009377845	82.307052	Lineage IVa
GCA_020430245	GCA_020348185	65.749623	Lineage IVa
GCA_020430245	GCA_003233615	72.642634	Lineage IVa
GCA_020430245	GCA_029261275	72.354818	Lineage IVa
GCA_020430245	SPIREOTU_00316837	82.049222	Lineage IVa
GCA_020430245	GCA_029261295	72.154308	Lineage IVa
GCA_020430245	GCA_021604005	65.069995	Lineage IVa
GCA_020430245	GCA_020632595	88.715476	Lineage IVa
GCA_020430245	SPIREOTU_01584414	72.259136	Lineage IVa
GCA_029261235	GCA_021604365	71.495969	Lineage IVa
GCA_029261235	SMAGOTU_05155	71.878237	Lineage IVa
GCA_029261235	GCA_029261355	64.568272	Lineage IVa
GCA_029261235	GCA_020430325	69.514471	Lineage IVa
GCA_029261235	GCA_032139905	71.589872	Lineage IVa
GCA_029261235	GCA_020430245	71.299859	Lineage IVa
GCA_029261235	GCA_003695915	62.935453	Lineage IVa
GCA_029261235	GCA_032051675	71.554124	Lineage IVa
GCA_029261235	GCA_026128885	71.541299	Lineage IVa
GCA_029261235	SPIREOTU_01825655	72.239631	Lineage IVa
GCA_029261235	NSAL	64.033756	Lineage IVa
GCA_029261235	GCA_020430335	69.350154	Lineage IVa
GCA_029261235	GCA_020430345	69.046407	Lineage IVa
GCA_029261235	Nmarina	71.384211	Lineage IVa
GCA_029261235	GCA_021603905	64.212466	Lineage IVa
GCA_029261235	SPIREOTU_00041239	72.432954	Lineage IVa
GCA_029261235	Nalkalitolerans	72.034868	Lineage IVa
GCA_029261235	GCA_003235785	78.018435	Lineage IVa
GCA_029261235	NITECO	71.598034	Lineage IVa
GCA_029261235	GCA_003228495	79.127529	Lineage IVa
GCA_029261235	GCA_021604145	64.228099	Lineage IVa
GCA_029261235	SPIREOTU_02090148	81.581999	Lineage IVa
GCA_029261235	SPIREOTU_02503015	71.173232	Lineage IVa
GCA_029261235	GCA_029261255	91.709284	Lineage IVa
GCA_029261235	GCA_021604105	71.392404	Lineage IVa
GCA_029261235	NITM1X	64.450127	Lineage IVa
GCA_029261235	3300000124_6	79.855777	Lineage IVa
GCA_029261235	GCA_032050975	71.385217	Lineage IVa
GCA_029261235	GCA_020430285	64.135923	Lineage IVa
GCA_029261235	GCA_003523945	71.552051	Lineage IVa
GCA_029261235	GCA_024760505	71.935522	Lineage IVa
GCA_029261235	GCA_902500695	71.595881	Lineage IVa
GCA_029261235	SMAGOTU_20869	71.488779	Lineage IVa
GCA_029261235	GCA_020430305	68.672132	Lineage IVa
GCA_029261235	GCA_009377845	73.110136	Lineage IVa
GCA_029261235	GCA_020348185	65.083631	Lineage IVa
GCA_029261235	GCA_003233615	79.224516	Lineage IVa
GCA_029261235	GCA_029261275	81.205957	Lineage IVa
GCA_029261235	SPIREOTU_00316837	72.6547	Lineage IVa
GCA_029261235	GCA_029261295	80.109481	Lineage IVa
GCA_029261235	GCA_021604005	64.420573	Lineage IVa
GCA_029261235	GCA_020632595	71.374617	Lineage IVa
GCA_029261235	SPIREOTU_01584414	77.332746	Lineage IVa
GCA_003695915	GCA_021604365	64.072184	Lineage IVa
GCA_003695915	SMAGOTU_05155	64.067554	Lineage IVa
GCA_003695915	GCA_029261355	64.586195	Lineage IVa
GCA_003695915	GCA_020430325	64.643827	Lineage IVa
GCA_003695915	GCA_032139905	64.132241	Lineage IVa
GCA_003695915	GCA_020430245	63.846688	Lineage IVa
GCA_003695915	GCA_029261235	62.935453	Lineage IVa
GCA_003695915	GCA_032051675	64.160966	Lineage IVa
GCA_003695915	GCA_026128885	64.232256	Lineage IVa
GCA_003695915	SPIREOTU_01825655	64.592389	Lineage IVa
GCA_003695915	NSAL	64.987449	Lineage IVa
GCA_003695915	GCA_020430335	64.627279	Lineage IVa
GCA_003695915	GCA_020430345	64.107028	Lineage IVa
GCA_003695915	Nmarina	64.220244	Lineage IVa
GCA_003695915	GCA_021603905	64.783635	Lineage IVa
GCA_003695915	SPIREOTU_00041239	64.272674	Lineage IVa
GCA_003695915	Nalkalitolerans	64.63297	Lineage IVa
GCA_003695915	GCA_003235785	64.098173	Lineage IVa
GCA_003695915	NITECO	64.152848	Lineage IVa
GCA_003695915	GCA_003228495	64.940734	Lineage IVa
GCA_003695915	GCA_021604145	64.807569	Lineage IVa
GCA_003695915	SPIREOTU_02090148	64.244099	Lineage IVa
GCA_003695915	SPIREOTU_02503015	63.940273	Lineage IVa
GCA_003695915	GCA_029261255	62.853734	Lineage IVa
GCA_003695915	GCA_021604105	64.231702	Lineage IVa
GCA_003695915	NITM1X	65.00836	Lineage IVa
GCA_003695915	3300000124_6	64.585912	Lineage IVa
GCA_003695915	GCA_032050975	64.404789	Lineage IVa
GCA_003695915	GCA_020430285	64.997558	Lineage IVa
GCA_003695915	GCA_003523945	64.131723	Lineage IVa
GCA_003695915	GCA_024760505	64.513389	Lineage IVa
GCA_003695915	GCA_902500695	64.339565	Lineage IVa
GCA_003695915	SMAGOTU_20869	64.164884	Lineage IVa
GCA_003695915	GCA_020430305	64.123188	Lineage IVa
GCA_003695915	GCA_009377845	65.142134	Lineage IVa
GCA_003695915	GCA_020348185	67.135433	Lineage IVa
GCA_003695915	GCA_003233615	63.885387	Lineage IVa
GCA_003695915	GCA_029261275	63.901527	Lineage IVa
GCA_003695915	SPIREOTU_00316837	64.737588	Lineage IVa
GCA_003695915	GCA_029261295	63.347959	Lineage IVa
GCA_003695915	GCA_021604005	64.793178	Lineage IVa
GCA_003695915	GCA_020632595	64.147833	Lineage IVa
GCA_003695915	SPIREOTU_01584414	63.678906	Lineage IVa
GCA_032051675	GCA_021604365	88.289456	Lineage IVa
GCA_032051675	SMAGOTU_05155	88.163319	Lineage IVa
GCA_032051675	GCA_029261355	64.508525	Lineage IVa
GCA_032051675	GCA_020430325	72.105327	Lineage IVa
GCA_032051675	GCA_032139905	88.02185	Lineage IVa
GCA_032051675	GCA_020430245	88.769395	Lineage IVa
GCA_032051675	GCA_029261235	71.554124	Lineage IVa
GCA_032051675	GCA_003695915	64.160966	Lineage IVa
GCA_032051675	GCA_026128885	92.222353	Lineage IVa
GCA_032051675	SPIREOTU_01825655	80.701638	Lineage IVa
GCA_032051675	NSAL	65.133175	Lineage IVa
GCA_032051675	GCA_020430335	71.999687	Lineage IVa
GCA_032051675	GCA_020430345	71.527377	Lineage IVa
GCA_032051675	Nmarina	93.640708	Lineage IVa
GCA_032051675	GCA_021603905	65.176826	Lineage IVa
GCA_032051675	SPIREOTU_00041239	85.300722	Lineage IVa
GCA_032051675	Nalkalitolerans	80.842919	Lineage IVa
GCA_032051675	GCA_003235785	74.371126	Lineage IVa
GCA_032051675	NITECO	87.873979	Lineage IVa
GCA_032051675	GCA_003228495	74.355546	Lineage IVa
GCA_032051675	GCA_021604145	65.076874	Lineage IVa
GCA_032051675	SPIREOTU_02090148	74.350062	Lineage IVa
GCA_032051675	SPIREOTU_02503015	92.571027	Lineage IVa
GCA_032051675	GCA_029261255	71.690101	Lineage IVa
GCA_032051675	GCA_021604105	90.731863	Lineage IVa
GCA_032051675	NITM1X	65.095234	Lineage IVa
GCA_032051675	3300000124_6	74.868822	Lineage IVa
GCA_032051675	GCA_032050975	93.547459	Lineage IVa
GCA_032051675	GCA_020430285	65.450784	Lineage IVa
GCA_032051675	GCA_003523945	86.134109	Lineage IVa
GCA_032051675	GCA_024760505	93.74819	Lineage IVa
GCA_032051675	GCA_902500695	87.994667	Lineage IVa
GCA_032051675	SMAGOTU_20869	92.856166	Lineage IVa
GCA_032051675	GCA_020430305	71.364555	Lineage IVa
GCA_032051675	GCA_009377845	82.385354	Lineage IVa
GCA_032051675	GCA_020348185	66.15538	Lineage IVa
GCA_032051675	GCA_003233615	72.94763	Lineage IVa
GCA_032051675	GCA_029261275	72.597342	Lineage IVa
GCA_032051675	SPIREOTU_00316837	82.072389	Lineage IVa
GCA_032051675	GCA_029261295	72.365967	Lineage IVa
GCA_032051675	GCA_021604005	65.162573	Lineage IVa
GCA_032051675	GCA_020632595	91.762253	Lineage IVa
GCA_032051675	SPIREOTU_01584414	72.650551	Lineage IVa
GCA_026128885	GCA_021604365	87.862965	Lineage IVa
GCA_026128885	SMAGOTU_05155	88.359449	Lineage IVa
GCA_026128885	GCA_029261355	64.334231	Lineage IVa
GCA_026128885	GCA_020430325	71.90023	Lineage IVa
GCA_026128885	GCA_032139905	88.067192	Lineage IVa
GCA_026128885	GCA_020430245	89.035717	Lineage IVa
GCA_026128885	GCA_029261235	71.541299	Lineage IVa
GCA_026128885	GCA_003695915	64.232256	Lineage IVa
GCA_026128885	GCA_032051675	92.222353	Lineage IVa
GCA_026128885	SPIREOTU_01825655	81.038189	Lineage IVa
GCA_026128885	NSAL	65.063559	Lineage IVa
GCA_026128885	GCA_020430335	71.729229	Lineage IVa
GCA_026128885	GCA_020430345	71.435473	Lineage IVa
GCA_026128885	Nmarina	92.310813	Lineage IVa
GCA_026128885	GCA_021603905	65.288248	Lineage IVa
GCA_026128885	SPIREOTU_00041239	85.390554	Lineage IVa
GCA_026128885	Nalkalitolerans	81.194099	Lineage IVa
GCA_026128885	GCA_003235785	74.206861	Lineage IVa
GCA_026128885	NITECO	88.061205	Lineage IVa
GCA_026128885	GCA_003228495	73.962178	Lineage IVa
GCA_026128885	GCA_021604145	64.880944	Lineage IVa
GCA_026128885	SPIREOTU_02090148	74.110495	Lineage IVa
[truncated: 54,837 more rows]
