# Supplementary material for: Comparative genome analysis reveals broad phylogenetic and functional diversity within the order Nitrospirales
Source: ISME J. 2025 Jul 22;19(1):wraf151. doi: 10.1093/ismejo/wraf151 (PMC12342949; doi:10.1093/ismejo/wraf151)
Supplement: Kop_Koch_2025_Nitrospirales_SupplTabl-09_wraf151 [file kop_koch_2025_nitrospirales_suppltabl-09_wraf151.xlsx]

## Sheet: Sheet1
gene_cluster_id	num_genomes_gene_cluster_has_hits	CAZyme_ACC	CAZyme	COG20_FUNCTION_ACC	COG20_FUNCTION	KOfam_ACC	KOfam	Pfam_ACC	Pfam
GC_00003373	4			COG0451	Nucleoside-diphosphate-sugar epimerase (WcaG) (PDB:2X4G)			PF01370.25	NAD dependent epimerase/dehydratase family
GC_00003464	4							PF13469.10	Sulfotransferase family
GC_00003501	3
GC_00003534	4			COG3409|COG3584	Peptidoglycan-binding (PGRP) domain of peptidoglycan hydrolases (PGRP) (PDB:4FET)|3D (Asp-Asp-Asp) domain, usually in lytic transglycosylases (PDB:4WLK) (PUBMED:16139297)			PF01471.22	Putative peptidoglycan binding domain
GC_00003543	3			COG0451	Nucleoside-diphosphate-sugar epimerase (WcaG) (PDB:2X4G)			PF06990.15	Galactose-3-O-sulfotransferase
GC_00003566	3			COG1262	Formylglycine-generating enzyme, required for sulfatase activity, contains SUMF1/FGE domain (YfmG) (PDB:2AFT)
GC_00003612	4			COG0599	Uncharacterized conserved protein YurZ, alkylhydroperoxidase/carboxymuconolactone decarboxylase family (YurZ) (PDB:3BEY)			PF11376.12	Protein of unknown function (DUF3179)
GC_00003633	4
GC_00003635	3
GC_00003705	4			COG3857	ATP-dependent helicase/DNAse subunit B (AddB) (PDB:3U44)	K16899	ATP-dependent helicase/nuclease subunit B [EC:5.6.2.4 3.1.-.-]	PF12705.11	PD-(D/E)XK nuclease superfamily
GC_00003709	2			COG0664	cAMP-binding domain of CRP or a regulatory subunit of cAMP-dependent protein kinases (Crp) (PDB:1FT9)	K10914	CRP/FNR family transcriptional regulator, cyclic AMP receptor protein	PF00027.33	Cyclic nucleotide-binding domain
GC_00003731	4			COG0841	Multidrug efflux pump subunit AcrB (AcrB) (PDB:1IWG)	K03296	hydrophobic/amphiphilic exporter-1 (mainly G- bacteria), HAE1 family	PF00873.23	AcrB/AcrD/AcrF family
GC_00003753	4			COG2947	Predicted RNA-binding protein, contains EVE domain (EVE) (PDB:1ZCE) (PUBMED:32652237)			PF01878.22	EVE domain
GC_00003769	4							PF16785.9	Small metal-binding protein
GC_00003788	4			COG0204|COG1022	1-acyl-sn-glycerol-3-phosphate acyltransferase (PlsC) (PDB:1IUQ)|Long-chain acyl-CoA synthetase (AMP-forming) (FAA1)	K00655	1-acyl-sn-glycerol-3-phosphate acyltransferase [EC:2.3.1.51]	PF01553.25	Acyltransferase
GC_00003793	4			COG2041	Molybdopterin-dependent catalytic subunit of periplasmic DMSO/TMAO and protein-methionine-sulfoxide reductases (MsrP) (PDB:1OGP) (PUBMED:26641313;32750406)	K07147	methionine sulfoxide reductase catalytic subunit [EC:1.8.-.-]	PF00174.23	Oxidoreductase molybdopterin binding domain
GC_00003823	4			COG1251	NAD(P)H-nitrite reductase, large subunit (NirB)	K00362	nitrite reductase (NADH) large subunit [EC:1.7.1.15]	PF07992.18	Pyridine nucleotide-disulphide oxidoreductase
GC_00003833	4							PF14238.10	Domain of unknown function (DUF4340)
GC_00003848	4
GC_00003852	4			COG2226	Ubiquinone/menaquinone biosynthesis C-methylase UbiE/MenG (UbiE) (PDB:4OBW)	K18897	sarcosine/dimethylglycine N-methyltransferase [EC:2.1.1.157]	PF08241.16	Methyltransferase domain
GC_00003856	4
GC_00003864	4			COG0062	NAD(P)H-hydrate repair enzyme Nnr, NAD(P)H-hydrate epimerase domain (Nnr1) (PDB:3RRB)	K12615	enhancer of mRNA-decapping protein 3	PF03853.19	YjeF-related protein N-terminus
GC_00003888	4			COG3031	Type II secretory pathway, component PulC (PulC) (PDB:2LNV)	K02452	general secretion pathway protein C	PF11356.12	Type II secretion system protein C
GC_00003892	4			COG3391	DNA-binding beta-propeller fold protein YncE (YncE) (PDB:3VGZ) (PUBMED:22120742;28628661)			PF10282.13	Lactonase, 7-bladed beta-propeller
GC_00003913	4	-	CE1.hmm	COG1506	Dipeptidyl aminopeptidase/acylaminoacyl peptidase (DAP2) (PDB:2JBW)	K01303	acylaminoacyl-peptidase [EC:3.4.19.1]	PF00326.25	Prolyl oligopeptidase family
GC_00003962	4			COG1033	Predicted exporter protein, RND superfamily (MMPL) (PDB:5KHN)	K07003	uncharacterized protein	PF03176.19	MMPL family
GC_00003974	4			COG4198	Uncharacterized conserved protein, DUF1015 family			PF06245.15	Protein of unknown function (DUF1015)
GC_00004021	4			COG1611	Nucleotide monophosphate nucleosidase PpnN/YdgH, Lonely Guy (LOG) family (PpnN) (PDB:2PMB) (PUBMED:25728768;27941785;31023582;31420341)			PF18306.5	SLOG cluster4 family
GC_00004076	4			COG4262	Predicted spermidine synthase with an N-terminal membrane domain	K00797	spermidine synthase [EC:2.5.1.16]	PF01564.21	Spermine/spermidine synthase domain
GC_00004104	4			COG3027	Cell division protein ZapA, inhibits GTPase activity of FtsZ (ZapA) (PDB:1T3U)	K09888	cell division protein ZapA	PF05164.17	Cell division protein ZapA
GC_00004109	4			COG1225	Peroxiredoxin (Bcp) (PDB:5IPH)	K24129	glutaredoxin-dependent peroxiredoxin [EC:1.11.1.25]	PF00578.25	AhpC/TSA family
GC_00004111	3			COG2854	Periplasmic subunit MlaC of the ABC-type intermembrane phospholipid transporter Mla (MlaC) (PDB:2QGU) (PUBMED:19383799)	K07323	phospholipid transport system substrate-binding protein	PF05494.16	MlaC protein
GC_00004138	4			COG3766	Uncharacterized membrane protein YjfL, UPF0719 family (YjfL)	K08989	putative membrane protein	PF03994.18	Domain of Unknown Function (DUF350)
GC_00004141	4	-	GT41.hmm	COG3063	Type IV pilus assembly protein PilF/PilW (PilF) (PDB:2VQ2) (PUBMED:16403447)	K02656	type IV pilus assembly protein PilF	PF07719.21	Tetratricopeptide repeat
GC_00004143	4
GC_00004145	4
GC_00004147	4			COG2165	Type II secretory pathway, pseudopilin PulG (PulG) (PDB:1AY2)	K02458	general secretion pathway protein I	PF07963.16	Prokaryotic N-terminal methylation motif
GC_00004156	4			COG4297	Uncharacterized conserved protein YjlB, cupin superfamily (YjlB)	K11312	cupin 2 domain-containing protein	PF07883.15	Cupin domain
GC_00004162	4			COG1622	Heme/copper-type cytochrome/quinol oxidase, subunit 2 (CyoA) (PDB:1CYW)			PF13473.10	Cupredoxin-like domain
GC_00004163	4					K03643	LPS-assembly lipoprotein	PF04390.16	Lipopolysaccharide-assembly
GC_00004172	4
GC_00004177	4			COG0150	Phosphoribosylaminoimidazole (AIR) synthetase (PurM) (PDB:1CLI)	K01933	phosphoribosylformylglycinamidine cyclo-ligase [EC:6.3.3.1]	PF02769.26	AIR synthase related protein, C-terminal domain
GC_00004179	4			COG0523	Zinc metallochaperone YeiR/ZagA and related GTPases, G3E family (YejR) (PDB:1NIJ) (PUBMED:19822009;31132310)			PF02492.23	CobW/HypB/UreG, nucleotide-binding domain
GC_00004185	4			COG4229	Enolase-phosphatase E1 involved in merthionine salvage (Utr4) (PDB:2G80)	K09880	enolase-phosphatase E1 [EC:3.1.3.77]	PF00702.30	haloacid dehalogenase-like hydrolase
GC_00004188	4
GC_00004196	4					K03749	DedD protein	PF05036.17	SPOR domain
GC_00004207	4	-	GH23.hmm	COG0741|COG1729|COG3063	Soluble lytic murein transglycosylase or regulatory protein s ( may contain LysM/invasin domain) (MltE) (PDB:153L)|Cell division protein CpoB, coordinates peptidoglycan biosynthesis and outer membrane constriction (CpoB) (PDB:2WZ7) (PUBMED:25951518)|Type IV pilus assembly protein PilF/PilW (PilF) (PDB:2VQ2) (PUBMED:16403447)	K08309	soluble lytic murein transglycosylase [EC:4.2.2.-]	PF01464.24	Transglycosylase SLT domain
GC_00004208	3			COG3383	Predicted molibdopterin-dependent oxidoreductase YjgC (YjgC) (PDB:1AA6)			PF00384.26	Molybdopterin oxidoreductase
GC_00004216	4
GC_00004238	4			COG2165	Type II secretory pathway, pseudopilin PulG (PulG) (PDB:1AY2)	K02458	general secretion pathway protein I	PF07963.16	Prokaryotic N-terminal methylation motif
GC_00004239	4			COG1058|COG1546	ADP-ribose pyrophosphatase domain of DNA damage- and competence-inducible protein CinA (CinA) (PDB:4CT9) (PUBMED:25313401)|Nicotinamide mononucleotide (NMN) deamidase PncC (PncC) (PDB:2A9S)	K03742	nicotinamide-nucleotide amidase [EC:3.5.1.42]	PF02464.21	Competence-damaged protein
GC_00004250	4			COG1555	DNA uptake protein ComE or related DNA-binding protein (ComEA) (PDB:2DUY)	K02237	competence protein ComEA	PF12836.11	Helix-hairpin-helix motif
GC_00004256	4			COG1593	TRAP-type C4-dicarboxylate transport system, large permease component (DctQ)	K11690	C4-dicarboxylate transporter, DctM subunit	PF06808.16	Tripartite ATP-independent periplasmic transporter, DctM component
GC_00004259	4					K06006	periplasmic protein CpxP/Spy	PF13801.10	Heavy-metal resistance
GC_00004263	4			COG2138	Sirohydrochlorin ferrochelatase (SirB) (PDB:1TJN)	K03795	sirohydrochlorin cobaltochelatase [EC:4.99.1.3]	PF01903.21	CbiX
GC_00004268	4			COG3794	Plastocyanin (PetE) (PDB:3BQV)			PF13620.10	Carboxypeptidase regulatory-like domain
GC_00004269	4			COG1409	3',5'-cyclic AMP phosphodiesterase CpdA (CpdA) (PDB:2ZO9)	K03651	3',5'-cyclic-AMP phosphodiesterase [EC:3.1.4.53]	PF00149.32	Calcineurin-like phosphoesterase
GC_00004274	3			COG2133	Glucose/arabinose dehydrogenase, beta-propeller fold (YliI) (PDB:1C9U)	K21430	aldose sugar dehydrogenase [EC:1.1.5.-]	PF07995.15	Glucose / Sorbosone dehydrogenase
GC_00004276	3			COG1017	Hemoglobin-like flavoprotein (Hmp) (PDB:3OZU)			PF00042.26	Globin
GC_00004283	4			COG1293	Ribosome quality control (RQC) protein RqcH, Rqc2/NEMF/Tae2 family, contains fibronectin-(FbpA) and RNA- (NFACT) binding domains (RqcH) (PDB:5H3W) (PUBMED:31155236;24646681)			PF05670.17	NFACT protein RNA binding domain
GC_00004286	4
GC_00004293	3
GC_00004298	4			COG0662	Mannose-6-phosphate isomerase, cupin superfamily (ManC) (PDB:1IPJ)			PF07883.15	Cupin domain
GC_00004299	4
GC_00004302	4					K09892	cell division protein ZapB
GC_00004323	4			COG1914	Mn2+ or Fe2+ transporter, NRAMP family (MntH) (PDB:5KTE)			PF01566.22	Natural resistance-associated macrophage protein-like
GC_00004324	4			COG1198	Primosomal protein N' (replication factor Y) - superfamily II helicase (PriA) (PDB:6DCR)	K04066	primosomal protein N' (replication factor Y) (superfamily II helicase) [EC:5.6.2.4]	PF17764.5	3'DNA-binding domain (3'BD)
GC_00004326	4			COG2919	Cell division protein FtsB (FtsB) (PDB:4IFF)	K05589	cell division protein FtsB	PF04977.19	Septum formation initiator
GC_00004330	4					K02462	general secretion pathway protein M	PF10741.13	Type II secretion system (T2SS), protein M subtype b
GC_00004343	4			COG1012	Acyl-CoA reductase or other NAD-dependent aldehyde dehydrogenase (AdhE) (PDB:1A4S)	K00135	succinate-semialdehyde dehydrogenase / glutarate-semialdehyde dehydrogenase [EC:1.2.1.16 1.2.1.79 1.2.1.20]	PF00171.26	Aldehyde dehydrogenase family
GC_00004346	4			COG1950	Uncharacterized membrane protein YvlD, DUF360 family (YvlD)	K08972	putative membrane protein	PF04020.17	Mycobacterial 4 TMS phage holin, superfamily IV
GC_00004347	4
GC_00004352	4			COG1047	Peptidyl-prolyl cis-trans isomerase, FKBP type (SlpA) (PDB:2M2A)			PF00254.32	FKBP-type peptidyl-prolyl cis-trans isomerase
GC_00004356	2							PF07642.15	Putative beta-barrel porin-2, OmpL-like. bbp2
GC_00004362	4							PF10722.13	Putative bacterial sensory transduction regulator
GC_00004363	4			COG2226|COG2890	Ubiquinone/menaquinone biosynthesis C-methylase UbiE/MenG (UbiE) (PDB:4OBW)|Methylase of polypeptide chain release factors (HemK) (PDB:1NV8)	K24071	glycine/sarcosine/dimethylglycine N-methyltransferase [EC:2.1.1.156 2.1.1.157]	PF13649.10	Methyltransferase domain
GC_00004364	4			COG1032	Radical SAM superfamily enzyme YgiQ, UPF0313 family (YgiQ) (PDB:6FD2)
GC_00004367	4
GC_00004368	4
GC_00004373	4			COG2608	Copper chaperone CopZ (CopZ) (PDB:1AFI)	K07213	copper chaperone	PF00403.30	Heavy-metal-associated domain
GC_00004376	4			COG4301	Uncharacterized protein, contains predicted SAM-dependent methyltransferase domain (PDB:4PIM)	K18911	L-histidine Nalpha-methyltransferase [EC:2.1.1.44]	PF10017.13	Histidine-specific methyltransferase, SAM-dependent
GC_00004378	4
GC_00004389	4			COG0614	ABC-type Fe3+-hydroxamate transport system, periplasmic component (FepB) (PDB:1ESZ)	K02016	iron complex transport system substrate-binding protein	PF01497.22	Periplasmic binding protein
GC_00004394	3			COG0739	Murein DD-endopeptidase MepM and murein hydrolase activator NlpD, contains LysM domain (NlpD) (PDB:2GU1)	K21472	peptidoglycan LD-endopeptidase LytH [EC:3.4.-.-]	PF01551.26	Peptidase family M23
GC_00004407	4
GC_00004408	4			COG3391	DNA-binding beta-propeller fold protein YncE (YncE) (PDB:3VGZ) (PUBMED:22120742;28628661)			PF01436.25	NHL repeat
GC_00004409	4			COG0642	Signal transduction histidine kinase (BaeS) (PDB:1JOY)			PF01590.30	GAF domain
GC_00004417	4			COG0722	3-deoxy-D-arabino-heptulosonate 7-phosphate (DAHP) synthase (AroG1) (PDB:6U8J)	K01626	3-deoxy-7-phosphoheptulonate synthase [EC:2.5.1.54]	PF00793.24	DAHP synthetase I family
GC_00004421	4							PF11249.12	Protein of unknown function (DUF3047)
GC_00004426	4			COG1999	Cytochrome oxidase Cu insertion factor, SCO1/SenC/PrrC family (Sco1) (PDB:1ON4)	K07152	protein SCO1	PF02630.18	SCO1/SenC
GC_00004434	3			COG0683|COG1729	ABC-type branched-chain amino acid transport system, periplasmic component (LivK) (PDB:1USG)|Cell division protein CpoB, coordinates peptidoglycan biosynthesis and outer membrane constriction (CpoB) (PDB:2WZ7) (PUBMED:25951518)	K07121	uncharacterized protein	PF13458.10	Periplasmic binding protein
GC_00004438	3			COG5662	Transmembrane transcriptional regulator RsiW (anti-sigma-W factor) (RsiW)			PF13490.10	Putative zinc-finger
GC_00004446	4			COG0265	Periplasmic serine protease, S1-C subfamily, contain C-terminal PDZ domain (DegQ) (PDB:2HGA) (PUBMED:29686141)			PF13365.10	Trypsin-like peptidase domain
GC_00004450	4
GC_00004465	4
GC_00004469	4							PF12570.12	Protein of unknown function (DUF3750)
GC_00004471	3	-	GH109.hmm	COG0673	Predicted dehydrogenase (MviM) (PDB:3UUW)			PF01408.26	Oxidoreductase family, NAD-binding Rossmann fold
GC_00004473	3
GC_00004475	4							PF00175.25	Oxidoreductase NAD-binding domain
GC_00004476	4			COG0569	Trk/Ktr K+ transport system regulatory component TrkA/KtrA/KtrC, RCK domain (TrkA) (PDB:4XTT) (PUBMED:23815639;25957408;31868587;32095817)	K10716	voltage-gated potassium channel	PF07885.20	Ion channel
GC_00004479	2
GC_00004481	4			COG0529|COG1056	Adenylylsulfate kinase or related kinase (CysC) (PDB:2GKS)|Nicotinamide mononucleotide adenylyltransferase (NadR) (PDB:1LW7)			PF01467.30	Cytidylyltransferase-like
GC_00004486	4							PF13469.10	Sulfotransferase family
GC_00004489	4
GC_00004502	4			COG0071	Small heat shock protein IbpA, HSP20 family (IbpA) (PDB:1GME)	K13993	HSP20 family protein	PF00011.25	Hsp20/alpha crystallin family
GC_00004504	4			COG0628	Predicted PurR-regulated permease PerM (PerM)			PF01594.20	AI-2E family transporter
GC_00004509	4							PF07063.17	Domain of unknown function (DUF1338), C-terminal
GC_00004512	4
GC_00004516	4
GC_00004525	4			COG0733	Na+-dependent transporter, SNF family (YocR) (PDB:2A65)	K03308	neurotransmitter:Na+ symporter, NSS family	PF00209.22	Sodium:neurotransmitter symporter family
GC_00004533	4			COG0694	Fe-S cluster biogenesis protein NfuA, 4Fe-4S-binding domain (NifU) (PDB:2Z51)	K22074	NFU1 iron-sulfur cluster scaffold homolog, mitochondrial	PF08712.15	Scaffold protein Nfu/NifU N terminal
GC_00004541	3			COG1597	Phosphatidylglycerol kinase, diacylglycerol kinase family (LCB5) (PDB:2BON) (PUBMED:17351295)			PF00781.28	Diacylglycerol kinase catalytic domain
GC_00004542	4			COG1842	Phage shock protein A (PspA) (PDB:4WHE)	K03969	phage shock protein A	PF04012.16	PspA/IM30 family
GC_00004546	3			COG1213	Choline kinase (PDB:4MND)			PF12804.11	MobA-like NTP transferase domain
GC_00004549	4			COG0235	5-methylthioribulose/5-deoxyribulose/Fuculose 1-phosphate aldolase (methionine salvage, sugar degradation) (AraD) (PDB:1FUA) (PUBMED:31950558)	K08964	methylthioribulose-1-phosphate dehydratase [EC:4.2.1.109]	PF00596.25	Class II Aldolase and Adducin N-terminal domain
GC_00004550	4
GC_00004554	4			COG0312	Zn-dependent protease PmbA/TldA or its inactivated homolog (TldD) (PDB:3TV9) (PUBMED:12029038)			PF19289.3	PmbA/TldA metallopeptidase C-terminal domain
GC_00004555	4			COG2041	Molybdopterin-dependent catalytic subunit of periplasmic DMSO/TMAO and protein-methionine-sulfoxide reductases (MsrP) (PDB:1OGP) (PUBMED:26641313;32750406)	K05301	sulfite dehydrogenase (cytochrome) subunit A [EC:1.8.2.1]	PF00174.23	Oxidoreductase molybdopterin binding domain
GC_00004557	4			COG0236	Acyl carrier protein (AcpP) (PDB:1ACP)	K02078	acyl carrier protein	PF00550.29	Phosphopantetheine attachment site
GC_00004563	4			COG0683	ABC-type branched-chain amino acid transport system, periplasmic component (LivK) (PDB:1USG)	K01999	branched-chain amino acid transport system substrate-binding protein	PF13458.10	Periplasmic binding protein
GC_00004566	4							PF14238.10	Domain of unknown function (DUF4340)
GC_00004570	4			COG0312	Zn-dependent protease PmbA/TldA or its inactivated homolog (TldD) (PDB:3TV9) (PUBMED:12029038)	K03568	TldD protein	PF19289.3	PmbA/TldA metallopeptidase C-terminal domain
GC_00004578	3			COG1225	Peroxiredoxin (Bcp) (PDB:5IPH)			PF08534.14	Redoxin
GC_00004585	3			COG0346	Catechol 2,3-dioxygenase or related enzyme, vicinal oxygen chelate (VOC) family (GloA) (PDB:3R4Q) (PUBMED:11830595)			PF13387.10	Domain of unknown function (DUF4105)
GC_00004588	4
GC_00004594	4			COG0438	Glycosyltransferase involved in cell wall bisynthesis (RfaB) (PDB:2IV7)			PF13469.10	Sulfotransferase family
GC_00004595	4			COG4795	Type II secretory pathway, PulJ/GspJ component (PulJ)	K02459	general secretion pathway protein J	PF11612.12	Type II secretion system (T2SS), protein J
GC_00004596	4	-	CBM50.hmm	COG1388	LysM repeat (LysM) (PDB:1E0G)	K08307	membrane-bound lytic murein transglycosylase D [EC:4.2.2.-]	PF01476.24	LysM domain
GC_00004599	4
GC_00004604	4			COG0599	Uncharacterized conserved protein YurZ, alkylhydroperoxidase/carboxymuconolactone decarboxylase family (YurZ) (PDB:3BEY)			PF11376.12	Protein of unknown function (DUF3179)
GC_00004607	4
GC_00004608	4			COG1063	Threonine dehydrogenase or related Zn-dependent dehydrogenase (Tdh) (PDB:4A2C)			PF08240.16	Alcohol dehydrogenase GroES-like domain
GC_00004610	4			COG1292	Choline-glycine betaine transporter (BetT) (PDB:2WIT)	K02168	choline/glycine/proline betaine transport protein	PF02028.21	BCCT, betaine/carnitine/choline family transporter
GC_00004611	4			COG2234	Zn-dependent amino- or carboxypeptidase, M28 family (Iap) (PDB:1AMP)	K19701	aminopeptidase YwaD [EC:3.4.11.6 3.4.11.10]	PF04389.21	Peptidase family M28
GC_00004620	4
GC_00004624	4			COG3228	Mlc titration factor MtfA, regulates ptsG expression (MtfA) (PDB:3DL1) (PUBMED:16855233)	K09933	MtfA peptidase	PF06167.16	Glucose-regulated metallo-peptidase M90
GC_00004628	4
GC_00004633	4
GC_00004635	3			COG2265	tRNA/tmRNA/rRNA uracil-C5-methylase, TrmA/RlmC/RlmD family (TrmA) (PDB:1UWV)	K03215	23S rRNA (uracil1939-C5)-methyltransferase [EC:2.1.1.190]	PF05958.15	tRNA (Uracil-5-)-methyltransferase
GC_00004647	4			COG1704	Magnetosome formation protein MamQ, lipoprotein antigen LemA family (LemA) (PDB:2ETD) (PUBMED:14638756;20212111;26884433)	K03744	LemA protein	PF04011.16	LemA family
GC_00004657	4			COG3391	DNA-binding beta-propeller fold protein YncE (YncE) (PDB:3VGZ) (PUBMED:22120742;28628661)			PF10282.13	Lactonase, 7-bladed beta-propeller
GC_00004659	4			COG3156	Type II secretory pathway, component PulK (PulK) (PDB:5VTM)	K02460	general secretion pathway protein K	PF21687.1	Type II secretion system (T2SS), protein K
GC_00004664	4			COG1913	Predicted Zn-dependent protease (PDB:2X7M)			PF00413.28	Matrixin
GC_00004667	4			COG1729	Cell division protein CpoB, coordinates peptidoglycan biosynthesis and outer membrane constriction (CpoB) (PDB:2WZ7) (PUBMED:25951518)	K05807	outer membrane protein assembly factor BamD	PF13174.10	Tetratricopeptide repeat
GC_00004668	4			COG3166|COG4972	Type IV pilus assembly protein PilN (PilN)|Type IV pilus assembly protein, ATPase PilM (PilM) (PDB:2YCH)	K02461	general secretion pathway protein L	PF05137.17	Fimbrial assembly protein (PilN)
GC_00004669	4			COG1238	Uncharacterized membrane protein YqaA, VTT domain (YgaA)	K03975	membrane-associated protein	PF09335.15	SNARE associated Golgi protein
GC_00004670	4							PF00805.26	Pentapeptide repeats (8 copies)
GC_00004672	4			COG1638	TRAP-type C4-dicarboxylate transport system, periplasmic component (DctP) (PDB:2CEX)	K21395	TRAP-type transport system periplasmic protein	PF03480.17	Bacterial extracellular solute-binding protein, family 7
GC_00004673	4			COG0082	Chorismate synthase (AroC) (PDB:1Q1L)	K01736	chorismate synthase [EC:4.2.3.5]	PF01264.25	Chorismate synthase
GC_00004680	4			COG3030	FxsA protein affecting phage T7 exclusion by the F plasmid, UPF0716 family (FxsA)	K07113	UPF0716 protein FxsA	PF04186.17	FxsA cytoplasmic membrane protein
GC_00004682	4							PF13181.10	Tetratricopeptide repeat
GC_00004683	3
GC_00004691	4			COG1074	3-5 helicase subunit RecB of the DNA repair enzyme RecBCD (exonuclease V) (RecB) (PDB:3U44) (PUBMED:29901759;30601118)	K16898	ATP-dependent helicase/nuclease subunit A [EC:5.6.2.4 3.1.-.-]	PF00580.25	UvrD/REP helicase N-terminal domain
GC_00004696	4
GC_00004701	2
GC_00004713	4			COG1533	DNA repair photolyase (SplB)
GC_00004714	4			COG3090	TRAP-type C4-dicarboxylate transport system, small permease component YiaM (DctM)			PF04290.16	Tripartite ATP-independent periplasmic transporters, DctQ component
GC_00004719	4							PF13424.10	Tetratricopeptide repeat
GC_00004722	4			COG0845	Multidrug efflux pump subunit AcrA (membrane-fusion protein) (AcrA) (PDB:1T5E)	K03585	membrane fusion protein, multidrug efflux system	PF16576.9	Barrel-sandwich domain of CusB or HlyD membrane-fusion
GC_00004723	4			COG0318	O-succinylbenzoic acid-CoA ligase MenE or related acyl-CoA synthetase (AMP-forming) (MenE/FadK) (PDB:5EY9) (PUBMED:25151136;27455459)			PF00501.32	AMP-binding enzyme
GC_00004724	4			COG2223	Nitrate/nitrite transporter NarK (NarK) (PDB:4JR9)			PF07690.20	Major Facilitator Superfamily
GC_00004729	4							PF13086.10	AAA domain
GC_00004735	4	-	GT4.hmm	COG0438|COG2226	Glycosyltransferase involved in cell wall bisynthesis (RfaB) (PDB:2IV7)|Ubiquinone/menaquinone biosynthesis C-methylase UbiE/MenG (UbiE) (PDB:4OBW)	K21001	polysaccharide biosynthesis protein PslH	PF13692.10	Glycosyl transferases group 1
GC_00004746	3			COG3620	Predicted transcriptional regulator, contains an XRE-type HTH domain (archaeal members contain CBS pair) (AF2118)			PF00571.32	CBS domain
GC_00004750	4			COG2132	Multicopper oxidase with three cupredoxin domains (includes cell division protein FtsP and spore coat protein CotA) (SufI) (PDB:2YXV)			PF07732.19	Multicopper oxidase
GC_00004751	4			COG3225	ABC-type uncharacterized transport system involved in gliding motility, auxiliary component (GldG)	K25153	gliding motility-associatede transport system auxiliary component	PF09822.13	ABC-type uncharacterized transport system
GC_00004755	4
GC_00004756	4			COG0784	CheY-like REC (receiver) domain, includes chemotaxis protein CheY and sporulation regulator Spo0F (CheY) (PDB:6QRJ)	K22010	two-component system, response regulator PdtaR	PF00072.28	Response regulator receiver domain
GC_00004764	4			COG0596	2-succinyl-6-hydroxy-2,4-cyclohexadiene-1-carboxylate synthase MenH and related esterases, alpha/beta hydrolase fold (MenH) (PDB:4MYS)			PF00561.24	alpha/beta hydrolase fold
GC_00004773	4	-	GH76.hmm	COG1331	Uncharacterized conserved protein YyaL, SSP411 family, contains thoiredoxin and six-hairpin glycosidase-like domains (YyaL) (PDB:3IRA)	K06888	uncharacterized protein	PF03190.19	Protein of unknown function, DUF255
GC_00004775	4			COG1917	Cupin domain protein related to quercetin dioxygenase (QdoI) (PDB:2H0V)			PF14518.10	Iron-containing redox enzyme
GC_00004778	4			COG0250	Transcription termination/antitermination protein NusG (NusG) (PDB:3EWG) (PUBMED:19500594)	K05785	transcriptional antiterminator RfaH	PF02357.23	Transcription termination factor nusG
GC_00004787	4
GC_00004789	4			COG3584	3D (Asp-Asp-Asp) domain, usually in lytic transglycosylases (PDB:4WLK) (PUBMED:16139297)			PF06725.15	3D domain
GC_00004793	4
GC_00004802	3			COG1572	Serine protease, subtilase family			PF02415.21	Chlamydia polymorphic membrane protein (Chlamydia_PMP) repeat
GC_00004805	3			COG4420	Uncharacterized membrane protein	K08714	voltage-gated sodium channel	PF00520.35	Ion transport protein
GC_00004806	4
GC_00004807	4					K05384	bilin biosynthesis protein	PF13646.10	HEAT repeats
GC_00004813	4			COG1399	23S rRNA accumulation protein YceD (essential in plants, uncharacterized in bacteria) (YceD) (PUBMED:27574185)	K07040	DUF177 domain-containing protein	PF02620.21	Large ribosomal RNA subunit accumulation protein YceD
GC_00004818	4
GC_00004819	3			COG1249|COG1902	Dihydrolipoamide dehydrogenase (E3) component of pyruvate/2-oxoglutarate dehydrogenase complex or glutathione oxidoreductase (Lpd) (PDB:6QKG)|2,4-dienoyl-CoA reductase or related NADH-dependent reductase, Old Yellow Enzyme (OYE) family (FadH) (PDB:1BWK)			PF00724.24	NADH:flavin oxidoreductase / NADH oxidase family
GC_00004820	4							PF07676.16	WD40-like Beta Propeller Repeat
GC_00004828	4			COG1453	Predicted oxidoreductase of the aldo/keto reductase family	K07079	uncharacterized protein	PF00248.25	Aldo/keto reductase family
GC_00004829	4			COG2967	Uncharacterized conserved protein ApaG affecting Mg2+/Co2+ transport (ApaG) (PDB:1TZA)	K06195	ApaG protein	PF04379.18	ApaG domain
GC_00004842	4			COG4324	Predicted aminopeptidase			PF10023.13	Putative aminopeptidase
GC_00004851	4			COG0226	ABC-type phosphate transport system, periplasmic component (PstS) (PDB:2Q9T)	K02040	phosphate transport system substrate-binding protein	PF12849.11	PBP superfamily domain
GC_00004854	4			COG4970	Type IV pilus assembly protein FimT (FimT) (PUBMED:17322192;28771515)	K02457	general secretion pathway protein H	PF12019.12	Type II transport protein GspH
GC_00004860	4
GC_00004865	4			COG0581	ABC-type phosphate transport system, permease component (PstA)	K02038	phosphate transport system permease protein	PF00528.26	Binding-protein-dependent transport system inner membrane component
GC_00004866	4			COG1959	DNA-binding transcriptional regulator, IscR family (IscR) (PDB:1XD7)	K13771	Rrf2 family transcriptional regulator, nitric oxide-sensitive transcriptional repressor	PF02082.24	Iron-dependent Transcriptional regulator
GC_00004868	3			COG2931	Ca2+-binding protein, RTX toxin-related (PDB:1AF0) (PUBMED:15135544)			PF01839.27	FG-GAP repeat
GC_00004870	4			COG3391	DNA-binding beta-propeller fold protein YncE (YncE) (PDB:3VGZ) (PUBMED:22120742;28628661)			PF21783.1	YNCE-like beta-propeller
GC_00004871	4			COG0741	Soluble lytic murein transglycosylase or regulatory protein s ( may contain LysM/invasin domain) (MltE) (PDB:153L)	K03194	type IV secretion system protein VirB1	PF01464.24	Transglycosylase SLT domain
GC_00004877	3							PF16785.9	Small metal-binding protein
GC_00004885	4			COG1109	Phosphomannomutase (ManB) (PDB:6MNV)			PF02878.20	Phosphoglucomutase/phosphomannomutase, alpha/beta/alpha domain I
GC_00004892	4			COG2738	Zn-dependent membrane protease YugP (YugP)	K06973	uncharacterized protein	PF04298.16	Putative neutral zinc metallopeptidase
GC_00004895	4
GC_00004897	3							PF13584.10	BatD DUF11 like domain
GC_00004900	4			COG0666|COG2066	Ankyrin repeat (ANKYR) (PDB:6AUN)|Glutaminase (GlsA) (PDB:1MKI)			PF12796.11	Ankyrin repeats (3 copies)
GC_00004902	4			COG0025	NhaP-type Na+/H+ or K+/H+ antiporter (NhaP) (PDB:4CZB)	K03316	monovalent cation:H+ antiporter, CPA1 family	PF00999.25	Sodium/hydrogen exchanger family
GC_00004904	4
GC_00004913	4			COG0573|COG0581	ABC-type phosphate transport system, permease component (PstC)|ABC-type phosphate transport system, permease component (PstA)	K02037	phosphate transport system permease protein	PF00528.26	Binding-protein-dependent transport system inner membrane component
GC_00004915	4			COG0793	C-terminal processing protease CtpA/Prc, contains a PDZ domain (CtpA) (PDB:6IQU)	K03797	carboxyl-terminal processing protease [EC:3.4.21.102]	PF03572.22	Peptidase family S41
GC_00004916	4			COG1714	Uncharacterized membrane protein YckC, RDD family (YckC)			PF06271.16	RDD family
GC_00004954	3			COG3168	Type IV pilus assembly protein PilP (PilP) (PDB:2IVW)	K02665	type IV pilus assembly protein PilP	PF04351.17	Pilus assembly protein, PilP
GC_00004959	3
GC_00004981	3
GC_00004991	3
GC_00004994	3			COG0276	Protoheme ferro-lyase (ferrochelatase) (HemH) (PDB:1AK1)	K01772	protoporphyrin/coproporphyrin ferrochelatase [EC:4.98.1.1 4.99.1.9]	PF00762.23	Ferrochelatase
GC_00004996	3			COG2133	Glucose/arabinose dehydrogenase, beta-propeller fold (YliI) (PDB:1C9U)	K21430	aldose sugar dehydrogenase [EC:1.1.5.-]	PF07995.15	Glucose / Sorbosone dehydrogenase
GC_00004997	3
GC_00004998	3			COG3428	Uncharacterized membrane protein YdbT, contains bPH2 (bacterial pleckstrin homology) domain (YdbT)			PF03703.18	Bacterial PH domain
GC_00005004	3			COG0711	FoF1-type ATP synthase, membrane subunit b or b' (AtpF) (PDB:1B9U)	K02109	F-type H+-transporting ATPase subunit b	PF00430.22	ATP synthase B/B' CF(0)
GC_00005012	3			COG3211	Secreted phosphatase, PhoX family (PhoX) (PDB:3ZWU)			PF05787.17	Alkaline phosphatase PhoX
GC_00005013	3			COG0265|COG1262	Periplasmic serine protease, S1-C subfamily, contain C-terminal PDZ domain (DegQ) (PDB:2HGA) (PUBMED:29686141)|Formylglycine-generating enzyme, required for sulfatase activity, contains SUMF1/FGE domain (YfmG) (PDB:2AFT)			PF03781.20	Sulfatase-modifying factor enzyme 1
GC_00005029	3
GC_00005033	3
GC_00005044	3							PF04355.17	SmpA / OmlA family
GC_00005051	2					K07221	phosphate-selective porin OprO and OprP	PF07642.15	Putative beta-barrel porin-2, OmpL-like. bbp2
GC_00005063	3			COG3637	Opacity protein LomR and related surface antigens (LomR) (PDB:1Q9F)			PF13372.10	Alginate export
GC_00005067	3
GC_00005071	3			COG5630	N-acetylglutamate synthase (arginine biosynthesis) (ARG2)			PF04768.17	NAT, N-acetyltransferase, of N-acetylglutamate synthase
GC_00005085	3			COG4972	Type IV pilus assembly protein, ATPase PilM (PilM) (PDB:2YCH)	K02662	type IV pilus assembly protein PilM	PF11104.12	Type IV pilus assembly protein PilM;
GC_00005086	3
GC_00005090	3			COG5501	Sulfur oxidation protein SoxY (SoxY) (PDB:2NNC) (PUBMED:17327392)	K17227	sulfur-oxidizing protein SoxZ	PF08770.15	Sulphur oxidation protein SoxZ
GC_00005098	3			COG2010	Cytochrome c, mono- and diheme variants (CccA) (PDB:1A2S)			PF13442.10	Cytochrome C oxidase, cbb3-type, subunit III
GC_00005100	3			COG0810	Periplasmic protein TonB, links inner and outer membranes (TonB) (PDB:1IHR)	K03832	periplasmic protein TonB	PF03544.18	Gram-negative bacterial TonB protein C-terminal
GC_00005107	3	-	GT4.hmm	COG0438	Glycosyltransferase involved in cell wall bisynthesis (RfaB) (PDB:2IV7)			PF00534.24	Glycosyl transferases group 1
GC_00005120	2			COG1678	Putative transcriptional regulator, AlgH/UPF0301 family (AlgH) (PDB:2AJ2)	K07735	putative transcriptional regulator	PF02622.19	Uncharacterized ACR, COG1678
GC_00005122	3			COG2350	YciI superfamily enzyme, includes 5-CHQ dehydrochlorinase, contains active-site pHis (YciI) (PDB:1MWQ) (PUBMED:15779043;23955343)	K09780	uncharacterized protein	PF03795.18	YCII-related domain
GC_00005129	3			COG2266	GTP:adenosylcobinamide-phosphate guanylyltransferase (PDB:2MZB) (PUBMED:16895922)			PF12804.11	MobA-like NTP transferase domain
GC_00005142	3			COG0471	Di- and tricarboxylate antiporter (CitT) (PDB:4F35)	K14445	solute carrier family 13 (sodium-dependent dicarboxylate transporter), member 2/3/5	PF00939.23	Sodium:sulfate symporter transmembrane region
GC_00005146	3			COG0594	RNase P protein component (RnpA) (PDB:1A6F)	K03536	ribonuclease P protein component [EC:3.1.26.5]	PF00825.22	Ribonuclease P
GC_00005154	3							PF16930.9	Putative porin
GC_00005167	3
GC_00005172	3			COG1052	Lactate dehydrogenase or related 2-hydroxyacid dehydrogenase (LdhA) (PDB:1DXY)	K00018	glycerate dehydrogenase [EC:1.1.1.29]	PF02826.23	D-isomer specific 2-hydroxyacid dehydrogenase, NAD binding domain
GC_00005176	3			COG0421|COG4262	Spermidine synthase (polyamine aminopropyltransferase) (SpeE) (PDB:6BQ2)|Predicted spermidine synthase with an N-terminal membrane domain	K00797	spermidine synthase [EC:2.5.1.16]	PF01564.21	Spermine/spermidine synthase domain
GC_00005177	3
GC_00005180	2
GC_00005187	2
GC_00005188	3							PF07642.15	Putative beta-barrel porin-2, OmpL-like. bbp2
GC_00005195	3							PF13424.10	Tetratricopeptide repeat
GC_00005198	3
GC_00005199	2			COG1861	Spore coat polysaccharide biosynthesis protein SpsF, cytidylyltransferase family (SpsF)	K07257	spore coat polysaccharide biosynthesis protein SpsF	PF03102.18	NeuB family
GC_00005202	3			COG0438|COG2226	Glycosyltransferase involved in cell wall bisynthesis (RfaB) (PDB:2IV7)|Ubiquinone/menaquinone biosynthesis C-methylase UbiE/MenG (UbiE) (PDB:4OBW)			PF08241.16	Methyltransferase domain
GC_00005218	3			COG0572	Uridine kinase (Udk) (PDB:5B3F)	K00876	uridine kinase [EC:2.7.1.48]	PF00485.22	Phosphoribulokinase / Uridine kinase family
GC_00005232	3
GC_00005236	3
GC_00005240	3							PF07238.18	PilZ domain
GC_00005250	3
GC_00005251	3			COG4339	Predicted metal-dependent phosphohydrolase, HD superfamily			PF01966.26	HD domain
GC_00005254	3			COG0668	Small-conductance mechanosensitive channel (MscS) (PDB:2OAU)	K16052	MscS family membrane protein	PF00924.22	Mechanosensitive ion channel, beta-domain
GC_00005256	3							PF13432.10	Tetratricopeptide repeat
GC_00005261	3	-	GT5.hmm	COG0297	Glycogen synthase (GlgA) (PDB:1RZU)	K00703	starch synthase [EC:2.4.1.21]	PF08323.15	Starch synthase catalytic domain
GC_00005264	3			COG1682	ABC-type polysaccharide/teichoic acid/polyol phosphate export permease (TagG) (PDB:6JBH)	K09690	lipopolysaccharide transport system permease protein	PF01061.28	ABC-2 type transporter
GC_00005269	3							PF14686.10	Polysaccharide lyase family 4, domain II
GC_00005272	3							PF01391.22	Collagen triple helix repeat (20 copies)
GC_00005279	3					K00386	sulfite dehydrogenase (cytochrome) subunit B [EC:1.8.2.1]
GC_00005288	3
GC_00005298	3			COG2244	Membrane protein involved in the export of O-antigen and teichoic acid (RfbX)			PF01943.21	Polysaccharide biosynthesis protein
GC_00005304	3			COG5501	Sulfur oxidation protein SoxY (SoxY) (PDB:2NNC) (PUBMED:17327392)	K05919	superoxide reductase [EC:1.15.1.2]	PF13501.10	Sulfur oxidation protein SoxY
GC_00005315	3			COG5660	Anti-sigma-YlaC factor YlaD, contains Zn-finger domain (YlaD) (PUBMED:16501307)			PF16811.9	TRAP transporter T-component
GC_00005318	3			COG0356	FoF1-type ATP synthase, membrane subunit a (AtpB) (PUBMED:22931285)	K02108	F-type H+-transporting ATPase subunit a	PF00119.24	ATP synthase A chain
GC_00005331	2							PF07705.15	CARDB
GC_00005336	3			COG0612	Predicted Zn-dependent peptidase, M16 family (PqqL) (PDB:6OFS)	K07263	zinc protease [EC:3.4.24.-]	PF05193.25	Peptidase M16 inactive domain
GC_00005337	3			COG1132	ABC-type multidrug transport system, ATPase and permease component (MdlB) (PDB:2HYD)	K24846	ATP-binding cassette, subfamily B, bacterial PglK [EC:7.5.2.-]	PF00005.31	ABC transporter
GC_00005340	3			COG0488	ATPase components of ABC transporters with duplicated ATPase domains (Uup) (PDB:5ZXD)	K06158	ATP-binding cassette, subfamily F, member 3	PF00005.31	ABC transporter
GC_00005342	3	-	PL9_2.hmm	COG3420	Nitrous oxide reductase accessory protein NosD, contains tandem CASH domains (NosD) (PDB:2KZW)	K07218	nitrous oxidase accessory protein	PF13229.10	Right handed beta helix region
GC_00005348	3			COG0442	Prolyl-tRNA synthetase (ProS) (PDB:5XIF)	K01881	prolyl-tRNA synthetase [EC:6.1.1.15]	PF09180.15	Prolyl-tRNA synthetase, C-terminal
GC_00005352	3			COG0636	FoF1-type ATP synthase, membrane subunit c/Archaeal/vacuolar-type H+-ATPase, subunit K (AtpE) (PDB:1C17)	K02110	F-type H+-transporting ATPase subunit c	PF00137.25	ATP synthase subunit C
GC_00005354	3	-	GH33.hmm	COG3209	Uncharacterized conserved protein RhaS, contains 28 RHS repeats (RhsA) (PDB:4IGL)			PF13088.10	BNR repeat-like domain
GC_00005365	3
GC_00005370	3
GC_00005385	3							PF19089.4	Membrane bound beta barrel domain (DUF5777)
GC_00005394	3			COG5483	Uncharacterized conserved protein, DUF488 family			PF04343.17	Protein of unknown function, DUF488
GC_00005400	3					K06867	uncharacterized protein	PF00023.34	Ankyrin repeat
GC_00005404	3			COG4319	Ketosteroid isomerase homolog YybH (YybH) (PDB:2GXF)			PF13474.10	SnoaL-like domain
GC_00005407	2							PF13480.11	Acetyltransferase (GNAT) domain
GC_00005414	3			COG0438	Glycosyltransferase involved in cell wall bisynthesis (RfaB) (PDB:2IV7)			PF13692.10	Glycosyl transferases group 1
GC_00005419	2			COG3267	Type II secretory pathway ATPase component GspA/ExeA/MshM (ExeA) (PUBMED:21378198)	K02450	general secretion pathway protein A	PF13401.10	AAA domain
GC_00005427	3			COG1032	Radical SAM superfamily enzyme YgiQ, UPF0313 family (YgiQ) (PDB:6FD2)	K04034	anaerobic magnesium-protoporphyrin IX monomethyl ester cyclase [EC:1.21.98.3]	PF04055.25	Radical SAM superfamily
GC_00005435	3
GC_00005437	3			COG1544	Ribosome-associated translation inhibitor RaiA (RaiA) (PDB:1IMU)	K05808	ribosome hibernation promoting factor	PF02482.23	Sigma 54 modulation protein / S30EA ribosomal protein
GC_00005450	3			COG3568	Metal-dependent hydrolase, endonuclease/exonuclease/phosphatase family (ElsH) (PUBMED:15178340)			PF03372.27	Endonuclease/Exonuclease/phosphatase family
GC_00005451	3			COG1807	PMT family glycosyltransferase ArnT/Agl22, involved in glycosylation of proteins and lipid IVA (ArnT) (PDB:5EZM) (PUBMED:16226890;31233657;32706435)			PF11028.12	Protein of unknown function (DUF2723)
GC_00005452	3							PF21783.1	YNCE-like beta-propeller
GC_00005470	2							PF07452.16	CHRD domain
GC_00005472	3
GC_00005477	3			COG1538	Outer membrane protein TolC (TolC) (PDB:1EK9)			PF02321.22	Outer membrane efflux protein
GC_00005479	3
GC_00005507	3			COG0328	Ribonuclease HI (RnhA) (PDB:1LAW)	K03469	ribonuclease HI [EC:3.1.26.4]	PF13456.10	Reverse transcriptase-like
GC_00005508	3			COG2165	Type II secretory pathway, pseudopilin PulG (PulG) (PDB:1AY2)	K02459	general secretion pathway protein J	PF07963.16	Prokaryotic N-terminal methylation motif
GC_00005518	3							PF06094.16	Gamma-glutamyl cyclotransferase, AIG2-like
GC_00005521	3			COG3386	Sugar lactone lactonase YvrE (YvrE) (PDB:1E1A)			PF01436.25	NHL repeat
GC_00005529	3			COG1237	Metal-dependent hydrolase, beta-lactamase superfamily II (PDB:2P4Z)	K06897	7,8-dihydropterin-6-yl-methyl-4-(beta-D-ribofuranosyl)aminobenzene 5'-phosphate synthase [EC:2.5.1.105]	PF00753.31	Metallo-beta-lactamase superfamily
GC_00005558	2
GC_00005560	3
GC_00005565	3			COG1398	Fatty-acid desaturase (OLE1) (PDB:4YMK)	K00507	stearoyl-CoA desaturase (Delta-9 desaturase) [EC:1.14.19.1]	PF00487.28	Fatty acid desaturase
GC_00005567	3
GC_00005572	3			COG4262	Predicted spermidine synthase with an N-terminal membrane domain	K00797	spermidine synthase [EC:2.5.1.16]	PF01564.21	Spermine/spermidine synthase domain
GC_00005577	3			COG0015	Adenylosuccinate lyase (PurB) (PDB:2HVG)	K01756	adenylosuccinate lyase [EC:4.3.2.2]	PF00206.24	Lyase
GC_00005578	3			COG0219	tRNA(Leu) C34 or U34 (ribose-2'-O)-methylase TrmL, contains SPOUT domain (TrmL) (PDB:4JAK)	K03216	tRNA (cytidine/uridine-2'-O-)-methyltransferase [EC:2.1.1.207]	PF00588.23	SpoU rRNA Methylase family
GC_00005589	3			COG0795	Lipopolysaccharide export LptBFGC system, permease protein LptF (LptF) (PDB:6S8H)	K07091	lipopolysaccharide export system permease protein	PF03739.18	Lipopolysaccharide export system permease LptF/LptG
GC_00005594	2			COG4257	Streptogramin lyase (Vgb)			PF01436.25	NHL repeat
GC_00005618	3			COG1525	Endonuclease YncB, thermonuclease family (YncB)	K01174	micrococcal nuclease [EC:3.1.31.1]	PF00565.21	Staphylococcal nuclease homologue
GC_00005631	3			COG1525	Endonuclease YncB, thermonuclease family (YncB)	K01174	micrococcal nuclease [EC:3.1.31.1]	PF00565.21	Staphylococcal nuclease homologue
GC_00005647	3					K06940	uncharacterized protein
GC_00005650	3			COG1062	Zn-dependent alcohol/formaldehyde dehydrogenase (FrmA) (PDB:1A71)			PF00107.30	Zinc-binding dehydrogenase
GC_00005669	3
GC_00005671	3			COG4445	tRNA isopentenyl-2-thiomethyl-A-37 hydroxylase MiaE (synthesis of 2-methylthio-cis-ribozeatin) (MiaE) (PDB:2ITB)	K06169	tRNA 2-(methylsulfanyl)-N6-isopentenyladenosine37 hydroxylase [EC:1.14.99.69]	PF06175.15	tRNA-(MS[2]IO[6]A)-hydroxylase (MiaE)
GC_00005673	3			COG0437|COG3302	Fe-S-cluster-containing dehydrogenase component (DMSO reductase) (HybA) (PDB:2VPW)|DMSO reductase anchor subunit DmsC (DmsC)			PF04976.16	DMSO reductase anchor subunit (DmsC)
GC_00005680	3							PF13785.10	Domain of unknown function (DUF4178)
GC_00005682	3			COG0438	Glycosyltransferase involved in cell wall bisynthesis (RfaB) (PDB:2IV7)	K21001	polysaccharide biosynthesis protein PslH	PF13692.10	Glycosyl transferases group 1
GC_00005684	3							PF14347.10	Domain of unknown function (DUF4399)
GC_00005689	3			COG0204	1-acyl-sn-glycerol-3-phosphate acyltransferase (PlsC) (PDB:1IUQ)	K00655	1-acyl-sn-glycerol-3-phosphate acyltransferase [EC:2.3.1.51]	PF01553.25	Acyltransferase
GC_00005694	3			COG0666	Ankyrin repeat (ANKYR) (PDB:6AUN)	K06867	uncharacterized protein	PF12796.11	Ankyrin repeats (3 copies)
GC_00005698	3			COG4103	Tellurite resistance protein TerB (TerB2) (PDB:2JXU) (PUBMED:23044854)			PF05099.17	Tellurite resistance protein TerB
GC_00005707	3			COG0845	Multidrug efflux pump subunit AcrA (membrane-fusion protein) (AcrA) (PDB:1T5E)	K03585	membrane fusion protein, multidrug efflux system	PF13437.10	HlyD family secretion protein
GC_00005708	3	-	CE1.hmm	COG0400	Predicted esterase (YpfH)	K06999	phospholipase/carboxylesterase	PF02230.20	Phospholipase/Carboxylesterase
GC_00005709	2
GC_00005710	3
GC_00005718	3			COG3724	Succinylarginine dihydrolase (AstB) (PDB:1YNF)	K01484	succinylarginine dihydrolase [EC:3.5.3.23]	PF04996.16	Succinylarginine dihydrolase
GC_00005724	3			COG1858	Cytochrome c peroxidase (MauG) (PDB:1EB7)	K00428	cytochrome c peroxidase [EC:1.11.1.5]	PF03150.18	Di-haem cytochrome c peroxidase
GC_00005732	3							PF20487.2	Family of unknown function (DUF6726)
GC_00005738	3	-	CBM50.hmm	COG0741|COG1388	Soluble lytic murein transglycosylase or regulatory protein s ( may contain LysM/invasin domain) (MltE) (PDB:153L)|LysM repeat (LysM) (PDB:1E0G)			PF01476.24	LysM domain
GC_00005750	3
GC_00005752	3					K03832	periplasmic protein TonB	PF13103.10	TonB C terminal
GC_00005754	3			COG2755	Lysophospholipase L1 or related esterase. Includes spore coat protein LipC/YcsK (TesA) (PDB:1BWP)			PF13472.10	GDSL-like Lipase/Acylhydrolase family
GC_00005761	3			COG1434	Lipid carrier protein ElyC involved in cell wall biogenesis, DUF218 family (ElyC) (PDB:3CA8) (PUBMED:24391520)			PF02698.21	DUF218 domain
GC_00005770	3			COG0712	FoF1-type ATP synthase, delta subunit (AtpH) (PDB:1ABV)	K02113	F-type H+-transporting ATPase subunit delta	PF00213.22	ATP synthase delta (OSCP) subunit
GC_00005771	3			COG0859|COG3307	ADP-heptose:LPS heptosyltransferase (RfaF) (PDB:1PSW)|O-antigen ligase (RfaL)	K02847	O-antigen ligase [EC:2.4.1.-]	PF04932.19	O-Antigen ligase
GC_00005783	3
GC_00005788	3			COG0727	Uncharacterized protein YkgJ, contains CxxCxxCC motif (YkgJ)	K06940	uncharacterized protein	PF03692.19	Putative zinc- or iron-chelating domain
GC_00005796	3			COG0607	Rhodanese-related sulfurtransferase (PspE) (PDB:1TQ1)	K03972	phage shock protein E	PF00581.24	Rhodanese-like domain
GC_00005818	3
GC_00005822	3
GC_00005823	3
GC_00005829	3
GC_00005844	3			COG0795	Lipopolysaccharide export LptBFGC system, permease protein LptF (LptF) (PDB:6S8H)	K11720	lipopolysaccharide export system permease protein	PF03739.18	Lipopolysaccharide export system permease LptF/LptG
GC_00005851	3
GC_00005864	3
GC_00005869	3							PF13924.10	Lipocalin-like domain
GC_00005880	3			COG3746	Phosphate-selective porin (OprP) (PDB:2O4V)	K07221	phosphate-selective porin OprO and OprP	PF07396.15	Phosphate-selective porin O and P
GC_00005884	3			COG1916	Pheromone shutdown protein TraB, contains GTxH motif (function unknown)			PF01963.21	TraB/PrgY/gumN family
GC_00005885	2			COG0451	Nucleoside-diphosphate-sugar epimerase (WcaG) (PDB:2X4G)	K02377	GDP-L-fucose synthase [EC:1.1.1.271]	PF01370.25	NAD dependent epimerase/dehydratase family
GC_00005893	3
GC_00005894	3	-	GT41.hmm					PF00515.32	Tetratricopeptide repeat
GC_00005895	3
GC_00005904	3			COG1757	Na+/H+ antiporter NhaC/MleN (NhaC)	K18218	tetracycline resistance efflux pump	PF03553.18	Na+/H+ antiporter family
GC_00005906	3			COG3166	Type IV pilus assembly protein PilN (PilN)	K02663	type IV pilus assembly protein PilN	PF05137.17	Fimbrial assembly protein (PilN)
GC_00005934	3
GC_00005936	2			COG3746	Phosphate-selective porin (OprP) (PDB:2O4V)	K07221	phosphate-selective porin OprO and OprP
GC_00005938	3					K02116	ATP synthase protein I	PF03899.19	ATP synthase I chain
GC_00005944	3			COG0558	Phosphatidylglycerophosphate synthase (PgsA) (PDB:4MND)			PF01066.25	CDP-alcohol phosphatidyltransferase
GC_00005947	2
GC_00005949	3			COG2870	ADP-heptose synthase, bifunctional sugar kinase/adenylyltransferase (RfaE) (PDB:5X9Q)			PF00294.28	pfkB family carbohydrate kinase
GC_00005953	3
GC_00005966	3
GC_00005967	3
GC_00005968	3			COG0667	Pyridoxal reductase PdxI or related oxidoreductase, aldo/keto reductase family (PdxI) (PDB:1LQA) (PUBMED:32253339)			PF00248.25	Aldo/keto reductase family
GC_00005969	3			COG0451	Nucleoside-diphosphate-sugar epimerase (WcaG) (PDB:2X4G)			PF01370.25	NAD dependent epimerase/dehydratase family
GC_00005972	3			COG2020	Protein-S-isoprenylcysteine O-methyltransferase Ste14 (STE14) (PDB:5V7P)	K21310	methanethiol S-methyltransferase [EC:2.1.1.334]
GC_00005976	3			COG0666	Ankyrin repeat (ANKYR) (PDB:6AUN)	K06867	uncharacterized protein	PF12796.11	Ankyrin repeats (3 copies)
GC_00005982	3			COG0624	Acetylornithine deacetylase/Succinyl-diaminopimelate desuccinylase or related deacylase (ArgE) (PDB:1CG2)	K01438	acetylornithine deacetylase [EC:3.5.1.16]	PF01546.32	Peptidase family M20/M25/M40
GC_00005986	2			COG2905	Signal-transduction protein containing cAMP-binding, CBS, and nucleotidyltransferase domains			PF00571.32	CBS domain
GC_00006005	2			COG2202|COG3604	PAS domain (PAS) (PDB:2MWG)|FhlA-type transcriptional regulator, contains GAF, AAA-type ATPase, and DNA-binding Fis domains (FhlA)	K15836	formate hydrogenlyase transcriptional activator	PF00158.30	Sigma-54 interaction domain
GC_00006063	2			COG1028	NAD(P)-dependent dehydrogenase, short-chain alcohol dehydrogenase family (FabG) (PDB:6L1H)			PF13561.10	Enoyl-(Acyl carrier protein) reductase
GC_00006066	2
GC_00006069	2			COG4832	Cyclopropanoid cyclopropyl hydrolase, GyrI-like domain (MA1133) (PDB:3B49) (PUBMED:29133784)			PF06445.19	GyrI-like small molecule binding domain
GC_00006075	2			COG0451	Nucleoside-diphosphate-sugar epimerase (WcaG) (PDB:2X4G)			PF01370.25	NAD dependent epimerase/dehydratase family
GC_00006087	2			COG0673	Predicted dehydrogenase (MviM) (PDB:3UUW)			PF01408.26	Oxidoreductase family, NAD-binding Rossmann fold
GC_00006094	2			COG1522	DNA-binding transcriptional regulator, Lrp family (Lrp) (PDB:1I1G)			PF13412.10	Winged helix-turn-helix DNA-binding
GC_00006103	2	PF00535.25	GT2_Glycos_transf_2.hmm	COG0463	Glycosyltransferase involved in cell wall bisynthesis (WcaA) (PDB:5MLZ)			PF00535.30	Glycosyl transferase family 2
GC_00006106	2					K07230	periplasmic iron binding protein	PF10634.13	Fe2+ transport protein
GC_00006107	2
GC_00006155	2			COG3138	Arginine/ornithine N-succinyltransferase beta subunit (AstA) (PDB:1YLE)	K00673	arginine N-succinyltransferase [EC:2.3.1.109]	PF04958.16	Arginine N-succinyltransferase beta subunit
GC_00006161	2							PF01391.22	Collagen triple helix repeat (20 copies)
GC_00006177	2							PF13505.10	Outer membrane protein beta-barrel domain
GC_00006190	2
GC_00006191	2
GC_00006196	2			COG3338	Carbonic anhydrase (Cah) (PDB:1KOP) (PUBMED:12730195)	K01674	carbonic anhydrase [EC:4.2.1.1]	PF00194.25	Eukaryotic-type carbonic anhydrase
GC_00006201	2			COG3239	Fatty acid desaturase (DesA)	K02294	beta-carotene hydroxylase [EC:1.14.13.-]	PF00487.28	Fatty acid desaturase
GC_00006206	2
GC_00006223	2			COG1611	Nucleotide monophosphate nucleosidase PpnN/YdgH, Lonely Guy (LOG) family (PpnN) (PDB:2PMB) (PUBMED:25728768;27941785;31023582;31420341)	K04096	DNA processing protein	PF03641.18	Possible lysine decarboxylase
GC_00006224	2			COG0667	Pyridoxal reductase PdxI or related oxidoreductase, aldo/keto reductase family (PdxI) (PDB:1LQA) (PUBMED:32253339)	K07079	uncharacterized protein	PF00248.25	Aldo/keto reductase family
GC_00006237	2			COG0457|COG0463|COG1216|COG2227|COG4641	Tetratricopeptide (TPR) repeat (TPR) (PDB:3AS4)|Glycosyltransferase involved in cell wall bisynthesis (WcaA) (PDB:5MLZ)|Glycosyltransferase, GT2 family (WcaE) (PDB:2Z86)|2-polyprenyl-3-methyl-5-hydroxy-6-metoxy-1,4-benzoquinol methylase (UbiG) (PDB:1BHJ)|Spore maturation protein CgeB			PF13489.10	Methyltransferase domain
GC_00006272	2			COG2062	Phosphohistidine phosphatase SixA (SixA) (PDB:1UJB)	K08296	phosphohistidine phosphatase [EC:3.1.3.-]	PF00300.26	Histidine phosphatase superfamily (branch 1)
GC_00006296	2
GC_00006297	2	-	GH109.hmm	COG0673	Predicted dehydrogenase (MviM) (PDB:3UUW)			PF01408.26	Oxidoreductase family, NAD-binding Rossmann fold
GC_00006309	2			COG4254	Uncharacterized peptidoglycan binding protein, contains LysM and FecR domains			PF04773.17	FecR protein
GC_00006311	2			COG2890	Methylase of polypeptide chain release factors (HemK) (PDB:1NV8)			PF13649.10	Methyltransferase domain
GC_00006319	2
GC_00006341	2			COG1538	Outer membrane protein TolC (TolC) (PDB:1EK9)	K15725	outer membrane protein, heavy metal efflux system	PF02321.22	Outer membrane efflux protein
GC_00006345	2
GC_00006348	2
GC_00006361	2
GC_00006367	2
GC_00006371	2
GC_00006388	2			COG0450	Alkyl hydroperoxide reductase subunit AhpC (peroxiredoxin) (AhpC) (PDB:2RII)	K03386	peroxiredoxin 2/4 [EC:1.11.1.24]	PF00578.25	AhpC/TSA family
GC_00006392	2
GC_00006400	2			COG0697	Permease of the drug/metabolite transporter (DMT) superfamily (RhaT) (PDB:5I20)	K15270	S-adenosylmethionine uptake transporter	PF00892.24	EamA-like transporter family
GC_00006408	2
GC_00006410	2	-	GT105.hmm	COG3063	Type IV pilus assembly protein PilF/PilW (PilF) (PDB:2VQ2) (PUBMED:16403447)	K23424	protein O-mannosyl-transferase [EC:2.4.1.-]	PF13231.10	Dolichyl-phosphate-mannose-protein mannosyltransferase
GC_00006430	2			COG1721	Uncharacterized conserved protein, DUF58 family, contains vWF domain (YeaD2)			PF01882.22	Protein of unknown function DUF58
GC_00006437	2			COG1309	DNA-binding protein, AcrR family, includes nucleoid occlusion protein SlmA (AcrR) (PDB:2QOP)	K16137	TetR/AcrR family transcriptional regulator, transcriptional repressor for nem operon	PF00440.27	Bacterial regulatory proteins, tetR family
GC_00006444	2			COG3291	Uncharacterized conserved protein, PKD repeat domain (PDB:2KZW)			PF06739.15	Beta-propeller repeat
GC_00006448	2			COG1232	Protoporphyrinogen oxidase HemY/PPOX (HemY) (PDB:3LOV)	K01854	UDP-galactopyranose mutase [EC:5.4.99.9]	PF01593.28	Flavin containing amine oxidoreductase
GC_00006453	2			COG0076	Glutamate or tyrosine decarboxylase or a related PLP-dependent protein (GadA) (PDB:1XEY)			PF00282.23	Pyridoxal-dependent decarboxylase conserved domain
GC_00006466	2			COG1212	CMP-2-keto-3-deoxyoctulosonic acid synthetase (KdsB) (PDB:1VH1)	K00979	3-deoxy-manno-octulosonate cytidylyltransferase (CMP-KDO synthetase) [EC:2.7.7.38]	PF02348.23	Cytidylyltransferase
GC_00006478	2
GC_00006484	2							PF10282.13	Lactonase, 7-bladed beta-propeller
GC_00006490	2
GC_00006495	2			COG0463	Glycosyltransferase involved in cell wall bisynthesis (WcaA) (PDB:5MLZ)			PF05050.16	Methyltransferase FkbM domain
GC_00006510	2			COG1028	NAD(P)-dependent dehydrogenase, short-chain alcohol dehydrogenase family (FabG) (PDB:6L1H)			PF13561.10	Enoyl-(Acyl carrier protein) reductase
GC_00006515	2			COG1089	GDP-D-mannose dehydratase (Gmd) (PDB:1DB3)	K15856	GDP-4-dehydro-6-deoxy-D-mannose reductase [EC:1.1.1.281]	PF16363.9	GDP-mannose 4,6 dehydratase
GC_00006541	2			COG4301	Uncharacterized protein, contains predicted SAM-dependent methyltransferase domain (PDB:4PIM)	K18911	L-histidine Nalpha-methyltransferase [EC:2.1.1.44]	PF10017.13	Histidine-specific methyltransferase, SAM-dependent
GC_00006548	2							PF19617.3	Family of unknown function (DUF6122)
GC_00006553	2							PF16822.9	SGNH hydrolase-like domain, acetyltransferase AlgX
GC_00006554	2			COG2304	Secreted protein containing bacterial Ig-like domain and vWFA domain (YfbK)	K07114	Ca-activated chloride channel homolog	PF08487.14	Vault protein inter-alpha-trypsin domain
GC_00006568	2							PF07238.18	PilZ domain
GC_00006584	2
GC_00006596	2							PF09139.15	Phosphatidate cytidylyltransferase, mitochondrial
GC_00006597	2							PF18932.4	Family of unknown function (DUF5681)
GC_00006608	2			COG2912	Regulator of sirC expression, contains transglutaminase-like and TPR domains (SirB1)
GC_00006609	2							PF16036.9	Chalcone isomerase-like
GC_00006615	2							PF16798.9	Domain of unknown function (DUF5069)
GC_00006628	2			COG2731	Beta-galactosidase, beta subunit (EbgC) (PDB:1JOP)	K19334	biofilm protein TabA	PF04074.16	YhcH/YjgK/YiaL
GC_00006631	2			COG0457	Tetratricopeptide (TPR) repeat (TPR) (PDB:3AS4)	K07114	Ca-activated chloride channel homolog	PF13519.10	von Willebrand factor type A domain
GC_00006654	2			COG0558|COG1213	Phosphatidylglycerophosphate synthase (PgsA) (PDB:4MND)|Choline kinase (PDB:4MND)	K23992	1L-myo-inositol 1-phosphate cytidylyltransferase / CDP-L-myo-inositol myo-inositolphosphotransferase [EC:2.7.7.74 2.7.8.34]	PF12804.11	MobA-like NTP transferase domain
GC_00006658	2							PF08327.15
GC_00006692	2
GC_00006693	2					K07287	outer membrane protein assembly factor BamC
GC_00006697	2
GC_00006699	2			COG0337	3-dehydroquinate synthetase (AroB) (PDB:3ZOK)	K01735	3-dehydroquinate synthase [EC:4.2.3.4]	PF01761.24	3-dehydroquinate synthase
GC_00006710	2							PF16798.9	Domain of unknown function (DUF5069)
GC_00006718	2			COG3576	Predicted flavin-nucleotide-binding protein, pyridoxine 5'-phosphate oxidase superfamily (PDB:5ESC)	K07006	uncharacterized protein	PF01243.24	Pyridoxamine 5'-phosphate oxidase
GC_00006724	2			COG2356	Endonuclease I (EndA) (PDB:1OUO)	K01150	deoxyribonuclease I [EC:3.1.21.1]	PF04231.17	Endonuclease I
GC_00006725	2			COG0436	Aspartate/methionine/tyrosine aminotransferase (AspB) (PDB:2O0R)			PF00155.25	Aminotransferase class I and II
GC_00006727	2
GC_00006741	2			COG0346	Catechol 2,3-dioxygenase or related enzyme, vicinal oxygen chelate (VOC) family (GloA) (PDB:3R4Q) (PUBMED:11830595)			PF00903.29	Glyoxalase/Bleomycin resistance protein/Dioxygenase superfamily
GC_00006747	2
GC_00006767	2			COG2755	Lysophospholipase L1 or related esterase. Includes spore coat protein LipC/YcsK (TesA) (PDB:1BWP)			PF13472.10	GDSL-like Lipase/Acylhydrolase family
GC_00006772	2			COG2076	Multidrug transporter EmrE and related cation transporters (EmrE) (PDB:2I68)	K12962	undecaprenyl phosphate-alpha-L-ara4N flippase subunit ArnE	PF00892.24	EamA-like transporter family
GC_00006780	2			COG0514|COG0550	Superfamily II DNA helicase RecQ (RecQ) (PDB:1OYW)|DNA topoisomerase IA (TopA) (PDB:1CY0)	K03654	ATP-dependent DNA helicase RecQ [EC:5.6.2.4]	PF00270.33	DEAD/DEAH box helicase
GC_00006848	2							PF13620.10	Carboxypeptidase regulatory-like domain
GC_00006855	2			COG2267	Lysophospholipase, alpha-beta hydrolase superfamily (PldB) (PDB:5O7G)			PF12146.12	Serine aminopeptidase, S33
GC_00006865	2			COG2226	Ubiquinone/menaquinone biosynthesis C-methylase UbiE/MenG (UbiE) (PDB:4OBW)			PF08241.16	Methyltransferase domain
GC_00006869	2
GC_00006920	2			COG4974	Site-specific recombinase XerD (XerD) (PDB:1A0P)			PF00589.26	Phage integrase family
GC_00006930	2
GC_00006960	2
GC_00006983	2	PF00535.25	GT2_Glycos_transf_2.hmm	COG0463	Glycosyltransferase involved in cell wall bisynthesis (WcaA) (PDB:5MLZ)			PF00535.30	Glycosyl transferase family 2
GC_00006985	2			COG3540	Phosphodiesterase/alkaline phosphatase D (PhoD) (PDB:2YEQ)	K01113	alkaline phosphatase D [EC:3.1.3.1]	PF09423.14	PhoD-like phosphatase
GC_00006995	2			COG1083	CMP-N-acetylneuraminic acid synthetase, NeuA/PseF family (NeuA) (PDB:1EYR)			PF02348.23	Cytidylyltransferase
GC_00007000	2
GC_00007003	2			COG3000	Sterol desaturase/sphingolipid hydroxylase, fatty acid hydroxylase superfamily (ERG3) (PDB:4ZR0)			PF04116.17	Fatty acid hydroxylase
GC_00007019	2			COG1032	Radical SAM superfamily enzyme YgiQ, UPF0313 family (YgiQ) (PDB:6FD2)	K18537	putative methyltransferase	PF04055.25	Radical SAM superfamily
GC_00007043	2							PF10604.13	Polyketide cyclase / dehydrase and lipid transport
GC_00007059	2			COG0281	Malic enzyme (SfcA) (PDB:1DO8)			PF00390.23	Malic enzyme, N-terminal domain
GC_00007066	2			COG1260	Myo-inositol-1-phosphate synthase (INO1) (PDB:1GR0)	K01858	myo-inositol-1-phosphate synthase [EC:5.5.1.4]	PF01658.21	Myo-inositol-1-phosphate synthase
GC_00007090	2
GC_00007113	2							PF02635.19	DsrE/DsrF-like family
GC_00007119	2			COG0119	Isopropylmalate/homocitrate/citramalate synthases (LeuA) (PDB:4JN6)	K01666	4-hydroxy 2-oxovalerate aldolase [EC:4.1.3.39]	PF00682.23	HMGL-like
GC_00007149	2
GC_00007155	2
GC_00007173	2
GC_00007175	2			COG1032	Radical SAM superfamily enzyme YgiQ, UPF0313 family (YgiQ) (PDB:6FD2)			PF04055.25	Radical SAM superfamily
GC_00007177	2
GC_00007181	2
GC_00007185	2							PF16694.9	Cytochrome P460
GC_00007188	2
GC_00007210	2			COG2911	Autotransporter translocation and assembly protein TamB (TamB) (PDB:5VTG)			PF04357.17	TamB, inner membrane protein subunit of TAM complex
GC_00007248	2			COG0451	Nucleoside-diphosphate-sugar epimerase (WcaG) (PDB:2X4G)	K02377	GDP-L-fucose synthase [EC:1.1.1.271]	PF01370.25	NAD dependent epimerase/dehydratase family
GC_00007264	2
GC_00007291	2
GC_00007304	2			COG2264	Ribosomal protein L11 methylase PrmA (PrmA) (PDB:3GRZ)	K02687	ribosomal protein L11 methyltransferase [EC:2.1.1.-]	PF06325.17	Ribosomal protein L11 methyltransferase (PrmA)
GC_00007306	2
GC_00007318	2
GC_00007319	2
GC_00007330	2			COG0145|COG0146	N-methylhydantoinase A/oxoprolinase/acetone carboxylase, beta subunit (HyuA)|N-methylhydantoinase B/oxoprolinase/acetone carboxylase, alpha subunit (HyuB) (PDB:5L9W)	K01469	5-oxoprolinase (ATP-hydrolysing) [EC:3.5.2.9]	PF02538.18	Hydantoinase B/oxoprolinase
GC_00007334	2
GC_00007337	2			COG5002	Sensor histidine kinase WalK (WalK) (PDB:4I5S)			PF00512.29	His Kinase A (phospho-acceptor) domain
GC_00007338	2	PF00535.25	GT2_Glycos_transf_2.hmm	COG0463	Glycosyltransferase involved in cell wall bisynthesis (WcaA) (PDB:5MLZ)			PF00535.30	Glycosyl transferase family 2
GC_00007347	2			COG1305	Transglutaminase-like enzyme, putative cysteine protease (YebA) (PDB:3ISR)	K22452	protein-glutamine gamma-glutamyltransferase [EC:2.3.2.13]	PF01841.23	Transglutaminase-like superfamily
GC_00007355	2			COG5616	TolB amino-terminal domain (function unknown) (TolBN) (PDB:1C5K) (PUBMED:10673426;24821816)			PF03783.18	Curli production assembly/transport component CsgG
GC_00007364	2			COG2319|COG2931	WD40 repeat (WD40) (PDB:3UVN)|Ca2+-binding protein, RTX toxin-related (PDB:1AF0) (PUBMED:15135544)			PF13449.10	Esterase-like activity of phytase
GC_00007367	2			COG4327	Uncharacterized membrane protein, DUF4212 domain			PF13937.10	Domain of unknown function (DUF4212)
GC_00007376	2			COG0160	Acetylornithine aminotransferase/4-aminobutyrate aminotransferase (ArgD) (PDB:1SF2)			PF00202.25	Aminotransferase class-III
GC_00007384	2			COG1091	dTDP-4-dehydrorhamnose reductase (RfbD) (PDB:1KBZ)			PF04321.21	RmlD substrate binding domain
GC_00007398	2			COG3171	Uncharacterized conserved protein YggL, DUF469 family (YggL)	K09923	uncharacterized protein	PF04320.18	YggL 50S ribosome-binding protein
GC_00007400	2			COG1240	vWFA (von Willebrand factor type A) domain of Mg and Co chelatases (ChlD)	K07114	Ca-activated chloride channel homolog	PF00092.32	von Willebrand factor type A domain
GC_00007414	2			COG0642	Signal transduction histidine kinase (BaeS) (PDB:1JOY)			PF02518.30	Histidine kinase-, DNA gyrase B-, and HSP90-like ATPase
GC_00007417	2			COG2114|COG4252	Adenylate cyclase, class 3 (AcyC) (PDB:1AB8)|Extracytoplasmic sensor domain CHASE2 (specificity unknown) (CHASE2)	K01768	adenylate cyclase [EC:4.6.1.1]	PF05226.15	CHASE2 domain
GC_00007429	2
GC_00007440	2
GC_00007458	2			COG1012	Acyl-CoA reductase or other NAD-dependent aldehyde dehydrogenase (AdhE) (PDB:1A4S)	K06447	succinylglutamic semialdehyde dehydrogenase [EC:1.2.1.71]	PF00171.26	Aldehyde dehydrogenase family
GC_00007463	2							PF01408.26	Oxidoreductase family, NAD-binding Rossmann fold
GC_00007464	2			COG0226	ABC-type phosphate transport system, periplasmic component (PstS) (PDB:2Q9T)
GC_00007472	2			COG2226	Ubiquinone/menaquinone biosynthesis C-methylase UbiE/MenG (UbiE) (PDB:4OBW)			PF08242.16	Methyltransferase domain
GC_00007478	2							PF04945.17	YHS domain
GC_00007490	2	-	AA7.hmm	COG0277	FAD/FMN-containing lactate dehydrogenase/glycolate oxidase (GlcD) (PDB:1AHU)	K16653	decaprenylphospho-beta-D-ribofuranose 2-oxidase [EC:1.1.98.3]	PF01565.27	FAD binding domain
GC_00007492	2
GC_00007496	2
GC_00007506	2			COG3070	Transcriptional regulator of competence genes, TfoX/Sxy family (TfoX) (PDB:2OD0)	K07343	DNA transformation protein and related proteins	PF04993.17	TfoX N-terminal domain
GC_00007508	2
GC_00007529	2					K07114	Ca-activated chloride channel homolog	PF14316.10	Domain of unknown function (DUF4381)
GC_00007533	2			COG1721	Uncharacterized conserved protein, DUF58 family, contains vWF domain (YeaD2)			PF01882.22	Protein of unknown function DUF58
GC_00007550	2
GC_00007565	2
GC_00007566	2
GC_00007567	2
GC_00007578	2			COG0546	Phosphoglycolate phosphatase, HAD superfamily (Gph) (PDB:2NYV)			PF13419.10	Haloacid dehalogenase-like hydrolase
GC_00007581	2			COG1032	Radical SAM superfamily enzyme YgiQ, UPF0313 family (YgiQ) (PDB:6FD2)	K04034	anaerobic magnesium-protoporphyrin IX monomethyl ester cyclase [EC:1.21.98.3]	PF04055.25	Radical SAM superfamily
GC_00007607	2			COG1858	Cytochrome c peroxidase (MauG) (PDB:1EB7)	K00428	cytochrome c peroxidase [EC:1.11.1.5]	PF03150.18	Di-haem cytochrome c peroxidase
GC_00007621	2			COG0624	Acetylornithine deacetylase/Succinyl-diaminopimelate desuccinylase or related deacylase (ArgE) (PDB:1CG2)	K01295	glutamate carboxypeptidase [EC:3.4.17.11]	PF01546.32	Peptidase family M20/M25/M40
GC_00007627	2			COG0730	Sulfite exporter TauE/SafE/YfcA and related permeases, UPF0721 family (TauE) (PUBMED:21183667;22797525)	K07090	uncharacterized protein	PF01925.23	Sulfite exporter TauE/SafE
GC_00007637	2							PF13505.10	Outer membrane protein beta-barrel domain
GC_00007641	2			COG1506	Dipeptidyl aminopeptidase/acylaminoacyl peptidase (DAP2) (PDB:2JBW)	K07000	uncharacterized protein	PF12697.11	Alpha/beta hydrolase family
GC_00007660	2			COG2906	Bacterioferritin-associated ferredoxin (Bfd) (PDB:6E6R)
GC_00007673	2					K01953	asparagine synthase (glutamine-hydrolysing) [EC:6.3.5.4]	PF00733.25	Asparagine synthase
GC_00007675	2							PF04892.16	VanZ like family
GC_00007684	2	PF00535.25	GT2_Glycos_transf_2.hmm	COG0463	Glycosyltransferase involved in cell wall bisynthesis (WcaA) (PDB:5MLZ)			PF00535.30	Glycosyl transferase family 2
GC_00007688	2
GC_00007693	2
GC_00007696	2
GC_00007700	2
GC_00007701	2			COG4147	Na+(or H+)/acetate symporter ActP (ActP)	K14393	cation/acetate symporter	PF00474.21	Sodium:solute symporter family
GC_00007703	2
GC_00007711	2			COG0829	Urease accessory protein UreH (UreH) (PDB:3SF5)	K03190	urease accessory protein	PF01774.21	UreD urease accessory protein
GC_00007713	2			COG2242	Precorrin-6B methylase 2 (CobL) (PDB:1F38)			PF05050.16	Methyltransferase FkbM domain
GC_00007724	2
GC_00007737	2			COG2104	Sulfur carrier protein ThiS (thiamine biosynthesis) (ThiS) (PDB:1F0Z)	K03154	sulfur carrier protein	PF02597.24	ThiS family
GC_00007746	2			COG1506	Dipeptidyl aminopeptidase/acylaminoacyl peptidase (DAP2) (PDB:2JBW)			PF01738.22	Dienelactone hydrolase family
GC_00007752	2			COG0399	dTDP-4-amino-4,6-dideoxygalactose transaminase (WecE) (PDB:4PIW) (PUBMED:15271350)			PF01041.21	DegT/DnrJ/EryC1/StrS aminotransferase family
GC_00007757	2			COG0830	Urease accessory protein UreF (UreF) (PDB:3SF5)	K03188	urease accessory protein	PF01730.20	UreF
GC_00007762	2			COG0745	DNA-binding response regulator, OmpR family, contains REC and winged-helix (wHTH) domain (OmpR) (PDB:1XHF)			PF00072.28	Response regulator receiver domain
GC_00007774	2
GC_00007778	2
GC_00007794	2							PF07692.15	Low iron-inducible periplasmic protein
GC_00007813	2
GC_00007864	2			COG1833	Uri superfamily endonuclease			PF01986.20	Domain of unknown function DUF123
GC_00007869	2
GC_00007875	2							PF03807.21	NADP oxidoreductase coenzyme F420-dependent
