# Supplementary material for: Comparative genome analysis reveals broad phylogenetic and functional diversity within the order Nitrospirales
Source: ISME J. 2025 Jul 22;19(1):wraf151. doi: 10.1093/ismejo/wraf151 (PMC12342949; doi:10.1093/ismejo/wraf151)
Supplement: Kop_Koch_2025_Nitrospirales_SupplTabl-10_wraf151 [file kop_koch_2025_nitrospirales_suppltabl-10_wraf151.xlsx]

## Sheet: Sheet1
sample	relative_abundance	coverage	organism	release_year	eukaryotic_host_association
ERR873969	0.37	1.53	marine metagenome	2015	ecological
SRR1971619	0.35	4.33	marine sediment metagenome	2016	ecological
ERR873962	0.34	4.88	marine metagenome	2015	ecological
SRR17063065	0.29	15.5	metagenome	2021	ecological
SRR1217462	0.28	9.29	hydrothermal vent metagenome	2014	ecological
ERR868512	0.24	22.37	marine metagenome	2015	ecological
SRR1217367	0.23	6.21	hydrothermal vent metagenome	2014	ecological
DRR093004	0.2	3.43	marine metagenome	2017	ecological
SRR5868538	0.18	0.96	marine metagenome	2017	ecological
SRR11826728	0.17	4.75	seawater metagenome	2020	ecological
SRR13782131	0.16	5.78	metagenome	2021	ecological
SRR1217463	0.16	2.24	hydrothermal vent metagenome	2014	ecological
SRR7617320	0.16	15.46	Candidatus Poseidoniales archaeon	2018	ecological
SRR2915692	0.15	3.1	marine sediment metagenome	2016	ecological
SRR8062340	0.15	15.31	marine metagenome	2019	ecological
SRR1217465	0.15	4.06	hydrothermal vent metagenome	2014	ecological
SRR12623516	0.15	5.02	cold seep metagenome	2020	ecological
ERR868467	0.13	7.25	marine metagenome	2015	ecological
SRR8062339	0.13	20.82	marine metagenome	2019	ecological
ERR599062	0.12	15.54	marine metagenome	2014	ecological
SRR16686517	0.11	3.18	marine metagenome	2021	ecological
SRR1217459	0.1	3.9	hydrothermal vent metagenome	2014	ecological
SRR1217460	0.09	3.73	hydrothermal vent metagenome	2014	ecological
ERR599152	0.09	3.41	marine metagenome	2014	ecological
ERR599127	0.09	3.35	marine metagenome	2014	ecological
SRR6048029	0.09	3.79	marine metagenome	2017	ecological
ERR868443	0.09	2.82	marine metagenome	2015	ecological
SRR7450245	0.09	2.32	metagenome	2019	ecological
ERR599076	0.08	2.99	marine metagenome	2014	ecological
SRR5560801	0.08	5.27	hydrothermal vent metagenome	2017	ecological
SRR16028412	0.08	3.02	marine metagenome	2021	ecological
SRR5720331	0.08	0.57	marine metagenome	2018	ecological
SRR8302209	0.07	12.21	sediment metagenome	2019	ecological
SRR9003188	0.07	10.8	seawater metagenome	2019	ecological
ERR599051	0.07	2.25	marine metagenome	2014	ecological
ERR599015	0.07	2.59	marine metagenome	2014	ecological
SRR1217461	0.07	3.24	hydrothermal vent metagenome	2014	ecological
SRR5002363	0.07	1.3	marine metagenome	2017	ecological
ERR5545384	0.07	0.81	metagenome	2021	ecological
ERR599031	0.06	1.45	marine metagenome	2014	ecological
SRR5788322	0.06	0.91	marine metagenome	2018	ecological
SRR5720267	0.06	1.53	marine metagenome	2018	ecological
SRR3718413	0.06	2.72	marine metagenome	2016	ecological
SRR5788007	0.06	1.08	marine metagenome	2018	ecological
SRR1217567	0.06	1.99	hydrothermal vent metagenome	2014	ecological
ERR599004	0.06	1.77	marine metagenome	2014	ecological
SRR9178086	0.06	1.47	marine metagenome	2019	ecological
SRR12937698	0.06	1.7	seawater metagenome	2020	ecological
SRR5788250	0.06	0.91	marine metagenome	2018	ecological
SRR9178492	0.05	1.3	marine metagenome	2019	ecological
SRR10168430	0.05	4.15	sediment metagenome	2020	ecological
SRR10168429	0.05	5.15	sediment metagenome	2020	ecological
ERR599020	0.05	8.32	marine metagenome	2014	ecological
SRR5720309	0.05	0.63	marine metagenome	2018	ecological
SRR9178195	0.05	1.76	marine metagenome	2019	ecological
ERR599060	0.05	1.59	marine metagenome	2014	ecological
SRR9178215	0.05	0.51	marine metagenome	2019	ecological
SRR17063064	0.05	1.08	metagenome	2021	ecological
SRR10168434	0.05	3.75	sediment metagenome	2020	ecological
SRR9178374	0.05	1.24	marine metagenome	2019	ecological
SRR13587056	0.05	1.89	sponge metagenome	2021	host
ERR5545509	0.04	0.39	metagenome	2021	ecological
SRR5720279	0.04	0.63	marine metagenome	2018	ecological
SRR5720243	0.04	0.74	marine metagenome	2018	ecological
SRR7467840	0.04	3.96	marine sediment metagenome	2018	ecological
SRR5788249	0.04	0.51	marine metagenome	2018	ecological
SRR9178439	0.04	2.1	marine metagenome	2019	ecological
SRR5002400	0.04	0.51	marine metagenome	2017	ecological
SRR5002329	0.04	1.31	marine metagenome	2017	ecological
SRR13587051	0.04	1.83	sponge metagenome	2021	host
SRR9178354	0.04	1.19	marine metagenome	2019	ecological
SRR1217566	0.04	1.07	hydrothermal vent metagenome	2014	ecological
SRR3943820	0.04	0.97	marine sediment metagenome	2017	ecological
SRR9178098	0.04	0.79	marine metagenome	2019	ecological
SRR9178479	0.04	1.08	marine metagenome	2019	ecological
ERR599175	0.04	1.2	marine metagenome	2014	ecological
SRR5720344	0.04	0.68	marine metagenome	2018	ecological
SRR5788008	0.04	0.68	marine metagenome	2018	ecological
SRR5002352	0.04	1.08	marine metagenome	2017	ecological
ERR5545496	0.04	0.39	metagenome	2021	ecological
SRR5788251	0.04	0.45	marine metagenome	2018	ecological
SRR9178369	0.04	0.62	marine metagenome	2019	ecological
SRR9178101	0.04	1.13	marine metagenome	2019	ecological
SRR15671256	0.04	2	sediment metagenome	2021	ecological
ERR5545489	0.04	0.39	metagenome	2021	ecological
SRR5506654	0.04	1.3	marine metagenome	2017	ecological
SRR17063062	0.04	0.79	metagenome	2021	ecological
SRR7450244	0.04	0.75	metagenome	2019	ecological
SRR8168147	0.03	0.5	marine metagenome	2019	ecological
SRR1217452	0.03	1.24	hydrothermal vent metagenome	2014	ecological
SRR17063067	0.03	0.92	metagenome	2021	ecological
SRR11308317	0.03	1.17	marine metagenome	2020	ecological
SRR8062353	0.03	0.85	marine metagenome	2019	ecological
SRR13782132	0.03	1.36	metagenome	2021	ecological
SRR1217564	0.03	0.5	hydrothermal vent metagenome	2014	ecological
SRR8797412	0.03	1.02	groundwater metagenome	2020	ecological
SRR9178208	0.03	0.84	marine metagenome	2019	ecological
SRR5720229	0.03	0.57	marine metagenome	2018	ecological
ERR868362	0.03	0.91	marine metagenome	2015	ecological
SRR5720239	0.03	0.74	marine metagenome	2018	ecological
SRR12426463	0.03	1.19	marine metagenome	2021	ecological
SRR5504595	0.03	1.19	marine metagenome	2017	ecological
SRR9178315	0.03	1.31	marine metagenome	2019	ecological
SRR9178223	0.03	0.57	marine metagenome	2019	ecological
SRR6439368	0.03	0.8	hydrothermal vent metagenome	2018	ecological
SRR9178460	0.03	0.62	marine metagenome	2019	ecological
SRR3943821	0.03	0.74	marine sediment metagenome	2017	ecological
SRR5720316	0.03	0.51	marine metagenome	2018	ecological
SRR12157859	0.03	2.27	sediment metagenome	2020	ecological
SRR3473501	0.03	0.5	sponge metagenome	2016	host
SRR5788138	0.03	0.4	marine metagenome	2018	ecological
SRR5506659	0.03	0.9	marine metagenome	2017	ecological
SRR8168143	0.03	0.58	marine metagenome	2019	ecological
SRR5720341	0.03	0.39	marine metagenome	2018	ecological
SRR5788107	0.03	0.68	marine metagenome	2018	ecological
SRR6439369	0.03	0.74	hydrothermal vent metagenome	2018	ecological
SRR3577362	0.03	3.23	hydrothermal vent metagenome	2016	ecological
SRR5002346	0.03	1.25	marine metagenome	2017	ecological
SRR8062335	0.03	1.93	marine metagenome	2019	ecological
SRR17063063	0.03	0.62	metagenome	2021	ecological
SRR5720261	0.03	0.4	marine metagenome	2018	ecological
SRR11075749	0.03	0.72	marine metagenome	2021	ecological
SRR9178229	0.03	0.74	marine metagenome	2019	ecological
SRR9178189	0.03	0.68	marine metagenome	2019	ecological
SRR9178458	0.03	0.62	marine metagenome	2019	ecological
ERR5037037	0.03	0.57	metagenome	2021	ecological
SRR8062332	0.03	2.44	marine metagenome	2019	ecological
SRR3989432	0.02	1.36	marine metagenome	2016	ecological
DRR179003	0.02	0.59	seawater metagenome	2020	ecological
SRR5720336	0.02	0.45	marine metagenome	2018	ecological
SRR5262284	0.02	1.41	marine metagenome	2017	ecological
SRR12425620	0.02	1.13	marine metagenome	2021	ecological
SRR5504490	0.02	1.13	marine metagenome	2017	ecological
SRR10168431	0.02	1.94	sediment metagenome	2020	ecological
SRR5002378	0.02	0.62	marine metagenome	2017	ecological
SRR9178234	0.02	0.51	marine metagenome	2019	ecological
SRR2133844	0.02	0.4	marine metagenome	2016	ecological
SRR5373743	0.02	0.55	marine sediment metagenome	2019	ecological
SRR17063068	0.02	0.87	metagenome	2021	ecological
SRR13587049	0.02	1.11	sponge metagenome	2021	host
SRR9178480	0.02	0.84	marine metagenome	2019	ecological
ERR2431946	0.02	1.8	sediment metagenome	2018	ecological
SRR8062325	0.02	0.47	marine metagenome	2019	ecological
SRR11826814	0.02	2.55	seawater metagenome	2020	ecological
SRR9178081	0.02	0.57	marine metagenome	2019	ecological
SRR5819594	0.02	1.92	marine metagenome	2017	ecological
SRR16028408	0.02	0.86	marine metagenome	2021	ecological
SRR5373744	0.02	0.4	marine sediment metagenome	2019	ecological
SRR7974510	0.02	1.13	subsurface metagenome	2018	ecological
SRR4028224	0.02	3.11	marine metagenome	2017	ecological
SRR9178150	0.02	0.45	marine metagenome	2019	ecological
SRR9178464	0.02	0.57	marine metagenome	2019	ecological
SRR5720311	0.02	0.4	marine metagenome	2018	ecological
SRR9178222	0.02	0.51	marine metagenome	2019	ecological
SRR9178115	0.02	0.62	marine metagenome	2019	ecological
ERR594345	0.02	1.74	marine metagenome	2014	ecological
SRR9178107	0.02	0.51	marine metagenome	2019	ecological
ERR5727741	0.02	0.39	marine metagenome	2021	ecological
SRR9178489	0.02	0.74	marine metagenome	2019	ecological
SRR9178161	0.02	0.62	marine metagenome	2019	ecological
SRR9178495	0.02	0.57	marine metagenome	2019	ecological
SRR11075756	0.02	0.39	marine metagenome	2021	ecological
SRR16028410	0.02	0.79	marine metagenome	2021	ecological
SRR9178190	0.02	0.4	marine metagenome	2019	ecological
SRR9178408	0.02	0.51	marine metagenome	2019	ecological
SRR9178477	0.02	0.45	marine metagenome	2019	ecological
ERR1679397	0.02	0.83	hydrothermal vent metagenome	2017	ecological
ERR2564003	0.02	0.68	metagenome	2020	ecological
SRR9178197	0.02	0.68	marine metagenome	2019	ecological
SRR5002404	0.02	1.87	marine metagenome	2017	ecological
SRR4028193	0.02	2.18	marine metagenome	2017	ecological
SRR9178293	0.01	0.45	marine metagenome	2019	ecological
ERR599167	0.01	1.09	marine metagenome	2014	ecological
SRR7168053	0.01	0.45	hydrothermal vent metagenome	2018	ecological
SRR16028411	0.01	0.57	marine metagenome	2021	ecological
SRR9178110	0.01	0.4	marine metagenome	2019	ecological
SRR5917882	0.01	0.36	marine metagenome	2017	ecological
SRR9178228	0.01	0.45	marine metagenome	2019	ecological
ERR1679398	0.01	1	hydrothermal vent metagenome	2017	ecological
SRR8062324	0.01	0.68	marine metagenome	2019	ecological
ERR868479	0.01	0.92	marine metagenome	2015	ecological
SRR7467835	0.01	0.68	marine sediment metagenome	2018	ecological
ERR2431945	0.01	0.91	sediment metagenome	2018	ecological
SRR2080393	0.01	1.63	hydrothermal vent metagenome	2015	ecological
SRR10156268	0.01	0.39	marine sediment metagenome	2020	ecological
SRR496755	0.01	0.89	Neamphius huxleyi	2014	ecological
SRR11791037	0.01	0.79	seawater metagenome	2020	ecological
SRR10168432	0.01	1.66	sediment metagenome	2020	ecological
SRR14708957	0.01	1.19	marine sediment metagenome	2021	ecological
SRR5007147	0.01	0.74	marine metagenome	2017	ecological
SRR5007139	0.01	0.79	marine metagenome	2017	ecological
SRR15461853	0.01	0.96	metagenome	2021	ecological
SRR6057435	0.01	0.62	subsurface metagenome	2017	ecological
ERR3589567	0.01	1.33	marine metagenome	2019	ecological
SRR5819383	0.01	1.02	marine metagenome	2017	ecological
ERR868353	0.01	0.5	marine metagenome	2015	ecological
ERR868451	0.01	0.42	marine metagenome	2015	ecological
SRR11625376	0.01	0.4	marine metagenome	2020	ecological
SRR5262320	0.01	0.45	marine metagenome	2017	ecological
SRR6048014	0.01	0.74	marine metagenome	2017	ecological
SRR8503604	0.01	0.74	marine metagenome	2019	ecological
SRR5002365	0.01	0.39	marine metagenome	2017	ecological
SRR8062338	0.01	1.08	marine metagenome	2019	ecological
ERR3589570	0.01	1.16	marine metagenome	2019	ecological
ERR2564006	0.01	0.35	metagenome	2020	ecological
SRR5002379	0.01	0.79	marine metagenome	2017	ecological
SRR8436653	0.01	0.51	marine metagenome	2019	ecological
SRR4028175	0.01	1.51	marine metagenome	2017	ecological
ERR2431947	0.01	0.57	sediment metagenome	2018	ecological
SRR5007141	0.01	0.45	marine metagenome	2017	ecological
SRR12937377	0.01	0.4	seawater metagenome	2020	ecological
SRR5262292	0.01	1.02	marine metagenome	2017	ecological
ERR868449	0.01	0.5	marine metagenome	2015	ecological
SRR6269031	0.01	0.79	marine metagenome	2017	ecological
ERR598964	0.01	1.08	marine metagenome	2014	ecological
ERR598958	0.01	0.83	marine metagenome	2014	ecological
ERR594302	0.01	0.83	marine metagenome	2014	ecological
SRR9003212	0.01	1.36	seawater metagenome	2019	ecological
ERR599047	0.01	0.67	marine metagenome	2014	ecological
SRR5819240	0.01	0.57	marine metagenome	2017	ecological
ERR599008	0.01	0.5	marine metagenome	2014	ecological
ERR599071	0.01	0.77	marine metagenome	2014	ecological
SRR9003145	0.01	1.13	seawater metagenome	2019	ecological
SRR5819239	0.01	0.57	marine metagenome	2017	ecological
ERR598947	0.01	0.66	marine metagenome	2014	ecological
ERR598980	0.01	0.75	marine metagenome	2014	ecological
ERR594289	0	0.41	marine metagenome	2014	ecological
SRR10556723	0	1.19	marine metagenome	2019	ecological
ERR599086	0	0.75	marine metagenome	2014	ecological
ERR599159	0	0.67	marine metagenome	2014	ecological
ERR599166	0	0.58	marine metagenome	2014	ecological
ERR594331	0	0.5	marine metagenome	2014	ecological
ERR599115	0	0.65	marine metagenome	2014	ecological
ERR3589584	0	0.66	marine metagenome	2019	ecological
ERR599000	0	0.5	marine metagenome	2014	ecological
ERR599072	0	0.4	marine metagenome	2014	ecological
SRR6760784	0	0.36	marine sediment metagenome	2018	ecological
SRR5211068	0	0.4	subsurface metagenome	2017	ecological
ERR598971	0	0.41	marine metagenome	2014	ecological
ERR599112	0	0.5	marine metagenome	2014	ecological
SRR13892590	0	0.4	cold seep metagenome	2021	ecological
SRR8062319	0	0.4	marine metagenome	2019	ecological
