# Supplementary material for: Comparative genome analysis reveals broad phylogenetic and functional diversity within the order Nitrospirales
Source: ISME J. 2025 Jul 22;19(1):wraf151. doi: 10.1093/ismejo/wraf151 (PMC12342949; doi:10.1093/ismejo/wraf151)
Supplement: Kop_Koch_2025_Nitrospirales_SupplTabl-11_wraf151 [file kop_koch_2025_nitrospirales_suppltabl-11_wraf151.xlsx]

## Sheet: Sheet1
gene_cluster_id	num_genomes_gene_cluster_has_hits	CAZyme_ACC	CAZyme	COG20_FUNCTION_ACC	COG20_FUNCTION	KOfam_ACC	KOfam	Pfam_ACC	Pfam
GC_00000093	24							PF09099.14	Quinohemoprotein amine dehydrogenase, alpha subunit domain III
GC_00000094	12							PF18914.4	Domain of unknown function (DUF5666)
GC_00000144	15			COG4485	Uncharacterized membrane protein YfhO (YfhO)			PF09586.14	Bacterial membrane protein YfhO
GC_00000147	11			COG2197	DNA-binding response regulator, NarL/FixJ family, contains REC and HTH domains (CitB) (PDB:1A04)			PF00196.23	Bacterial regulatory proteins, luxR family
GC_00000353	21			COG3419	Type IV pilus assembly protein, tip-associated adhesin PilY1 (PilY1) (PDB:3HX6)	K02674	type IV pilus assembly protein PilY1	PF05567.15	Neisseria PilC beta-propeller domain
GC_00000421	26			COG0125	Thymidylate kinase (Tmk) (PDB:3LV8)	K00943	dTMP kinase [EC:2.7.4.9]	PF02223.21	Thymidylate kinase
GC_00000471	24			COG0642|COG3604	Signal transduction histidine kinase (BaeS) (PDB:1JOY)|FhlA-type transcriptional regulator, contains GAF, AAA-type ATPase, and DNA-binding Fis domains (FhlA)	K02490	two-component system, response regulator, stage 0 sporulation protein F	PF02518.30	Histidine kinase-, DNA gyrase B-, and HSP90-like ATPase
GC_00000648	22
GC_00000668	19							PF07238.18	PilZ domain
GC_00000681	21			COG1140	Nitrate reductase beta subunit (NarY) (PDB:1Y4Z)	K00371	nitrate reductase / nitrite oxidoreductase, beta subunit [EC:1.7.5.1 1.7.99.-]	PF13247.10	4Fe-4S dicluster domain
GC_00000724	20			COG0243	Anaerobic selenocysteine-containing dehydrogenase (BisC) (PDB:1EU1)			PF00384.26	Molybdopterin oxidoreductase
GC_00000748	22
GC_00000815	24					K03075	preprotein translocase subunit SecG
GC_00000825	19			COG1032	Radical SAM superfamily enzyme YgiQ, UPF0313 family (YgiQ) (PDB:6FD2)	K04034	anaerobic magnesium-protoporphyrin IX monomethyl ester cyclase [EC:1.21.98.3]	PF04055.25	Radical SAM superfamily
GC_00000884	23
GC_00000909	24
GC_00000981	23			COG0617|COG0618|COG3448	tRNA nucleotidyltransferase/poly(A) polymerase (PcnB) (PDB:3WFR)|nanoRNase/pAp phosphatase, hydrolyzes c-di-AMP and oligoRNAs (NrnA) (PDB:5O4Z)|CBS-domain-containing membrane protein	K00974	tRNA nucleotidyltransferase (CCA-adding enzyme) [EC:2.7.7.72 3.1.3.- 3.1.4.-]	PF01743.24	Poly A polymerase head domain
GC_00001003	17
GC_00001055	25			COG0265	Periplasmic serine protease, S1-C subfamily, contain C-terminal PDZ domain (DegQ) (PDB:2HGA) (PUBMED:29686141)			PF17820.5	PDZ domain
GC_00001056	19
GC_00001083	17			COG2823	Osmotically-inducible protein OsmY, contains BON domain (OsmY) (PUBMED:12878000)	K04065	hyperosmotically inducible periplasmic protein	PF04972.21	BON domain
GC_00001094	15			COG0642|COG0784|COG2198|COG2202	Signal transduction histidine kinase (BaeS) (PDB:1JOY)|CheY-like REC (receiver) domain, includes chemotaxis protein CheY and sporulation regulator Spo0F (CheY) (PDB:6QRJ)|HPt (histidine-containing phosphotransfer) domain (HPtr) (PDB:3IQT)|PAS domain (PAS) (PDB:2MWG)	K11527	two-component system, sensor histidine kinase and response regulator [EC:2.7.13.3]	PF00072.28	Response regulator receiver domain
GC_00001108	24
GC_00001110	23
GC_00001121	25			COG0642|COG2202|COG5000	Signal transduction histidine kinase (BaeS) (PDB:1JOY)|PAS domain (PAS) (PDB:2MWG)|Signal transduction histidine kinase NtrY involved in nitrogen fixation and metabolism regulation (NtrY)	K02482	two-component system, NtrC family, sensor kinase [EC:2.7.13.3]	PF02518.30	Histidine kinase-, DNA gyrase B-, and HSP90-like ATPase
GC_00001139	25			COG0119	Isopropylmalate/homocitrate/citramalate synthases (LeuA) (PDB:4JN6)			PF00682.23	HMGL-like
GC_00001141	25			COG0664	cAMP-binding domain of CRP or a regulatory subunit of cAMP-dependent protein kinases (Crp) (PDB:1FT9)	K10914	CRP/FNR family transcriptional regulator, cyclic AMP receptor protein	PF00027.33	Cyclic nucleotide-binding domain
GC_00001143	27					K06078	murein lipoprotein
GC_00001155	25
GC_00001161	24			COG1074	3-5 helicase subunit RecB of the DNA repair enzyme RecBCD (exonuclease V) (RecB) (PDB:3U44) (PUBMED:29901759;30601118)	K16898	ATP-dependent helicase/nuclease subunit A [EC:5.6.2.4 3.1.-.-]	PF00580.25	UvrD/REP helicase N-terminal domain
GC_00001170	28
GC_00001174	25			COG4783	Outer membrane protein chaperone/metalloprotease BepA/YfgC, contains M48 and TPR domains (BepA) (PDB:6AIT) (PUBMED:24003122)			PF13428.10	Tetratricopeptide repeat
GC_00001177	25
GC_00001181	24
GC_00001182	23							PF16785.9	Small metal-binding protein
GC_00001183	25			COG0642|COG0784|COG2202	Signal transduction histidine kinase (BaeS) (PDB:1JOY)|CheY-like REC (receiver) domain, includes chemotaxis protein CheY and sporulation regulator Spo0F (CheY) (PDB:6QRJ)|PAS domain (PAS) (PDB:2MWG)	K13587	two-component system, cell cycle sensor histidine kinase and response regulator CckA [EC:2.7.13.3]	PF02518.30	Histidine kinase-, DNA gyrase B-, and HSP90-like ATPase
GC_00001185	25
GC_00001187	22			COG0574	Phosphoenolpyruvate synthase/pyruvate phosphate dikinase (PpsA) (PDB:5HV6)	K22579	rifampicin phosphotransferase [EC:2.7.9.6]	PF01326.23	Pyruvate phosphate dikinase, AMP/ATP-binding domain
GC_00001206	23			COG0484	DnaJ-class molecular chaperone with C-terminal Zn finger domain (DnaJ) (PDB:1BQ0)			PF00226.35	DnaJ domain
GC_00001207	23			COG0687	Spermidine/putrescine-binding periplasmic protein (PotD) (PDB:1POT)	K11069	spermidine/putrescine transport system substrate-binding protein	PF13416.10	Bacterial extracellular solute-binding protein
GC_00001218	25			COG1586	S-adenosylmethionine decarboxylase (SpeD) (PDB:1TLU)			PF02675.19	S-adenosylmethionine decarboxylase
GC_00001223	20							PF01833.28	IPT/TIG domain
GC_00001225	21
GC_00001226	25							PF13664.10	Domain of unknown function (DUF4149)
GC_00001228	26
GC_00001231	25
GC_00001233	26	-	GT41.hmm	COG3063	Type IV pilus assembly protein PilF/PilW (PilF) (PDB:2VQ2) (PUBMED:16403447)	K02656	type IV pilus assembly protein PilF	PF07719.21	Tetratricopeptide repeat
GC_00001238	25			COG1413	HEAT repeat (HEAT) (PDB:1OYZ)	K05384	bilin biosynthesis protein	PF13646.10	HEAT repeats
GC_00001239	26			COG1686	D-alanyl-D-alanine carboxypeptidase (DacC) (PDB:1HD8)	K07258	serine-type D-Ala-D-Ala carboxypeptidase (penicillin-binding protein 5/6) [EC:3.4.16.4]	PF00768.24	D-alanyl-D-alanine carboxypeptidase
GC_00001241	20			COG5010	Flp pilus assembly protein TadD, contains TPR repeats (TadD) (PDB:3WXX)			PF14559.10	Tetratricopeptide repeat
GC_00001243	22
GC_00001250	23			COG0671	Membrane-associated phospholipid phosphatase (PgpB) (PDB:1D2T)	K19302	undecaprenyl-diphosphatase [EC:3.6.1.27]	PF01569.25	PAP2 superfamily
GC_00001251	25			COG1266	Membrane protease YdiL, CAAX protease family (YdiL)	K07052	CAAX protease family protein	PF02517.20	Type II CAAX prenyl endopeptidase Rce1-like
GC_00001253	23			COG3857	ATP-dependent helicase/DNAse subunit B (AddB) (PDB:3U44)	K16899	ATP-dependent helicase/nuclease subunit B [EC:5.6.2.4 3.1.-.-]	PF12705.11	PD-(D/E)XK nuclease superfamily
GC_00001259	24			COG0312	Zn-dependent protease PmbA/TldA or its inactivated homolog (TldD) (PDB:3TV9) (PUBMED:12029038)			PF19289.3	PmbA/TldA metallopeptidase C-terminal domain
GC_00001260	24
GC_00001264	24			COG2010|COG3474	Cytochrome c, mono- and diheme variants (CccA) (PDB:1A2S)|Cytochrome c2 (Cyc7) (PDB:1YEA)	K24715	steroid C-25 hydroxylase gamma subunit	PF09459.14	Ethylbenzene dehydrogenase
GC_00001265	23			COG1413	HEAT repeat (HEAT) (PDB:1OYZ)	K05384	bilin biosynthesis protein	PF13646.10	HEAT repeats
GC_00001266	24			COG1669	Predicted nucleotidyltransferase MJ0435 (MJ0435) (PDB:1WOT)	K07076	uncharacterized protein	PF01909.27	Nucleotidyltransferase domain
GC_00001267	25			COG1413	HEAT repeat (HEAT) (PDB:1OYZ)	K05384	bilin biosynthesis protein	PF13646.10	HEAT repeats
GC_00001269	25			COG1413	HEAT repeat (HEAT) (PDB:1OYZ)			PF13646.10	HEAT repeats
GC_00001270	22
GC_00001272	21							PF13473.10	Cupredoxin-like domain
GC_00001275	24
GC_00001276	25			COG1589	Cell division septal protein FtsQ (FtsQ) (PDB:1YR1)	K03589	cell division protein FtsQ	PF08478.14	POTRA domain, FtsQ-type
GC_00001277	23
GC_00001278	23			COG1067	Predicted ATP-dependent protease (LonB) (PDB:3K1J)			PF05362.17	Lon protease (S16) C-terminal proteolytic domain
GC_00001279	24			COG0248	Exopolyphosphatase/pppGpp-phosphohydrolase (GppA) (PDB:1T6C)	K01524	exopolyphosphatase / guanosine-5'-triphosphate,3'-diphosphate pyrophosphatase [EC:3.6.1.11 3.6.1.40]	PF02541.20	Ppx/GppA phosphatase family
GC_00001281	25			COG2905	Signal-transduction protein containing cAMP-binding, CBS, and nucleotidyltransferase domains
GC_00001282	24
GC_00001284	23			COG1408	Predicted phosphohydrolase, MPP superfamily (YaeI)	K07098	uncharacterized protein	PF00149.32	Calcineurin-like phosphoesterase
GC_00001286	22			COG1032	Radical SAM superfamily enzyme YgiQ, UPF0313 family (YgiQ) (PDB:6FD2)	K04034	anaerobic magnesium-protoporphyrin IX monomethyl ester cyclase [EC:1.21.98.3]	PF04055.25	Radical SAM superfamily
GC_00001287	25
GC_00001289	23
GC_00001292	25
GC_00001294	25
GC_00001296	24
GC_00001299	23
GC_00001301	24			COG0075	Archaeal aspartate aminotransferase or a related aminotransferase, includes purine catabolism protein PucG (PucG) (PDB:3NNK)	K00830	alanine-glyoxylate transaminase / serine-glyoxylate transaminase / serine-pyruvate transaminase [EC:2.6.1.44 2.6.1.45 2.6.1.51]	PF00266.23	Aminotransferase class-V
GC_00001302	24
GC_00001304	24
GC_00001308	24			COG1524	c-di-AMP phosphodiesterase AtaC or nucleotide pyrophosphatase, AlkP superfamily (AtaC) (PDB:1EI6) (PUBMED:32188788)			PF01663.26	Type I phosphodiesterase / nucleotide pyrophosphatase
GC_00001312	22			COG5459	Ribosomal protein RSM22 (predicted mitochondrial rRNA methylase) (Rsm22)			PF13847.10	Methyltransferase domain
GC_00001315	22							PF13557.10	Putative MetA-pathway of phenol degradation
GC_00001317	24							PF14522.10	Cytochrome c7 and related cytochrome c
GC_00001327	24			COG1595	DNA-directed RNA polymerase specialized sigma subunit, sigma24 family (RpoE) (PDB:2Q1Z)	K03088	RNA polymerase sigma-70 factor, ECF subfamily	PF08281.16	Sigma-70, region 4
GC_00001332	23
GC_00001335	21
GC_00001336	25			COG0806	Ribosomal 30S subunit maturation factor RimM, required for 16S rRNA processing (RimM) (PDB:2QGG)	K02860	16S rRNA processing protein RimM	PF01782.22	RimM N-terminal domain
GC_00001337	25
GC_00001338	22			COG1729	Cell division protein CpoB, coordinates peptidoglycan biosynthesis and outer membrane constriction (CpoB) (PDB:2WZ7) (PUBMED:25951518)			PF13432.10	Tetratricopeptide repeat
GC_00001339	24
GC_00001341	24			COG3064	Membrane protein TolA involved in colicin uptake (TolA) (PDB:1S62)	K03832	periplasmic protein TonB	PF13103.10	TonB C terminal
GC_00001343	22			COG3824	Predicted Zn-dependent protease, minimal metalloprotease (MMP)-like domain (PDB:3E11)			PF06262.15	Zincin-like metallopeptidase
GC_00001344	24					K03745	SlyX protein
GC_00001345	23
GC_00001346	22			COG3005	Tetraheme cytochrome c subunit NapC of nitrate or TMAO reductase (NapC)			PF13435.10	Cytochrome c554 and c-prime
GC_00001348	23
GC_00001351	24
GC_00001354	24					K09892	cell division protein ZapB	PF06005.16	Cell division protein ZapB
GC_00001356	22			COG1506	Dipeptidyl aminopeptidase/acylaminoacyl peptidase (DAP2) (PDB:2JBW)	K06889	uncharacterized protein	PF00561.24	alpha/beta hydrolase fold
GC_00001364	24			COG2250	HEPN domain protein, predicted toxin of MNT-HEPN system (HEPN) (PDB:1O3U) (PUBMED:26112399)			PF05168.18	HEPN domain
GC_00001366	24
GC_00001368	23			COG1413	HEAT repeat (HEAT) (PDB:1OYZ)			PF13646.10	HEAT repeats
GC_00001369	24
GC_00001370	23
GC_00001371	24			COG1729	Cell division protein CpoB, coordinates peptidoglycan biosynthesis and outer membrane constriction (CpoB) (PDB:2WZ7) (PUBMED:25951518)	K05807	outer membrane protein assembly factor BamD	PF13174.10	Tetratricopeptide repeat
GC_00001375	23			COG1075	Triacylglycerol esterase/lipase EstA, alpha/beta hydrolase fold (EstA) (PDB:1I6W)			PF02368.22	Bacterial Ig-like domain (group 2)
GC_00001377	24
GC_00001379	24
GC_00001380	23
GC_00001390	23			COG3391	DNA-binding beta-propeller fold protein YncE (YncE) (PDB:3VGZ) (PUBMED:22120742;28628661)			PF01436.25	NHL repeat
GC_00001403	24							PF13490.10	Putative zinc-finger
GC_00001404	23			COG0312	Zn-dependent protease PmbA/TldA or its inactivated homolog (TldD) (PDB:3TV9) (PUBMED:12029038)	K03568	TldD protein	PF19289.3	PmbA/TldA metallopeptidase C-terminal domain
GC_00001405	24					K06006	periplasmic protein CpxP/Spy
GC_00001408	21			COG3746	Phosphate-selective porin (OprP) (PDB:2O4V)	K07221	phosphate-selective porin OprO and OprP	PF07396.15	Phosphate-selective porin O and P
GC_00001410	19
GC_00001412	23			COG0790|COG4249	TPR repeat (TPR) (PDB:1KLX)|Uncharacterized conserved protein, contains caspase domain (PDB:3UO8)			PF00656.26	Caspase domain
GC_00001417	23	-	GT41.hmm	COG2956	Lipopolysaccharide biosynthesis regulator YciM/LapB, contains six TPR domains and a C-terminal metal-binding domain (LapB) (PDB:4ZLH) (PUBMED:24187084;24266962)			PF13431.10	Tetratricopeptide repeat
GC_00001418	22			COG3083	Periplasmic protein PbgA/YejM, regulator of the LPS biosynthesis, AlkP superfamily (YejM) (PDB:5I5D) (PUBMED:31611279;32291302;32540932)	K21302	phosphatidylinositol-3-phosphatase [EC:3.1.3.64]	PF04185.18	Phosphoesterase family
GC_00001420	23
GC_00001421	23			COG1413	HEAT repeat (HEAT) (PDB:1OYZ)	K05384	bilin biosynthesis protein	PF13646.10	HEAT repeats
GC_00001422	22
GC_00001423	22
GC_00001424	23			COG2404	Oligoribonuclease NrnA/c-di-AMP phosphodiesterase DhhP, DHH superfamily (DhhP) (PDB:6MTZ) (PUBMED:19553197)	K07097	uncharacterized protein
GC_00001425	22			COG4980	Gas vesicle protein YhaH (GvpP)			PF12732.11	YtxH-like protein
GC_00001428	23			COG3116	Cell division protein FtsL, interacts with FtsB and FtsQ (FtsL)	K03586	cell division protein FtsL	PF04999.17	Cell division protein FtsL
GC_00001430	23
GC_00001431	23
GC_00001432	22
GC_00001435	21			COG1648	Siroheme synthase (precorrin-2 oxidase/ferrochelatase domain) (CysG2) (PDB:1PJQ)	K24866	precorrin-2 dehydrogenase [EC:1.3.1.76]	PF13241.10	Putative NAD(P)-binding
GC_00001436	22
GC_00001437	23			COG1355	Predicted class III extradiol dioxygenase, MEMO1 family (Mho1) (PDB:3BCZ)	K06990	MEMO1 family protein	PF01875.21	Memo-like protein
GC_00001438	22
GC_00001440	21			COG0574	Phosphoenolpyruvate synthase/pyruvate phosphate dikinase (PpsA) (PDB:5HV6)			PF01326.23	Pyruvate phosphate dikinase, AMP/ATP-binding domain
GC_00001441	22							PF09413.14	Putative prokaryotic signal transducing protein
GC_00001442	22			COG1555	DNA uptake protein ComE or related DNA-binding protein (ComEA) (PDB:2DUY)			PF12836.11	Helix-hairpin-helix motif
GC_00001443	22							PF20043.3	Family of unknown function (DUF6445)
GC_00001444	22			COG0116	23S rRNA G2445 N2-methylase RlmL (RlmL) (PDB:3V97) (PUBMED:22362734)	K25137	23S rRNA (guanine2445-N2)-methyltransferase [EC:2.1.1.173]	PF01170.22	Putative RNA methylase family UPF0020
GC_00001445	21			COG0695	Glutaredoxin (GrxC) (PDB:1AAZ)			PF05768.18	Glutaredoxin-like domain (DUF836)
GC_00001446	22
GC_00001447	23			COG0683	ABC-type branched-chain amino acid transport system, periplasmic component (LivK) (PDB:1USG)			PF00034.25	Cytochrome c
GC_00001448	17							PF09851.13	Short C-terminal domain
GC_00001453	20			COG0737	2',3'-cyclic-nucleotide 2'-phosphodiesterase/5'- or 3'-nucleotidase, 5'-nucleotidase family (UshA) (PDB:1HO5)	K11751	5'-nucleotidase / UDP-sugar diphosphatase [EC:3.1.3.5 3.6.1.45]	PF02872.22	5'-nucleotidase, C-terminal domain
GC_00001456	21
GC_00001461	22
GC_00001466	22			COG2091	Phosphopantetheinyl transferase (Sfp) (PDB:1QR0)	K06133	4'-phosphopantetheinyl transferase [EC:2.7.8.-]	PF01648.24	4'-phosphopantetheinyl transferase superfamily
GC_00001470	23			COG2258	N-hydroxylaminopurine reductase YiiM, contains MOSC domain (YiiM) (PDB:1O65) (PUBMED:18312271;29459651)			PF03473.21	MOSC domain
GC_00001472	23	-	GT41.hmm			K02656	type IV pilus assembly protein PilF	PF13414.10	TPR repeat
GC_00001473	22			COG0124	Histidyl-tRNA synthetase (HisS) (PDB:1KMM)	K01892	histidyl-tRNA synthetase [EC:6.1.1.21]	PF13393.10	Histidyl-tRNA synthetase
GC_00001474	22
GC_00001477	19
GC_00001482	22
GC_00001487	22
GC_00001489	21			COG1413	HEAT repeat (HEAT) (PDB:1OYZ)			PF13646.10	HEAT repeats
GC_00001490	22
GC_00001492	21			COG3391	DNA-binding beta-propeller fold protein YncE (YncE) (PDB:3VGZ) (PUBMED:22120742;28628661)
GC_00001494	20			COG0349	Ribonuclease D (Rnd) (PDB:5C0Y) (PUBMED:18821773)	K03684	ribonuclease D [EC:3.1.13.5]	PF01612.24	3'-5' exonuclease
GC_00001497	19
GC_00001498	22
GC_00001499	22
GC_00001500	22			COG0569	Trk/Ktr K+ transport system regulatory component TrkA/KtrA/KtrC, RCK domain (TrkA) (PDB:4XTT) (PUBMED:23815639;25957408;31868587;32095817)			PF02080.25	TrkA-C domain
GC_00001502	20
GC_00001503	22
GC_00001504	22			COG2062	Phosphohistidine phosphatase SixA (SixA) (PDB:1UJB)	K08296	phosphohistidine phosphatase [EC:3.1.3.-]	PF00300.26	Histidine phosphatase superfamily (branch 1)
GC_00001505	22
GC_00001507	22			COG0226	ABC-type phosphate transport system, periplasmic component (PstS) (PDB:2Q9T)	K02040	phosphate transport system substrate-binding protein	PF12849.11	PBP superfamily domain
GC_00001508	22			COG4105	Outer membrane protein assembly factor BamD, BamD/ComL family (BamD) (PDB:2YHC)	K05807	outer membrane protein assembly factor BamD	PF13174.10	Tetratricopeptide repeat
GC_00001511	21			COG1187	Pseudouridylate synthase RsuA, specific for 16S rRNA U516 and 23S rRNA U2605 (RsuA) (PDB:1KSK)	K06182	23S rRNA pseudouridine2604 synthase [EC:5.4.99.21]	PF00849.26	RNA pseudouridylate synthase
GC_00001513	22							PF13086.10	AAA domain
GC_00001514	22
GC_00001516	22
GC_00001517	21					K03636	sulfur-carrier protein	PF02597.24	ThiS family
GC_00001518	17			COG2202	PAS domain (PAS) (PDB:2MWG)			PF00989.29	PAS fold
GC_00001519	20
GC_00001520	20			COG0642	Signal transduction histidine kinase (BaeS) (PDB:1JOY)	K07709	two-component system, NtrC family, sensor histidine kinase HydH [EC:2.7.13.3]	PF02518.30	Histidine kinase-, DNA gyrase B-, and HSP90-like ATPase
GC_00001521	19	-	GH109.hmm	COG0673	Predicted dehydrogenase (MviM) (PDB:3UUW)	K00010	myo-inositol 2-dehydrogenase / D-chiro-inositol 1-dehydrogenase [EC:1.1.1.18 1.1.1.369]	PF01408.26	Oxidoreductase family, NAD-binding Rossmann fold
GC_00001525	21
GC_00001529	22			COG3350	Heavy metal-bindng TRASH/YHS domain, predicted Cu/Ag metallochaperone (YHS)
GC_00001531	21			COG4502	5'(3')-deoxyribonucleotidase (YorC) (PDB:1MH9)	K05967	uncharacterized protein	PF06941.16	5' nucleotidase, deoxy (Pyrimidine), cytosolic type C protein (NT5C)
GC_00001534	16			COG2202|COG4251	PAS domain (PAS) (PDB:2MWG)|Bacteriophytochrome (light-regulated signal transduction histidine kinase) (PDB:2VEA)	K07646	two-component system, OmpR family, sensor histidine kinase KdpD [EC:2.7.13.3]	PF02518.30	Histidine kinase-, DNA gyrase B-, and HSP90-like ATPase
GC_00001543	22			COG3011	Predicted thiol-disulfide oxidoreductase YuxK, DCC family (YuxK) (PUBMED:15236740)			PF04134.16	DCC1-like thiol-disulfide oxidoreductase
GC_00001545	18			COG2220	L-ascorbate lactonase UlaG, metallo-beta-lactamase superfamily (UlaG) (PDB:2WYM)			PF12706.11	Beta-lactamase superfamily domain
GC_00001546	21
GC_00001547	22							PF14238.10	Domain of unknown function (DUF4340)
GC_00001550	20
GC_00001551	21					K06006	periplasmic protein CpxP/Spy
GC_00001552	20
GC_00001553	21
GC_00001557	19			COG3391	DNA-binding beta-propeller fold protein YncE (YncE) (PDB:3VGZ) (PUBMED:22120742;28628661)	K12035	tripartite motif-containing protein 71 [EC:2.3.2.27]	PF01436.25	NHL repeat
GC_00001562	21
GC_00001563	22			COG2226	Ubiquinone/menaquinone biosynthesis C-methylase UbiE/MenG (UbiE) (PDB:4OBW)	K07755	arsenite methyltransferase [EC:2.1.1.137]	PF13649.10	Methyltransferase domain
GC_00001565	21
GC_00001568	22			COG1176	ABC-type spermidine/putrescine transport system, permease component I (PotB)	K11071	spermidine/putrescine transport system permease protein	PF00528.26	Binding-protein-dependent transport system inner membrane component
GC_00001575	20							PF13511.10	Domain of unknown function (DUF4124)
GC_00001579	21
GC_00001583	21
GC_00001585	20			COG3381	Cytoplasmic chaperone TorD involved in molybdoenzyme TorA maturation (TorD) (PDB:1N1C)	K23349	putative dimethyl sulfoxide reductase chaperone	PF02613.19	Nitrate reductase delta subunit
GC_00001588	20
GC_00001593	21			COG1144	Pyruvate:ferredoxin oxidoreductase or related 2-oxoacid:ferredoxin oxidoreductase, delta subunit (PorD) (PDB:5C4I)	K02573	ferredoxin-type protein NapG	PF12837.11	4Fe-4S binding domain
GC_00001594	21			COG1651	Protein thiol-disulfide isomerase DsbC (DsbG) (PDB:2HI7)	K03673	protein dithiol oxidoreductase (disulfide-forming) [EC:1.8.4.15]	PF13462.10	Thioredoxin
GC_00001596	19
GC_00001597	20			COG3253	Coproheme decarboxylase/chlorite dismutase (HemQ) (PDB:1T0T) (PUBMED:15965735;25602700;27758026;31423350)	K09162	chlorite dismutase [EC:1.13.11.49]	PF06778.16	Chlorite dismutase
GC_00001604	19
GC_00001605	21			COG1502	Phosphatidylserine/phosphatidylglycerophosphate/cardiolipin synthase (Cls) (PDB:1BYR)	K16862	mitochondrial cardiolipin hydrolase [EC:3.1.4.-]	PF13091.10	PLD-like domain
GC_00001606	20			COG2234	Zn-dependent amino- or carboxypeptidase, M28 family (Iap) (PDB:1AMP)	K19701	aminopeptidase YwaD [EC:3.4.11.6 3.4.11.10]	PF04389.21	Peptidase family M28
GC_00001612	20
GC_00001629	19
GC_00001635	20			COG0451	Nucleoside-diphosphate-sugar epimerase (WcaG) (PDB:2X4G)	K07071	uncharacterized protein	PF01370.25	NAD dependent epimerase/dehydratase family
GC_00001637	20			COG0437	Fe-S-cluster-containing dehydrogenase component (DMSO reductase) (HybA) (PDB:2VPW)	K23976	L-aspartate semialdehyde sulfurtransferase ferredoxin	PF12837.11	4Fe-4S binding domain
GC_00001638	21	-	CE8.hmm	COG3420	Nitrous oxide reductase accessory protein NosD, contains tandem CASH domains (NosD) (PDB:2KZW)	K01051	pectinesterase [EC:3.1.1.11]	PF13229.10	Right handed beta helix region
GC_00001641	21			COG1413	HEAT repeat (HEAT) (PDB:1OYZ)			PF13646.10	HEAT repeats
GC_00001642	16							PF11141.12	Protein of unknown function (DUF2914)
GC_00001643	17
GC_00001647	20
GC_00001650	19			COG1413	HEAT repeat (HEAT) (PDB:1OYZ)			PF13646.10	HEAT repeats
GC_00001652	18
GC_00001656	20
GC_00001661	21			COG3209	Uncharacterized conserved protein RhaS, contains 28 RHS repeats (RhsA) (PDB:4IGL)			PF01833.28	IPT/TIG domain
GC_00001664	20			COG0695	Glutaredoxin (GrxC) (PDB:1AAZ)			PF13192.10	Thioredoxin domain
GC_00001665	20							PF11399.12	Protein of unknown function (DUF3192)
GC_00001666	20
GC_00001669	20
GC_00001670	19							PF01833.28	IPT/TIG domain
GC_00001671	20
GC_00001677	20
GC_00001685	20
GC_00001686	20			COG2331	Predicted nucleic acid-binding protein, contains Zn-ribbon domain			PF09723.14	Zinc ribbon domain
GC_00001690	20							PF14371.10	Domain of unknown function (DUF4412)
GC_00001697	20			COG1259	Bifunctional DNase/RNase (PDB:1SJ5) (PUBMED:20018603)	K08999	uncharacterized protein	PF02577.18	Bifunctional nuclease domain
GC_00001699	20
GC_00001705	20			COG1502	Phosphatidylserine/phosphatidylglycerophosphate/cardiolipin synthase (Cls) (PDB:1BYR)			PF02368.22	Bacterial Ig-like domain (group 2)
GC_00001713	19			COG2453	Protein-tyrosine phosphatase (CDC14) (PDB:1D5R)			PF00782.24	Dual specificity phosphatase, catalytic domain
GC_00001717	20			COG0697	Permease of the drug/metabolite transporter (DMT) superfamily (RhaT) (PDB:5I20)	K03298	drug/metabolite transporter, DME family	PF00892.24	EamA-like transporter family
GC_00001718	19			COG1565	SAM-dependent methyltransferase, MidA family (MidA) (PDB:1ZKD)			PF02636.21	Putative S-adenosyl-L-methionine-dependent methyltransferase
GC_00001720	20			COG2067	Long-chain fatty acid transport protein (FadL) (PDB:1T16)	K06076	long-chain fatty acid transport protein	PF03349.20	Outer membrane protein transport protein (OMPP1/FadL/TodX)
GC_00001722	19
GC_00001723	20
GC_00001729	20
GC_00001731	20			COG1595	DNA-directed RNA polymerase specialized sigma subunit, sigma24 family (RpoE) (PDB:2Q1Z)	K03088	RNA polymerase sigma-70 factor, ECF subfamily	PF08281.16	Sigma-70, region 4
GC_00001734	18			COG1032	Radical SAM superfamily enzyme YgiQ, UPF0313 family (YgiQ) (PDB:6FD2)	K04034	anaerobic magnesium-protoporphyrin IX monomethyl ester cyclase [EC:1.21.98.3]	PF04055.25	Radical SAM superfamily
GC_00001742	20
GC_00001747	19
GC_00001753	19
GC_00001754	18
GC_00001756	17			COG2172|COG2208	Anti-sigma regulatory factor (Ser/Thr protein kinase) (RsbW) (PDB:1TIL)|Phosphoserine phosphatase RsbU, regulator of sigma subunit (RsbU) (PDB:5UCG)	K07315	phosphoserine phosphatase RsbU/P [EC:3.1.3.3]	PF07228.16	Stage II sporulation protein E (SpoIIE)
GC_00001762	19			COG4195	Phage-related replication protein YjqB, UPF0714/DUF867 family (YjqB) (PDB:3A9L)	K00682	gamma-glutamylcyclotransferase [EC:4.3.2.9]	PF13772.10	AIG2-like family
GC_00001763	18			COG2343	Uncharacterized conserved protein, DUF427 family (PDB:3DJM)			PF04248.16	Domain of unknown function (DUF427)
GC_00001765	12
GC_00001766	19							PF13473.10	Cupredoxin-like domain
GC_00001768	19			COG1177	ABC-type spermidine/putrescine transport system, permease component II (PotC)	K11070	spermidine/putrescine transport system permease protein	PF00528.26	Binding-protein-dependent transport system inner membrane component
GC_00001771	19
GC_00001776	18
GC_00001779	19
GC_00001786	19			COG0791|COG1388	Cell wall-associated hydrolase, NlpC_P60 family (NlpC) (PDB:2EVR)|LysM repeat (LysM) (PDB:1E0G)			PF01476.24	LysM domain
GC_00001792	18
GC_00001809	19
GC_00001814	17			COG1716	Forkhead associated (FHA) domain, binds pSer, pThr, pTyr (FHA) (PDB:2FEZ)			PF00498.30	FHA domain
GC_00001816	19
GC_00001817	18
GC_00001818	18
GC_00001830	14
GC_00001856	17							PF09656.14	Putative transmembrane protein (PGPGW)
GC_00001858	18			COG0607	Rhodanese-related sulfurtransferase (PspE) (PDB:1TQ1)	K03972	phage shock protein E	PF00581.24	Rhodanese-like domain
GC_00001864	17					K07287	outer membrane protein assembly factor BamC
GC_00001866	17			COG2226	Ubiquinone/menaquinone biosynthesis C-methylase UbiE/MenG (UbiE) (PDB:4OBW)			PF08241.16	Methyltransferase domain
GC_00001867	14			COG2982	Uncharacterized conserved protein AsmA involved in outer membrane biogenesis (AsmA)			PF05170.18	AsmA family
GC_00001868	18
GC_00001871	17			COG0707	UDP-N-acetylglucosamine:LPS N-acetylglucosamine transferase (MurG) (PDB:1F0K)
GC_00001879	18			COG0607	Rhodanese-related sulfurtransferase (PspE) (PDB:1TQ1)	K03972	phage shock protein E	PF00581.24	Rhodanese-like domain
GC_00001892	17							PF09670.14	CRISPR-associated protein (Cas_Cas02710)
GC_00001902	16					K00389	putative membrane protein
GC_00001904	17			COG0745	DNA-binding response regulator, OmpR family, contains REC and winged-helix (wHTH) domain (OmpR) (PDB:1XHF)	K02658	twitching motility two-component system response regulator PilH	PF00072.28	Response regulator receiver domain
GC_00001908	14							PF14371.10	Domain of unknown function (DUF4412)
GC_00001922	16			COG2227	2-polyprenyl-3-methyl-5-hydroxy-6-metoxy-1,4-benzoquinol methylase (UbiG) (PDB:1BHJ)			PF13649.10	Methyltransferase domain
GC_00001926	17			COG2026	mRNA-degrading endonuclease RelE, toxin component of the RelBE toxin-antitoxin system (RelE) (PDB:1WMI)	K06218	mRNA interferase RelE/StbE	PF05016.19	ParE toxin of type II toxin-antitoxin system, parDE
GC_00001938	15			COG4967	Type IV pilus assembly protein PilV (PilV)	K02671	type IV pilus assembly protein PilV	PF07963.16	Prokaryotic N-terminal methylation motif
GC_00001940	11			COG4972	Type IV pilus assembly protein, ATPase PilM (PilM) (PDB:2YCH)	K02663	type IV pilus assembly protein PilN	PF05137.17	Fimbrial assembly protein (PilN)
GC_00001949	17
GC_00001956	17
GC_00001959	16			COG0531	Serine transporter YbeC, amino acid:H+ symporter family (PotE) (PDB:3LRB)	K19540	fructoselysine transporter	PF13520.10	Amino acid permease
GC_00001963	16			COG1732	Periplasmic glycine betaine/choline-binding (lipo)protein of an ABC-type transport system (osmoprotectant binding protein) (OsmF) (PDB:4WEP)	K05845	osmoprotectant transport system substrate-binding protein	PF04069.16	Substrate binding domain of ABC-type glycine betaine transport system
GC_00001968	12			COG2203|COG2204|COG2205	GAF domain (GAF)|DNA-binding transcriptional response regulator, NtrC family, contains REC, AAA-type ATPase, and a Fis-type DNA-binding domains (AtoC) (PDB:1ZY2)|K+-sensing histidine kinase KdpD (KdpD) (PDB:2KSF)	K03413	two-component system, chemotaxis family, chemotaxis protein CheY	PF00072.28	Response regulator receiver domain
GC_00001970	16
GC_00001975	15
GC_00001976	15			COG2814	Predicted arabinose efflux permease AraJ, MFS family (AraJ) (PDB:4LDS)	K08217	MFS transporter, DHA3 family, macrolide efflux protein	PF05977.17	Transmembrane secretion effector
GC_00001977	16
GC_00001983	14			COG1538	Outer membrane protein TolC (TolC) (PDB:1EK9)	K12340	outer membrane protein	PF02321.22	Outer membrane efflux protein
GC_00001987	14			COG4966	Type IV pilus assembly protein PilW (PilW)	K02672	type IV pilus assembly protein PilW	PF16074.9	Type IV Pilus-assembly protein W
GC_00002000	16			COG4970	Type IV pilus assembly protein FimT (FimT) (PUBMED:17322192;28771515)	K08084	type IV fimbrial biogenesis protein FimT	PF07963.16	Prokaryotic N-terminal methylation motif
GC_00002018	15					K06077	outer membrane lipoprotein SlyB	PF13436.10	Glycine-zipper domain
GC_00002020	15			COG3005	Tetraheme cytochrome c subunit NapC of nitrate or TMAO reductase (NapC)	K15876	cytochrome c nitrite reductase small subunit	PF03264.18	NapC/NirT cytochrome c family, N-terminal region
GC_00002021	16
GC_00002028	16
GC_00002031	15			COG0758|COG4335	Predicted Rossmann fold nucleotide-binding protein DprA/Smf involved in DNA uptake (Smf) (PDB:3MAJ)|3-methylpurine DNA glycosylase AlkC (AlkC)			PF12694.11	Circularly permutated YpsA SLOG family
GC_00002038	15			COG3016	Putative heme-binding protein PhuW (PhuW) (PDB:2G5G) (PUBMED:16950397)			PF04187.17	Haem-binding uptake, Tiki superfamily, ChaN
GC_00002052	15			COG0456	Ribosomal protein S18 acetylase RimI and related acetyltransferases (RimI) (PDB:1GHE)	K03824	putative acetyltransferase [EC:2.3.1.-]	PF13508.11	Acetyltransferase (GNAT) domain
GC_00002053	15							PF05235.18	CHAD domain
GC_00002055	15
GC_00002057	15			COG2388	Predicted acetyltransferase, GNAT superfamily (YidJ) (PDB:1R57)			PF19459.3	Family of unknown function (DUF5996)
GC_00002064	15
GC_00002070	14			COG1322	DNA anti-recombination protein (rearrangement mutator) RmuC (RmuC)	K09760	DNA recombination protein RmuC	PF02646.20	RmuC family
GC_00002071	14			COG4726	Type IV pilus assembly protein PilX (PilX)	K02673	type IV pilus assembly protein PilX	PF14341.10	PilX N-terminal
GC_00002083	15			COG1262	Formylglycine-generating enzyme, required for sulfatase activity, contains SUMF1/FGE domain (YfmG) (PDB:2AFT)			PF03781.20	Sulfatase-modifying factor enzyme 1
GC_00002085	15	-	AA1.hmm	COG2132	Multicopper oxidase with three cupredoxin domains (includes cell division protein FtsP and spore coat protein CotA) (SufI) (PDB:2YXV)	K00368	nitrite reductase (NO-forming) [EC:1.7.2.1]	PF07732.19	Multicopper oxidase
GC_00002089	14			COG2202|COG2204|COG3604|COG4191	PAS domain (PAS) (PDB:2MWG)|DNA-binding transcriptional response regulator, NtrC family, contains REC, AAA-type ATPase, and a Fis-type DNA-binding domains (AtoC) (PDB:1ZY2)|FhlA-type transcriptional regulator, contains GAF, AAA-type ATPase, and DNA-binding Fis domains (FhlA)|Signal transduction histidine kinase regulating C4-dicarboxylate transport system (PDB:4GCZ)	K07683	two-component system, NarL family, sensor histidine kinase NreB [EC:2.7.13.3]	PF00989.29	PAS fold
GC_00002090	15							PF13453.10	Transcription factor zinc-finger
GC_00002094	13			COG2116	Formate/nitrite transporter FocA, FNT family (FocA) (PDB:3KCU)	K02598	nitrite transporter	PF01226.21	Formate/nitrite transporter
GC_00002116	14			COG0399	dTDP-4-amino-4,6-dideoxygalactose transaminase (WecE) (PDB:4PIW) (PUBMED:15271350)	K13010	perosamine synthetase [EC:2.6.1.102]	PF01041.21	DegT/DnrJ/EryC1/StrS aminotransferase family
GC_00002119	15			COG1063	Threonine dehydrogenase or related Zn-dependent dehydrogenase (Tdh) (PDB:4A2C)	K00060	threonine 3-dehydrogenase [EC:1.1.1.103]	PF08240.16	Alcohol dehydrogenase GroES-like domain
GC_00002126	14			COG1309	DNA-binding protein, AcrR family, includes nucleoid occlusion protein SlmA (AcrR) (PDB:2QOP)	K09017	TetR/AcrR family transcriptional regulator	PF00440.27	Bacterial regulatory proteins, tetR family
GC_00002127	14			COG2211	Na+/melibiose symporter or related transporter (MelB) (PDB:4M64)			PF03092.20	BT1 family
GC_00002128	13					K06077	outer membrane lipoprotein SlyB
GC_00002132	12			COG5550	Predicted aspartyl protease			PF13650.10	Aspartyl protease
GC_00002139	13
GC_00002154	13	-	GT21.hmm	COG1215	Glycosyltransferase, catalytic subunit of cellulose synthase and poly-beta-1,6-N-acetylglucosamine synthase (BcsA) (PDB:4HG6)	K00720	ceramide glucosyltransferase [EC:2.4.1.80]	PF13641.10	Glycosyltransferase like family 2
GC_00002164	13			COG0461	Orotate phosphoribosyltransferase (PyrE) (PDB:4WML)
GC_00002179	14			COG1413	HEAT repeat (HEAT) (PDB:1OYZ)			PF13646.10	HEAT repeats
GC_00002185	13			COG0179	2-keto-4-pentenoate hydratase/2-oxohepta-3-ene-1,7-dioic acid hydratase (catechol pathway) (YcgM) (PDB:1GTT)	K16171	fumarylacetoacetate (FAA) hydrolase [EC:3.7.1.2]	PF01557.22	Fumarylacetoacetate (FAA) hydrolase family
GC_00002210	14			COG4301	Uncharacterized protein, contains predicted SAM-dependent methyltransferase domain (PDB:4PIM)	K18911	L-histidine Nalpha-methyltransferase [EC:2.1.1.44]	PF10017.13	Histidine-specific methyltransferase, SAM-dependent
GC_00002231	14
GC_00002248	11			COG3047	Outer membrane protein OmpW (OmpW) (PDB:2F1T)	K12976	lipid A 3-O-deacylase [EC:3.1.1.-]	PF09411.14	Lipid A 3-O-deacylase (PagL)
GC_00002252	13			COG5473	Uncharacterized membrane protein
GC_00002291	13			COG1624	c-di-AMP synthetase, contains DisA_N domain (DisA) (PDB:2FB5)	K18672	diadenylate cyclase [EC:2.7.7.85]	PF02457.20	DisA bacterial checkpoint controller nucleotide-binding
GC_00002307	12			COG4831	Roadblock/LC7 domain			PF09941.13	Uncharacterized conserved protein (DUF2173)
GC_00002309	13			COG3185	4-hydroxyphenylpyruvate dioxygenase and related hemolysins (HppD)	K05606	methylmalonyl-CoA/ethylmalonyl-CoA epimerase [EC:5.1.99.1]	PF13669.10	Glyoxalase/Bleomycin resistance protein/Dioxygenase superfamily
GC_00002324	13							PF01381.26	Helix-turn-helix
GC_00002329	12			COG5424	Pyrroloquinoline quinone (PQQ) biosynthesis protein C (PqqC) (PDB:1OTV)	K06137	pyrroloquinoline-quinone synthase [EC:1.3.3.11]	PF14518.10	Iron-containing redox enzyme
GC_00002351	12			COG3508	Homogentisate 1,2-dioxygenase (HmgA) (PDB:1EY2)	K00451	homogentisate 1,2-dioxygenase [EC:1.13.11.5]	PF20510.2	Homogentisate 1,2-dioxygenase N-terminal
GC_00002419	10			COG2317	Zn-dependent carboxypeptidase, M32 family (YpwA) (PDB:1K9X)	K01299	carboxypeptidase Taq [EC:3.4.17.19]	PF02074.19	Carboxypeptidase Taq (M32) metallopeptidase
GC_00002426	10
GC_00002455	12
GC_00002458	11			COG3167	Type IV pilus assembly protein PilO (PilO) (PDB:2RJZ)	K02664	type IV pilus assembly protein PilO	PF04350.17	Pilus assembly protein, PilO
GC_00002459	11	-	CBM50.hmm	COG1388|COG3773	LysM repeat (LysM) (PDB:1E0G)|Cell wall hydrolase CwlJ, involved in spore germination (CwlJ) (PDB:4F55)			PF01476.24	LysM domain
GC_00002522	10			COG3033	Tryptophanase (TnaA) (PDB:1AX4)	K01667	tryptophanase [EC:4.1.99.1]	PF01212.25	Beta-eliminating lyase
GC_00002542	11					K00463	indoleamine 2,3-dioxygenase [EC:1.13.11.52]	PF01231.22	Indoleamine 2,3-dioxygenase
GC_00002559	11					K06137	pyrroloquinoline-quinone synthase [EC:1.3.3.11]	PF14518.10	Iron-containing redox enzyme
GC_00002673	10			COG4948	L-alanine-DL-glutamate epimerase or related enzyme of enolase superfamily (RspA) (PDB:1BKH)	K19802	L-Ala-D/L-Glu epimerase / N-acetyl-D-glutamate racemase [EC:5.1.1.20 5.1.1.-]	PF13378.10	Enolase C-terminal domain-like
GC_00002713	9
GC_00002716	10
GC_00002740	10			COG2043	Uncharacterized conserved protein, DUF169 family			PF02596.19	Uncharacterised ArCR, COG2043
GC_00002873	9
