# Supplementary material for: Comparative genome analysis reveals broad phylogenetic and functional diversity within the order Nitrospirales
Source: ISME J. 2025 Jul 22;19(1):wraf151. doi: 10.1093/ismejo/wraf151 (PMC12342949; doi:10.1093/ismejo/wraf151)
Supplement: Kop_Koch_2025_Nitrospirales_SupplTabl-12_wraf151 [file kop_koch_2025_nitrospirales_suppltabl-12_wraf151.xlsx]

## Sheet: Sheet1 (3)
gene_cluster_id	CAZyme_ACC	CAZyme	COG20_FUNCTION_ACC	COG20_FUNCTION	KOfam_ACC	KOfam	Pfam_ACC	Pfam	Nitrospira defluvii copies	N defluvii genbank accession	NIDE accession	Genbank function	Product N moscoviensis	N moscoviensis accession
GC_00000421			COG0125	Thymidylate kinase (Tmk) (PDB:3LV8)	K00943	dTMP kinase [EC:2.7.4.9]	PF02223.21	Thymidylate kinase	0	NA	NA	NA	NA	NA
GC_00001514									0	NA	NA	NA	NA	NA
GC_00001517					K03636	sulfur-carrier protein			0	NA	NA	NA	NA	NA
GC_00001593			COG1144	Pyruvate:ferredoxin oxidoreductase or related 2-oxoacid:ferredoxin oxidoreductase, delta subunit (PorD) (PDB:5C4I)	K02573	ferredoxin-type protein NapG	PF12838.11	4Fe-4S dicluster domain	0	NA	NA	NA	NA	NA
GC_00001742									1	CBK39793.1	NIDE0005	protein of unknown function	conserved protein of unknown function	NITMOv2_0005
GC_00001734			COG1032	Radical SAM superfamily enzyme YgiQ, UPF0313 family (YgiQ) (PDB:6FD2)	K04034	anaerobic magnesium-protoporphyrin IX monomethyl ester cyclase [EC:1.21.98.3]	PF04055.25	Radical SAM superfamily	1	CBK39942.1	NIDE0158	putative Radical SAM protein	Putative Radical SAM protein	NITMOv2_0038
GC_00001699									1	CBK39944.1	NIDE0160	protein of unknown function	NA	NA
GC_00001513							PF13086.10	AAA domain	1	CBK39954.1	NIDE0170	protein of unknown function	AAA_11 domain-containing protein	NITMOv2_0128
GC_00001879			COG0607	Rhodanese-related sulfurtransferase (PspE) (PDB:1TQ1)	K03972	phage shock protein E	PF00581.24	Rhodanese-like domain	1	CBK40002.1	NIDE0220	Rhodanese-like sulphurtransferase	Rhodanese-like sulfurtransferase	NITMOv2_0151
GC_00001183			COG0784|COG2202|COG4191	CheY-like REC (receiver) domain, includes chemotaxis protein CheY and sporulation regulator Spo0F (CheY) (PDB:6QRJ)|PAS domain (PAS) (PDB:2MWG)|Signal transduction histidine kinase regulating C4-dicarboxylate transport system (PDB:4GCZ)	K13587	two-component system, cell cycle sensor histidine kinase and response regulator CckA [EC:2.7.13.3]	PF00072.28	Response regulator receiver domain	1	CBK40022.1	NIDE0240	Signal transduction response regulator receiver domain	Signal transduction response regulator, receiver domain	NITMOv2_0172 / NITMOv2_2436
GC_00001776									1	CBK40034.1	NIDE0253	protein of unknown function	NA	NA
GC_00001867			COG2982	Uncharacterized conserved protein AsmA involved in outer membrane biogenesis (AsmA)	K07289	AsmA protein	PF05170.18	AsmA family	1	CBK40057.1	NIDE0277	protein of unknown function%3B AsmA family
GC_00001525									1	CBK40080.1	NIDE0300	protein of unknown function putative SAM-dependent methyltransferase	conserved protein of unknown function	NITMOv2_0218
GC_00001304									1	CBK40102.1	NIDE0323	protein of unknown function	conserved protein of unknown function	NITMOv2_0240
GC_00001337									1	CBK40113.1	NIDE0334	protein of unknown function	conserved protein of unknown function	NITMOv2_0253
GC_00001243									1	CBK40124.1	NIDE0345	protein of unknown function	conserved protein of unknown function	NITMOv2_0261
GC_00002038			COG3016	Putative heme-binding protein PhuW (PhuW) (PDB:2G5G) (PUBMED:16950397)			PF04187.17	Haem-binding uptake, Tiki superfamily, ChaN	1	CBK40125.1	NIDE0346	exported protein of unknown function DUF399	Cofac_haem_bdg domain-containing protein	NITMOv2_0262
GC_00001756			COG2172|COG2208	Anti-sigma regulatory factor (Ser/Thr protein kinase) (RsbW) (PDB:1TIL)|Phosphoserine phosphatase RsbU, regulator of sigma subunit (RsbU) (PDB:5UCG)	K07315	phosphoserine phosphatase RsbU/P [EC:3.1.3.3]	PF07228.16	Stage II sporulation protein E (SpoIIE)	5	CBK40154.1 / CBK40916.1 / CBK42517.1 / CBK43271.1 / CBK43559.1	NIDE0375 / NIDE1159 / NIDE2812 / NIDE3588 / NIDE3887	conserved exported protein of unknown function	conserved protein of unknown function	NITMOv2_4094 / NITMOv2_1038 / NITMOv2_3949
GC_00001487									1	CBK40210.1	NIDE0433	protein of unknown function	conserved protein of unknown function	NITMOv2_0367
GC_00001239			COG1686	D-alanyl-D-alanine carboxypeptidase (DacC) (PDB:1HD8)	K07258	serine-type D-Ala-D-Ala carboxypeptidase (penicillin-binding protein 5/6) [EC:3.4.16.4]	PF00768.24	D-alanyl-D-alanine carboxypeptidase	1	CBK40211.1	NIDE0434	putative D-alanyl-D-alanine carboxypeptidase	Putative D-alanyl-D-alanine carboxypeptidase	NITMOv2_0368
GC_00001351									1	CBK40212.1	NIDE0435	exported protein of unknown function	conserved exported protein of unknown function	NITMOv2_0369 / NITMOv2_4213
GC_00001345									1	CBK40267.1	NIDE0492	exported protein of unknown function	conserved exported protein of unknown function	NITMOv2_0409
GC_00001187			COG0574	Phosphoenolpyruvate synthase/pyruvate phosphate dikinase (PpsA) (PDB:5HV6)	K22579	rifampicin phosphotransferase [EC:2.7.9.6]	PF01326.23	Pyruvate phosphate dikinase, AMP/ATP-binding domain	1	CBK40272.1	NIDE0497	putative Phosphoenolpyruvate synthase	Phosphoenolpyruvate synthase	NITMOv2_0414
GC_00001332									1	CBK40287.1	NIDE0512	membrane protein of unknown function	conserved membrane protein of unknown function	NITMOv2_0427
GC_00001968			COG2203|COG2204|COG2205	GAF domain (GAF)|DNA-binding transcriptional response regulator, NtrC family, contains REC, AAA-type ATPase, and a Fis-type DNA-binding domains (AtoC) (PDB:1ZY2)|K+-sensing histidine kinase KdpD (KdpD) (PDB:2KSF)	K03413	two-component system, chemotaxis family, chemotaxis protein CheY	PF00072.28	Response regulator receiver domain	2	CBK40331.1 / CBK41495.1	NIDE0557 / NIDE1763	protein of unknown function putative Histidine kinase / Response regulator CheY like	Histidine kinase domain-containing protein	NITMOv2_1865 / NITMOv2_0172 / NITMOv2_0754 / NITMOv2_2436
GC_00001315							PF13557.10	Putative MetA-pathway of phenol degradation	1	CBK40403.1	NIDE0631	exported protein of unknown function	conserved protein of unknown function	NITMOv2_1616
GC_00001723									1	CBK40482.1	NIDE0714	protein of unknown function	NA	NA
GC_00001642							PF11141.12	Protein of unknown function (DUF2914)	1	CBK40487.1	NIDE0719	conserved membrane protein of unknown function	conserved membrane protein of unknown function	NITMOv2_0586
GC_00002126			COG1309	DNA-binding protein, AcrR family, includes nucleoid occlusion protein SlmA (AcrR) (PDB:2QOP)	K09017	TetR/AcrR family transcriptional regulator	PF00440.27	Bacterial regulatory proteins, tetR family	1	CBK40496.1	NIDE0728	putative Transcriptional regulator acrR	Putative Transcriptional regulator acrR	NITMOv2_0596
GC_00001094			COG0642|COG3706	Signal transduction histidine kinase (BaeS) (PDB:1JOY)|Two-component response regulator, PleD family, consists of two REC domains and a diguanylate cyclase (GGDEF) domain (PleD) (PDB:1W25)	K11527	two-component system, sensor histidine kinase and response regulator [EC:2.7.13.3]	PF00072.28	Response regulator receiver domain	3	CBK40571.1 / CBK40574.1 / CBK40983.1	NIDE0804 / NIDE0807 / NIDE1227	Histidine kinase / putative Histidine kinase containing PAS domain S-box / putative Hybrid histidine kinase	NA	NA
GC_00001270									1	CBK40594.1	NIDE0828	protein of unknown function	conserved protein of unknown function	NITMOv2_0683
GC_00001312			COG5459	Ribosomal protein RSM22 (predicted mitochondrial rRNA methylase) (Rsm22)			PF13847.10	Methyltransferase domain	1	CBK40595.1	NIDE0829	conserved protein of unknown function	NA	NA
GC_00001713			COG2453	Protein-tyrosine phosphatase (CDC14) (PDB:1D5R)			PF00782.24	Dual specificity phosphatase, catalytic domain	1	CBK40598.1	NIDE0832	protein of unknown function putative Protein tyrosine phosphatase	TYR_PHOSPHATASE_2 domain-containing protein	NITMOv2_0687
GC_00002419			COG2317	Zn-dependent carboxypeptidase, M32 family (YpwA) (PDB:1K9X)	K01299	carboxypeptidase Taq [EC:3.4.17.19]	PF02074.19	Carboxypeptidase Taq (M32) metallopeptidase	1	CBK40802.1	NIDE1041	Carboxypeptidase Taq	Thermostable carboxypeptidase 1	NITMOv2_0918
GC_00001717			COG0697	Permease of the drug/metabolite transporter (DMT) superfamily (RhaT) (PDB:5I20)	K03298	drug/metabolite transporter, DME family	PF00892.24	EamA-like transporter family	1	CBK40804.1	NIDE1043	putative uncharacterized transporter yedA	Permease of the drug/metabolite transporter (DMT) superfamily	NITMOv2_0921
GC_00001638	-	CE8.hmm	COG3420	Nitrous oxide reductase accessory protein NosD, contains tandem CASH domains (NosD) (PDB:2KZW)	K01051	pectinesterase [EC:3.1.1.11]	PF13229.10	Right handed beta helix region	1	CBK40888.1	NIDE1129	conserved exported protein of unknown function	conserved exported protein of unknown function	NITMOv2_0994
GC_00002673			COG4948	L-alanine-DL-glutamate epimerase or related enzyme of enolase superfamily (RspA) (PDB:1BKH)	K19802	L-Ala-D/L-Glu epimerase / N-acetyl-D-glutamate racemase [EC:5.1.1.20 5.1.1.-]	PF13378.10	Enolase C-terminal domain-like	1	CBK40900.1	NIDE1142	putative Muconate cycloisomerase	Aromatic dipeptide epimerase	NITMOv2_1001
GC_00000981			COG0617|COG0618|COG3448	tRNA nucleotidyltransferase/poly(A) polymerase (PcnB) (PDB:3WFR)|nanoRNase/pAp phosphatase, hydrolyzes c-di-AMP and oligoRNAs (NrnA) (PDB:5O4Z)|CBS-domain-containing membrane protein	K00974	tRNA nucleotidyltransferase (CCA-adding enzyme) [EC:2.7.7.72 3.1.3.- 3.1.4.-]	PF01743.24	Poly A polymerase head domain	1	CBK40908.1	NIDE1150	conserved protein of unknown function putative Phosphoesterase and Polynucleotide adenylyltransferase	tRNA nucleotidyltransferase, A-adding	NITMOv2_1028
GC_00001206			COG0484	DnaJ-class molecular chaperone with C-terminal Zn finger domain (DnaJ) (PDB:1BQ0)			PF00226.35	DnaJ domain	1	CBK40914.1	NIDE1156	protein of unknown function contains DnaJ domain	J domain-containing protein	NITMOv2_1030
GC_00001301			COG0075	Archaeal aspartate aminotransferase or a related aminotransferase, includes purine catabolism protein PucG (PucG) (PDB:3NNK)	K00830	alanine-glyoxylate transaminase / serine-glyoxylate transaminase / serine-pyruvate transaminase [EC:2.6.1.44 2.6.1.45 2.6.1.51]	PF00266.23	Aminotransferase class-V	1	CBK40917.1	NIDE1160	Aminotransferase class V	(S)-ureidoglycine--glyoxylate transaminase	NITMOv2_1039
GC_00001470			COG2258	N-hydroxylaminopurine reductase YiiM, contains MOSC domain (YiiM) (PDB:1O65) (PUBMED:18312271;29459651)			PF03473.21	MOSC domain	1	CBK40945.1	NIDE1188	conserved protein of unknown function contains MOSC domain	MOSC domain-containing protein	NITMOv2_1080
GC_00001356			COG1506	Dipeptidyl aminopeptidase/acylaminoacyl peptidase (DAP2) (PDB:2JBW)	K06889	uncharacterized protein	PF12146.12	Serine aminopeptidase, S33	1	CBK40950.1	NIDE1193	protein of unknown function putative Hydrolase	Peptidase_S9 domain-containing protein	NITMOv2_1083
GC_00001670							PF01833.28	IPT/TIG domain	1	CBK40963.1	NIDE1206	exported protein of unknown function	IPT/TIG domain-containing protein	NITMOv2_1097
GC_00001507			COG0226	ABC-type phosphate transport system, periplasmic component (PstS) (PDB:2Q9T)	K02040	phosphate transport system substrate-binding protein	PF12849.11	PBP superfamily domain	1	CBK40964.1	NIDE1207	putative Phosphate-binding protein PstS	Phosphate ABC transporter, periplasmic phosphate-binding protein PstS (TC 3.A.1.7.1)	NITMOv2_1098
GC_00001949									1	CBK40974.1	NIDE1218	protein of unknown function	conserved protein of unknown function	NITMOv2_1108
GC_00001562									1	CBK40975.1	NIDE1219	protein of unknown function	conserved protein of unknown function	NITMOv2_1109
GC_00001370									1	CBK40990.1	NIDE1234	protein of unknown function	conserved protein of unknown function	NITMOv2_1130
GC_00001637			COG0437	Fe-S-cluster-containing dehydrogenase component (DMSO reductase) (HybA) (PDB:2VPW)	K23976	L-aspartate semialdehyde sulfurtransferase ferredoxin	PF12837.11	4Fe-4S binding domain	1	CBK40996.1	NIDE1240	conserved protein of unknown function putative 4Fe-4S ferredoxin	conserved protein of unknown function	NITMOv2_1135
GC_00001656									1	CBK40999.1	NIDE1243	protein of unknown function	conserved protein of unknown function	NITMOv2_1138
GC_00001547							PF14238.10	Domain of unknown function (DUF4340)	1	CBK41030.1	NIDE1276	conserved protein of unknown function	conserved protein of unknown function	NITMOv2_1172
GC_00001489			COG1413	HEAT repeat (HEAT) (PDB:1OYZ)			PF13646.10	HEAT repeats	1	CBK41039.1	NIDE1286	protein of unknown function contains HEAT-like repeats	conserved protein of unknown function	NITMOv2_1179
GC_00001643									1	CBK41045.1	NIDE1292	exported protein of unknown function	conserved exported protein of unknown function	NITMOv2_1187
GC_00001597			COG3253	Coproheme decarboxylase/chlorite dismutase (HemQ) (PDB:1T0T) (PUBMED:15965735;25602700;27758026;31423350)	K09162	chlorite dismutase [EC:1.13.11.49]	PF06778.16	Chlorite dismutase	1	CBK41137.1	NIDE1387	Chlorite dismutase	Chlorite dismutase	NITMOv2_1301
GC_00001241			COG5010	Flp pilus assembly protein TadD, contains TPR repeats (TadD) (PDB:3WXX)			PF14559.10	Tetratricopeptide repeat	1	CBK41156.1	NIDE1407	conserved protein of unknown function TPR-like	Putative TPR repeat protein	NITMOv2_1326
GC_00001866			COG2226	Ubiquinone/menaquinone biosynthesis C-methylase UbiE/MenG (UbiE) (PDB:4OBW)			PF08241.16	Methyltransferase domain	1	CBK41160.1	NIDE1411	protein of unknown function	conserved protein of unknown function	NITMOv2_1331
GC_00001557			COG3391	DNA-binding beta-propeller fold protein YncE (YncE) (PDB:3VGZ) (PUBMED:22120742;28628661)	K12035	tripartite motif-containing protein 71 [EC:2.3.2.27]	PF01436.25	NHL repeat	1	CBK41169.1	NIDE1420	protein of unknown function contains NHL repeats	Putative NHL repeat protein	NITMOv2_1342
GC_00001225									1	CBK41266.1	NIDE1526	protein of unknown function	conserved protein of unknown function	NITMOv2_1432
GC_00001816									1	CBK41368.1	NIDE1633	protein of unknown function	NA	NA
GC_00001868									1	CBK41380.1	NIDE1645	protein of unknown function	conserved protein of unknown function	NITMOv2_3179
GC_00001003									2	CBK41390.1 / CBK42483.1	NIDE1655 / NIDE2778	protein of unknown function	conserved protein of unknown function	NITMOv2_3171 / NITMOv2_1731
GC_00001661							PF01833.28	IPT/TIG domain	1	CBK41456.1	NIDE1724	exported protein of unknown function contains IPT/TIG domains	IPT/TIG domain-containing protein	NITMOv2_2480 / NITMOv2_2960
GC_00001731			COG1595	DNA-directed RNA polymerase specialized sigma subunit, sigma24 family (RpoE) (PDB:2Q1Z)	K03088	RNA polymerase sigma-70 factor, ECF subfamily	PF08281.16	Sigma-70, region 4	2	CBK41479.1 / CBK43363.1	NIDE1747 / NIDE3685	putative RNA polymerase sigma factor sigma-24 homolog / RNA polymerase sigma factor SigK (Sigma-K)	Putative RNA polymerase sigma factor, sigma-24-like protein	NITMOv2_2457
GC_00001871			COG0707	UDP-N-acetylglucosamine:LPS N-acetylglucosamine transferase (MurG) (PDB:1F0K)					1	CBK41480.1	NIDE1748	conserved protein of unknown function	conserved protein of unknown function	NITMOv2_2449
GC_00001908							PF14371.10	Domain of unknown function (DUF4412)	2	CBK41510.1 / CBK43847.1	NIDE1779 / NIDE4179	exported protein of unknown function	conserved exported protein of unknown function	NITMOv2_4542
GC_00001671									1	CBK41553.1	NIDE1824	protein of unknown function	conserved protein of unknown function	NITMOv2_2395
GC_00001605			COG1502	Phosphatidylserine/phosphatidylglycerophosphate/cardiolipin synthase (Cls) (PDB:1BYR)	K16862	mitochondrial cardiolipin hydrolase [EC:3.1.4.-]	PF13091.10	PLD-like domain	1	CBK41554.1	NIDE1825	conserved exported protein of unknown function putative Endonuclease
GC_00001482									1	CBK41579.1	NIDE1851	protein of unknown function	NA	NA
GC_00002231									1	CBK41584.1	NIDE1856	protein of unknown function	conserved protein of unknown function	NITMOv2_2378
GC_00002426									1	CBK41585.1	NIDE1857	exported protein of unknown function	conserved protein of unknown function	NITMOv2_2377
GC_00001380									1	CBK41592.1	NIDE1864	protein of unknown function	conserved protein of unknown function	NITMOv2_2369
GC_00001546									1	CBK41594.1	NIDE1867	protein of unknown function	conserved exported protein of unknown function	NITMOv2_2367
GC_00001444			COG0116	23S rRNA G2445 N2-methylase RlmL (RlmL) (PDB:3V97) (PUBMED:22362734)	K25137	23S rRNA (guanine2445-N2)-methyltransferase [EC:2.1.1.173]	PF01170.22	Putative RNA methylase family UPF0020	1	CBK41619.1	NIDE1893	putative RNA methylase UPF0020	Ribosomal RNA large subunit methyltransferase L	NITMOv2_2320
GC_00001056									1	CBK41647.1	NIDE1921	exported protein of unknown function	conserved protein of unknown function	NITMOv2_2309
GC_00001432									1	CBK41661.1	NIDE1935	membrane protein of unknown function	conserved membrane protein of unknown function	NITMOv2_2307
GC_00000471			COG0642|COG3604	Signal transduction histidine kinase (BaeS) (PDB:1JOY)|FhlA-type transcriptional regulator, contains GAF, AAA-type ATPase, and DNA-binding Fis domains (FhlA)	K02490	two-component system, response regulator, stage 0 sporulation protein F	PF02518.30	Histidine kinase-, DNA gyrase B-, and HSP90-like ATPase	3	CBK41741.1 / CBK42335.1 / CBK42363.1	NIDE2021 / NIDE2629 / NIDE2657	putative Chemotaxis regulator CheY / putative Histidine kinase contains GAF domain / putative Histidine kinase contains GAF domain	Putative Histidine kinase, contains GAF domain	NITMOv2_4349 / NITMOv2_1844
GC_00001664			COG0695	Glutaredoxin (GrxC) (PDB:1AAZ)			PF13192.10	Thioredoxin domain	1	CBK41804.1	NIDE2084	putative Thioredoxin	putative Thioredoxin	NITMOv2_2266
GC_00001253			COG3857	ATP-dependent helicase/DNAse subunit B (AddB) (PDB:3U44)	K16899	ATP-dependent helicase/nuclease subunit B [EC:5.6.2.4 3.1.-.-]	PF12705.11	PD-(D/E)XK nuclease superfamily	1	CBK41805.1	NIDE2085	conserved protein of unknown function putative ATP-dependent nuclease subunit B	NA	NA
GC_00001161			COG1074	3-5 helicase subunit RecB of the DNA repair enzyme RecBCD (exonuclease V) (RecB) (PDB:3U44) (PUBMED:29901759;30601118)	K16898	ATP-dependent helicase/nuclease subunit A [EC:5.6.2.4 3.1.-.-]	PF00580.25	UvrD/REP helicase N-terminal domain	1	CBK41806.1	NIDE2086	conserved protein of unknown function putative ATP-dependent nuclease subunit A	DNA helicase	NITMOv2_2264
GC_00001425			COG4980	Gas vesicle protein YhaH (GvpP)			PF12732.11	YtxH-like protein	2	CBK41809.1 / CBK43549.1	NIDE2089 / NIDE3876	conserved exported protein of unknown function	conserved protein of unknown function	NITMOv2_2260 / NITMOv2_3948
GC_00001858			COG0607	Rhodanese-related sulfurtransferase (PspE) (PDB:1TQ1)	K03972	phage shock protein E	PF00581.24	Rhodanese-like domain	1	CBK41911.1	NIDE2195	putative Thiosulfate sulfurtransferase glpE	Rhodanese-like protein	NITMOv2_1688
GC_00001747									1	CBK41914.1	NIDE2198	protein of unknown function	conserved protein of unknown function	NITMOv2_4087
GC_00001521	-	GH109.hmm	COG0673	Predicted dehydrogenase (MviM) (PDB:3UUW)	K00010	myo-inositol 2-dehydrogenase / D-chiro-inositol 1-dehydrogenase [EC:1.1.1.18 1.1.1.369]	PF01408.26	Oxidoreductase family, NAD-binding Rossmann fold	1	CBK41972.1	NIDE2257	putative Oxidoreductase GFO/IDH/MOCA family	NA	NA
GC_00001504			COG2062	Phosphohistidine phosphatase SixA (SixA) (PDB:1UJB)	K08296	phosphohistidine phosphatase [EC:3.1.3.-]	PF00300.26	Histidine phosphatase superfamily (branch 1)	1	CBK42124.1	NIDE2414	conserved protein of unknown function Phosphoglycerate mutase family
GC_00001279			COG0248	Exopolyphosphatase/pppGpp-phosphohydrolase (GppA) (PDB:1T6C)	K01524	exopolyphosphatase / guanosine-5'-triphosphate,3'-diphosphate pyrophosphatase [EC:3.6.1.11 3.6.1.40]	PF02541.20	Ppx/GppA phosphatase family	1	CBK42125.1	NIDE2415	putative Exopolyphosphatase	Exopolyphosphatase	NITMOv2_4660
GC_00001494			COG0349	Ribonuclease D (Rnd) (PDB:5C0Y) (PUBMED:18821773)	K03684	ribonuclease D [EC:3.1.13.5]	PF01612.24	3'-5' exonuclease	1	CBK42155.1	NIDE2445	Ribonuclease D	Ribonuclease D	NITMOv2_2096
GC_00001260									1	CBK42158.1	NIDE2448	protein of unknown function	conserved protein of unknown function	NITMOv2_2093
GC_00001519									1	CBK42193.1	NIDE2483	protein of unknown function	conserved protein of unknown function	NITMOv2_2063
GC_00001437			COG1355	Predicted class III extradiol dioxygenase, MEMO1 family (Mho1) (PDB:3BCZ)	K06990	MEMO1 family protein	PF01875.21	Memo-like protein	1	CBK42203.1	NIDE2493	conserved protein of unknown function DUF52	conserved protein of unknown function	NITMOv2_3296
GC_00002085	-	AA1.hmm	COG2132	Multicopper oxidase with three cupredoxin domains (includes cell division protein FtsP and spore coat protein CotA) (SufI) (PDB:2YXV)	K00368	nitrite reductase (NO-forming) [EC:1.7.2.1]	PF07732.19	Multicopper oxidase	2	CBK42243.1 / CBK43917.1	NIDE2534 / NIDE4252	putative Copper-containing nitrite reductase (NO-forming) / Copper-containing nitrite reductase	putative Copper-containing nitrite reductase (NO-forming)	NITMOv2_3200
GC_00001226							PF13664.10	Domain of unknown function (DUF4149)	1	CBK42250.1	NIDE2541	conserved membrane protein of unknown function	conserved membrane protein of unknown function	NITMOv2_3325
GC_00000094							PF04076.17	Bacterial OB fold (BOF) protein	1	CBK42318.1	NIDE2612	exported protein of unknown function	NA	NA
GC_00001435			COG1648	Siroheme synthase (precorrin-2 oxidase/ferrochelatase domain) (CysG2) (PDB:1PJQ)	K24866	precorrin-2 dehydrogenase [EC:1.3.1.76]	PF13241.10	Putative NAD(P)-binding	1	CBK42470.1	NIDE2764	putative Precorrin-2 dehydrogenase	Siroheme synthase / Precorrin-2 oxidase	NITMOv2_1745
GC_00001762			COG4195	Phage-related replication protein YjqB, UPF0714/DUF867 family (YjqB) (PDB:3A9L)	K00682	gamma-glutamylcyclotransferase [EC:4.3.2.9]	PF13772.10	AIG2-like family	1	CBK42476.1	NIDE2770	conserved protein of unknown function	putative Gamma-glutamylcyclotransferase	NITMOv2_1740
GC_00000825			COG1032	Radical SAM superfamily enzyme YgiQ, UPF0313 family (YgiQ) (PDB:6FD2)	K04034	anaerobic magnesium-protoporphyrin IX monomethyl ester cyclase [EC:1.21.98.3]	PF04055.25	Radical SAM superfamily	3	CBK42485.1 / CBK42486.1 / CBK42966.1	NIDE2780 / NIDE2781 / NIDE3276	conserved protein of unknown function putative radical SAM	Elp3 domain-containing protein	NITMOv2_1729 / NITMOv2_1728 / NITMOv2_3622
GC_00001477									1	CBK42523.1	NIDE2818	protein of unknown function	conserved protein of unknown function	NITMOv2_3356
GC_00000147			COG2197	DNA-binding response regulator, NarL/FixJ family, contains REC and HTH domains (CitB) (PDB:1A04)			PF00196.23	Bacterial regulatory proteins, luxR family	1	CBK42601.1	NIDE2901	protein of unknown function putative Transcriptional regulator	HTH luxR-type domain-containing protein	NITMOv2_3419
GC_00001336			COG0806	Ribosomal 30S subunit maturation factor RimM, required for 16S rRNA processing (RimM) (PDB:2QGG)	K02860	16S rRNA processing protein RimM	PF01782.22	RimM N-terminal domain	1	CBK42768.1	NIDE3072	Ribosome maturation factor RimM	Ribosome maturation factor RimM	NITMOv2_3566
GC_00001956									1	CBK42776.1	NIDE3080	protein of unknown function	conserved exported protein of unknown function	NITMOv2_2526
GC_00001606			COG2234	Zn-dependent amino- or carboxypeptidase, M28 family (Iap) (PDB:1AMP)	K19701	aminopeptidase YwaD [EC:3.4.11.6 3.4.11.10]	PF04389.21	Peptidase family M28	1	CBK42884.1	NIDE3190	putative Peptidase M28 family	Putative Peptidase, M28 family	NITMOv2_3575
GC_00001182							PF16785.9	Small metal-binding protein	1	CBK42912.1	NIDE3219	Metal-binding protein SmbP	Metal-binding protein SmbP	NITMOv2_3596
GC_00000681			COG1140	Nitrate reductase beta subunit (NarY) (PDB:1Y4Z)	K00371	nitrate reductase / nitrite oxidoreductase, beta subunit [EC:1.7.5.1 1.7.99.-]	PF13247.10	4Fe-4S dicluster domain	2	CBK42927.1 / CBK42947.1	NIDE3236 / NIDE3256	putative Nitrate oxidoreductase beta subunit	putative Nitrite oxidoreductase, beta subunit	NITMOv2_0254 / NITMOv2_4027 / NITMOv2_4032 / NITMOv2_4533 / NITMOv2_4537
GC_00000724			COG0243	Anaerobic selenocysteine-containing dehydrogenase (BisC) (PDB:1EU1)			PF00384.26	Molybdopterin oxidoreductase	2	CBK42928.1 / CBK42946.1	NIDE3237 / NIDE3255	putative Nitrate oxidoreductase alpha subunit	putative Nitrite oxidoreductase, alpha subunit	NITMOv2_0255 / NITMOv2_4028 / NITMOv2_4033 / NITMOv2_4534 / NITMOv2_4538
GC_00002055									1	CBK42950.1	NIDE3260	protein of unknown function	conserved protein of unknown function	NITMOv2_3606
GC_00001346			COG3005	Tetraheme cytochrome c subunit NapC of nitrate or TMAO reductase (NapC)			PF13435.10	Cytochrome c554 and c-prime	1	CBK42958.1	NIDE3268	exported protein of unknown function	putative Pentaheme cytochrome c	NITMOv2_3614 / NITMOv2_4211
GC_00001317							PF14522.10	Cytochrome c7 and related cytochrome c	1	CBK42959.1	NIDE3269	protein of unknown function	putative Pentaheme cytochrome c	NITMOv2_3615 / NITMOv2_4210
GC_00001055			COG0265	Periplasmic serine protease, S1-C subfamily, contain C-terminal PDZ domain (DegQ) (PDB:2HGA) (PUBMED:29686141)			PF17820.5	PDZ domain	1	CBK42960.1	NIDE3270	protein of unknown function	conserved protein of unknown function, contains PDZ domain	NITMOv2_3616
GC_00001264			COG2010	Cytochrome c, mono- and diheme variants (CccA) (PDB:1A2S)	K24715	steroid C-25 hydroxylase gamma subunit	PF09459.14	Ethylbenzene dehydrogenase	1	CBK42961.1	NIDE3271	putative Nitrate oxidoreductase gamma subunit	putative Nitrite oxidoreductase, membrane subunit	NITMOv2_3617 / NITMOv2_4208
GC_00001390			COG3391	DNA-binding beta-propeller fold protein YncE (YncE) (PDB:3VGZ) (PUBMED:22120742;28628661)			PF01436.25	NHL repeat	1	CBK42962.1	NIDE3272	protein of unknown function contains NHL repeats	conserved protein of unknown function	NITMOv2_3618
GC_00001417	-	GT41.hmm	COG2956	Lipopolysaccharide biosynthesis regulator YciM/LapB, contains six TPR domains and a C-terminal metal-binding domain (LapB) (PDB:4ZLH) (PUBMED:24187084;24266962)			PF00515.32	Tetratricopeptide repeat	1	CBK42964.1	NIDE3274	protein of unknown function contains TPR repeats	TPR_REGION domain-containing protein	NITMOv2_3620
GC_00001277									1	CBK42965.1	NIDE3275	membrane protein of unknown function	conserved membrane protein of unknown function	NITMOv2_3621
GC_00001286			COG1032	Radical SAM superfamily enzyme YgiQ, UPF0313 family (YgiQ) (PDB:6FD2)	K04034	anaerobic magnesium-protoporphyrin IX monomethyl ester cyclase [EC:1.21.98.3]	PF04055.25	Radical SAM superfamily	1	CBK42966.1	NIDE3276	conserved protein of unknown function putative radical SAM	B12-binding domain-containing protein	NITMOv2_3622
GC_00001585			COG3381	Cytoplasmic chaperone TorD involved in molybdoenzyme TorA maturation (TorD) (PDB:1N1C)	K23349	putative dimethyl sulfoxide reductase chaperone	PF02613.19	Nitrate reductase delta subunit	1	CBK42969.1	NIDE3279	protein of unknown function putative Chaperone protein	conserved protein of unknown function, putative Chaperone protein	NITMOv2_3625
GC_00001669									1	CBK42971.1	NIDE3281	conserved protein of unknown function	conserved protein of unknown function	NITMOv2_3627
GC_00001121			COG0642|COG2202|COG5000	Signal transduction histidine kinase (BaeS) (PDB:1JOY)|PAS domain (PAS) (PDB:2MWG)|Signal transduction histidine kinase NtrY involved in nitrogen fixation and metabolism regulation (NtrY)	K02482	two-component system, NtrC family, sensor kinase [EC:2.7.13.3]	PF08448.14	PAS fold	1	CBK42974.1	NIDE3284	putative Histidine kinase	Histidine kinase	NITMOv2_3631
GC_00002020			COG3005	Tetraheme cytochrome c subunit NapC of nitrate or TMAO reductase (NapC)			PF03264.18	NapC/NirT cytochrome c family, N-terminal region	1	CBK43026.1	NIDE3339	putative Cytochrome c-type protein	Putative Cytochrome c-type protein	NITMOv2_3674
GC_00001233	-	GT41.hmm	COG3063	Type IV pilus assembly protein PilF/PilW (PilF) (PDB:2VQ2) (PUBMED:16403447)	K02656	type IV pilus assembly protein PilF	PF07719.21	Tetratricopeptide repeat	1	CBK43039.1	NIDE3352	putative Type IV pilus biogenesis/stability protein PilW	Putative Type IV pilus biogenesis/stability protein PilW	NITMOv2_3688
GC_00001508			COG4105	Outer membrane protein assembly factor BamD, BamD/ComL family (BamD) (PDB:2YHC)	K05807	outer membrane protein assembly factor BamD	PF13174.10	Tetratricopeptide repeat	1	CBK43132.1	NIDE3446	conserved protein of unknown function	TPR_REGION domain-containing protein	NITMOv2_3779
GC_00001354					K09892	cell division protein ZapB	PF06005.16	Cell division protein ZapB	1	CBK43404.1	NIDE3726	putative Cell division protein ZapB	DNA recombination protein RmuC	NITMOv2_4173
GC_00001294									1	CBK43418.1	NIDE3740	protein of unknown function	conserved protein of unknown function	NITMOv2_4187
GC_00001424			COG2404	Oligoribonuclease NrnA/c-di-AMP phosphodiesterase DhhP, DHH superfamily (DhhP) (PDB:6MTZ) (PUBMED:19553197)	K07097	uncharacterized protein			1	CBK43631.1	NIDE3961	conserved protein of unknown function putative Phosphohydrolase	conserved protein of unknown function	NITMOv2_4288
GC_00001511			COG1187	Pseudouridylate synthase RsuA, specific for 16S rRNA U516 and 23S rRNA U2605 (RsuA) (PDB:1KSK)	K06182	23S rRNA pseudouridine2604 synthase [EC:5.4.99.21]	PF00849.26	RNA pseudouridylate synthase	1	CBK43641.1	NIDE3971	putative Pseudouridine synthase	Pseudouridine synthase	NITMOv2_4296
GC_00001302									1	CBK43713.1	NIDE4044	protein of unknown function	conserved protein of unknown function	NITMOv2_4343
GC_00001612									1	CBK43718.1	NIDE4049	protein of unknown function	conserved protein of unknown function	NITMOv2_4347
GC_00001718			COG1565	SAM-dependent methyltransferase, MidA family (MidA) (PDB:1ZKD)			PF13649.10	Methyltransferase domain	1	CBK43745.1	NIDE4076	protein of unknown function	conserved protein of unknown function	NITMOv2_4428
GC_00000353			COG3419	Type IV pilus assembly protein, tip-associated adhesin PilY1 (PilY1) (PDB:3HX6)	K02674	type IV pilus assembly protein PilY1	PF05567.15	Neisseria PilC beta-propeller domain	1	CBK43760.1	NIDE4091	putative Type IV pilus assembly protein PilY1	Putative Type IV pilus assembly protein PilY1	NITMOv2_4445
GC_00001282									1	CBK43792.1	NIDE4124	exported protein of unknown function	conserved exported protein of unknown function	NITMOv2_4476
GC_00001269			COG1413	HEAT repeat (HEAT) (PDB:1OYZ)			PF13646.10	HEAT repeats	1	CBK43814.1	NIDE4146	protein of unknown function contains HEAT-like repeat	conserved protein of unknown function	NITMOv2_4495
GC_00001267			COG1413	HEAT repeat (HEAT) (PDB:1OYZ)	K05384	bilin biosynthesis protein	PF13646.10	HEAT repeats	1	CBK43815.1	NIDE4147	conserved protein of unknown function Bilin biosynthesis protein-like	putative Bilin biosynthesis protein MpeV	NITMOv2_4496
GC_00001265			COG1413	HEAT repeat (HEAT) (PDB:1OYZ)	K05384	bilin biosynthesis protein	PF13646.10	HEAT repeats	2	CBK43815.1 / CBK43817.1	NIDE4147	conserved protein of unknown function Bilin biosynthesis protein-like	putative Bilin biosynthesis protein MpeV	NITMOv2_4496
GC_00001265			COG1413	HEAT repeat (HEAT) (PDB:1OYZ)	K05384	bilin biosynthesis protein	PF13646.10	HEAT repeats	2	CBK43815.1 / CBK43817.1	NIDE4149	conserved protein of unknown function Bilin biosynthesis protein-like	conserved protein of unknown function	NITMOv2_4498
GC_00001368			COG1413	HEAT repeat (HEAT) (PDB:1OYZ)			PF13646.10	HEAT repeats	1	CBK43816.1	NIDE4148	conserved protein of unknown function contains HEAT-like repeats	conserved protein of unknown function	NITMOv2_4497
GC_00001421			COG1413	HEAT repeat (HEAT) (PDB:1OYZ)	K05384	bilin biosynthesis protein	PF13646.10	HEAT repeats	1	CBK43818.1	NIDE4150	conserved protein of unknown function contains HEAT-like repeats	conserved protein of unknown function	NITMOv2_4500
GC_00001343			COG3824	Predicted Zn-dependent protease, minimal metalloprotease (MMP)-like domain (PDB:3E11)			PF06262.15	Zincin-like metallopeptidase	1	CBK43825.1	NIDE4157	conserved protein of unknown function DUF1025	conserved protein of unknown function	NITMOv2_2262
GC_00001856							PF09656.14	Putative transmembrane protein (PGPGW)	1	CBK43827.1	NIDE4159	conserved protein of unknown function	conserved protein of unknown function	NITMOv2_4510
GC_00001545			COG2220	L-ascorbate lactonase UlaG, metallo-beta-lactamase superfamily (UlaG) (PDB:2WYM)			PF12706.11	Beta-lactamase superfamily domain	1	CBK43841.1	NIDE4173	protein of unknown function	conserved protein of unknown function	NITMOv2_4524
GC_00002119			COG1063	Threonine dehydrogenase or related Zn-dependent dehydrogenase (Tdh) (PDB:4A2C)	K00060	threonine 3-dehydrogenase [EC:1.1.1.103]	PF08240.16	Alcohol dehydrogenase GroES-like domain	1	CBK43851.1	NIDE4183	L-threonine 3-dehydrogenase	threonine dehydrogenase	NITMOv2_4546
GC_00001335									1	CBK43914.1	NIDE4249	exported protein of unknown function	conserved exported protein of unknown function	NITMOv2_4591
GC_00000909									1	CBK43956.1	NIDE4294	protein of unknown function	conserved protein of unknown function	NITMOv2_4613
GC_00001892									1	CBK43971.1	NIDE4310	conserved protein of unknown function	conserved protein of unknown function	NITMOv2_4618
GC_00001292									1	CBK44050.1	NIDE4391	protein of unknown function	conserved protein of unknown function	NITMOv2_4858
GC_00001472	-	GT41.hmm			K09667	protein O-GlcNAc transferase [EC:2.4.1.255]	PF13414.10	TPR repeat	1	CBK44054.1	NIDE4395	protein of unknown function TPR-like	TPR_REGION domain-containing protein	NITMOv2_4861
NitMov > 50% identity to NIDE hit.
